# Supplementary material for: Genome-scale analysis of regulatory protein acetylation enzymes from photosynthetic eukaryotes
Source: BMC Genomics. 2017 Jul 5;18:514. doi: 10.1186/s12864-017-3894-0 (PMC5499015; doi:10.1186/s12864-017-3894-0)
Supplement: Supplementary file 1 — Tabulation of KDAC and KAT-family members from across photosynthetic eukaryotes. (XLSX 18 kb) [file 12864_2017_3894_MOESM1_ESM.xlsx]

## Sheet: Totals
Full name	Abbrev Name		HDA / RPD3	HDT	SRT	GNAT	MYST	CBP	TAFII
	ANIMALIA
Homo sapiens	H. sapiens		9	0	7	3	6	2	1
	FUNGI
Saccharomyces cerevisiae	S. cerevisiae		5	0	5	3	3	0	1
	CHAONOZOA
Monosiga brevicollis	M. brevicollis		2	1	5	3	4	1	1
	HETEROLOBOSEA
Naegleria gruberi	N. gruberi		5	0	13	3	1	0	1
	sum		21	1	30	12	14	3	4
	Average		5.25	0.25	7.5	3	3.5	0.75	1
	stderr		1.43614	0.25	1.89297	0	1.04083	0.478714	0
	CRYPTOPHYTA
Guillardia theta CCMP2712	G. theta CCMP2712		9	1	5	5	3	7	1
Hemiselmis andersenii	H. andersenii		1	0	0	1	0	0	0
	HAPTOPHYTA
Emiliania huxleyi	E. huxleyi CCMP1516		17	2	13	3	2	2	0
	RHIZARIA
Bigelowiella natans	B. natans CCMP2755		12	0	14	6	3	0	0
	HETEROKONTA
Aplanochytrium kerguelense	A. kerguelense PBS07		13	0	14	4	3	3	0
Aurantiochytrium limacinum ATCC MYA-1381	A. limancinum ATCC MYA-1381		11	0	6	4	3	4	0
Aureococcus anophagefferens	A. anophagefferens		6	0	3	1	2	4	0
Ectocarpus siliculosus	E. siliculosus		12	0	4	3	2	3	1
Phaeodactylum tricornutum	P. tricornutum		10	0	7	3	2	3	1
Phytophthora capsici LT1534	P. capsici LT1534		7	0	3	4	1	3	0
Phytophthora cinnamomi	P. cinnamoni		8	0	5	4	1	3	1
Phytophthora sojae	P. sojae		6	0	3	4	1	4	1
Schizochytrium aggregatum	S. aggregatum ATCC 28209		11	0	7	4	3	3	1
Thalassiosira pseudonana	T. pseudonana		8	0	8	2	2	3	0
	sum		130	3	92	48	28	42	6
	Average		9.2	0	5.11111	3.3	2	3.3	0.5
	stderr		0.869718	0.166173	1.13489	0.349697	0.222058	0.425981	0.14391
	GLAUCOPHYTA
Cyanophora paradoxa	C. paradoxa		3	0	1	1	1	0	2
	RED ALGAE
Cyanidioschyzon merolae	C. merolae		1	0	0	1	0	0	0
Porphyridium purpureum	P. purpureum		5	0	4	2	2	0	1
Porphyra yezoensis	P. yezoensis		5	0	1	1	2	0	1
	sum		14	0	6	4	5	0	4
	average		3.5	0	1.5	1.33	1.25	0	1
	stderr		0.856349	0	0.774597	0.33	0.428174	0	0.365148
	GREEN ALGAE
Chlamydomonas reinhardtii	C. reinhardtii		15	0	2	3	2	1	1
Chlorella variabilis NC64A	C. variabilis NC64A		11	0	4	3	2	1	0
Coccomyxa subellipsoidea C-169	C. subellipsoidea C169		12	0	2	3	2	1	1
Micromonas pusilla CCMP1545	M. pusilla CCMP1545		9	0	3	3	3	1	1
Micromonas pusilla RCC299	M. pusilla RCC299		7	0	4	3	3	2	1
Ostreococcus lucimarinus	O. lucimarinus		8	0	1	3	3	1	1
Volvox carteri	V. carteri		13	0	2	3	2	1	1
	sum		75	0	18	21	17	8	6
	average		10.7143	0	2.57143	3	2.42857	1.14286	0.857143
	stderr		1.08484	0	0.428571	0	0.202031	0.142857	0.142857
	VIRIDIPLANTAE
		Other
Selaginella moellendorffii	S. moellendorffii		9	1	4	6	1	2	1
Physcomitrella patens	P. patens		9	3	6	4	3	3	2
	sum		18	4	10	10	4	5	3
	Average		9	2	5	5	2	2.5	1.5
	std err		0	1	1	1	1	0.5	0.5
		Monocot
Brachypodium distachyon	B. distachyon		10	2	2	4	3	4	1
Oryza sativa	O. sativa		16	3	2	3	1	4	1
Panicum virgatum	P. virgatum		14	9	3	4	2	7	4
Sorghum bicolor	S. bicolor		12	4	2	3	1	3	1
Seteria italica	S. italica		12	3	3	2	1	4	2
Zea Mays	Z. mays		13	5	2	4	2	5	3
	Sum		77	26	14	20	10	27	12
	Average		12.8333	4.33333	2.33333	3.33333	1.66667	4.5	2
	std err		0.833333	1.02198	0.210819	0.333333	0.333333	0.562731	0.516398
		Dicot
Manihot esculenta	M. esculenta		8	3	3	5	3	3	4
Ricinus communis	R. communis		8	2	2	3	1	2	1
Linum usitatissimum	L. usitatissimum		15	5	3	5	2	2	2
Populus tricocarpa	P. trichocarpa		11	3	2	5	2	3	2
Medicago truncatula	M. truncatula		8	2	1	2	1	8	1
Phaseolus vulgaris	P. vulgaris		11	3	2	3	2	3	1
Glycine max	G. max		19	4	4	4	4	5	3
Cucumis sativus	C. sativus		9	3	2	3	1	1	1
Prunus persica	P. persica		9	2	2	3	1	2	1
Malus domestica	M. domestica		21	4	4	9	2	6	1
Frageria vesca	F. vesca		9	2	2	3	1	3	3
Arabidopsis thaliana	A. thaliana		12	4	2	3	2	5	2
Capsella rubella	C. rubella		14	4	2	3	1	5	1
Brassica napus	B. napus		15	7	2	6	3	8	3
Thellungiella halophila	T. halophila		8	4	2	3	2	5	1
Carica papaya	C. papaya		14	1	2	3	2	4	2
Gossypium raimondii	G. raimondii		10	5	2	5	4	5	1
Theobroma cacao	T. cacao		8	2	2	3	1	2	1
Citrus sinensis	C. sinensis		7	1	5	4	1	3	4
Citrus clementina	C. clementina		12	2	2	3	1	2	3
Eucalyptus grandis	E. grandis		12	1	2	4	2	3	1
Vitis vinifera	V. vinifera		9	2	2	4	1	2	1
Solanum tuberosum	S. tuberosum		7	4	2	1	0	1	0
Solanum lycopersicum	S. lycopersicum		9	3	2	3	1	4	1
Mimulus guttatus	M. gluttatus		15	3	2	3	1	3	1
Aquilegia coerulea	A. coerulea		9	3	2	6	2	3	3
	Sum		289	79	60	99	44	93	45
	Average		11.2941	3.20588	2.47059	3.79412	1.70588	3.67647	1.76471
	std err		0.717532	0.274455	0.164263	0.30894	0.190297	0.364473	0.211643
