# Supplementary material for: Genome-scale analysis of regulatory protein acetylation enzymes from photosynthetic eukaryotes
Source: BMC Genomics. 2017 Jul 5;18:514. doi: 10.1186/s12864-017-3894-0 (PMC5499015; doi:10.1186/s12864-017-3894-0)
Supplement: Supplementary file 3 — All protein sequences used as well as PFAM and ProSITE domain analysis raw output. (XLSX 10502 kb) [file 12864_2017_3894_MOESM3_ESM.xlsx]

## Sheet: Prosite_proteins
>Bra034013|PACid:22688376	MQPSSEWYRCMMPAYLNPNANQPDLHVFNHQLNMLPDLDVASDRKAQYLASRRFNYNIGVPRLLNFGSDKDEFFGDIFKSEIGDFPSKRQRAETPTKLSLPPWNDSSRLPPLQICPEQKVPTPVCSPENGSGCSDVTKVGVMDNSPLDSKHVQGLGTSKTVKPARPHATRVYSFDDFYTVEREIQTEERLVKHEKLGPGVDVVEPMECGEQTKCEVNADSVPMEKRNKRGVSLVERFTEEEIKLHIKSLKEGSTQGGIGETCDQKDLCQLCGNGTLVLPAQPIYCSLCSRKIKDKSSYYIPEEKISDAQHQICNPCYNRCRKNFTLFGVTVARANMLKMFNTDNQHTEEWVYCESCEKWQHQICGLYNQQKDIDKTADYICPYCLLKERKSIENTDLGA…
>Bra008389|PACid:22688613	MNVQAHLSGQVSNQGNMSQQNGNSQMQNLVNGGGGAPGLGPSRNDNDLLRLRQGMRIKIFSILQQKQPSPADDASKAKYMDVARRLEEGLFKIANSKEDYLNQSTLESRLASLIKGRHMNNYNQQRHANPSSVGTMIPTPGLQHSGGNPNMMMTSSVDAAMDGSNNITTTAMNTANMLNPGGMLGGNMSNGYQHSSSNFGLGSGGNIASMSSQRNTGQMMPTPGFVNNSINSNTQSYLNVEASNSNNSVGFSAAPMMVPQPYQQQQQQPRQDMGGQNSRILHNLGSQMSVGLRPGMQQKMSNVSNSSINGGVGMNAKSVDTLQRSGMQGEGYGTNNVDPFHSGNLYGAATSVGTLTDTQNTNTASFQSMSGNSSSLNNADDRHAGSQILPATSQSDICT…
>Bra039359|PACid:22694740	MAQGQNRNVPQLGQMQNPVAVSAPGVSSQPNGVQQDGLRVRQEMLNKIFGWLQQRQPTKTDDASKAKLFEVAKRLENAMLKTATSKEEYLDFQSFEVRIKSILHQMFGGQQRPNPSSSAGMMTQTPGVSHGWGQTHTTTPMVNTSTFNSNNNLADAAAETGRVLPTNRINGGPQMINGRQQLPANTGQMMPTPGFNNSTNADLYQSHRNGETSRDGGKLPAVGSEFVNQSQLLRQRPPGSDARMQQQYSLDQQLGGGFRSNMHQNASGMINIPQNAGVGMSGNSVHLAANGHMGSQGVLSSTNFSTSSQPLQQPVDQLQQVSHVHRYSMSNSGTFGSGNLYGSSGSVEASVDMNTMSLNPMRRVDVSFGSNQTTLQAVDKTPLIKHQLPQQFENGNLAQ…
>Bra026030|PACid:22695990	MYLWFNVVDFLLFLSLSSSNVNLVVASSGAGASGGPSRNIAGPMDHDNLKLRQYMQNFVFNILLQRQHSPVDAASKAKCMEVARRLEEGLYKMANSKEDYVNRSTLESRIMALMKSRYMSNYNQLLADSSSVGAMIPTPGLSHAAGNPSSMVTTSADATVAGNNNSTSTAVNTGNLLAAGGMHEGNVSTGYQHSSRNFSLGSGGNLASLGSQRSTAQMIPIPGFASNGTDNNSDGFSAEITMVLQSQQQQQRQDIGGQNIQMFSNQMTAGRRPDMQPKPAGVSNISVNDGVGVNEKSVEPGEGYRTKNPDTFGLGIRQIQQMLRPQNIGSDPKNSFRNLAVGVELEPSPRGQWPSQSQENTQNSNGMSSEQKAEEGFRRRSTGIDEAQPNNLTEGSVID…
>Bra035082|PACid:22701107	MNVQAHLSSGQVSNQQQNGNSQMQNLVNGSGGAPTTTSNAGLGPSRVDNDLLRLRQSMRIKIFSILQQKQPSPADDASKAKYMDVARRLEEGLFKIANTKEDYLNQATLEPRLASLIKGRQLNNYNQRQANSSSVGTMIPTPGLQHSGGNPNMMMTSSVDTGMAGSNNITTTAMNTGSLLNSGGMLGGNMSNGYQHSSSNFGLGSGGNMASMSSQRNTGQMMMPTPGFVNNNTNNNNNNGQSYLSVEASNNSGGFSTAPMMAPQPQQQQQQQRQNIGGQNSRLLHNLGSQMGVGLRPGMQQIMSNVSNNSTNGGVGMNAKGVDPGTRNSQQVYDNLQRPGMQGEGYGTNNSDPFGSGNLYGAVTSVGTMTNTQNSSTTSFQSVPRTSSSLSHQQQQFQQ…
>Bra004099|PACid:22701684	MPEFNKGVMRPNLNAVPNQQLSIQPDANIDKECYRSKRSNYHLGVPDDDTDEDVVFLGEILPSDSGHHCPSKRQRVEAHPPPQDDETLRSGVEVVEPMESDEQTKREGEANTADTTVPLEKPKKRDVSLVERFTEEEIEMHLKSLHEGRVELKNIETCQLCGESELLFPAPPLYCSLCNYRIQDESLYYIPEETISGAQHQICSPCYDHCRRQKFTLSGVDIVKANMLKLNNANNQDTEAWVACESCGKWQHQICGLYNPEKDTDKTSDYICPYCLLEERRSNESVGVHDNTDLEAKDLPETILSHFIERRLTKRLKEERRQTAEATGKSLDDVSLPDDLTLRVVFSADKSTHINKTFADFLHDEHYPSEFPYRSKVILLFQKIEGVDVCIFALLVQEF…
>Bra001481|PACid:22712268	MAQGQHRSFPQPGQMQSSASVVSSQPNMANGVNQDGIKLRQEMLNRIYVWLQQRQPSKTDDASKAKLFEVSKRLENAMYKTATSKENYLDFQNFEARINSILKQMFGPRPANPSSSVGMTVQTPEVSTGLRQSYTATPMVNTSTFNSSNNLADATRVMPTTRMNGGSMINGHQQLSAGFSVSSNDNGQMIPTPGFNNTDVYQSHQNGDGGNLMAVGRQHAVISYDGMHYNSDQQMGGGFRSNMHQNASGMINTPQSSGVGMSGNSFQLANGNMSSEGVISSTHFSNSSQPLQQPVDQLQQVSHVHRYSMSNSDAFGTGNLYGSSGSMGNAVDMNPMRVDVSFGSNQSSLHAVEKTPLMKRHLPQQFENRIQENLAQVSPQPVENQFNQAAHHGQYQQQD…
>Bra026708|PACid:22713756	MVHNKFHKQQRWVLFLLHARTCKRPGVKCPGRNCVTVQKLLSHMNSCVEPQCLYPRCRPTKSLISHYVKCKDLWCPVCVPVRTYRKQQANERALAGLKIKSSKVDKARVSNDSVRASAGAGSGAPRCADTSGNLKLREDMRTLVLSEVQKQNPCAADDASKEDYVKPSALESRMSRLIKRIKLNDDNQIQQNANSSAPGTIITTTPEVSETTMVDNTMDQHTRTRDNLREPKTANHHTRKLQPTRFVRTATSNSDTQGELRPRHRFNMLQQRQPSQADAASKAKYMDVARRLEEGLFKMAVSKEDYVNRSTLESRITSLIKGRHLNNYNQRHANSPSVGMMIPTPGLSHAGGGTTMIPTPRLPHTGDNPSSMVTPSADTTIAGNNNSTSKAVNTGNLLA…
>Bra016634|PACid:22723601	MNVQAHMSGQQRSGQSPNQGNNGNSQMQNLAGAGGGSVGPSRSTVGPMDHDVLKLRQYMQVLVFKVLQQRQPSPADAASKSKYMDVARRLEEGLYKMAISKEDYLNRSTLESRITSLIKNRHLNNHSQRHANPSSVGTMIPTPGLSHAGGNSSLMVRPSANATVAGNNNNSTSTAVNTENVRPAGGNMSNGYQHSSRNFSLGSGGNMTSMGSQRSTPQMIPTPGFVNSGTNSNSGGFSAEPTVVPQSHQQQQQREVTGGQNSHILSNQMTTGRRPGMQPNAAGVATNSVNGGAGVKERSVDKGEGYRTQNPDTLGSGNGMMTNAQNINAASSQSVSRANSSQVASEMDTDVKHEPRMEKNSEAMHSQPSERLQLSQFQNQYPNSGEDCYADAQHLTGQS…
>Aquca_031_00008.1|PACid:22050815	MKMHAQSHISGQVPIQPGSQLSDLPQPNGNSLSSQRQTQVGLHSNMASDFDRARQRMREIICAQFQQKQRQPPTPEMQTKLNNIVKRLEEHMYRNAASKEEYINMSTLEHRLHNALRVMSSAPQTQQSPHSVTSFSSVGTMMPTPGIAHRGKFTSSISSSVDNSMISGPISGFSAAAAEPVNTRSLLPTSNGPTAGINGASLSASDASISNGYQSSITNIPIGSGGNNLIPSTGLQSTASQMIPTPGLSSNSANSDPLNNVSGFSGNESTSLQKSQQPKQYVGGHNSRILQNLGGQMGIGLRSSLQQKSLSYGFPNGTPNGGLGSFGSNVQLIQSPAASEGYSSASPRPATSHLNFDHQHQQHLMQKLSQQMNLVAGDGYVMNTTDFSGSEKLHGTRTS…
>Aquca_031_00008.2|PACid:22050816	MKMHAQSHISGQVPIQPGSQLSDLPQPNGNSLSSQRQTQVGLHSNMASDFDRARQRMREIICAQFQQKQRQPPTPEMQTKLNNIVKRLEEHMYRNAASKEEYINMSTLEHRLHNALRVMSSAPQTQQSPHSVTSFSSVGTMMPTPGIAHRGKFTSSISSSVDNSMISGPISGFSAAAAEPVNTRSLLPTSNGPTAGINGASLSASDASISNGYQSSITNIPIGSGGNNLIPSTGLQSTASQMIPTPGLSSNSANSDPLNNVSGFSGNESTSLQKSQQPKQYVGGHNSRILQNLGGQMGIGLRSSLQQKSLSYGFPNGTPNGGLGSFGSNVQLIQSPAASEGYSSASPRPATSHLNFDHQHQQHLMQTELSQQMNLVAGDGYVMNTTDFSGSEKLHGTRT…
>Aquca_031_00008.3|PACid:22050817	MKMHAQSHISGQVPIQPGSQLSDLPQPNGNSLSSQRQTQVGLHSNMASDFDRARQRMREIICAQFQQKQRQPPTPEMQTKLNNIVKRLEEHMYRNAASKEEYINMSTLEHRLHNALRVMSSAPQTQQSPHSVTSFSSVGTMMPTPGIAHRGKFTSSISSSVDNSMISGPISGFSAAAAEPVNTRSLLPTSNGPTAGINGASLSASDASISNGYQSSITNIPIGSGGNNLIPSTGLQSTASQMIPTPGLSSNSANSDPLNNVSGFSGNESTSLQKSQQPKQYVGGHNSRILQNLGGQMGIGLRSSLQQKSLSYGFPNGTPNGGLGSFGSNVQLIQSPAASEGYSSASPRPATSHLNFDHQHQQHLMQTELSQQMNLVAGDGYVMNTTDFSGSEKLHGTRT…
>Aquca_031_00008.4|PACid:22050818	MKMHAQSHISGQVPIQPGSQLSDLPQPNGNSLSSQRQTQVGLHSNMASDFDRARQRMREIICAQFQQKQRQPPTPEMQTKLNNIVKRLEEHMYRNAASKEEYINMSTLEHRLHNALRVMSSAPQTQQSPHSVTSFSSVGTMMPTPGIAHRGKFTSSISSSVDNSMISGPISGFSAAAAEPVNTRSLLPTSNGPTAGINGASLSASDASISNGYQSSITNIPIGSGGNNLIPSTGLQSTASQMIPTPGLSSNSANSDPLNNVSGFSGNESTSLQKSQQPKQYVGGHNSRILQNLGGQMGIGLRSSLQQKSLSYGFPNGTPNGGLGSFGSNVQLIQSPAASEGYSSASPRPATSHLNFDHQHQQHLMQTELSQQMNLVAGDGYVMNTTDFSGSEKLHGTRT…
>Aquca_031_00008.5|PACid:22050819	MKMHAQSHISGQVPIQPGSQLSDLPQPNGNSLSSQRQTQVGLHSNMASDFDRARQRMREIICAQFQQKQRQPPTPEMQTKLNNIVKRLEEHMYRNAASKEEYINMSTLEHRLHNALRVMSSAPQTQQSPHSVTSFSSVGTMMPTPGIAHRGKFTSSISSSVDNSMISGPISGFSAAAAEPVNTRSLLPTSNGPTAGINGASLSASDASISNGYQSSITNIPIGSGGNNLIPSTGLQSTASQMIPTPGLSSNSANSDPLNNVSGFSGNESTSLQKSQQPKQYVGGHNSRILQNLGGQMGIGLRSSLQQKSLSYGFPNGTPNGGLGSFGSNVQLIQSPAASEGYSSASPRPATSHLNFDHQHQQHLMQTELSQQMNLVAGDGYVMNTTDFSGSEKLHGTRT…
>Aquca_031_00008.6|PACid:22050820	MASDFDRARQRMREIICAQFQQKQRQPPTPEMQTKLNNIVKRLEEHMYRNAASKEEYINMSTLEHRLHNALRVMSSAPQTQQSPHSVTSFSSVGTMMPTPGIAHRGKFTSSISSSVDNSMISGPISGFSAAAAEPVNTRSLLPTSNGPTAGINGASLSASDASISNGYQSSITNIPIGSGGNNLIPSTGLQSTASQMIPTPGLSSNSANSDPLNNVSGFSGNESTSLQKSQQPKQYVGGHNSRILQNLGGQMGIGLRSSLQQKSLSYGFPNGTPNGGLGSFGSNVQLIQSPAASEGYSSASPRPATSHLNFDHQHQQHLMQTELSQQMNLVAGDGYVMNTTDFSGSEKLHGTRTSVGSTINNQNMYQNAHTQHHTTDQSSNMNFQQRHASQQQMPKFQT…
>Aquca_031_00028.1|PACid:22050845	MVEFWKSLSSCTSSLERYKVKMHMQTHMSGQVSGQIPTQAGPQLSGLPLQNGSSVPVSMQNLGGLHNTNSMDPDYERKRKYIRDRIYQKLVQQRPQMTAEMQPKMRDIIKRLEECLFKSATTMEEFMNMDTFDQRLHALIKRLPSSNHSQHLPHLHSSSSISTMIPTPGISHSGNMNMTVPSSLDNSVNATSGYNNLVPNTVNNGSLLPNANGSSSGLYGGSFHTSDGALSNGYQQSPAHVSLGSGGNNMASGFTQRSASQMIPTPGLNNFQSSVKSEPSYTGGGFSSAESTMGSYLQQKKYIDSQNNRILPSFGGQVNVGMRSNLQQNLPSYGFPSGDMNGGSGLIGNDMQLNGPSVSDGYLTTSQYGNDYGMNMGDLSGSGNLYGTGTSMGSLMNNQ…
>AT1G79000.2|PACid:19652294	MNVQAHMSGQVSNQGTMSQQNGNSQMQNLVGGGSAPATGAGLGPSRVSPVDNDILKLRQAMRIRIFNILQQKQPSPADEASKAKYMDVARRLEEGLFKIANTKEDYVNPSTLEPRLASLIKGRQLNNYNQRHANSSSVGTMIPTPGLQHSGGNPNLMITSSGDATMAGSNNITTSAMNTGNLLNSGGMLGGNLSNGYQHSSSNFGLGSGGNMSSMSSQRNTGQMMPTPGFVNSSTNNNSNNGQSYLSVEASNNSGGFSTAPMMVPQTQQQQLRQDIGGQNSRMLQNHGSQMGVGLRPGMQQKLSNVSNSSINGGVGMNAKSVDSGTSYTNPIRNSQQAYDNLQRSGMQGDGYGTNNSDPFGSGNLYGAVTSVGMMTNTQNANTASFQAVSRTSSSLSHQ…
>AT1G79000.1|PACid:19652295	MNVQAHMSGQVSNQGTMSQQNGNSQMQNLVGGGSAPATGAGLGPSRVSPVDNDILKLRQAMRIRIFNILQQKQPSPADEASKAKYMDVARRLEEGLFKIANTKEDYVNPSTLEPRLASLIKGRQLNNYNQRHANSSSVGTMIPTPGLQHSGGNPNLMITSSGDATMAGSNNITTSAMNTGNLLNSGGMLGGNLSNGYQHSSSNFGLGSGGNMSSMSSQRNTGQMMPTPGFVNSSTNNNSNNGQSYLSVEASNNSGGFSTAPMMVPQTQQQQLRQDIGGQNSRMLQNHGSQMGVGLRPGMQQKLSNVSNSSINGGVGMNAKSVDSGTSYTNPIRNSQQAYDNLQRSGMQGDGYGTNNSDPFGSGNLYGAVTSVGMMTNTQNANTASFQAVSRTSSSLSHQ…
>AT1G67220.1|PACid:19655428	MAPPRKRTRDLMPKFLNTESFDEFNQRLNNLPAESNVTSDEDAQFLESRKCQSKRWRKEEPLKLNLRSPWNVLCSPESISSAKFIVEKTCLIPVPSFEEAATNARRCLNTSSIPGSSGSASETNSGSDITKQDFKNDSPSDSKKVQGSSTSKSAKPKVIKVYSFVDLVTTTKKGNIQTEESSLNHEKKLGTVVDIVEPMKCDERSKEVQGSSTSKSAKPKVIKVYSFADVVTTTKKGNIQTEESSLNHEKKLGTVVDIIEPMKCDERSKEVQGSSTSKSAKLKVIKVYSFADVVTTTKKGNIQTEESSLNHEKKLGTVVDIVEPMKCDERSKEVQGSSTSKSEKPKVIKVYSFADVVTTTKKGNIQTEESSLNHEKKLGTVVDIVEPMKCDEGTKCEVT…
>AT1G55970.1|PACid:19658220	MNNNKEVPQNSVAVSSSSSAPITVISPQQDANNFIKKRRTALRNRIYAIVRHKQKQHQIFLDKKNQQQQQRVDDATQRALLEKQDQQCIAATRMIEEELLKSSRSFEEYFDLRTFDARVRTILQQLGTMLSQRRAAAAAMNNGEAQCITSTRAVHTSISVSNSFQCGRSLVPINCTTATAGAFSIGPDMQTHHSTGANHQMVEVNRPNMNQITCGISSPLITGFNGNCVPVSANIPMTSQDLFNATHFSTLPQPFLQPPPDQSHMHRYSMSNVASFGQSNPYPCGVVMSSGSMAVAQNSIPWNNPNPMQGLDPTVTSYHSNLQPMQQTPLPKRQLHHPLWNTNFQSAPNNRDNLPQVSQQLSNHGSRQHRGQHSQNLYPGQLQNQDRLLPNLTQQAMAL…
>AT1G16710.1|PACid:19658304	MNVQAHMSGQRSGQVPNQGTVPQNNGNSQMQNLVGSNGAATAVTGAGAATGSGTGVRPSRNIVGAMDHDIMKLRQYMQTLVFNMLQQRQPSPADAASKAKYMDVARRLEEGLFKMAVTKEDYMNRSTLESRITSLIKGRQINNYNQRHANSSSVGTMIPTPGLSQTAGNPNLMVTSSVDATIVGNTNITSTALNTGNPLIAGGMHGGNMSNGYQHSSRNFSLGSGGSMTSMGAQRSTAQMIPTPGFVNSVTNNNSGGFSAEPTIVPQSQQQQQRQHTGGQNSHMLSNHMAAGVRPDMQSKPSGAANSSVNGDVGANEKIVDSGSSYTNASKKLQQGNFSLLSFCPDDLISGQHIESTFHISGEGYSTTNPDPFDGAITSAGTGTKAHNINTASFQPVSR…
>AT1G16710.2|PACid:19658305	MNVQAHMSGQRSGQVPNQGTVPQNNGNSQMQNLVGSNGAATAVTGAGAATGSGTGVRPSRNIVGAMDHDIMKLRQYMQTLVFNMLQQRQPSPADAASKAKYMDVARRLEEGLFKMAVTKEDYMNRSTLESRITSLIKGRQINNYNQRHANSSSVGTMIPTPGLSQTAGNPNLMVTSSVDATIVGNTNITSTALNTGNPLIAGGMHGGSFVKHSSRNFSLGSGGSMTSMGAQRSTAQMIPTPGFVNSVTNNNSGGFSAEPTIVPQSQQQQQRQHTGGQNSHMLSNHMAAGVRPDMQSKPSGAANSSVNGDVGANEKIVDSGSSYTNASKKLQQGEGYSTTNPDPFDGAITSAGTGTKAHNINTASFQPVSRVNSSLSHQQQFQQPPNRFQQQPNQIQQQQ…
>AT3G12980.1|PACid:19663097	MAQGQNRTVLQSGQMHNSVVASASSVSSQPNMVNGISQDTLLLRQEMLNRTYAWLQQRQPSKTDDASKAKLSEVAKRLESAMWRTATSKEDYLDFRSFDVRVESTLKQLLSQRRANPSSSVSTMVQTPGVSHGWGQSYTATPMVDTSKFNSSNNLSDATTETGRLLPTNRMYRGTINNGRQELSAVGQMIPTPGFDNSANADVYQSHRNEEYSGDGGKLLATGSDFGNPSQLQKQRPTGSNDLMGYNLDHQLGGGFRSNIHQNTSGMTSIPLNAGVGMSGNNVHLANVPRSSEGVLSSTHFSTFSQPSQQPVEQLQVSHVNRYSMSNSGTFVSGNLYGVQTSSGSIETAVDMNSMSLNSMRRVDTSFGSQSGLQNNPLLKPHLRHQFENGNFQSSSNSK…
>Ciclev10010922m|PACid:20797843	MNQENLNCCLQTLIQNKMDDVCPIQQVAYHATSSSLPCHMSMSTLDFRRDSYSDGLVPPFSLLNGSTEGLTFDGYLCGAPSVLTAVNRKNIPSPMAKKQVGNMILSPEQDSTITSCSSEDGFSDAATFNNGPVFDSTLQIPHFLQIIPEVPSTLPSTDLEYQWPYVQFDESSDGKAQFYFNKRDVSCSLIAEQNMCMQTASPSEPLYVSPLASESNAPTSNQMGAAKYAKPSNPSCLYLEHRILHAYINYKSSMVANGGSIVSFVNYLHSTICNIHWCGCERFCILLSHFDGCHSAECHICGPVRYASDAANHQKFDIMKSSFSNTDCDWSKSGSSNCFFPSSKRLKMEHPICSFSSGVGISSFVDPLQVQSFDFGAVPPLQQFPESPKSINSEVRELD…
>Ciclev10027674m|PACid:20814542	MNVQAHISAGQVPNQGGLPQQNGNALQPNQMQNLVGGVSTTAAIAAGGSGGGVTPQRNMFNADPDLLRARGFMRDRIFGMLLHRQTQTIDETQRTKFKDISKRLEEGLFKAASTKEDYMNMDTLEARLSYLIKGRPGNNHNQRHQQLVNSSSSIGTMIPTPGMSHCGNSSLMVTSSVDSSMIAAGGCNTIAPTTVNSGSLLSTGGIQSNSYNRSDGTLSNGYQQSPANFSVGSSGNMPSMGVQRIASQMIPTPGFNNNSNQTNSSSNQSYMNLESNNGGGFSTVESAMVSLPQQQKQHVGGQNSRILHNLGSHMGSGMRSGLQHKSYGFSNGALNGGLGMIGNNLLVNEPGTSEGYLTGTQYANSPKPLQHHFDHQRPMVQGDGYGGSNADSYGTGNFY…
>Ciclev10027675m|PACid:20814543	MNVQAHISAGQVPNQGGLPQQNGNALQPNQMQNLVGGVSTTAAIAAGGSGGGVTPQRNMFNADPDLLRARGFMRDRIFGMLLHRQTQTIDETQRTKFKDISKRLEEGLFKAASTKEDYMNMDTLEARLSYLIKGRPGNNHNQRHQQLVNSSSSIGTMIPTPGMSHCGNSSLMVTSSVDSSMIAAGGCNTIAPTTVNSGSLLSTGGIQSNSYNRSDGTLSNGYQQSPANFSVGSSGNMPSMGVQRIASQMIPTPGFNNNSNQTNSSSNQSYMNLESNNGGGFSTVESAMVSLPQQQKQHVGGQNSRILHNLGSHMGSGMRSGLQHKSYGFSNGALNGGLGMIGNNLLVNEPGTSEGYLTGTQYANSPKPLQHHFDHQRPMVQGDGYGGSNADSYGTGNFY…
>evm.model.supercontig_10.17|PACid:16404526	MNVQAHMSGQISGQVPNQGAVPQQNGNTLQPSQMQSLGGAAVGVGPGGVVAGPPRNTVNNMDHDLIRLRQYMRTRILNLLQQRQPQPVDDTARAKYMDIARRLEEGIFKMASTKEEYMNSQTLEARLGSLLRGKPGNNYTQRHPELVNSSSSIGTMIPTPGMSHGGNPSLMVTSSVDTSMIASSGCNMPLTANRGSTLPSSGMHGGSLNRSDGTLSNGYQPSSANFSIGSGANVSTIGAQRLTSQMIPTPGFNCSSNSSTNNSNSQSYMNVESSSNTGGFSAVESTVVPQQQQQRQHVGGQNSRILHSLGSQMGSGFRSGLQQKSYGLTNGSLNGSSGMIGNLVNETRTSEGYLSATAYANSTKPLQQSFDQLQRPVMHGDGYGLNSADSFGSGNFYGT…
>evm.model.supercontig_818.3|PACid:16427039	MYVQEFGSECGYPNNRCVYISYIDSVKYFRPERETASGEALRTFVYHELLMGYLEYCKKQGFATCYLWACPPLKGEDYILYCHPENQKTPKSDKLRRWYHSLLRKATKQEIVHGFTNLYDHFFMPTGLCNSKVTAARLPYFDGDFWSDAAEDLIKNIERESGEESQRKVKNMMRKRTLKAMGHTNLSDCAAKDIILMQKLGQTILPVKEDFIVAHLQFVCAHCHEVILSGWRWFCSQCKNFQLCERCLDVEKKLSGEDTHTFNIKEKHFLTKAMVDDVPSTTSDNDITLDNGLFENRHAFLNFCQRNHYQFNTLRRGKHSSMMILYHLHNPALLTPGISGCAGTICRICHMTIVVDDYWICDICPSFNVCVACRLEKGAAAHIHALMQSSSTVNYRRKS…
>evm.model.supercontig_179.37|PACid:16411212	MPNYYIGFTAVPASACKSVGAGNIQKTYSMNVPSRFQENLVLSDLNLLISEDALQMAPEVSNSFSCLDFSKMNSDFECSQQRHLHMLESQQSDTWLHQPHLQLCAPVKIEAQSCFHEKVEPCQATRAQTQLPTESGHVKSSNLLQHSLEHKILCSYVSYKRSATRNYQVSFLSYLHSRACDDCMCNCELFQSLLIHFDDCQHDNCNICGPVWNHYTHEKLHQKRRGPQGNFLDSGSGGFRFADGQDMLHPAKRLKMQNTFFPFSSESGISHAVPPSKAHPVELRGFPSLQQFPDSPVSINSEVMQVNMDLLTNLNKDSKGISETANDVGKSPKSNSKYLLSSFQEIHEIHRSHIHDNMDIRSDGDRLENVTDYPNSLRLKSAPPLAEKLSVGCEKEVPE…
>evm.model.supercontig_130.40|PACid:16407945	MDGLAVQSNPKSQKLSEGHDVGQKIDRISDLPDNILLHILSFTSTKEAIRTSLLSKRWKDLWIFLPDVDLQRSCLELESSFTVLVSKALFHRDTSHLRKFCLELNFDVSLDLFKDWISAAIEHNVQVLDLNLCGGQSFVLPPSFFTSKSLCNLKLSMLHTLEIPSQICFISLKCLTLSRVTFRDDESTQLLFSGFPILEELVLHDCDWQKINCVTISIPTLRKFAFLLETLKHGLLECKIKLYAVNLKSFKYAGFLTVKVLLCNVPLLVNSYVCFYKTVDADYLETIRRAAQLLGRIYRVKFLTITSETLRGINTSIFDTLPDCLKSRLKRFSLSKFAAVEYEINFVKFLVTNATALEKVTILAVWADTAFHFGKQEGIEQQLEKLCLSSHVLKLSKTL…
>Carubv10012304m|PACid:20890085	MKTIPQSSVAVSASAPQQLATSDLSKLRNVMRLKILAFLAPRIKTSGSESDKAANYQKRAKQYTVFVDDILWSNAQSLKDYADQNTLKARCDNVVRRCLLRPPPNAATPSSVAMMNGCVTATRPLDTFQSGCPPPVTCTNGVSAGFSFGTDHMQMQQYSASAGANNFNHQMVDIYRPNVNQFTCGVSSPLITGAGFSSNCGVPLPNGPMASQELFTTPTHLSALSQPFPQPPDQSNMHRYSMSNVASFGTTNPYGVVMPSVSMAVSQHSVPWNSNPMLQGVDSTVTSNLQGMQQYPLPKRQLHQALWNNQFQSASTNQDHLAHGFHQQAPDTDHQGLHSQNLYSGQLDKDAYLTQQAMGLAAPVINNGPSLDSYEEALHRQVTTNGFKPSKLQCQQAAV…
>Carubv10008082m|PACid:20890370	MNVQAQMSGQVSGQVPPNQGTMPQNNGNSQMQNSVAATGAASTAPAAATAVGPSRNIVGAMDHDIMKLRQYMQTHVFNMLQQRQPSPADAASKAKYMDVARRLEEGLFKMASSKDDYTNRSTLETRITSLIKGRHMNNYNQRHANSSSVGTMIPTPGFSHTAGNPNLMVTTSVDATIVGNTNITSTAVNTGNPPIAGGIHGGNMSNGYQHSPRNFSLGSGGKMASMGAQRSTGQMIPTPGFVNSSTNNNSGGFSAEPTMAPQSQQQQQRQHTGGQNSHMLSNQIAAGLRPDMQPKPSGVANSSVNGGVGMNEKSVDSGSSYTNASKKLQQGEGYSTTNPDPVHGAITSVGTPKNAQNINTAAFQSASRVSSSQSNQQKFQQPPNRFQQQPNQIQQQQQQ…
>Carubv10015198m|PACid:20897462	MAQGQNRNVLQPGQIQNPASSVSSQHNASSRDTLGVRQDMLNRIYAWLQQRQPSKTDEASKAKLFEVARRLENAMLKMAKSKEDYLDFRSFEARIESTLKQLFSQRHANPSSSVSTMVQTPGVSHGWGQSYTATPMVDISTVNSSNNIPDATFETGRLLPTNRMNRGSVNNGRQQLSAVGQMIPTPGFDNSASTDVYHSHRNDEYARDPSQLLTAGSDFGNPSQLQRLRPTASNDHMRYNLDHQLGGAFRSNLHQNTSGMTNIPLNAGVGISGNNVHLATGPRTSEVLSSAQFSTLSQPFQQPVDQLQVSHANRYSMSNSNTFGSGDLYGALTSSGSMGTAVDMNSMSLNPMRRVDASFGSNQSSLQAVDNNPLLKSQLRPQFENGNFQSSSNSKETLA…
>Carubv10022194m|PACid:20904505	MAPGSSVGPVVGASNQYSGPSGVMNQDHLMNNPPVITGNHLEPLERFITPPFDQEPCPRPRSAHSVPPPRFEEAASDAGRRLTTSTMPSYQIYPGSTQHAPLPRFEEAASDVGRRLTTSTVPFYQPYPGSAQHAPPPRFEEAASDAGRRLNASTATSIEPYPGSAQHAPPPRFEEAASDAGRRLDAFTTASHEPYPGSAQHVPPPRFEEVASDAGRRLTTSTVPIYQPYPGSAQHAPPPRFEEPAPDAGRRLATSTMSSFDPYPGSSHAVPSPRFEDGLSDAGRCLNASTMPGSSVCAVVGASNQYSGPSSVMKQGHVQNNPPLDTSNQVKPVTKFGSAHPVPPTRFEDAGRCLNTSTMAPGSNVSAVVGASNQYSRPSGVMRQDMQNNPLLDTSNYMK…
>Carubv10021700m|PACid:20904518	MNVQAHMSGQVPNQGTMSQQNGNPQMQNLVGGGAAPPPAGLGPSRVSPVDSDILKLRQAMRIRIFNILQQKQPSPADDASKAKYMDVARRLEEGLFKVANTKEDYMNQSTLEPRLASLIKGRQLNNYNQRHSNSSSVGTMIPTPGLQHSGGNPNLMITSSVDASMAGSSNISTTAMNTGNLLNSGGMLGGNLSNGYQHSSSNFGLGSGGNMSSMSSQRNTGQMMPTPGFVTNNNINNGQSYLSVEASNNSGGFSAAPMMVPQHQHQQQQQQQQLRQDIGGQNSRMLQNHGSQMGVSLRPGMQQKMSNVSNSSINGGVGMNAKSIDSGTSFTNSTRSSQQTYDNLQRSGMQGEGFGTNNSDPFGSGNLYGAVTSVGMMTNSQNANTASFQSVSRTSSSLT…
>Cucsa.323340.1|PACid:16977939	MFNMDSELYKARVFIQEKIFEILLQRHQRPIDDLQRLRFKDIVKRLEEGLFKTALTKDDYMNLDTLESRLHSLIKRSPMNNQNQQYQQVVSSSSAISQMIPTPGMAHSGNSKMMVASSDDSIISASASLAPMTASTGSIMQAGGINGGSFNRAEGPMTSGYQQSPSFSVGSSGVISSAGAHRITSQMIPTPGFSNNINHASSNQSYASRDNSSNGSGLPSVESTGLSQVQLQKQHIGGQNSRILQNLGSQMGSGIRSGLQQKSYGFTNGPANGSLGLIGGNVQLLKESSTSEGYLTVSPYANLTKPVQQSFDQNDKSLVQGDAYGMNNTDSFGSENLYGPATSVGSMMTAHNLNPTNLPSMSKTSSPFSSNQSNFHGTQQGTHSPLIDGSDKMNFQPPL…
>orange1.1g000748m|PACid:18094250	MDDVCPIQQVAYHATSSSLPCHMSMSTLDFRRDSYSDGLVPPFSLLNGSTEGLTFDGYLCGAPSVLTAVNRKNIPSPMAKKQVGNMILSPEQDSTITSCSSEDGFSDAATFNNGPVFDSTLQIPHFLQIIPEVPSTLPSTDLEYQWPYVQFDEPSDGKAQFYFNKRDVSCSLIAEQNMCMQTASPSEPLYVSPLASESNAPTSNQMGAAKYAKPSNPSCLYLENRILHAYINYKSSMVANGGSIVSFVNYLHSTICNIHWCGCERFCILLSHFDGCHSAECHICGPVRYASDAANHQKFDIMKSSFSNTDCDWSKSGSSNCFFPSSKRLKMEHPICSFSSGVGISSFVDPLQVQSFDFGAVPPLQQFPESPKSINSEVRELDMELLRNPAKDSTIFEGT…
>orange1.1g000262m|PACid:18111489	MNVQAHISAGQVPNQGGLPQQNGNALQPNQMQNLVGGVSTTAAIAAGGSGGGVTPQRNMFNADPDLLRARGFMRDRIFGMLLHRQTQTIDETQRTKFKDISKRLEEGLFKAASTKEDYMNMDTLEARLSYLIKGRPGNNHNQRHQQLVNSSSSIGTMIPTPGMSHCGNSSLMVTSSVDSSMIAASGCNTIAPTTVNSGSLLSTGGIQSNSYNRSDGTLSNGYQQSPANFSVGSSGNMPSMGVQRIASQMIPTPGFNNNSNQTNSSSNQSYMNLESNNGGGFSTVESAMVSLPQQQKQHVGGQNSRILHNLGSHMGSGMRSGLQHKSYGFSNGALNGGLGMIGNNLLINEPGTSEGYLTGTQYANSPKPLQHHFDHQRPMVQGDGYGGSNADSYGTGNFY…
>orange1.1g000320m|PACid:18111490	MNVQAHISAGQVPNQGGLPQQNGNALQPNQMQNLVGGVSTTAAIAAGGSGGGVTPQRNMFNADPDLLRARGFMRDRIFGMLLHRQTQTIDETQRTKFKDISKRLEEGLFKAASTKEDYMNMDTLEARLSYLIKGRPGNNHNQRHQQLVNSSSSIGTMIPTPGMSHCGNSSLMVTSSVDSSMIAASGCNTIAPTTVNSGSLLSTGGIQSNSYNRSDGTLSNGYQQSPANFSVGSSGNMPSMGVQRIASQMIPTPGFNNNSNQTNSSSNQSYMNLESNNGGGFSTVESAMVSLPQQQKQHVGGQNSRILHNLGSHMGSGMRSGLQHKSYGFSNGALNGGLGMIGNNLLINEPGTSEGYLTGTQYANSPKPLQHHFDHQRPMVQGDGYGGSNADSYGTGNFY…
>orange1.1g000333m|PACid:18111491	MNMDTLEARLSYLIKGRPGNNHNQRHQQLVNSSSSIGTMIPTPGMSHCGNSSLMVTSSVDSSMIAASGCNTIAPTTVNSGSLLSTGGIQSNSYNRSDGTLSNGYQQSPANFSVGSSGNMPSMGVQRIASQMIPTPGFNNNSNQTNSSSNQSYMNLESNNGGGFSTVESAMVSLPQQQKQHVGGQNSRILHNLGSHMGSGMRSGLQHKSYGFSNGALNGGLGMIGNNLLINEPGTSEGYLTGTQYANSPKPLQHHFDHQRPMVQGDGYGGSNADSYGTGNFYGAVTPVGSMTNAPNMNSGSLQSMPIAKTSATLMGNQSNFHGATQGTQVKAPSIDQSEKMNFHSSLSSRDNLLQSQQQQQFPQQPHHVQQQQFVQHQRQQKPQSQQQHLLNNDGYGHSQ…
>orange1.1g000411m|PACid:18111492	MNVQAHISAGQVPNQGGLPQQNGNALQPNQMQNLVGGVSTTAAIAAGGSGGGVTPQRNMFNADPDLLRARGFMRDRIFGMLLHRQTQTIDETQRTKFKDISKRLEEGLFKAASTKEDYMNMDTLEARLSYLIKGRPGNNHNQRHQQLVNSSSSIGTMIPTPGMSHCGNSSLMVTSSVDSSMIAASGCNTIAPTTVNSGSLLSTGGIQSNSYNRSDGTLSNGYQQSPANFSVGSSGNMPSMGVQRIASQMIPTPGFNNNSNQTNSSSNQSYMNLESNNGGGFSTVESAMVSLPQQQKQHVGGQNSRILHNLGSHMGSGMRSGLQHKSYGFSNGALNGGLGMIGNNLLINEPGTSEGYLTGTQYANSPKPLQHHFDHQRPMVQGDGYGGSNADSYGTGNFY…
>Eucgr.F04062.1|PACid:23585307	MANSQSMGTLNLQSLSKTKASLVANPPNLHSTQQAAQLKPQSVDAVEKVNFQPALPSRENFIQSQHQQQFQQQAHYQQQQQFAQQRQHMQQNQRHQGLLDNEMFGLHQVTSDPGNQFKQEPKEIMPEQASDGIHLPEFQNRYQQNPSDNKSKVQLFASQTNQHNSCSMLSQNTPQVQHLLQSQQLVAEAQNEFTCHPVGLQSDSVLHGQWNPQLQDGTEILGNKLNEQHLQDDFQRRISKHDEAQCNNLSSEGSVAGPNAPSRGKTEAPTLSTATCRSGSTNRDRQFRNQQRWLLFIRHARRCAAPQGKCQEINCITVQKLCKHIESCNLAQCPYPRCHHTKVLLSHNKNCRDPSCPVCIPVKNYLQSQLKAYPRPDSTSGFSNSLSRSCKPSDIMENP…
>Eucgr.J01461.1|PACid:23599440	MKNDLPNSIRENSCQLCGAVKLLFAPSPIYCSSCNVLIKRNGVYYCTSNEIDVQCTFCASCHNCCRGGTIKCGGISVSKAKLHKRKNNEEIEESWVQCDKCGAWQHQICALFNDKRNLGGNAEYICPICSLNEIGNATLIPPLKVGILRAGDLPRTKLGDCLEQRIQRRLKEEREQRAKVSKKGFYEVPGAEDLVVRVVVSAKRKLEVKKQFLDTFPHLNYPAEFPYCLKVILLFQKIEGVDILIFGAYVQEFGSDCGHPNQRCVYISYLDSVKYFQPEIVTVTGESLRTFVYHELLIGYLECCKQRGFGSCFIWACPPLKGEDYLFYCHPENQKTPHNQKLRKWYQSMLHKAVEENIVISTSNLYDHYFLPPQRGMIKITAARLPYFEGDYWSASAEN…
>Eucgr.G00898.1|PACid:23586523	MAPLVTLLSAEPEIQYVALRNINLIVQRRPTILAHEIKVLLEFKECATEVDVDFVRKAVRAIDRCAIKLERAAERCISVLLELIKIKVNYVVQEAIIVIKDIFRRYPNIYESINATLCESLDTLDEPEAKSSMIWIIGEYAERIDNADELLESFLESFPEEPSQVQLQLLTATVKLFLQKPTEGPQQMIQIGYLECCKQRGFASCFIWACPPLKGEDYLFYCHPENQKTPHNQKLRKWFVPFTFLLLPLSVHQFVHVHAFSKDYAHLFPTDYSVILFFF*
>mrna05506.1-v1.0-hybrid|PACid:27255489	MNAQAHMSGQISGQVPNQAGSQLPVLPQHNGNVPSQMQNVGGPPRAMSSMDPELIRARQFMQEKICHVIQQRPLPQLMNEKKFRDIVKRLEEGLLRSAVTKEDYMNLDTLESRLHNLIKRPTQTNQSQQYPQLVNSSSPVGTMIPTPGMSHSGNSNMMANSSVDASMNTTGGTTSMSATPVSTGNMLPGGGLHGSMSNGYQQSPGNFSIGSGGNMSSMGSQRIASQMIPTPGFNNNTNQSYMNLESSNNSGGGFSTVDTSMLTQPQQQKQHIGGQNSRMLHNLGSQGTSGMRSGLQQKSYGVSNGAINGGMGTIANNLPIVNETGISDSYLNSSAYANSSKPLQQHFDPHQRPVMQGDGYGINNADSFGSGNYYGGAASVGSVMNPQNLNSVSMTPVSK…
>mrna10338.1-v1.0-hybrid|PACid:27255889	MDVKRYNAAQAFGSGGLHFMGGHGFHHHQQVNGQVGGYFFDWRKGPGVSWLRTLVRRKILERFLGCTSAKGNLASEFVLGIETQLFMEATSEDDYVNEQTLNDRVLSAVQQYLYGAKSGQNSDDFCMTMPTLRLPHGYCVSDAAETSLLCSSNATRSNSIGVPMDGYKQADAYGFITCDDMDMPSSLSSSQVSSETVLPFESSSSVSAYSNANQISAGGSLDDGTFSHGGNLLYSSDVSFNCHVQQQHLDHGEFGASKLTSCLGTNQNAQSIDFPSSLGESSTFSYSNLMTPLHIAMQVPEVATLEDILQSDSVIMKSQNNLKRSHHPYFQPQVLPPQSQGVQHSASGGPCLGNIEDMPSKRLKMESEKESFYLLSPEGLQPHSESLVIKSQENHKRPY…
>mrna16783.1-v1.0-hybrid|PACid:27259776	MDVMMNNSTSSPLIFGGRIPGYPTLSSISSLVEDFVKGLSFNNKQTDVNVDLIMEAPQVSTFEPPPVTKTYHRNRNRNRKRSPAVTHGDSDESSEDSQPCSKRLRVDQTKEGASDSEVMQVKMGEVESSIQDEPKPECVSEVTKRDEQIKAHLQSLVSTTTPMSCSNNDRVCQFCASGELLYAATPMYCSNCGCRIKERGNYYSTPTEHGAKYCFCSRCYNNTRSGDILLGDHVKVPKASLEKKKNDEEIEEPWVRCGRCEGWQHQICALYNDKCDSEEYVCFKCVLREMELGEHKPKNVGFCAKDLPTTMLSDHIEKRLIRRLEQERKERMSKEKGNESSEVVGVEGLVVREVLSVEKTVKVKQQYLDLFPEQSYPAEFPYKSKVILMFQKIDGVDVC…
>Glyma08g24290.1|PACid:26306393	MKLQAHIPGEMSGQVPNQAGSQLSGLTQLNGNALPHQMPPLGGVPRSTINMDPDFLRARTFIHDKIFDMLLQRQQQPVTDVQRKKLKDLAKRLEEGMLKAALSKEDYMNLDTLESRLSNFLRRASMNNHNQQYPQLVNSSPIGTMIPTPGMSHVPNSTMMVASSMDASMISASGCNSIASTSFNSVNMLPAGGMLGSTLNRFDGLSNGYQQSSTSFSVASGGSISSMGLQRIASQMIPTPGFTVSSNHSHMNIDSNNTNGGAFSSVESTMVPLSQLQQQKQHVGGQNSHILQNLSGQMGSGMRSGLLQKPFTNSNGAINCGSGMIGNNMQLANEPGTSSDSYASTYANSPKHLQQHFDQNQKPVVQGDGYGMNNVDNFASGNFYASATSSGSMMNNQNT…
>Glyma08g24290.2|PACid:26306394	MKLQAHIPGEMSGQVPNQAGSQLSGLTQLNGNALPHQMPPLGGVPRSTINMDPDFLRARTFIHDKIFDMLLQRQQQPVTDVQRKKLKDLAKRLEEGMLKAALSKEDYMNLDTLESRLSNFLRRASMNNHNQQYPQLVNSSPIGTMIPTPGLSNGYQQSSTSFSVASGGSISSMGLQRIASQMIPTPGFTVSSNHSHMNIDSNNTNGGAFSSVESTMVPLSQLQQQKQHVGGQNSHILQNLSGQMGSGMRSGLLQKPFTNSNGAINCGSGMIGNNMQLANEPGTSSDSYASTYANSPKHLQQHFDQNQKPVVQGDGYGMNNVDNFASGNFYASATSSGSMMNNQNTNSVKLPSMPKTSSLISGSNLHGMQQAAHIKSQPINQLEKFNFQSSLTSRDGFLH…
>Glyma19g05420.2|PACid:26326361	MEDIEDKIELNHDGINAIKEIIEPKANQEMEMVSLNPIVIVHMEGIQARTGFNQDGINATKEVIEPKFDEEKEKKSQNPIVNIVDKEDIQDRIEFIQHGINVDPKIERMSPNTTVNTVSLIDFFTSNQIKEHITSLRKQFNQWVECNKCKCWQHQICALYNDKRDLDYRAEYTCPICRLKEIGNGMHVPLPKTAAMFSANDLPRTMLSDHIESRLFKRLWQENEDWAKAGYKNLDEFLDIFEEENYPSEFPYTLKKIEGVDVCLFAMYVQEFGSECGYPNQRSVYISYLDSVKYFRPKRVTKSGEALRTIVYHEILIGYLDFCKKRGFATCYIWACPPMKGEDYLLYCHPDTQKTPKKDKLRHWYHSMLRKAAEENIVVGSTNLHDHFFVTTGSCDSKV…
>Glyma19g05864.1|PACid:26328858	MGCAAFVSLPFVVPCERGGNVKLALNTLPTSSSLSHSLTHSLAFRAFLPSFPSFSITHSNFVSFIIWGDTLPHKTQNPFCSVTRDSDSRRHRKSRTKATFTDSLAIRKMFRISKMHAKGSNLGNSCKQTPGSSSSFVPNHPLQRDFDLRHQDYIMNQARFFFDWRKDPEISQCRNLIKNDISTILHSRHPNDQGQASVLANFLENRLFVEAASKDEYINRQTIMQRLDTQLKKLYAPKCSQVNSSIACTSQMVPSFGLLQARSNGSVPEPAFHNVAGPITNATNYCAVPVDNKNSFPNGGLSYSSFVPQPVFLPDNHPSIATCTDLDVLPNSFVSGGRSNLKACSKSISSYFPQRQADDWKTLLVKYGDCSRTTTGKSVQSESSNLMTPQDALREFSKV…
>Glyma15g00241.1|PACid:26332454	MPNIGVCTTMDPEFLRARSLTLEKIYNILLQRYQHPVTEAHRRKVKDLAKRLEEGMFKTAISKEDYMNLDTLESRLSNFLRRSSMTNQNQQHPQLVSSSPIGTMIPTPGMSHVTNSTMIIASSVDASMIAAGGCNSIASSSVNSVSMLPAGNMLGSSLNRSDGGNMSSVGVPRATSQMIPTPGFSVSNNRSYTNLDPSTNSSSFSAVDSTKLSQSQSQPQRHQKLQDSGHNNHALHNLGSQMDGGMRSDLLQNSFAYPNDSINNGLGLIGNSIQLANEPGTDDYSSAYTNSPKHLQQHFDQNQQLVVQGDRYGLLNADTFTSVSFYASATSSGSMMNTQNMNAVKLPSIPITSSLISGHSNLNSMHQTSHQKSQAINSLKNLKYQSSLTSRDGHVHTQQ…
>Glyma15g00241.2|PACid:26332455	MPNIGVCTTMDPEFLRARSLTLEKIYNILLQRYQHPVTEAHRRKVKDLAKRLEEGMFKTAISKEDYMNLDTLESRLSNFLRRSSMTNQNQQHPQLVSSSPIGTMIPTPGMSHVTNSTMIIASSVDASMIAAGGCNSIASSSVNSVSMLPAGNMLGSSLNRSDGGNMSSVGVPRATSQMIPTPGFSVSNNRSYTNLDPSTNSSSFSAVDSTKLSQSQSQPQRHQKLQDSGHNNHALHNLGSQMDGGMRSDLLQNSFAYPNDSINNGLGLIGNSIQLANEPGTDDYSSAYTNSPKHLQQHFDQNQQLVVQGDRYGLLNADTFTSVSFYASATSSGSMMNTQNMNAVKLPSIPITSSLISGHSNLNSMHQTSHQKSQAINSLKNLKYQSSLTSRDGHVHTQQ…
>Glyma07g00230.1|PACid:26348561	MKLQAHIPGEMSGQVPNQAGSQLSGLTQLNGNALTHQMPPLGGVPRSTINMDPEFLRARTFIQEKIFDMLLQRQQLPVTDVQRRKLKDLANRLEEGMLKAALSKEDYMNLDTLESRLSNFLRRASMNNHNQQYPQRVNSSPIGTMIPTPGMSHVPNSSMMVASSMDASVISASGRNSIASTSFNSVNMLPAGGMLGSTLNRFDGLSNGYQQSSTSFSAASGGNISSMGVQRIASQMIPTPGFTVSSNHSHMNIDSNNTNGGAFSSVESTMVPLSQLQQQKQHVGGQNSHVLQNLSGQMGSGMRSGLLQKPFANSNGAISSGSGLIGNNIQLTNEPGTSSDSYASTYANSPKHLQQPFDQKQKPVVQGDGYGMNNVDNFASGNFYTSATSSGSMMNNQNT…
>Glyma07g00230.2|PACid:26348562	MKLQAHIPGEMSGQVPNQAGSQLSGLTQLNGNALTHQMPPLGGVPRSTINMDPEFLRARTFIQEKIFDMLLQRQQLPVTDVQRRKLKDLANRLEEGMLKAALSKEDYMNLDTLESRLSNFLRRASMNNHNQQYPQRVNSSPIGTMIPTPGLSNGYQQSSTSFSAASGGNISSMGVQRIASQMIPTPGFTVSSNHSHMNIDSNNTNGGAFSSVESTMVPLSQLQQQKQHVGGQNSHVLQNLSGQMGSGMRSGLLQKPFANSNGAISSGSGLIGNNIQLTNEPGTSSDSYASTYANSPKHLQQPFDQKQKPVVQGDGYGMNNVDNFASGNFYTSATSSGSMMNNQNTNSVKLPSMPKISSLMNSHSNLHGMQQAAHIKSQPTNQLEKLNFQSSLTSRDGLL…
>Gorai.010G135700.1|PACid:26760057	MNVQSHMSGQISGQFSNQGGLPQQNGNPLQSAQVQNLGVAGVVSAGAIVGAGGPPQNTLNMVPDIIRTREYMQGQIIDFLKSRYQRPITETSMLKLRDFARHLEEGLFKIARTKDDYTNLSTLEHRLQILMRGSRNAHNQRRPQLVNSTSAPVGMIPTPGMSHSGNPSIMFTASIDTSISASNASIAPTNVNTGCLLPTSGFNSGSIGRSDGNIHNGYQQSAANYRIASGGMSSIGVQRMTSQMIPTPGFSSYNNNSSVNNQSSNNVAGLSTVESKVVSQAQQLKQQVGGQNSHIWHTVGSQMDTGIRSGMQQKTFGFPNGSLNGASGMMGNNLQIFNEPGTSGGYQCTTPFSNLPKPLQGHSDQHQQPLMQADTYGLKHADSCGSGSLLYGAVTSVGS…
>Gorai.010G222100.1|PACid:26760639	MNVQAHMSGQISGQAANQGGLPQQNGNLLQPAQMQSLGVGGASAAGGPPHTMSNMDPELHRTREYMRGKIIDVLKLRNQLPITEASMMKFRDFARRLEEGLFKIAHTKEDYTNLSTLEHRLQILLRGSRNVHNQRHPQLVNSASASASVGTMIPTPGISHSGNPSIVATSSIDKSTSAASASIAPTNVNTGSLLPSSGMTSASFTRSEGNISNGYQQLPANFPLASGGISSIGVQRMASQMIPTPGFNSNNNNGSINDQSSNNVGLSTVESTMVSQPQQQKPHGGQNSRILRTLGSQMGSGIRSGLQQKAFGLPHGSLNGALGMMGNNMHIVSEHGTPVGYQTTTAFASSPKPLQQNFDQHQLPVMQADGYGMNNADSFGSGNLYGAVTSVGSVTNSQN…
>Gorai.010G222100.2|PACid:26760640	MNVQAHMSGQISGQAANQGGLPQQNGNLLQPAQMQSLGVGGASAAGGPPHTMSNMDPELHRTREYMRGKIIDVLKLRNQLPITEASMMKFRDFARRLEEGLFKIAHTKEDYTNLSTLEHRLQILLRGSRNVHNQRHPQLVNSASASASVGTMIPTPGISHSGNPSIVATSSIDKSTSAASASIAPTNVNTGSLLPSSGMTSASFTRSEGNISNGYQQLPANFPLASGGISSIGVQRMASQMIPTPGFNSNNNNGSINDQSSNNVGLSTVESTMVSQPQQQKPHGGQNSRILRTLGSQMGSGIRSGLQQKAFGLPHGSLNGALGMMGNNMHIVSEHGTPVGYQTTTAFASSPKPLQQNFDQHQLPVMQADGYGMNNADSFGSGNLYGAVTSVGSVTNSQN…
>Gorai.009G121700.2|PACid:26769766	MNVQTHMSGQISGQVPNQGGLPQQNGNLLQPSQMQNLGVAGGVSGVLGSSGPPHNMLNMDPDLMRTRDYMRGEIIKFLKSRQQHPITEASMIKFQDFARRLEEGLFKIARTKEDYTNLSTLEQRLQILIRNSRNVHNQRHAQLVNSGSAPVGTMIPTPGLSHSGNPSLMVTSSIDTSMSAANASIPPTNVNTGSLLPTAGMNSGSFSRSEGNISNGYQHPSANFHIASGGMSSIGVQRMASQMIPTPGLNSNNNSINNQSSNNVGLSTVESTMSSQPQQQKQHGGQNSRILHTLGSQIGSGIRSGLQQKTFGFPNASLNGALGMMGNNMLIVNEPGTSGGYQTTTPFANSPKPLQQHFDQHQRPLMQGDGYGMNNADSFGSGNLYGSATSVGSITNSQN…
>Gorai.009G121700.1|PACid:26769767	MNVQTHMSGQISGQVPNQGGLPQQNGNLLQPSQMQNLGVAGGVSGVLGSSGPPHNMLNMDPDLMRTRDYMRGEIIKFLKSRQQHPITEASMIKFQDFARRLEEGLFKIARTKEDYTNLSTLEQRLQILIRNSRNVHNQRHAQLVNSGSAPVGTMIPTPGLSHSGNPSLMVTSSIDTSMSAANASIPPTNVNTGSLLPTAGMNSGSFSRSEGNISNGYQHPSANFHIASGGMSSIGVQRMASQMIPTPGLNSNNNSINNQSSNNVGLSTVESTMSSQPQQQKQHGGQNSRILHTLGSQIGSGIRSGLQQKTFGFPNASLNGALGMMGNNMLIVNEPGTSGGYQTTTPFANSPKPLQQHFDQHQRPLMQGDGYGMNNADSFGSGNLYGSATSVGSITNSQN…
>Gorai.009G121700.3|PACid:26769768	MNVQTHMSGQISGQVPNQGGLPQQNGNLLQPSQMQNLGVAGGVSGVLGSSGPPHNMLNMDPDLMRTRDYMRGEIIKFLKSRQQHPITEASMIKFQDFARRLEEGLFKIARTKEDYTNLSTLEQRLQILIRNSRNVHNQRHAQLVNSGSAPVGTMIPTPGLSHSGNPSLMVTSSIDTSMSAANASIPPTNVNTGSLLPTAGMNSGSFSRSEGNISNGYQHPSANFHIASGGMSSIGVQRMASQMIPTPGLNSNNNSINNQSSNNVGLSTVESTMSSQPQQQKQHGGQNSRILHTLGSQIGSGIRSGLQQKTFGFPNASLNGALGMMGNNMLIVNEPGTSGGYQTTTPFANSPKPLQQHFDQHQRPLMQGDGYGMNNADSFGSGNLYGSATSVGSITNSQN…
>Gorai.004G046000.1|PACid:26775687	MSNSTYYDPSVADARFPFAGQNQSFCPVTEQAANHGYLPPLYLQEPLADATNRLNRAIQRKVLLAYIQYKNSAALSGNDAPAYFANYMHSTVCCQYVCRCTKFFSLASHYDGCHDARCDICNTVRYNAVVDTFRPDFEHVKGGLLRVTGSGDSGQPTYGSSEAMQPFLKRLKLENPTAPCFPCHGMFYTMAPSHVQPSYAELPPMVQFSESPVSYNSEVTKVGVELLPKLLDGSTIANRMGMNMEVNTELLPYLREDSTKNFPGPPEVVIAGYKVVETDPVCSHREEDIGFINVTDNADNARYHFNNLEINALPSFSEELAAGCEEGETEARANSTQAELATKTELIAQKSNGRKEIKLESLKQRGVSLIENFTAQQIKEHISSLRECIDQDLGKKEGA…
>Gorai.011G001400.1|PACid:26806840	MNVQAHMSGQISGQVPNQGGLPQQNGNPLQPSQMQNLGVAGGVGVSGVVGTGGPHNTLNMDTDLMRIREFMRGKITEILKLRNQHPITEASMMKFRDFARRLEEGLFKIARTKEDYANLNTLEQRLQILIKGSRNVHNQRHPQLVNSASAAVGTMIPTPGMSHSGNPSMVTSSIDTSMIAVNASIAPTTVNAGNLLPTGGMSSGSFSRSEGNISNGYQQSPANFPIASGGMSSIGVPRMTSQMIPTPGFNSNNNNSSINNQSYVNNQPPNNVGGLSTVDSTMVSQPQQQKQHIGGQNSLILQTIGSQMGSGIRSGLQPKNFGFPNGSLSGALGMMGNNMQIVNELGASGGYQTATPYTNSSKPLQQHFDQHQRPLVQGDGYGMNNADSFGSGNVYGTVT…
>Lus10034780|PACid:23142193	MQGLVATPRNMYAEPEVVGARQFIRTKIYEIILQRQPQQVTEQQKQRFIDIAKRLEDGLFKHAQTKEEYLNLGTLEARLSILLKRTSMNSQNQRHAQLVNSSSAAGTMIPTPGMSHGANSNLMSSSVDPTMTSSSASDTIVPTAVTSAGMIPNSTMQGAMSNGYQQSPANFSINSGANMSSMGMQRMGSQMIPTPGFSSNTNNNNQSFINMSSSNSSIGHSTAESAMSQPPQHKQFVGGQNSRILQTIGSQMGSNIRSSLQNKSYGFGNGSLNGGMGMMGNNMQLLTEPGVSEDYMTETQYGSSPKPLQQPFDQHDQQFIQGDGYGMSSSDSLASGSFYGAVSSVASLTNAQNLSGLPSMSKSVSGMVNNSSNLHAMPQAALVRSQSAEQSDKAKYPPQ…
>Lus10033321|PACid:23172167	MQGLVATPRNMYAEPEVVGARQFIRTKIYEIILQRQPQQVTEQQKQRFIDIAKRLEDGLFKHAQTKEEYMNLGTLETRLSILLKRTSMNSQNQRHAQLVNSSSAAGTMIPTPGMSHSANSNMMSASADPTMTSSSASDTIVPTAVTTASMIPSSTMQGAMSNGYQQSPANFSINSGGNMSSMGMQRMGSQMIPTPGFSSNTNNNNQSFINMGSSNSSIGHSTAESAMSQPPQHKQFAGGQNSRILQTIGSQMGNNIRSGLQNKSYGFGNGSLNGGMGMMGNNMQLLTEPVVSEDYMTETQYGSSPKPLQQPFDQHDQQFIQGDGYGMNSSDSLASGSFYGAVSSVASLTNAQNLSGLPSMSKSVSGMREPGLEIHNELLNTKPSEQIQVPAFQNQFEQN…
>Lus10033319|PACid:23172237	MQGLVANSRTMCAEPTDIIGARRFMQTKVCEIILQRQPQPLTEQQKQRYIDFSKRLEEGLYRLAESQKEYLNLGTLESRMSFLLRRSTQNQRHAQAQLVNSSSLTGTMIPTPGMSQSLNSNLMTSPVDPTMISSSASDGIAPTGVTSASMMPTTVMQGDFPGTLSNGYQQSAANFHNNSGGNLSSMGVQRMEGQLIPTPGFSSNNNNNQSYINMDSSNSSINHSTAESAMSQPARQKPFSGGQNSRILQTLGNPMGNNIRSGMQQHSYGFSNGSLNVGMGMMGNNMQLLSEPGPSEGYMTETQYATSSKPFQQPFNQNQQQLIQGDGYDMGSDSLGPGSYYGAVSSVASIANGRSMPKSRSPLVNNSSNLHGMAQAALVKSESVDPSDKVKYPLQLNSR…
>MDP0000272113|PACid:22623490	MSGHISGQVPNQAGSQMPVLSQHNGSALAPQMQNLGGPARAMSNMDPEFMRARHIVQERIRQIIQQRQFSQPMNDMKLRGIVQKLDECLLKSARDKDDYMNPETLESRLQNLIKRPSNQSQQYQQAVNSSSPAGTMIPTPGMSHNGNPNMMVTSMDASMNTARGSTGIAPTTVNTGNLVPTGAIHGGSFNRSDGSLSNGYQQSPASFSIGTGGNMSSMGVQRMASQMIPTPGFSSSNNQSYMNSDSSNNGGGFSSVDSSMVTQPQQQKQHIGGQNSRILHSLGSQMNSGIRSGMQQKSYGLPNGALNGGLGFGNSLPVVNDSGTSEGYLTSTPHANSSKPLQQHFDQHQRPVMQGDSYGVSNADSFGSGNYYGAATSVGSMLNPQNLNSVSSTPMSKAI…
>MDP0000309173|PACid:22637524	MQNLGGPARVMSNMDPELLNARQIVQDRIWQIIRQRKLRQPMNDRKFREIVKKLDEGLLKSSQDKDDYMNXETLESRLHNLIKXXPNQSQQFQQAVNSSSPAGMMIPTPGMSHSGNSNMXVTSXMDASMNTTRGSTGIAPMTVNTGNLVPTGALHGGSFNRSDGSISNGYQQSPASXSVGAGGNISSMGVQRMASQMIPTPGFNSXNNQSYMNLDSSNNGGGFCTVDSLMVTQPQQQQQHIGGQNSRILHSLGSQINTGIRXGMLQKSYGLPNGALNGGLGFGNSLPVVNESGTSEGYVTSTPYANSSKPLQQHFDQHQRPVMQGDSYGMSNADSFVPGNYYGAATSVGSXLNPQNLNSVSSIPVSKAISPLVNSQSNMHGAQQSVHAKPQQPDQLEKM…
>MDP0000296515|PACid:22643869	VPGAEDLVVRVVLSVQKTLKVKQRFLDLFHDENYPAEFPYKSKVILLFQKIEGVDVCLFGLYVQEFGSECSHPNKRCVYISYLDSIKYFRPEIKTVTGEALRTFVYHEILIAYLEFCKKRGFVTSYIWACAPLKGEDYILHCHPEMQNMPKPEKLRQWYQSMIKKAAEEKIVVSHTNLYDRFFIPTGECNSKVTATRLPYFDGDYWSGATEDAIRAIEQGMADTQKKSKKTITKRTLKAMGHTNPSDGSTKDILLMQRSKEDFIIVDMQYVCTHCHEAILSGRRWSCGQCKSFHLCGRCHDAERKNCGQDIHISINMERHVLSQVVVEDMLSDTKDEDVISNNNLLENRHSFLSLCEKKHYQFGTLRRAKYSSKMILHHLHNATALTSGNTCSLCHKDA…
>MDP0000120464|PACid:22645595	MDVQIYNSEQTLGHMPNNPGLNSSPFLPGGDSLRRQALKCPVGYLRDWRKGPKVIRFRNFVRKLLNEYFLIRTNYGCGEMASDYAAVVENQLFMEAISEEEYVNVETLSHRLQKLLNLYDANSQSTSRFPFNGDKQGDTKRFITSDELDMPCLTGLRQASSETVVPFEDASTSVAAYSNANQGYLNYISGISSDCQVQQQHLGHEGEFSVFSSSNLLIPQHVPTDVPVISREISTLEDILQSCSQMIKCQHNRKRSLHPLMWSQVPPVQSHGAHQYASDGPSAGNIEDMLPSSKRLKMGNKYGSNHLLAPSVVQHCVPGGLSYLQQESKSPTSINSEDIVQSCSQTIKCHHNQKQSSHPLKRPQAPPEQSHGAQQYASDGPSSGXIKDLLPLSNMLKTD…
>MDP0000597792|PACid:22652902	MILPGDSYGVSNADSFGSGNYYGAATSVGSMLNPQNLNSVSSTPMSKAISPLINSQSNVHAAQQSVHAKPQQLDQLEKMNFQTPLSSRDNIFQSHQQQQFQQQPNQYQQQPNQYQQQQQLGHQQRQQKQQNQQSQHMLNNDAFGHSQITPDVSSQANRGVDHHSEVMHQQGTEQFQLSEMHNQFHQHPADDRLRNAQHIPSSQHGISSSLSQTSQQMQQILHPHQLVAESRNDFSSLSAGAQSEPVLQDQWHPQSQDGSHRQVNISHEQHLQEDFHQRISGKDEAQCNNLSSEGTNAVQTISSRSTSRPPNSSSAVIGSSNGNREKQFKNQQRWLLFLRHARCCSAREGKCRELNCVTVQKLLKHMVTCNLPQCPHPRCHVTKKLVDHNKKCKDPACPV…
>MDP0000135500|PACid:22663152	MKEDFIMVHLQYACSHCCILMVSGNRWSCTQCRNFQLCNKCYEAEQKREERDRHPINQREKHELRPFQIADVPMETKDRDEILESEFFDTRQAFLSLCQGNHYQYDTLRRAKHSSIMVLYHLHNPXAPAFVTTCNICHLXIETGQDHHHKLTNHPSIXDRDAQNKEARQIRVVQLRKMLDLLVHASQCRSAQCQYPNCRKVKGLFRHGIHCKVRASGGCVLCKKMWYLLQLHARACKVSECHVPRCRDLKEHLRRLQQQSDSRRRAAVMEMMSQRAAELHNSSG
>MDP0000312258|PACid:22675783	MEVVFLLTMVLLIPTHSQTTQFQDNPVNDPSRRTSSRGRLSRPLIGRDGKVYACSDKDLLAFESNGSIAWTMHLNYTCKSDMAPVHGGRGKIYLVAGNKVIKINLLNNGTSEPSAQVLLSTEPTKDEQGGVVGIAVSTLSSSIFVTVQNRGLFAYMTRGQLVWSAGPVIELFGYRQGCRKNNADCYFNSVPVIDECEASIYISNTEGEIYSLSIRSPHFKWIQDLSSYDKVFTITAGNNGRLYVTVPVKALLLALDVSSGNVLWEGIIGPLSNSDYTPIVDSNGWISIGSLDGFLYSFSPTGILKKFSITTAVDSVIQVSPVLDCTGYAIYISQTKMEGKISHAVGEYTYVSAMKPKSVHITLYVPATGSIYWSDSYPGPLSSLITQNDLRHFILDERI…
>cassava4.1_000123m|PACid:17977761	MNVQAHLSGQISGQVPNQLAQQNGNPLPAAQLQNLAAASGGGLTSPNMFTMDPELHRARIFMREKIFAIILQRQPQPVSEPQKQKFKDIAKRLEEGLFKAAQSKEDYMNLNTLESRLSSLIKRAPVNNHNQRPGQLVNPSSSIGTMIPTPGMSHSGNSNLMVSSADTMMTASSGCDSISVTTMNMGSLLPSSSLHSSFSRSDGTMSNGYQQTLANFSISSGGNLPSMGGQRMTSQMIPTPGYNNINNNNKSNNQSYMNMESSSSLGGYSTVESTMASQPQQQKQYAGGQNSHIMQNLGSQMGSSIRSGLQQKSYGFSNGALNSGIGMIANNLQFVSEPCVSEGYMTGTPYASSPKPLQQHFDQQQQQIVHGEGYGISNADSFGSGNFYNAVTSVGSMMN…
>cassava4.1_000126m|PACid:17977762	MNVQAHLSGQISGQVPNQLAQQNGNPLPAAQLQNLAAASGGGLTSPNMFTMDPELHRARIFMREKIFAIILQRQPQPVSEPQKQKFKDIAKRLEEGLFKAAQSKEDYMNLNTLESRLSSLIKRAPVNNHNQRPGQLVNPSSSIGTMIPTPGMSHSGNSNLMVSSADTMMTASSGCDSISVTTMNMGSLLPSSSLHSSFSRSDGTMSNGYQQTLANFSISSGGNLPSMGGQRMTSQMIPTPGYNNINNNNKSNNQSYMNMESSSSLGGYSTVESTMASQPQQQKQYAGGQNSHIMQNLGSQMGSSIRSGLQQKSYGFSNGALNSGIGMIANNLQFVSEPCVSEGYMTGTPYASSPKPLQQHFDQQQQQIVHGEGYGISNADSFGSGNFYNAVTSVGSMMN…
>cassava4.1_000122m|PACid:17977763	MNVQAHISGQICGQVPNQLPQQNGNPLPAVQLQNLAASSGGGLTSPSMFTMDPELHRARIFMREKIFAIILQRQPQPVSEPQKQKFKDIAKRLEEGLFKAAQSKEDYMNLNTLESRLSSLIKRAPVNNHNQRHGQLVNPSSSIGTMIPTPGMSHSGNSNLMVSSADTVMTASSGCDSISVTTMNTGSLLPSSSLHSSFSRSDGTMSNGYQQTLANFSISSGGSLPSMGGQRMTSQMIPTPGYNNSNNNNKSNNQSFVNMESSSSLGGYSTVESTMASQPQQQKQYAGGQNSHILQNLGSQMGSSIRSGLQQKSYGFSNGALNSGMGMITNNLQLVSEPCASEGYMTPTPYASSPKPLQQHFDQQQQQIVHGEGYGISNADSFGSGNFYNTVTSVGSMMN…
>cassava4.1_000682m|PACid:17989652	MSGQLFGQTPNYPFSKFANLSQFRENALNRYPTNDLTSLSDWRKNPRISCFRDLVREKIAESFELEENHQVQERESNLVNVLENKLFAEAASEEEYMNLDVLRERLQNLFQKNIVDLNCSQQVSSYSDPTHEVLPTLGFTQSCNSDAVYPPYDHFNNDFTGYDPMVAGRNDQFCFLKGLLDNGNKLGVASINCDSHMWQISNELVLSHERSSVKTASSERGSTITTSSSGDKYSEIGAFKVGPFFSKGDCQYSQEVSSKDSFQQHNLPHGVSNDLGFPAMAFSPTLRESSEFPGSGFQMLEHVPQLNSEETIFPSMDFSISSIAFCMGNSTLDNIVQPKSHIQEQKHYASYEQFNKPLEMSGKIVPIDSHFPSEQLDGVQNASESSSLLSSSNGIAGPE…
>mgv1a000146m|PACid:17673052	MHRRQQTQEVPKKKMEDLVRRLEEGLYKTATTKEEYLNLETLESRLSILIKPLTMSNHNQQFSHANSSASIGTMIPTPGFQQTGTSSFVGTSSMDSSPVAINSSNATNLSSGSLLPSRNGSFRALTSGFQQSSPAFLVNNRGSNTATPLAVQRMASQMMPTPGMNNSNNNYMNINANNHTLMNAESSNSRGVEPTSASQPMLQKQHVGGQNSRILHNIGGHMGGGIRSTLQQKSLGISNGTLNGGLGTGYGNPTKPLHQHFDQHQRPIIQGDGYGVGAADVSASGNLYGSTMNNQSLNTGSMQSMSRTSSPLMTNNQSNVYFTQQGRAMEPQSIDQPDKMHFESQYSVKDNLVQPHQHQQFQNPSQQFQRWELAQHRVQQKKQMEDQSLATSDSFNQSQ…
>mgv1a023028m|PACid:17674292	MNSDSGCSPDNEPLELGATFAVRSFSEPIPGSSDWIKPNEFVENNHKINHVGPQSLLGDNLELHEYKAWLSGHNSMFIPEDTNALSGTVFNQPKLSHEWSSNFEPQAHQSNPCHLQSCPPPAHFDGSLERQMYGCSVVNQKFQNEVSGESSLVLSRPPLAPNHRSQQHGFSNVQASKTTSSRGSVHRLLVLYLIFRSKQLDVIRSQQEYVDYLHLVVCRGLDCKCNKYRALVSHFDNCQTTDCKICGPVHQIFHNKKIKSVPASSPYSTDKMTTVSENPRGCVIGNPHPRDFTFQETQPDPKRLKIEAVPRDDWSLSSVVLSCSELQAGCLLDDEENTAKMNKELLSSNEGSPGVIWNGDADNGGPETETICFSMTDGLLGLGQSSEDPRNSAALNNVA…
>mgv1a000121m|PACid:17677870	MSFQPHHSGHISGQVPNQAGTILPGLPQQNGTLVPSRMQNPSIDRGVANTDSEYGKARSYMQEKIWNYFMQRRQQSQEMTNRTMVDLVRRFDEALYKSATTTEEYLNLATLERRLLHLMKRSRMINNHNQQFSHANSSSSSIGTMIPTPGLQQTGNPSLAGAQSMDNNFSSTIASSTAKSGNVLPARNVYSGNVHGGALASVYQQPSSSFSVNSGGDNMVTSMGVQRITSQMIPTPGFNSSNNHDVHSNANNKSFVDVELSNNAGAFPAVESSIVSLPMQQKQRVGGQNSRIMHNTGGGIRSTLQQKSNGLSNGPINGALARTGNNMSIMNASGTTEGYFSGTVYGNSTRPLHQHFDQHQRPVMQGDEYGGAVADVSGSGNLYVTPSSVGSTMNNQSLN…
>Medtr3g101100.1|PACid:23011570	MFAKGFHHGGSTWRDIPRNSSSVFSNIPPKRCFDELSNQIGFSSDWRYHPEMVYNRNWIRRKIFEIIQNEQLGPALEILLLTNAASKEEYMNLETLNQRVQALLGVPKSYNTGYYGVQEAGISHPSIAHNLPCFPGDGSSIPPVADMDVLSNLPVSYGGFNLDANTRSTSNYFSQQHSNNLEMDLTKYKDCFPTTMGRSLQSEDSSFMFSQSASVNTSEDTMQYQPQKLDFQKNSTVRHVVNDVPSDNTEYILRPAKIPKMMDSGFGVSSTNHPSFDQWNNGMVQPYSFQPHPEVQQHSEFPLSSLHYESNVEQITNPIFHFAGVKGINNNVMVDTFGQPGLESYDVMDSNNLKNIVTGIKSRMQYLDMDPIPTNGEDIQGRTEFDHGIRLNSSMPTLT…
>Medtr3g107960.1|PACid:23013001	MLAKGSELGGNIWRELPRNSSSVVSNTPQKRCFDKLCSQHVSNPAGFSTDWRYHPEMAYNRHWIRKRIFEIIQNEQFAPMLELLLLTTAASKEEYMNLETLNQRMQALVGLSKSDAAGYYDVPEGRLSDPFIVHGLPCVPDDGSPTPLLADMCVLPNLPVLYGGSNLDANTRSSSNYFPLKHANNVEMNLSKQRDCLGFIQNNESTSFPTSMGKSIQFEDLHSTFPKLVSADISEQSNLSPGTSSCLELEDTRRNKSQELDFQNSFTHAMLQPTKRQKMTEFAFDVSWVNDASSDQSTYEMAQSCSFETLSEVQQQLETIESGMIPSKGLESGMIYSRNSMEINSRPTLRKELKDIDDDEEDIQGRTGFIQEGVNAKKELIIVHVGEEDIQGRTGFIQD…
>Medtr5g017020.1|PACid:23028585	MFLDIIPDENYPAEFSYRSRWVECNKCERWQHQICALYNKKADLDCSGMHVPLPKAANSGAKDFPRTVLTDHLEKRLFERLNKREKTGKKLKGMRILMSNKLVLAAESLSIREVPSIDKQLKVILLFQQIEGADVCIFGMYVQEFGSECGNPNQRCLCISYLDSVKYFRPERRTKSGEAICTFVYHEILIGYLDFCNKRGFSTCYIRACAPSKKGDDYILYCHPEEQKTPKNDKLRRCYLSMLKKATEENIVVGLTNIYDHFFLPTEKGNSKVTAFCLPHFEGDCWCGNAMEVAKTFEKESVGDYEKLLKQVSNRTLKDMGHAKPSKETLVMLAKIYCLPWKTSSYMHCREVIVSGKRWFCTECKKFQECERCHSYDQHTSKNGEVHTLCQAVVDDISS…
>Medtr5g017020.2|PACid:23028586	MFLDIIPDENYPAEFSYRSRWVECNKCERWQHQICALYNKKADLDCSGMHVPLPKAANSGAKDFPRTVLTDHLEKRLFERLNKREKTGKKLKGMRILMSNKLVLAAESLSIREVPSIDKQLKVILLFQQIEGADVCIFGMYVQEFGSECGNPNQRCLCISYLDSVKYFRPERRTKSGEAICTFVYHEILIGYLDFCNKRGFSTCYIRACAPSKKGDDYILYCHPEEQKTPKNDKLRRCYLSMLKKATEENIVVGLTNIYDHFFLPTEKGNSKVTAFCLPHFEGDCWCGNAMEVAKTFEKESVGDYEKLLKQVSNRTLKDMGHAKPSKETLVMLAKIYCLPWKTSSYMHCREVIVSGKRWFCTECKKFQECERCHSYDQHTSKNGEVHTLCQAVVDDISS…
>Medtr5g085310.1|PACid:23031836	MGQIQIAYDNNEKFAPMLEISLLTDAASTEEYTNPETLNVHVQTSKGEKITFNGTSISKKNLEKRNNDEVLEEPVECNKCERWQHQICALYNKKEDVDSGLIMSFSYSYQKKIFQLEKCYLSTTIPEENYPTELSYRSRIGYLDFCKKGGFSTCYIWACAPSKKGDDYILYEDSLFILYCHPEEQKTPKSDKLRQNIVVGLTNVYDRFFLPTEKGKSKVIASRLPCFMGDCWCRNAMVVAETLEKESSGDYEKLLKQVSNKTIKGMGHAKPSKDIMVMQKEPVRGIYEPGDVDKQEGIGFNQEGTDAQKEVSEPKAEQEKQTKSTKRINDAVSLIDSFRWKQITEHVSSLRKESVQITSKAEARIDANTCQLCEKERLYFAPVPLFCLHCGNRIKRTYF…
>AC233657_43.1|PACid:23040539	MQIPTDFQPHVSYIQRKRAFDELSNQYLIKQRGFSTNWRDRLPVIYSRNWMRNEISKLIQFAVNPINNEKIATVLEWKLFVSADSKEAYMNVETLNQRVAAELDDDAISFADAYYGVQPSVAHELPRLPESIPTIADTDMLYNVTISGDGNYVPQQHAHNFEIDMTMGKPLQPKDFSDFFSECQSQKLDIKVNLAHDISNKRRKMESGCDVSIQHKDVIIIDDDDEEDIQDRTVFSQEGGDDLERHGMTDKTNHNPMEIDIGANDNMHAFISQVPITIDVEEKEDRNGFNQEKIDADQVNELIIKKIDADQVNDAVISKVPIPIDVEQKEDKIGFNQEGTDADQVNDDVSLIDMFTHDQITEHITSLKKQSVQSTTEVDNDTCNLCGMNELPFSPVQIF…
>AC233657_46.1|PACid:23040572	MTRSYINSQASRGVGIRIPIITFNLIVSSFLPVEFEAHLWDNSCRRECQARKGCQGSFLNLSLSCMLANGGNTSSVVSDISRKRCFDELSNQVGFSTDWRYHPEMVRKRYDQSINKTIPPKVAVSLIDSFRRDQIEEHISSLRKESDQIISEDQAGIDANTCNLCKRERLYFAKVPLFCLCCGARIKKIYFCKKEEEFVAQGCICSVCYNSVKGENVAFNGTSISKKNLAKRNNDEVIEEPWVECNKCERWQHQICALYNKKADSDCSAEYICPLCRLKESRFVPLPKAANFGAKDLTRTVLSDHLEKRLFERLMQERKNWEKDEVLAAESLSIREVLSVDKQLKVNKQFLDIIPEENYPTEFSYRSRVILLFQKIEGVDVCIFGMYVQEFGSECGGNP…
>Medtr4g005050.1|PACid:23050361	MKLNQAGSQLPGLAQLNGNGQMPSLGGVSRSALNMDPEFPRAREFIQEKICETLFRRHQQPISEIQKRRIKDLAKRLEEGMLKNAPSKEEYMNLETLEARLSLFLRQATMNNRSQQYPQLVSSSPIGTMIPTPGMSHGPNSNVVVASSIDASMISSSGGNSVVSTTFNGVNILPTGGIHGSSLNRSDGLSNGYQQSSTSFSAGSVGNMSSMSVPRTSSQMIPTPGYTVNSNHSHMNVDSSTNGNVFSSAESTMVPLSQLQQQKQHVGDQSQVLPNIGSQMSSGMRSGLLHKQFTNSNGAVNSGLGLIGNNIQLPNEPVTSDGYASTYANSPKHIHQHFDQNQKPVMQGDGYGLNNVDPFASGNFYASATSSGSMMNTRNTNSVQLPSIPKTSSLISGHS…
>AC233140_85.1|PACid:23053602	MSKGGRITFNGTSVTKQLLERKTNDEVINEPWVQCNKYLHCNSVYTCPLCRINEIKNGIQIPLKDIWTAFGTKDLPKTVLSDHIEKRLFERLMQEREERQKIEGNENFDEVKVADSLTVRKVISVDKQLTVKKQFRDIIPEENYPAEFSYRSRVILLFQKIEGADVCIFAMYVQEYGSECGNTNQRCVYISYLDSVNHFTPRRQTSSGEALRTFVYHEILIGYLDFCKKRGFATCYIHACAPKRRGDDYILNCHPKTQKMPKDNKLRKWYISMLTKATKENVVVDLTNMYDHFFVSTETRYSKVTTARMPYFDGDCWSGAAMDQAVIIEKECEAMGYVNPPNAKAKAKDILVMQKLGQIILPTKQNFIVAHLQYSCMHCCKPVVSRKRWCCTKCKKVQE…
>Pp1s193_70V6.1|PACid:18039872	MQTQTQVPGQVLGHAAIGAQQNGSAPNSTGLPSTWPRWQSEQDTSLRRHIVENILQLFKNRKPHVTPEWQQKLPDFVKRLEEALYKNAPSKEEYADLKTLEQRLQSVARRMVPKQQPHSMATNAPMGVMMPTPGATSNMIPTPGNGNTLMPTASGVSSMMPTPGSTGNMIQPGAGIAGGLNGMMSISGGNNNVMNAMSHGAGTMMPTPGTSSNMIPTSGHTNMYNISSSNSMSTPGVSGSNYTLDSQQPLGSARMASNGHTPSSLGVAAGSQMIPTPGLNTSQGLGMAPASSCGLGLPHGGVGVGQLQQHQFGVGPGNRMFDGINGQLSGGLASVVQQQRKPGSSVGMGNGGLNNGTVLGNGQHLMNGSPNLHSPASFLNTSQYSSLQLQQQQQRMSQQ…
>Pp1s462_17V6.1|PACid:18055362	MADVYQGTQAQRQQAIQQHLNRLPKSGPQLLTMVQQQKQGHGQQPQQGAKPQHQHPQQQSQQPQPQQPRVAGATQVSAESQFVQQQEAQQRHLNQASQQSIVGDGAPHHRSLVPSQQQQSQGSQVRQVGGTVGSSISTSSMTTPGQVGGTANGAVPGGSVEPGGPSVDAQRQQQYSKQQRWLLFLRHASKCTASEGQCQITPHCHMAKQLWIHIASCQDRECTFSRCNASRTLLHHHQHCRDARCPVCGPVRQQVMNQQRVQASSLAAHQGGAAAPVSNSATAGMSSTDLSPSGIESCPTSEAPTFEDIDGQQPPPKRAKTEPSSVNNVPLPVSTTLLSGPSKSAAAKASSVLLSAPSQAVGEKSEQVTVKTEIVASSGPVSAKAEEQLNGHQTGVLLP…
>Pp1s404_36V6.1|PACid:18043590	MGERKQLLPSADLDAKDLPKTFLSDHLEQRWTCKLKQERAERAKAQGKKPMSAEALVVRVVSSVDKKLEVKQRFLEIFQGDYPTEYPYKSKLGEYIFPMKEDFIMVHMHHACSHCRLFIVCGRRWVCKQCKSFRCYDAEQKLDERDRHPITMRELHSFQSVEIHDVPSDTKDKDEFMESEFFDSRQAFLIWCQGNHYQYDTFVHDGASPFAQPNSSCICGML*
>ppa000162m|PACid:17642553	MSDTKFREFVKKLEEGLLRNAQTKDDYMNMETLESRLQNLMKPPQNQSQQYQQLVNSSSPIGTMIPTPGMSHNGNSNMMVSSSVDASMNTTRGSTSIAPTTVNTGNLLPAGPLPGGSFNRSDGSMSNGYQQSPASFSIGTGGNMSSMGVQRITSQMIPTPGFNSSSNQSYMNLESSNNGGGFSTVDSSMVTQPQQQKQHIGGQNSRILHNVGSQMGSGIRSGMQQKPYGLPNGALNGGLGLIGNNLPLVNESGTSEGYMALTPYANSSKPSQHFDQHQRPIMQGDSYGMSNADSFGPGNYYGAATPVGSMLNAQNLNSVSSTAISKTNPPLISNQSNMHGAQQSVHVKPQQLDQLEKINFQTPLSSRENILHSHQQQQFQHQPNQFQQQQQLVHQQRQQ…
>ppa000483m|PACid:17658912	MENKNGSFHLLAPSVVQHCAPEGLPYLQHQSESPLSINSEDTVQSCSRMIKSQHNQKRPLCPYLRPQVPPEQSHGAQEYASDGPSSGNIEDILPSSKRLKMENKNESSHLSAPSVIQHCAHEGLPYLQHQSESPLSINSEDIVQSCSQMIKSQHNQKRPLHPYLQPRVPPGQSNGAQEYASDEPSSGNIEDMSPSSKRLKMENINENSHLLAPSVVQPCAPKGLSYLQQQSKSPVSINSEVTHVEIEPAKNSIQDSTGISGVRKCDSDNINKLDSESVPLPSVGVFICHQMEQLDPTSTSEIIDNVKEVPGGMGSKSLSLLSEELSVEFKEGEVRTEFIQTEPIPDSDLKEVIKPQNPETKGALLTEIYTEEQIKEHLSSLGQSIDQSIVTEERENSEK…
>Potri.004G104200.1|PACid:26989155	MEGKAEYICPKCCLKEMKSEEYMPSTKAAIFGAKDLPRTNLSDFIEERLFRRLNQEREERAKFMGMNIDEVPEAEDLVLRVVLSVNKQLKVKEKFLEIFHGENYPAEFPYRSKVILLFQRIGGVDVCLFGLYVQEFGSECSQPNQRSVYISYLDSVKYFRPETETSTGEALRTFVYHEILIGYLEYCKKRGFATCYLWACPPIKGEDYILYCHPENQKTPKSDKLRQWYHLMLRKAAKENIVVNCTNLYDHFFVPTGHFYSKITAARLPYFDGCYWYDAAEDILKNIEQKTGVYAERKVKKVMTKRTLKAMGHTESSGGNTKAILVTNHLRGGPMCGRKEDFMVVHLQHVCTHCHEVMLSGSRWFCRQCKNFQLCERCHVVEKNLNGEDSHSLNNKEKH…
>Potri.007G003400.1|PACid:27015381	MNVQAHLSGQISGQVQNQLQPQQNGNQQMQNLSAPTTGGVAAAGAHSVNVYNAEPELHRYRLYMQQKIFSIILQKQSQPVGDQQKQRFKEFAKRLEEGLFKAAQTKDDYLNMNTLESRLSSLLKRPPANSQNQRHPQLVNSSSSIGTMIPTPGMSNSGNSNMMTSSVDTMMISSSGCDSIAPIAANTGGLLPSSGMHNGSFGRPDGNLSNGYQQSPANFSISSGGNMSSMGVQRMESQMIPTPGFSNNNNNNNNNQSYMNVESSNISGGFSTADSAMVSQTQQPKQYIGSQNSRILANFGSQMGSNIRTGLQQKSYGFANGALNGGMGMMGNNIPLANEPGTSEGYMTSTHYVNSPKPLPQQFDQHQRQLMQGDGYGMSNADSLGSGNIYGAVTSVGSM…
>Potri.014G000500.4|PACid:27032247	MNVQAHLSGQVSNQLPPQQNGNQQMQNLAASANAPANMYSIDPELRRARNYIHHKIFEIIMRRHSQPVDDTQKQKFKGIAKRLEEGLFKAAQTKEDYLNLNTLESRLSSLIKRSSTNSHNQRHPQLVNSSSSIGTMIPTPGMSNSGNSNMMTSSVDTMMITSSGCDTIAPPAVNTGSLLPSSGMHGSSFSRSDGNLSNGYQQSPANFSISSGGNMSSMGMPRMTSQMIPTPGYSNNNNNNQSYMNVESTANSGGFSTADSAMVSQTQQPKQYIGGQNSRILQNLGSQMGSNIRSGMQQKSYGFANGALNGGMGMLGNNLPLVNEPGTSDGYMTSTLYANSPKPLQQQFDQHQRQLMQGDGYGMSNADSFGSGNIYGAITSVGSMINAQNLSSASLQSMS…
>Potri.014G000500.5|PACid:27032248	MNVQAHLSGQVSNQLPPQQNGNQQMQNLAASANAPANMYSIDPELRRARNYIHHKIFEIIMRRHSQPVDDTQKQKFKGIAKRLEEGLFKAAQTKEDYLNLNTLESRLSSLIKRSSTNSHNQRHPQLVNSSSSIGTMIPTPGMSNSGNSNMMTSSVDTMMITSSGCDTIAPPAVNTGSLLPSSGMHGSSFSRSDGNLSNGYQQSPANFSISSGGNMSSMGMPRMTSQMIPTPGYSNNNNNNQSYMNVESTANSGGFSTADSAMVSQTQQPKQYIGGQNSRILQNLGSQMGSNIRSGMQQKSYGFANGALNGGMGMLGNNLPLVNEPGTSDGYMTSTLYANSPKPLQQQFDQHQRQLMQGDGYGMSNADSFGSGNIYGAITSVGSMINAQNLSSASLQSMS…
>Potri.014G000500.1|PACid:27032249	MNVQAHLSGQVSNQLPPQQNGNQQMQNLAASANAPANMYSIDPELRRARNYIHHKIFEIIMRRHSQPVDDTQKQKFKGIAKRLEEGLFKAAQTKEDYLNLNTLESRLSSLIKRSSTNSHNQRHPQLVNSSSSIGTMIPTPGMSNSGNSNMMTSSVDTMMITSSGCDTIAPPAVNTGSLLPSSGMHGSSFSRSDGNLSNGYQQSPANFSISSGGNMSSMGMPRMTSQMIPTPGYSNNNNNNQSYMNVESTANSGGFSTADSAMVSQTQQPKQYIGGQNSRILQNLGSQMGSNIRSGMQQKSYGFANGALNGGMGMLGNNLPLVNEPGTSDGYMTSTLYANSPKPLQQQFDQHQRQLMQGDGYGMSNADSFGSGNIYGAITSVGSMINAQNLSSASLQSMS…
>Potri.014G000500.3|PACid:27032250	MNVQAHLSGQVSNQLPPQQNGNQQMQNLAASANAPANMYSIDPELRRARNYIHHKIFEIIMRRHSQPVDDTQKQKFKGIAKRLEEGLFKAAQTKEDYLNLNTLESRLSSLIKRSSTNSHNQRHPQLVNSSSSIGTMIPTPGMSNSGNSNMMTSSVDTMMITSSGCDTIAPPAVNTGSLLPSSGMHGRNLSNGYQQSPANFSISSGGNMSSMGMPRMTSQMIPTPGYSNNNNNNQSYMNVESTANSGGFSTADSAMVSQTQQPKQYIGGQNSRILQNLGSQMGSNIRSGMQQKSYGFANGALNGGMGMLGNNLPLVNEPGTSDGYMTSTLYANSPKPLQQQFDQHQRQLMQGDGYGMSNADSFGSGNIYGAITSVGSMINAQNLSSASLQSMSKTNSSLS…
>Potri.014G000500.2|PACid:27032251	MNVQAHLSGQVSNQLPPQQNGNQQMQNLAASANAPANMYSIDPELRRARNYIHHKIFEIIMRRHSQPVDDTQKQKFKGIAKRLEEGLFKAAQTKEDYLNLNTLESRLSSLIKRSSTNSHNQRHPQLVNSSSSIGTMIPTPGNLSNGYQQSPANFSISSGGNMSSMGMPRMTSQMIPTPGYSNNNNNNQSYMNVESTANSGGFSTADSAMVSQTQQPKQYIGGQNSRILQNLGSQMGSNIRSGMQQKSYGFANGALNGGMGMLGNNLPLVNEPGTSDGYMTSTLYANSPKPLQQQFDQHQRQLMQGDGYGMSNADSFGSGNIYGAITSVGSMINAQNLSSASLQSMSKTNSSLVNNQSNLHVAPQAGHIKPQSLDQSEKMNFQSSLQQQQLPQHPHQQQQ…
>Potri.014G000500.6|PACid:27032252	MIPTPGMSNSGNSNMMTSSVDTMMITSSGCDTIAPPAVNTGSLLPSSGMHGSSFSRSDGNLSNGYQQSPANFSISSGGNMSSMGMPRMTSQMIPTPGYSNNNNNNQSYMNVESTANSGGFSTADSAMVSQTQQPKQYIGGQNSRILQNLGSQMGSNIRSGMQQKSYGFANGALNGGMGMLGNNLPLVNEPGTSDGYMTSTLYANSPKPLQQQFDQHQRQLMQGDGYGMSNADSFGSGNIYGAITSVGSMINAQNLSSASLQSMSKTNSSLVNNQSNLHVAPQAGHIKPQSLDQSEKMNFQSSLQQQQLPQHPHQQQQLQQQFQQQQFAQQHRLQKQQGQQQQHLLNNDAFGQSQLTPDPSSQVKLEPGMEHHNDILRSQTSEHFQMSELQNQFQQNVVG…
>Potri.014G000500.7|PACid:27032253	MSNADSFGSGNIYGAITSVGSMINAQNLSSASLQSMSKTNSSLVNNQSNLHVAPQAGHIKPQSLDQSEKMNFQSSLQQQQLPQHPHQQQQLQQQFQQQQFAQQHRLQKQQGQQQQHLLNNDAFGQSQLTPDPSSQVKLEPGMEHHNDILRSQTSEHFQMSELQNQFQQNVVGDHSKNAQNLSHPAGQHDMYLSLPQNSQQMQQMLHPHQLVSESQNNFNSLSVGTQSDSALQDQWHPQSQDRTCVPGSMSHEQHVQEDFHQRISGQGEAQRNNVASEGSIVSQTVPPRSTSELQNSSGVTYRSGNANRDRQFRNQQKWLLFLRHARRCPAPEGQCPDPNCTTVQNLLRHMDRCKSTPCPYPRCQHTRILIHHFRHCRDACCPVCIPVRKYLEAQIKIQM…
>Phvul.010G165900.1|PACid:27140977	MKLQAHIPGEMSGQVPNQPGSQLSGLTQLNGNALAHQMPTLGGVPRSTINMDPEFLRARTFIQEKIFDMLLQRQQQPVTDVQRKKLKDLAKRLEEGMLKAARSKEDYMNLDTLESRLSNFLRRASMSNQNQHYPQLVNSSPISTMIPTPGMSHAPNSSMMVASSVDTSMIYASGCNSIASTSFNSVNMLPAGGMLGSTLNRFDGLSNGYQQSSTSFSVASGGNISSMGVQRISSQMIPTPGFSVSSSHSHMNIDSNTNGGAFSGVESTMVPLSQLQQQKQHVGGQNSHVLQSLNSQMGIGMRSGLLQKPFSNSNGAINSGSGLIGNNIQLANEPGTSSDSYASTYANSPKHLHQHFDQNQKPAVQGDGYGLNNVDNFPSGNCYTSATSSGPMMNNQNTS…
>Phvul.003G032800.1|PACid:27144460	GNYKYSEYSLLFKCFTKKVYKIFPREKIIKYLHARVCCVREECICTCEWNERLLSHFEICTNDDCLICERWKEEAHIISKGHLSPVKRKNDCPSEVMLPLTKRRKVESETECKVEQITTTVFDSGSNTQIMNGIEEADNMLSSEEPTKNHDDLIVNEDAMAVSDSHMETSSNTEEIEGKSGFNQDEFNATEEVIEPKSPEKEMKTTNPTANTTVSSTESLARSRIKEHIESLRKQYNKVITEEESGSDAYKCQLCSMATLHYAPQPIYCFCCGNSIRRNAHYYCKREEEDTDNCFCATCYKNGRGGNITCNGTTVSKTDLNKKENNRKCEEAWIECSKCKRWQHQICALYNDKRDLDSSAEYVCLLCCINEKRKDDARVPFDAKDLSKTMLSDHIEERL…
>Phvul.005G082300.1|PACid:27148437	MKSQAQFPEKISGQVPNQSGSQLPGLIQLNGNALHQMPNLGVFPTMDPEFIRARSFTLEKICNILLQRYQHPVTEAHKRKVKDLAKRLEEGMLKTAISKEDYMNLDTLESRLSNFLRMSSMTTHNQHPQIVSSSPIATMIPTPGMSHITNSTMITASSVDTSMIAASGCNSIASPSVNSVSMLPAGGMLGSTLNRSDGLSNGYKQSSTSFSIGSGGNMASVGLQRITSQMIPTPGFSVSNNHSYTNMETSSNNSSFSGVDSSLLLPAQSQQQQQRHQKLQDSDHNNHTLHNLGSQIDGGRRSDLLQNTFAYPNGSINSGLGLIGNSIQIANELGTDDYTSAYSNSPKNLQQLFDQNQQPVVQGDRYGLINVDTFTSGSYYASATSSGSMLNTQNMNAVK…
>Phvul.005G082300.2|PACid:27148438	MKSQAQFPEKISGQVPNQSGSQLPGLIQLNGNALHQMPNLGVFPTMDPEFIRARSFTLEKICNILLQRYQHPVTEAHKRKVKDLAKRLEEGMLKTAISKEDYMNLDTLESRLSNFLRMSSMTTHNQHPQIVSSSPIATMIPTPGMSHITNSTMITASSVDTSMIAASGCNSIASPSVNSVSMLPAGGMLGSTLNRSDGGNMASVGLQRITSQMIPTPGFSVSNNHSYTNMETSSNNSSFSGVDSSLLLPAQSQQQQQRHQKLQDSDHNNHTLHNLGSQIDGGRRSDLLQNTFAYPNGSINSGLGLIGNSIQIANELGTDDYTSAYSNSPKNLQQLFDQNQQPVVQGDRYGLINVDTFTSGSYYASATSSGSMLNTQNMNAVKLPSIPISSSLISGHSNL…
>29673.m000917|PACid:16805309	MSGKTFGQKQNFSFSKFACLFELGGTATHRHPTNELNGLNDWRNGPRISCFRDLVRKRIAGICELEANYQWKELGSNFVNLLENQLFMEAASEEEYMNQDVLRWRLQDLIQRVMVGLNCSPELPSYTAPCKVMPTLGLAHGYNSDAADSPSNHLNQNICGSNSMVAGRNQLRFLKELLDNKDSHMRQISNDMLLSPEMSSVITTFSERGSTITASSNGDGFSEVEAFNGGPFFTKQDYQHSFEVASKDSCQQQYLAQGVANNENLPARDFVSTFREGSEFTDSVLHIPEHASQVISEDSMFSSMGFSRMNPEAQILEQKQWQPYLSHEQFNKPFHLDEPMYYLAQQGEFSSPIAGQAVSMHSQLPSEQLHGIHVASESFSLLSNSKEIAGPKHDSFECK…
>30169.m006595|PACid:16821394	MNVQTHMSGQISGQVPNQLPQQNGNPQLQNLGTAGSGGPAPPNMFSMDPELHRARIYMREKIFAIILQRQPQPVSEPQKQKFKDIAKRLEEGLFKAAQTKEDYMNLNTLESRLSSLIKRTPVNNHNQRHVQLVNPSSSIGTMIPTPGIPHGGNSNLMVSSVDSMMIASSGCDSIAATTVNTGSLLSASGIHSGSFSRSDGVLPNGYQQSPASFSINSSGNMSSLGVQRMTSQMIPTPGFNSNNNNNSNNSITSNQSYVNMESSTNNVSGYSTVESTMVSQPLQQKQYVSGQNSRILQNLGSQLGSNIRSGLQQKSYGFPNGALNGGMGMIGNNLQLVNEPCTSEGYVTSTPYASSPKPLQQHFDQQQRQLIQGDGYGMSNADTFGSGNFYGALTSVGSV…
>Solyc04g008610.2.1|PACid:27279235	MNFQQMSGQISAQVPNQSGTSLPGLPQQNGNPSPMQMQSPSVHRTIPNMEFELVKVRRTISRRIYEYLIRRHQQQQQIQEAQHQRIVDLVKRLEESLFKSASTKEEYMDLSTLENRLLSVIKRLPRNNHSQQFSHINSSASIGTMIPTPGMPRSLNASLVGTSSVDSSVTAGSTLTSSAVNSGNFVRTTNFPSGSMHGPLANGYQQSTSNFSINSGGNNLVPSMGGQRITSQMIPTPGFSNSDKSNNNTSAQSHINLESSNGGAAFSGVDSVTVSQTPQQKQNVSGQNSCILHTLGSHMGGGIRSELQNRSYGQSTAPLNEGLGMTGNSLQHLNGPGTSEGYTSATMHVDSPKSLPQHFDEHQRPEMQGTVISSQSLSAVALQSMSKTNSPLMSNTSNL…
>Solyc02g089790.2.1|PACid:27287943	MGFQFSLQEECLESQMNLNRVNVGVPFCSGGTYLFQEASDLLQLNRTGSQQREKQDDNQIESTNDQTRVPVDGMIGNRIKSFMWKRNLDMGKQVFNNLADLSSQSSADAVCKQDHVQGTPSREYQNLFQQEACYPQAWQDEALCCSSNLQSVHHDHLTASCMTDSLLQTELSANKPGELGEVLSSVGVSYVSKEIADSPFSSVTVCSEGEWNANKEPYEDGLTYSDNGFLSISESVSKSPIKSQYSDEVEFNLRNCGRYLETNQNIHHDNVPALHGLSVDSSHLNRRPSESEVNWFSKDYTLPTAVSYQLPNSRSYGYLVKQDATMNNVSRQRSTLSSVLQPFPEQLPSIQQCDFHQLHTGSSNGSDCDVHPIGSANLSNSDNLSLHDILALYINYDSV…
>Solyc05g006180.2.1|PACid:27297680	MIGNTIKSFMCKRNYGIRSYINEADLPPSKRKRFENLPVRSKKNKTEMNNDLTEPKLLGVSLMDYFSIEQLKNHIRNLRSTETMSERSVTNNVCQLCSMDSLDFVPTPIHCSSCYKCIKRNLIYYWAVDESDRRHCYCNNCFRKCSDDDNVLGKNKFQKAKNNYRNEEPWVQCDKCECWQHQVCGLYNANEDLEGQAKYICPFCRLKEIEAGEHKPLPVSIGAQHLPRTMLSDHIEQRLFRRLELDRNERAKYDDEVPAAADLTVRVVLSVNRNLKLNQQFLDIFQNDEYPPEFQYKSKLILLFQKIGGVDVCLFGMYVQEFGSECASPNRRCVYISYLDSINYFTPDVRTVKGETLRTFVYHEILIGYMDYCKKRGFTACYLWACPSLKGEDYIFYCH…
>Solyc01g008120.2.1|PACid:27301740	MNLQHMSGQISGQVPNQSGTSLPGLPQQSGNPLTMQMQNPVVHSNVLNMEPDFSRARIFISNKIYDYLMQRQQSHEKPPKKVMDIVKRLEEGLFKSASSKEEYLNQATLENRLHVLIKSLRMNNQNQRFPRVNSSGSIGTMIPTPGMTQSANSALIGTSSVDSSMAAGSTIASSAGSFLPMANVSSSGCLTNGYQQPTSNFLVSSGGNNLVPSMSGQRMTSQMIPTPGFNASGGANLNSNTNTQSSLNLDSTNSIAALPSVDSMNVSQPLQQKQHVAAQNSRILHTVGSHVGGGIRSGFQNRSYGQSTGPLNGGGLGMIGNNLHLVNGSAPEGYISATTYGNSPKSLPQHFDQQHQPLMQGDRYGISHADTSGSGNLCLPVSSVGMVMNNQKPGAVALQ…
>180368|PACid:15412552	MVSTPGGAAAQPESNGSGTGPQPVISSTRAQQYLKQQRWLLFLRHATKCSAAGGQCICSPHCQTARQLLSHMSKCRDRECQYPRCSASMKLLTHHQSCRDARCPVCGPVRQAILKQTHPPPADQMGSPPGSKDGGQPPLKRPKVASPDSTTMENGDGPVKVESKEVIKAVKAEAPHGGGVRNVKPEPVASDVKHPGNAIVKHESGPRIGKGGKPKIVGVSLTEIFTIEQIKQHIVSLRQWVGQQSKSKAEKNQAMELQANEHACRLCAVEKLFFDPPPIYCTSCGIRVKRNALYYTTAVRETRHYFCIPCYNDVRTENVELEGLTYAKSCLEKRKHDEEQEEAWVCCDKCNLWQHQTCALFNSRRNEGGEAEYTCPECCMAEMESGERDPLPVSAVLGA…
>60640|PACid:15414912	GKSKVVGISLLELFSKEQILEHFCSIRLWTGQSKAKAEKHQAMEQQPSENACRICAVERLTFEPPPLYCTTCGVRLKRNSVYYTAGSGETRHYFCIPCYNASPADTVGLDGQLYPKSKLEKKKNDEETEEAWVQCDKCNVWQHQICALFNGRRNEGGDTEFICPYCLLNDMESGDRTPLPLTAVLGAKDLPKTLLSDHLEQRLARSLRKERADRAEAQGKSFEEVPGAEGLVVRVVSSVDKKLEVKQRFLEIFKDSNYPSEYLYKSKVVLLFQRIEGVEVCLFGMYVQEFGAECPEPNNRRLYIAYLDSVKYFRPEVKTVTGEALRTFVYHEILIGYLEYCKRRGFGSCYIWACPPLRGEDYILYCHPEIQKTPKSDKLREWYLAMLGKATKENIVVEL…
>PGSC0003DMP400027341|PACid:24388899	MIGNIIKSFMCKRNLAPILHDKERNGFRSYINEADLPPSKRKRLENLPVCSKKNKTEISNEITSSARNDLTDRKRLGISLTDYFSIEQLKDHIHNLSQYNQGSTGNTTVRSVSENVNVCQLCGIDKPVFVPTPIYCSSCCKCIKRNLIYYWAVDEADGRHCFCTKCFRKCCGDDNVSSQGLSISKNKFQKAKNNDRNEEPWVQCDKCECWQHQICALYNAKKDLEGQAKYICPFCRLKEIEAGEHVSLPVSIGAQDLPRTMLSDHIEQRLFTRLELERNERAKLSGHDANEVPGAADLIVRVVLSVNRNLRVNQQFLDIFHNEDYPPEFQYKSKVILLFQKIGGVDVCLFGMYVQEFGSECAPPNRRCVYISYLDSINYFKPDIQTVKGEALRTFVYHE…
>Thecc1EG027598t1|PACid:27440009	MNVQAHMSGQISGQVPNQGGLPQQNGNPLQPAQMQNLGVAGGMGGGGVVGGGGPPHNTLSMDPDLIRTREFMRGKIIEVLKLRHQHPITEASMIKFLDFAKRLEEGLFKFAQTKEEYTNLSTLEHRLQNIIKESRSVHNQRHPQLVNSASAPVGTMIPTPGMSHSGNPSIMVTSSIDTSMSAANASIAPTTVNTGSLLPTGGMNSSSFNRSEGNISNGYQQSPANFPIASGGMSSIGGPRMTSQMIPTPGFNGNSNNSSISNQSYMNNQSSNNVGGLSTVESTMVSQPQQQKQHVGGQNSRILHTLGSQMGSGIRSGLQQKTFGFSNGSLNGALGMMGNNMQIVNEPGTSGGYQTATPFANTSKPLQQHFDQHQRPLMQGDGYGMSNADSFGSGNLYGT…
>Thecc1EG027598t2|PACid:27440010	MNVQAHMSGQISGQVPNQGGLPQQNGNPLQPAQMQNLGVAGGMGGGGVVGGGGPPHNTLSMDPDLIRTREFMRGKIIEVLKLRHQHPITEASMIKFLDFAKRLEEGLFKFAQTKEEYTNLSTLEHRLQNIIKESRSVHNQRHPQLVNSASAPVGTMIPTPGMSHSGNPSIMVTSSIDTSMSAANASIAPTTVNTGSLLPTGGMNSSSFNRSEGNISNGYQQSPANFPIASGGMSSIGGPRMTSQMIPTPGFNGNSNNSSISNQSYMNNQSSNNVGGLSTVESTMVSQPQQQKQHVGGQNSRILHTLGSQMGSGIRSGLQQKTFGFSNGSLNGALGMMGNNMQIVNEPGTSGGYQTATPFANTSKPLQQHFDQHQRPLMQGDGYGMSNADSFGSGNLYGT…
>Thecc1EG019538t1|PACid:27454592	MNQQTLEYPFKVLNVNPTPSFMPNRMVMPTSGLVQDGNLAIPDALKVLNVNPTPSFMSNSMMMPTSGLVQDGNLAIPGGLFNQNQLNDVTMDYKEIVDDPNQFGFLKEFFGDRHKAQTAGYTTTDWNIAPTLGMLPVEGEMVLSSGQASTITSCYGGDGFSDVGSLESRPPFSKGKLLHLYDGKINMMDHIGWLGNNQSSDSMVFPHILGGSLAFSEANTQTSQEILQELSEVPDILPGLNSAMASSTIIPCMQSSRPCEAEAKCSFTGKNQSYCPVEAKTAGHFPQLPLEDAPADSRNQLTWAIQHRVLLAYIQYKKSMVIIGNSQVSFVNHMHSATCNKHACKCEQFFSLVSHFDGCHDADCNICSPVWYSCVTNKPHPKFERVKRGLLRDGDSDQP…
>Thhalv10019887m|PACid:20183497	MAQGQNRNVLLPGHMQNSASSVSSQPNGISHDGLRVRHEMLNRIYAWLQQRQPSKTDDASKAKLFDVAKRLETAMLKTAKSKEDYLDFRSFEVRIESTLNQLFSQRRANPSSSVGMMVPTPGVSHGWGQSHTATPMVDMNTFNSNNNLAGATIETGRLLPTNRMNGGSIVNGRQQLSAGFSVSSDDTGQMMPTPGFNNSVNADVYHSHRNEENSRDGGKLLAVGSEFGNPSQLQRQRPAAGYDRMHSNLDHQLGGGFRSNMHQNAGVGMSGNNVQLANGRRSSEGVLSSTQFSTSSQPLHQPVDQLKVSHVHRYSMGNSDTFGTGNLYGVLTSSGSMETAVDSVSLNPMRRVDASFANNQSGLHAAAKNPLLKPQLLQQFENGNFQSSSSSRANLAQVS…
>Thhalv10012306m|PACid:20184380	MSRREYSDLGDLEARVYSILNRLNHSIQQQYQHQHQHQQRRPVIRAQSVHPLDNSAAATIQHGSITNTTTNLYTDGGNVHAATGPYVLQTPYQMVDVCRPDVHHQVQATSGFFTSRNSATTPRTCQQLLTPTHLPILSLPFGSPNLYRGAVTSSVSMPVSQGISTLPFNPNPTPRVDANYSHLQGMQPTPLLPYQLGNKRQQLFHHQAPLGQHSQQQLYPSHQQDHLLYEDAYRAQPAPALAAPLKHVSGDRTRDYVNQFRWLLFLFHARDCSASEDKCKTTFCVKAKKLLEHMQSCKIPDCKYPRCSQTRELLLHYKDCRNRKCPLCPCVKNFKKKEKARVLRLRGAKRSSANLNRRHRESSEPMQAYNKGGAEAPSIDDDLQPSVKRLKIEQLSQNA…
>Thhalv10006544m|PACid:20188711	MNVQTHMSGQLSGQVPNQGKMPQNNGNSQMQNLAGVGPSRNTVGPMDHDILKLRQYMQTLVFNMLQQRQPSPADAVSKAKYMDVAKRLEDGLFNMATSKEDYVNRSTLESRITSLIKGRHLNNYSQRHANSSSVGTMIPTPGLSHAGSNPNLTVTTSADATTVGNNIISSTAVNTGNLLAAGGMHGGNVFNGYQNSSRNFSLGSRGNMASMSSQRSTAQMIPTPGFVNSGSNNNSGGFSAEPTLVPQCQQQQQRQATGGQNSHLLPNQMTAGSRLDMQPKPAGVASNSVNSGVGVNEKSVDAGEGYSTTNPDTLGSGNLHGGVSSVGMMTNAQNINTSSFQSVSRANSSLPHQQQQFQQQSNQIQQQQQKFLQQRKLKQQTLQQHKLISNDGLGKPQVA…
>Thhalv10018000m|PACid:20190976	MNVQAHMSGQMSGQVPNQGTMSQQNGNSQMQNLVNGGAAPAGAGLGPSRVSPIDNELLKLRQGMRIKIFNILQQKQPSPADDASKAKYMDVARRLEEGLFKIANNKEDYLNQSTLEPRLASLIKGRQMNNYNQRHANSSSVGTMIPTPGLQHSGGNPNLMITSSGDATMAGSNNITTTTMNTGNLLNSGGMLGGNLSNGYQHSSNNFGLGSGGNMASMSSQRNTGQMMPTPGFVNSSTNNNNNNNGQSYLSVEASNNSGGFSAVPMMVSQPQQQQQQLRQDIGGQNSRMLHSHGSQIGVSLRPGMQQKMSNSSINGGVGMNAKSVDLGTRNSQQAYDNLQRTGMQGEGYGTNNSDPFGSGNLYGAVTSVGMMTNTQNTSTTSFQSVSRTSSSQSHQQQQ…
>Thhalv10019679m|PACid:20191854	MSMFAGYVQSLVIIRLLYSSSPHNLMSPPMYLGMMPTYLKPKPNQQETDMFNQQLNMLPDWIGSRKATSHHMGIPRQLNVRSDEKEELLGETFQSETGYYPSKRQRTETPTKSNLPSWSNTFRLPPLKLRQDPTLHNAGFTAEQKVSTPPKSFEEVSSYARGYFPTSTVPVCSNFVVDKVSETASGCSDITKLDLVETSPLDNKHVQGLGTSKNTKPARGAIRVYSLDDLFSSDRATQAEERPLKHEKMGSGVDVVEPMKCDELIKCEFNTHTMSLQNRNKRDVSLVERFTEEEIRLHIKSLKEASIQGCIRETCDLKEEGCQLCGEGPLLFPAQPIYCSLCPRRIKEKSTYYIPEEKIGDAQHQICNPCYSRCRSKFILSGFSLSKANLLKKNNADNQ…
>GSVIVT01029442001|PACid:17836259	MIAASACNSIAPTTVNTGSLLPAGGGSSVGIHSSSFNSSDGSLCNGYQQSTSSFSIGSGGNSMMSSMSGQRITSQMIPTPGFNSNNNQSYMNSESSNNGGGFSSVESTMVSQPQQQKQHVGGQNIRILHNLGSQRGSGIRSGLQQKTYGFSNGALNGGFIGNNMQLVNGPSTSDGYLSGTLYGDSSKPLQQQFDQHQRPLIQGDGYGMNAADPSGSANFYNTVTSAGSMMNTQNLNPVSLQSMSKTNSTLIPNQSNLHNAQQAVHMKPQSVSQSEKFVPHQRQQKPPSQQHQILIKNDAFGQPQLTSDLSSQVKAELGGEHHNEILNSQVSDQFQLSELQNQFQQNSSDDHSRVLHGQWHPQSQGRPQISGNLSHDQHVQEEFRQRITRHDEAQRNNLS…
>GSVIVT01031074001|PACid:17837347	MAEDETKTENDCIAPTADDGIPIKSENTKRESVSLADFFTAEQIKEHIWSLRGSIQQKVAGQKITNSTSENSCQLCMADNLLFAPEPMYCSLCGTRIKHGVLYYSTQAENGATHCCCTSCYKMSRGGNITFCGFTISKAKLDKKKNDKETEESWVQCDKCEGWQHQICALFNDKRDMIENAKYICPICYLKEIEANQCMSLPKDAFSGAKDLPSTMLSNHIEQRLFSRLEQERKERASAAGKNFGEVPGVEDLVVREVSSVDKQLKVNKEFLDFFHDDNYPAEFPYKSKMILLFQKIEGVDVCLFGMHVQEFGSECRQPNQRSVYISYLDSVKYFRPDIATVGGEALRTFVYNEILIGYLDYCKKRGFTTCYLWSCPPLKGEDYILYCHPRTQKTPKTD…
>Bra014803|PACid:22719938	MDSHSSHLNAANRSRNSQTPSPSHSASASASSSLHKRKLAATTAANAAASEDHAPPSASFPPSSNDDLESISARGADSDSDPEESEDAVVDDDEEDFAPEPDQDSSIRAFTAARLDSSSGANGSSRSTKIKTEISTVKLEAGTVTAGVSSVSGIVPKDESAKTSTDDDVQNCGAYIAREEALRREEAANRLKFVCYSNDCVDEHMMCLIGLKNIFARQLPNMPKEYIVRLLMDRKHKSVMVVRPPAGGNGITHVVGGITYRPYHSQRFGEIAFCAITADEQVKGYGTRLMNHLKEHARNVDGLTHFLTYADNNAVGYFVKQGFTKEIYLEKDVWHGFIKDYDGGLLMECKIDPKLPYTNLSKMIRQQRKAIDERIRELSNCQNVYQVAEFQKKEGGSPK…
>Bra014800|PACid:22720928	MDSHSSHLNAANRSRSSQTPSPSHSASASSSLHKRKLAASEDHAPPSTSFPPSSNDDLESLSAARGADSGSDPDESEYAVHDGYEEDFAPEPDHDSSIRTFTAARLDVNGSSRNAKIKTEEISTVELQAGTGTAGAIAPKDEAAKILTCGAYIAREEALRREEEAGRLKFVCYSNDGVDDHMMCLIGLKNIFARQLPNMPKEYIVRLLMDRKHKSVMVLRKNEVEGGIPLVVGGITYRPYHRQRFGEIAFCAISADEQVKGYGTRLMNHLKEHARDVDGLTHFLTYADNNAVGYFLKQSFTKEIYLEKDVWHGYIKDYDGVLLMECRIDPKLKYTNLSSMISKQRKAIDEMIRELSNCQNVYQVAEFQKKEGGSSKNIRVEDIPGLRDAGWTPDQWGHT…
>Aquca_017_00584.1|PACid:22031593	MDRHSSHSIAPVRSRSSQSPSQSHSASASVCSSAHRRKLDSDDNASPFPFSYSDTRDSALTSNTDLEEDSEEVGGGGGGGVGGIGIGGGGEDNSSIRVFRNVRMQKKATLRTRKVKGENSSSLRIGNKGDCGNGSDLLPSISALVKEGTMQGLLMENIPKPGAYTAREENLKREEEAGKIKFVCVTNDGTAEHMVWLIGLKNIFSKQLPNMPKEYIVRLVMDRNHKSVMVIRQNQVVGGITYRPFFSQKFAEIAFCAIKSGEQIKGYGTRLMNHLKQHARDVDGLMYFLTYADNNAVKYFVKQGFTKEIDLEEDKWQGYIKEYDGGILMKCNIYPKLPYTDLATMIRRQRQAIDGKIRELSNCHIVYPGIDFQKKEAGIPRKVINVEDIPGLKEAGWTS…
>Aquca_017_00584.2|PACid:22031594	MDRHSSHSIAPVRSRSSQSPSQSHSASASVCSSAHRRKLDSDDNASPFPFSYSDTRDSALTSNTDLEEDSEEVGGGGGGGVGGIGIGGGGEDNSSIRVFRNVRMQKKATLRTRKVKGENSSSLRIGNKGDCGNGSDLLPSISALVKEGTMQGLLMENIPKPGAYTAREENLKREEEAGKIKFVCVTNDGTAEHMVWLIGLKNIFSKQLPNMPKEYIVRLVMDRNHKSVMVIRQNQVVGGITYRPFFSQKFAEIAFCAIKSGEQIKGYGTRLMNHLKQHARDVDGLMYFLTYADNNAVKYFVKQGFTKEIDLEEDKWQGYIKEYDGGILMKCNIYPKLPYTDLATMIRRQRQAIDGKIRELSNCHIVYPGIDFQKKEAGIPRKVINVEDIPGLKEAGWTS…
>Aquca_049_00107.1|PACid:22044636	MDGHSTHSTAPIRSRSSQSPSPSHSASASVGSSIHKRKLASDDQVPPFPLSYSETRDGAHTSNDDLESISARGVDSDSDEESEEVVDEEEEDNESMRVFTTARLENNVNLRNKKLKTENSTIKNESSNLLETGKENRGPISTTTGSIPAPVNNGGGSISGIVVKEDTVKSIFTENLQTSGAYSTREESLKKEEEAGRLKFVCYANDGIDEHMIWLIGLKNIFARQLPNMPKEYIVRLVMDRSHKSVMVIRHNQVVGGITYRPYISQKFGEIAFLAITADEQVKGYGTRLMNHLKQHARDVDGLTHFLTYADNNAVGYFNKQGFTKEINLDKAIWQGYIKDYDGGILMECKIDPKLPYTDLWTMIRRQRQVNLVFIQAIDEKIRELSNCHIVYPGIDFQK…
>Aquca_049_00107.2|PACid:22044637	MDGHSTHSTAPIRSRSSQSPSPSHSASASVGSSIHKRKLASDDQVPPFPLSYSETRDGAHTSNDDLESISARGVDSDSDEESEEVVDEEEEDNESMRVFTTARLENNVNLRNKKLKTENSTIKNESSNLLETGKENRGPISTTTGSIPAPVNNGGGSISGIVVKEDTVKSIFTENLQTSGAYSTREESLKKEEEAGRLKFVCYANDGIDEHMIWLIGLKNIFARQLPNMPKEYIVRLVMDRSHKSVMVIRHNQVVGGITYRPYISQKFGEIAFLAITADEQVKGYGTRLMNHLKQHARDVDGLTHFLTYADNNAVGYFNKQGFTKEINLDKAIWQGYIKDYDGGILMECKIDPKLPYTDLWTMIRRQRQAIDEKIRELSNCHIVYPGIDFQKKEAGIPK…
>Aquca_049_00107.3|PACid:22044638	MDGHSTHSTAPIRSRSSQSPSPSHSASASVGSSIHKRKLASDDQVPPFPLSYSETRDGAHTSNDDLESISARGVDSDSDEESEEVVDEEEEDNESMRVFTTARLENNVNLRNKKLKTENSTIKNESSNLLETGKENRGPISTTTGSIPAPVNNGGGSISGIVVKEDTVKSIFTENLQTSGAYSTREESLKKEEEAGRLKFVCYANDGIDEHMIWLIGLKNIFARQLPNMPKEYIVRLVMDRSHKSVMVIRHNQVVGGITYRPYISQKFGEIAFLAITADEQVKGYGTRLMNHLKQHARDVDGLTHFLTYADNNAVGYFNKQGFTKEINLDKAIWQGYIKDYDGGILMECKIDPKLPYTDLWTMIRRQRQAIDEKIRELSNCHIVYPGIDFQKKEAGIPK…
>Aquca_049_00107.4|PACid:22044639	MDGHSTHSTAPIRSRSSQSPSPSHSASASVGSSIHKRKLASDDQVPPFPLSYSETRDGAHTSNDDLESISARGVDSDSDEESEEVVDEEEEDNESMRVFTTARLENNVNLRNKKLKTENSTIKNESSNLLETGKENRGPISTTTGSIPAPVNNGGGSISGIVVKEDTVKSIFTENLQTSGAYSTREESLKKEEEAGRLKFVCYANDGIDEHMIWLIGLKNIFARQLPNMPKEYIVRLVMDRSHKSVMVIRHNQVVGGITYRPYISQKFGEIAFLAITADEQVKGYGTRLMNHLKQHARDVDGLTHFLTYADNNAVGYFNKQGFTKEINLDKAIWQGYIKDYDGGILMECKIDPKLPYTDLWTMIRRQRQAIDEKIRELSNCHIVYPGIDFQKTMHDHPD…
>Aquca_049_00107.5|PACid:22044640	MDGHSTHSTAPIRSRSSQSPSPSHSASASVGSSIHKRKLASDDQVPPFPLSYSETRDGAHTSNDDLESISARGVDSDSDEESEEVVDEEEEDNESMRVFTTARLENNVNLRNKKLKTENSTIKNESSNLLETGKENRGPISTTTGSIPAPVNNGGGSISGIVVKEDTVKSIFTENLQTSGAYSTREESLKKEEEAGRLKFVCYANDGIDEHMIWLIGLKNIFARQLPNMPKEYIVRLVMDRSHKSVMVIRHNQVVGGITYRPYISQKFGEIAFLAITADEQVKGYGTRLMNHLKQHARDVDGLTHFLTYADNNAVGYFNKQGFTKEINLDKAIWQGYIKDYDGGILMECKIDPKLPYTDLWTMIRRQRQAIDEKIRELSNCHIVYPGIDFQKKKLGGLL…
>AT3G54610.1|PACid:19663823	MDSHSSHLNAANRSRSSQTPSPSHSASASVTSSLHKRKLAATTAANAAASEDHAPPSSSFPPSSFSADTRDGALTSNDELESISARGADTDSDPDESEDIVVDDDEDEFAPEQDQDSSIRTFTAARLDSSSGVNGSSRNTKLKTESSTVKLESSDGGKDGGSSVVGTGVSGTVGGSSISGLVPKDESVKVLAENFQTSGAYIAREEALKREEQAGRLKFVCYSNDSIDEHMMCLIGLKNIFARQLPNMPKEYIVRLLMDRKHKSVMVLRGNLVVGGITYRPYHSQKFGEIAFCAITADEQVKGYGTRLMNHLKQHARDVDGLTHFLTYADNNAVGYFVKQGFTKEIYLEKDVWHGFIKDYDGGLLMECKIDPKLPYTDLSSMIRQQRKAIDERIRELSN…
>Ciclev10019527m|PACid:20809158	MDTHAHSAHLTAPNRSRSSQTPSPSHSASASATSSIHKRKLAATAAAGASEDHAPHAFPPSFSADTRDGALTSNDDLESISARGADSDADDSEDAVVDDDEDEFENDNDSSMRTFTAARLENNNSVGSARNTKLKTENSTVKIENSDGGKEGVTSGSGVLGSTALAGSSVLGTAGKEDTVKIFTENIQASGAYSAREELLKREEEAGNLKFVCLSNDGIDEHMVWLIGLKNIFARQLPNMPKEYIVRLVMDRSHKSVMVIRGNVVVGGITYRPYVSQKFGEIAFCAITADEQVKGYGTRLMNHLKQHARDVDGLTHFLTYADNNAVGYFIKQGFTKEIYLEKDRWQGYIKDYDGGILMECKIDPKLPYTDLSTMIRRQRQAIDEKIRELSNCHIVYPGI…
>Ciclev10019552m|PACid:20809159	MDTHAHSAHLTAPNRSRSSQTPSPSHSASASATSSIHKRKLAATAAAGASEDHAPHAFPPSFSADTRDGALTSNDDLESISARGADSDADDSEDAVVDDDEDEFENDNDSSMRTFTAARLENNNSVGSARNTKLKTENSTVKIENSDGGKEGVTSGSGVLGSTALAGSSVLGTAGKEDTVKIFTENIQASGAYSAREELLKREEEAGNLKFVCLSNDGIDEHMVWLIGLKNIFARQLPNMPKEYIVRLVMDRSHKSVMVIRGNVVVGGITYRPYVSQKFGEIAFCAITADEQVKGYGTRLMNHLKQHARDVDGLTHFLTYADNNAVGYFIKQGFTKEIYLEKDRWQGYIKDYDGGILMECKIDPKLPYTDLSTMIRRQRQAIDEKIRELSNCHIVYPGI…
>evm.model.supercontig_52.102|PACid:16421957	MDTHSSHLTAANRSRSSQTPSPSHSASASATSSIHKRKLAATTAASAAASEDHAPPSFPPSSFSADTRDGALTSNDDLESISARGADSDSDPDESEDAVVDEEEDEFAPDQDNDSSIRAFTAARLDPGSGTGGGGAGRNTKLKTENSTVKLENSDGGKEGGDGGPGSVGPGALLAGSSTPGTVVKDDAVKIFTENLQTSGAYSAREESLKREEEGGRLKFACYSNDGIDEHMVWLIGLKNIFARQLPNMPKEYIVRLVMDRNHKSVMVIRRNQVVGGITYRPYHSQKFGEIAFCAITADEQVKGYGTRLMNHLKQHARDVDGLTHFLTYADNNAVGYFIKQGFTKEIHLEKERWQGYIKDYDGGILMECKIDPKLPYIDLSTMIRRQRQAIDEKIRELS…
>Carubv10016868m|PACid:20887944	EARIFRSSASSFPPPNYTSKTLDSRFRHDLLNHLHFSASMDSHSSHLNAANRSRSSQTPSPSHSASASVTSSLHKRKLAATTAANAAASEDHAPPTTSFPPSSFSADTRDGALTSNDELESISARGADTDSDPDESEDIVVDDDEDEFAPEQDQDSSMRTFTAARLDSNSGVNGSSRNTKLKTESSTVKLESSDGGKDGGSSVSGTGVSGIVGGSSISGLVPKDESVKVLAENFQTSGAYIAREETLKREEQAGRLKFVCYSNDCIDEHMMCLVGLKNIFARQLPNMPKEYIVRLLMDRKHKSVMVLRGNLVVGGITYRPYHSQKFGEIAFCAITADEQVKGYGTRLMNHLKQHARDVDGLTHFLTYADNNAVGYFVKQGFTKEIYLEKDVWHGFIKDY…
>Cucsa.048830.1|PACid:16953935	MDTHSAHLTATNRSRSSQSPSPSHSASASATSSIHKRKLASEDHVPPFPPSFSAETRDGALTSNDDLESISARGGGADSDSDDDSDDAVVEDDEDDFDNDSSMRNFTTARLENSGPGGSASASASASAARTTKIKPNATVKIENADINKDGGTVGGTNAAGSAAGTTGNSVSGIVVKEDTSKIFADSVQTSGAYISREENLKREEEAALLKFVCLSNDGVDEHMVWLIGLKNIFARQLPNMPKEYIVRLVMDRNHKSVMVIRRNQVVGGITYRPYVSQKFGEIAFCAITADEQVKGYGTRLMNHLKQHARDVDGLTHFLTYADNNAVGYFTKQGFTKEIHLEKDRWQGYIKDYDGGILMECKIDPKLPYTDLSSMIRRQRQAIDEKIRELSNCHIVYPG…
>orange1.1g008580m|PACid:18093322	MDTHAHSAHLTAPNRSRSSQTPSPSHSASASATSSIHKRKLAATAAAGASEDHAPHAFPPSFSADTRDGALTSNDDLESISARGADSDADDSEDAVVDDDEDEFENDNDSSMRTFTAARLENNNSVGSARNTKLKTENSTVKIENSDGGKEGVTSGSGVLGSTALAGSSVLGTAGKEDTVKIFTENIQASGAYSAREELLKREEEAGNLKFVCLSNDGIDEHMVWLIGLKNIFARQLPNMPKEYIVRLVMDRSHKSVMVIRGNVVVGGITYRPYVSQKFGEIAFCAITADEQVKGYGTRLMNHLKQHARDVDGLTHFLTYADNNAVGYFIKQGFTKEIYLEKDRWQGYIKDYDGGILMECKIDPKLPYTDLSTMIRRQRQAIDEKIRELSNCHIVYPGI…
>orange1.1g008716m|PACid:18093323	MDTHAHSAHLTAPNRSRSSQTPSPSHSASASATSSIHKRKLAATAAAGASEDHAPHAFPPSFSADTRDGALTSNDDLESISARGADSDADDSEDAVVDDDEDEFENDNDSSMRTFTAARLENNNSVGSARNTKLKTENSTVKIENSDGGKEGVTSGSGVLGSTALAGSSVLGTAGKEDTVKIFTENIQASGAYSAREELLKREEEAGNLKFVCLSNDGIDEHMVWLIGLKNIFARQLPNMPKEYIVRLVMDRSHKSVMVIRGNVVVGGITYRPYVSQKFGEIAFCAITADEQVKGYGTRLMNHLKQHARDVDGLTHFLTYADNNAVGYFIKQGFTKEIYLEKDRWQGYIKDYDGGILMECKIDPKLPYTDLSTMIRRQRQAIDEKIRELSNCHIVYPGI…
>orange1.1g012402m|PACid:18093324	MDTHAHSAHLTAPNRSRSSQTPSPSHSASASATSSIHKRKLAATAAAGASEDHAPHAFPPSFSADTRDGALTSNDDLESISARGADSDADDSEDAVVDDDEDEFENDNDSSMRTFTAARLENNNSVGSARNTKLKTENSTVKIENSDGGKEGVTSGSGVLGSTALAGSSVLGTAGKEDTVKIFTENIQASGAYSAREELLKREEEAGNLKFVCLSNDGIDEHMVWLIGLKNIFARQLPNMPKEYIVRLVMDRSHKSVMVIRGNVVVGGITYRPYVSQKFGEIAFCAITADEQVKGYGTRLMNHLKQHARDVDGLTHFLTYADNNAVGYFIKQGFTKEIYLEKDRWQGYIKDYDGGILMECKIDPKLPYTDLSTMIRRQRQAIDEKIRELSNCHIVYPGI…
>Eucgr.K03316.1|PACid:23605041	MDGHSSHLAAQNRSRGSQTPSPSHSAASASATSSIHLKRKLSAANASAASAAAAAAAAAAAADDHAPPFPPSSISADTRDGALTSNDDLESISARGGGAGDDSDDDSDDEEEDDGDNDGGSSLRTFTAARLENVGPAAARNRKIKAESNATVKVEKEDSAKDGGNGAGVGALGPAATSGAGSGSGTVPKEDAVKIFTENLQASGAYSAREENLKREEEAGRLKFECLSNDGVDDHMVWLIGLKNIFARQLPNMPKEYIVRLVMDRNHKSVMVIRRNLVVGGITYRPYASQKFGEIAFCAIKADEQVKGYGTRLMNHLKQHARDVDGLTHFLTYADNNAVGYFIKQGFTKEIYLDKDRWHGYIKDYDGGILMECKIDPKLPYTDLSTMVRRQRQAIDEKI…
>Eucgr.K03317.1|PACid:23605042	RKFSAVNASAAAAAAAYDDHVPPFPPSSISADTRDGALTSNDDLESISARGGGAGDDSDDDSDEEEEEFDGDNDGGSSLRTFTAARLENAGLAALRNTKIKIESNATVKVEKEDSAKDGVNGAGVGSLGPAATSGVGSGTGIVPKEDAVKIFTENLQTSGAYSAREENLKREEEAGRLKFECLSNDGVNEHMVWLIGLKNIFAKQLPNMPKEYIVRLVMDRNHKSVMVIRWNQVVGGITYRPYASQKFGEIAFCAITADEQVKGYGTRLMNHLKQHARDVDGLTHFLTYADNNAVGYFIKQGFTKEIYLDKDRWHGYIKDYDGGILMECKIDPKLPYTNLSTMIRRQRQAIHEKIRELSNCHIVYQGIDFQKRDAGVPQKSIKVEDIAGLREAGWTPDQ…
>mrna08185.1-v1.0-hybrid|PACid:27264718	MSNSTANPEELVNTKETAHDQQQAKSAKKQVVLNNRSQLKNLCEAYKLKQPVYECCKEEGPSHLRMFTFKASRSIWRQKRNPQSQTQKWNALVHRIRQRKLQQSTPQKEHCGTWASLGPSAAHLLPFLHLPWSLSVRTDYDPKLFDSVPSQLTRPELTMDTHSSHLAVSNRSRSSQSPSPSHSASASATSSIHKRKLASEDHAPPFPPSSFSADTRDGALTSNDDLESISARCGGADSDSDDESEALGDDDEDFDHDSSMRNFTAARLDNSGGSAAASARNSKLKTENLTVKIENSDGGVKDGGGNAGTGAVGPTSSVPGIMVKEDATKIFTENIQTSGAYSAREELLKREEEAGRLKFATLSNDGVDEHMIWYLLVGLKNIFARQLPNMPKESHKSVM…
>Glyma19g34340.1|PACid:26328779	MESHGGGPLRSRSSQSPSPSHSASASATSSIHKRKLASEDHAPPFPPSSFSADTRDGALTSNDDLESISARGADSDSDDDSEDAVVDDDEDDYGNDNDSSIRTFTASRLSNPPSAPRNTKLKTEISTVKIENSDGAKDAVVGACAAASAGSVPGIVVKEDPTKIFTDNLQTSGAYTAREESLKKEEEAGRLKFVCLSNDGVDEHMVWLIGLKNIFARQLPNMPKEYIVRLVMDRSHKSVMVIRRNHVVGGITYRPYASQKFGEIAFCAITADEQVKGYGTRLMNHLKQYARDMDGLTHFLTYADNNAVGYFIKQGFTKEIHLEKDRWQGYIKDYDGGILMECKIDPKLPYTDLSTMIRRQRQAIDEKIRELSNCHIVYAGIDFQKKEAGIPKKIIDDIP…
>Glyma03g31490.1|PACid:26334996	MDFHGGGPLRSRSSQSPSPSHSASASATSSIHKRKLVSEDHAPPFPPSSFSADTRDGALTSNDDLESISARGADSDSDSESEDAVVDDDEDDYDNDNDNDSSMRTFTASRLSNPPSAPRNTKLKTENSTVKIENSDGAKDAGAVGSGAAAAAGPVPGIVVKEDPTKIFTDNLQTSGAYTAREESLKKEEEAGKLKFVCLSNDGVDEHMVWLIGLKNIFARQLPNMPKEYIVRLVMDRSHKSVMVIRRNHVVGGITYRPYASQRFGEIAFCAITADEQVKGYGTRLMNHLKQFARDMDGLTHFLTYADNNAVGYFIKQGFTKEIHLEKDRWQGYIKDYDGGILMECKIDPKLPYTDLSTMIRRQRQAIDEKIRELSNCHIVYAGIDFQKKEAGIPKKIID…
>Glyma03g31490.2|PACid:26334997	MDFHGGGPLRSRSSQSPSPSHSASASATSSIHKRKLVSEDHAPPFPPSSFSADTRDGALTSNDDLESISARGADSDSDSESEDAVVDDDEDDYDNDNDNDSSMRTFTASRLSNPPSAPRNTKLKTENSTVKIENSDGAKDAGAVGSGAAAAAGPVPGIVVKEDPTKIFTDNLQTSGAYTAREESLKKEEEAGKLKFVCLSNDGVDEHMVWLIGLKNIFARQLPNMPKEYIVRLVMDRSHKSVMVIRRNHVVGGITYRPYASQRFGEIAFCAITADEQVKGYGTRLMNHLKQFARDMDGLTHFLTYADNNAVGYFIKQGFTKEIHLEKDRWQGYIKDYDGGILMECKIDPKLPYTDLSTMIRRQRQAIDEKIRELSNCHIVYAGIDFQKKEAGIPKKIID…
>Gorai.007G141400.1|PACid:26779289	MDSHLTAPNRSRSSQTPSPSHSASASATSSLHKRKLAAAASEDHAPPSSFPPSSFSADTRDGALTSNDDLESISARGADSDSDADDSEDAVVDDDEDDFDHDNDSSIRTFTTARLESGGGGSGSGRNTKLKTENSTVKLESADGGKDGAAPGPGPVGPTGAAAAGGSSIAGISTKEDVKIFTENIQTSGAYSAREESLKREEEAGRLKFVCYSNDGVDEHMVWLIGLKNIFGRQLPNMPKEYIVRLVMDRSHKSVMVIRRNQVVGGITYRPYVSQKFGEIAFCAITADEQVKGYGTRLMNHLKQHARDVDGLTHFLTYADNNAVGYFIKQGFTKEIHLERDRWQGYIKDYDGGILMECKIDPKLPYTDLSTMIRRQRQAIDEKIRELSNCQIVYPGIDF…
>Gorai.007G141400.2|PACid:26779290	MDSHLTAPNRSRSSQTPSPSHSASASATSSLHKRKLAAAASEDHAPPSSFPPSSFSADTRDGALTSNDDLESISARGADSDSDADDSEDAVVDDDEDDFDHDNDSSIRTFTTARLESGGGGSGSGRNTKLKTENSTVKLESADGGKDGAAPGPGPVGPTGAAAAGGSSIAGISTKEDVKIFTENIQTSGAYSAREESLKREEEAGRLKFVCYSNDGVDEHMVWLIGLKNIFGRQLPNMPKEYIVRLVMDRSHKSVMVIRRNQVVGGITYRPYVSQKFGEIAFCAITADEQVKGYGTRLMNHLKQHARDVDGLTHFLTYADNNAVGYFIKQGFTKEIHLERDRWQGYIKDYDGGILMECKIDPKLPYTDLSTMIRRQRQAIDEKIRELSNCQIVYPGIDF…
>Gorai.007G141400.4|PACid:26779291	MDSHLTAPNRSRSSQTPSPSHSASASATSSLHKRKLAAAASEDHAPPSSFPPSSFSADTRDGALTSNDDLESISARGADSDSDADDSEDAVVDDDEDDFDHDNDSSIRTFTTARLESGGGGSGSGRNTKLKTENSTVKLESADGGKDGAAPGPGPVGPTGAAAAGGSSIAGISTKEDVKIFTENIQTSGAYSAREESLKREEEAGRLKFVCYSNDGVDEHMVWLIGLKNIFGRQLPNMPKEYIVRLVMDRSHKSVMVIRRNQVVGGITYRPYVSQKFGEIAFCAITADEQVKGYGTRLMNHLKQHARDVDGLTHFLTYADNNAVGYFIKQGFTKEIHLERDRWQGYIKDYDGGILMECKIDPKLPYTDLSTMIRRQRQAIDEKIRELSNCQIVYPGIDF…
>Gorai.007G141400.3|PACid:26779292	MDSHLTAPNRSRSSQTPSPSHSASASATSSLHKRKLAAAASEDHAPPSSFPPSSFSADTRDGALTSNDDLESISARGADSDSDADDSEDAVVDDDEDDFDHDNDSSIRTFTTARLESGGGGSGSGRNTKLKTENSTVKLESADGGKDGAAPGPGPVGPTGAAAAGGSSIAGISTKEDVKIFTENIQTSGAYSAREESLKREEEAGRLKFVCYSNDGVDEHMVWLIGLKNIFGRQLPNMPKEYIVRLVMDRSHKSVMVIRRNQVVGGITYRPYVSQKFGEIAFCAITADEQVKGYGTRLMNHLKQHARDVDGLTHFLTYADNNAVGYFIKQGFTKEIHLERDRWQGYIKDYDGGILMECKIDPKLPYTDLSTMIRRQRQAIDEKIRELSNCQIVYPGIDF…
>Lus10002718|PACid:23158704	MDTHSHLTAPNRSRSSQSPSPSHSASASASASATSSMHKRKLAAAASAASEDHAPPFPPSSFSADTRDGALTSNDDLDSISARGADSDSDADDSDAVVEEDDDEFDNDSSVRTFTAARLEANAGASGAGAGSGGGVGPSGRNSKLKSENATVKIENLSSGKDGGGPAGAGAGGAAAAGSSEPGAVVKEDSVKIFTENLQTSGAYSAREESLKKEEEAGRLKFVCVSNDGVDEHMVWLIGLKNIFSRQLPNMPKEYIVRLVMDSQKFGEIAFCAITADEQVKGYGTRLMNHLKQHARDVDGLTHFLTYADNNAVGYFTKQGFTKEIYLDKDRWQGYIKDYDGGILMECKINPKLPYTDLSTMVRKQRQAIDEKIRELSNCHIVYPGIDFQKKEAGVPKKI…
>MDP0000278996|PACid:22638346	QRFGEIAFCAITADEQVKGYGTRLMNHLKQHARDEDGLTHFLTYADNNAVGYFIKQGFTKEIHLEKDRWHGYIKDYDGGILMECRIDPKLPYTDLSTMIRRQRQAIDEKIRELSNCHIVYPGIEFQKKEAGIPKKIIKAEEIPGLREAGWTPDQWGHSRFVTLSGSTDSARKHFTAFMRALLKSMHEHADAWPFKEPVDARDVPDYYDIIKDPMDLRTMSKRVESEQYYVTFEMFVADAKRMFANARTYNSPDTIYYKCATRLEAHFQSKVQLGLQGGGAKIQ
>MDP0000220094|PACid:22642499	MDTHSSHLAASNRSRSSQTPSPSHSASASATSSIHKRKLASEDHAPPFPPSSFSADTRDGALTSNDDLESISARGGGADSDSDDESDALVDDDEEDFDNDSSMRNFTAARLDNSGGSAVARNSKLKIENSTVKNEPSDGAKEGGAPAGAGASGTTAAAGSVPGIVVKEDASKIFTENIQTSGAYSAREESLKREEEAGRLKFVCLSNDGIDQHMIWLVGLKNIFARQLPNMPKEYIVRLVMDR
>cassava4.1_005062m|PACid:17963545	MDSHSHPTVPNRSRSSQSPSPSHSASASATSSIHKRKLAAAASAASEDHAPPFPPSSLSADTRDGALTSNDDLESISARGADSDSDADDSDAVVDDDEDEFDNDSMRTFTAARLETNAGASATGASSGGGGGSSARNTKLKTENSTVKIEKSDGVKDGGTTGTGAVGSTTAGSSVPGIVAKEDAVKIFTENLQTSGAYSAREESLKREEEAGRLKFLCLSNDGIDEHMVWLIGLKNIFARQLPNMPKEYIVRLVMDSQKFGEIAFCAITADEQVKGYGTRLMNHLKQYARDIDGLTHFLTYADNNAVGYFIKQGFTKEIYLEKDRWQGYIKDYDGGILMECKIDPKLPYTDLSTMIHRQRQAIDEKIRELSNCHIVYTGIDFQKKEAGIPKKILKVEDI…
>cassava4.1_004588m|PACid:17986273	MDTHSNLTVPNRSRSSQSPSPSHSASASATSSIHKRKLAAAASAASEDRAPPFPPSSFSADTRDGALTSNDDLESISARGADSDSDADDSDAVVDDDEDEFDNDSSMHMFTAARLETNAGSLAASAGSDGGGGSSARNTKLKMANSTVKIEKSDSGKDERATGNVTLGSTTAGSSAAGIGAKEDAVKIFTENLQTSGAYTAREESLKREEEAGRLKFACLSNDGIDEHMIWLIGLKNIFARQLPNMPKEYIVRLLMDRSHKSVMVIRRNLVVGGITYRPYASQRFGEIAFCAITADEQVKGYGTRLMNHLKQYARDMDGLTHFLTYADNNAVGYFIKQGFTKEIYLDKDRWQGYIKDYDGGILMECKIDQKLPYTDLSTMIRRQRQAIDEKIRELSNCH…
>mgv1a004007m|PACid:17692354	MDGHSSHLTAPVRSRSSQSPSPSHSASASATSSIHKRKLQPDDHALPFPPSFSDTRDGALTSNDDLESISVRGADSDSDDESEEVVDDEEEEYDNSMRNFTSSRLENTNAGGPPTARNTKIKAENSVKVEPADVSKDGNTNTNNSGAPVATGGNGSIPGIVVKEDTVKSIFTDNIQTSGAYSAREESLKREEEAGRLRFVCASNDGIDEHMVWLIGLKNIFARQLPNMPREYIVRLVMDRNHKSVMVVRRNLVVGGITYRPYLSQKFGEIAFCAITADEQVKGYGTRLMNHLKQHARDVDGLTHFLTYADNNAVGYFVKQGFTKEIYLERDRWHGYIKDYDGGILMECRIDPKLPFTDISTMIRRQRQAIDEKIRELSNCHIVYPGIDFQKKEAGIPKK…
>mgv1a004019m|PACid:17692355	MDGHSSHLTAPVRSRSSQSPSPSHSASASATSSIHKRKLQPDDHALPFPPSFSDTRDGALTSNDDLESISVRGADSDSDDESEEVVDDEEEEYDNSMRNFTSSRLENTNAGGPPTARNTKIKAENSVKVEPADVSKDGNTNTNNSGAPVATGGNGSIPGIVVKEDTVKSIFTDNIQTSGAYSAREESLKREEEAGRLRFVCASNDGIDEHMVWLIGLKNIFARQLPNMPREYIVRLVMDRNHKSVMVVRRNLVVGGITYRPYLSQKFGEIAFCAITADEQVKGYGTRLMNHLKQHARDVDGLTHFLTYADNNAVGYFVKQGFTKEIYLERDRWHGYIKDYDGGILMECRIDPKLPFTDISTMIRRQRQAIDEKIRELSNCHIVYPGIDFQKEAGIPKKT…
>Medtr8g062330.1|PACid:23036065	MEPQTGPSAFATSSIHKRKHLSEDHSPPFHPSCDSSMHNFTGSVNSLATTSGSVPDFVVKDEAATNIFTENLQIRGGYSAREESLKKEEESGLLKFVCVCNDGVDDHMVSLIALKNIFARQLPNMPKEYIVRLIMDRNHKSIMVIREPNRVVGGVTYRPYANQRFAEIAFCAISDDRQVKGYGTRLMNHLKQYARDVDGLTHFLTYADNNAIGYFIKQGFTKEIHLEKDRWEGYIKDYDGGTLMECKLDPKIPYTDLTTMIRRQRQALFEKIRELSNCHNIVYAGIDFQKRSEDGVIPNRIVDDIPGLKEAKWTPDMYGHSRFRALDGSTDHATNLKHLTEFMRSILKEMHDHPDAWPFKEPVDALSVPGYYEIIKNPMDLKTMSERLESEQYYVTFEM…
>Pp1s84_88V6.1|PACid:18054590	MPLSSLDSQHTLPENPGSSLEDEDDGENGGHHHVMSSDGVKNGPSYGRFEGANGGGDGDEEEDDDEEEGEANEEEGEHDEDGEDDEEDDDEEEEDTMQTFSAARLEAPPAHSVSRVKVEPSVDGARESGAQLPAVTPSPNLAGASGNSVDVKPSVADTIQTSGAYCSREENLKKEEDAGRLKFICLSNDGEDQHMIWLIGLKNIFARQLPNMPKEYIVRLVMDRSHKSMMIIKNNNVVGGITYRPYLSQRFGEIAFCAITADEQVKGYGTRLMNHLKQYARVSDGLTHFLTYADNNAVGYFTKQGFTKEIEMEKERWHGYIKDYDGGTLMECRIDPKLPYIDLPAMIRSQRQAIDEKIRELSNCHLVYQGLDLPKKEAGVLKRPLRIEDIPGLKEAGWV…
>ppa003766m|PACid:17666759	MDTHSSHLAASNRSRSSQSPSPSHSASASATSSIHKRKLASEDHAPPFPPSSFSADTRDGALTSNDDLESISARGGGADSDSDDESDALVDDDEEDFDNDSSMRNFTAARLDNSGGSAVARNSKLKTENATVKNESSDGAKDGGGTAGTGAVGPTVAGGSVPGIMVKEDATKIFTENIQTSGAYSAREESLKREEEAGRLKFVCLSNDGIDEHMVWLVGLKNIFARQLPNMPKEYIVRLVMDRSHKSVMVIRRNHVVGGITYRPYVSQRFGEIAFCAITADEQVKGYGTRLMNHLKQYARDVDGLTHFLTYADNNAVGYFIKQGFTKEIHLEKDRWHGYIKDYDGGILMECRIDPKLPYTDLSTMIRRQRQAIDEKIRELSNCHIVYPGIDFQKKEAGV…
>Potri.002G045900.1|PACid:27020845	MDTHSHLTAPNRSRSSQSPSPSHSASASATSSIHKRKRAAAAAASDDHLPPLAPSSFSADTRDGALTSNDDLESISARGADSDSDDAEDSDAVVDDDEDEFDNDSSMRTFTAARLETTAGVSAAGSGRNAKIKIENTNVKIENSDSGKDGGHTGTGAVGPAAAGSSAPGIVVKEDSVKIFTENLQTSGAYSAREENLKREEEAGRLKFVCYSNDGIDEHMVWLIGLKNIFARQLPNMPKEYIVRLLMDRSHKSVMVIRHNLVVGGITYRPYTSQKFGEIAFCAITADEQVKGYGTRLMNHLKQHARDVDGLTHFLTYADNNAVGYFIKQGFTKEIYLEKDRWHGYIKDYDGGILMECRIDQKLPYTDLSTMIRRQRQAIDEKIRELSNCHIVYPGIDFQ…
>Potri.002G045900.3|PACid:27020846	MDTHSHLTAPNRSRSSQSPSPSHSASASATSSIHKRKRAAAAAASDDHLPPLAPSSFSADTRDGALTSNDDLESISARGADSDSDDAEDSDAVVDDDEDEFDNDSSMRTFTAARLETTAGVSAAGSGRNAKIKIENTNVKIENSDSGKDGGHTGTGAVGPAAAGSSAPGIVVKEDSVKIFTENLQTSGAYSAREENLKREEEAGRLKFVCYSNDGIDEHMVWLIGLKNIFARQLPNMPKEYIVRLLMDRSHKSVMVIRHNLVVGGITYRPYTSQKFGEIAFCAITADEQVKGYGTRLMNHLKQHARDVDGLTHFLTYADNNAVGYFIKQGFTKEIYLEKDRWHGYIKDYDGGILMECRIDQKLPYTDLSTMIRRQRQAIDEKIRELSNCHIVYPGIDFQ…
>Potri.002G045900.2|PACid:27020847	MIFWNQEEAGRLKFVCYSNDGIDEHMVWLIGLKNIFARQLPNMPKEYIVRLLMDRSHKSVMVIRHNLVVGGITYRPYTSQKFGEIAFCAITADEQVKGYGTRLMNHLKQHARDVDGLTHFLTYADNNAVGYFIKQGFTKEIYLEKDRWHGYIKDYDGGILMECRIDQKLPYTDLSTMIRRQRQAIDEKIRELSNCHIVYPGIDFQKKEAGIPKKIIKIEDIPGLREAGWAPDQWGHSRFKTLNSSKDSGTNQKHLTAFMRSLLKSMHDHVDAWPFKEPVDACDVPDYYDIIKDPMDLKTMSKRVESEQYYVTLEMFIADVKRMCANARTYNTPDTIYYKCATRLEAHFQSKVQSGIQSKILP*
>Potri.005G217400.1|PACid:27029279	MDTHSHLTAPNRSRSSQSPSPSHSASASASASATSSIHKRKLAAAAAAYDDHLPPFAPSSLSADTRDGALTSNDDLESISARGADSDSDDAEDSDTVLDDDEEDFDNDSSMRTFTTARLETTNAAGSSSRNTKIKMENTNVKIENSDSGKDGGHTGTGAVGPAAAGSSGPGIVVKEDSVKIFTENLQASGAYSAREESLKREEEAGKLKFVCYSNDDVDEHMVWLIGLKNIFARQLPNMPKEYIVRLVMDRSHKSVMIIRRNQVVGGITYRPYVSQRFGEIAFCAITADEQVKGYGTRLMNHLKQHARDVDGLTHFLTYADNNAVGYFIKQGFTKEIYLEKDRWQGYIKDYDGGILMECKIDQKLPYTDLSTMIRRQRQAIDEKIRELSNCHIIYPGID…
>Potri.005G217400.3|PACid:27029280	MDTHSHLTAPNRSRSSQSPSPSHSASASASASATSSIHKRKLAAAAAAYDDHLPPFAPSSLSADTRDGALTSNDDLESISARGADSDSDDAEDSDTVLDDDEEDFDNDSSMRTFTTARLETTNAAGSSSRNTKIKMENTNVKIENSDSGKDGGHTGTGAVGPAAAGSSGPGIVVKEDSVKIFTENLQASGAYSAREESLKREEEAGKLKFVCYSNDDVDEHMVWLIGLKNIFARQLPNMPKEYIVRLVMDRSHKSVMIIRRNQVVGGITYRPYVSQRFGEIAFCAITADEQVKGYGTRLMNHLKQHARDVDGLTHFLTYADNNAVGYFIKQGFTKEIYLEKDRWQGYIKDYDGGILMECKIDQKLPYTDLSTMIRRQRQAIDEKIRELSNCHIIYPGID…
>Potri.005G217400.2|PACid:27029281	MDTHSHLTAPNRSRSSQSPSPSHSASASASASATSSIHKRKLAAAAAAYDDHLPPFAPSSLSADTRDGALTSNDDLESISARGADSDSDDAEDSDTVLDDDEEDFDNDSSMRTFTTARLETTNAAGSSSRNTKIKMENTNVKIENSDSGKDGGHTGTGAVGPAAAGSSGPGIVVKEDSVKIFTENLQASGAYSAREESLKREEEAGKLKFVCYSNDDVDEHMVWLIGLKNIFARQLPNMPKEYIVRLVMDRSHKSVMIIRRNQVVGGITYRPYVSQRFGEIAFCAITADEQVKGYGTRLMNHLKQHARDVDGLTHFLTYADNNAVGYFIKQGFTKEIYLEKDRWQGYIKDYDGGILMECKIDQKLPYTDLSTMIRRQRQAIDEKIRELSNCHIIYPGID…
>Phvul.001G156000.1|PACid:27161958	MESHGGGPLRSRSSQSPSPSHSASASATSSIHKRKRASEDHVPPFPPSSFSADTRDGALTSNDDLESISARGADSDSDDDSEDAVVDDDEDDYDNDSSMRTFTASRLGNPPSAPRNSKLKTDNSTVKIENSDGAKDPVSAGAGAAEAVGSVPGIVVKEDPTKIFTDNLQTSGAYTAREESLKKEEEAGRLKFVCHSNDGVDEHMVWLIGLKNIFARQLPNMPKEYIVRLVMDRSHKSVMVIRRNHVVGGITYRPYASQRFGEIAFCAITADEQVKGYGTRLMNHLKQYARDVDGLTHFLTYADNNAVGYFIKQGFTKEIHLEKDRWQGYIKDYDGGILMECKIDPKLPYTDLSTMIRRQRQAIDEKIRELSNCHIVYTGIDFQKKEAGIPKKIIDDIPG…
>29883.m001985|PACid:16812073	MDTHSHSHLNVTNRSRSSQSPSPSHSASASATSSIHKRKLAAAASAASEDHAPPFPPSSFSADTRDGALTSNDDLESISARGADSDSDADDSDAVVDDDEDEFDNDSSMRTFNAARLETNAGASAPGGGSGGGGSSARNTKIKTENSTVKIEKLDGGKDGGTGAMGSITAGSSILAKEDAVKIFTENLQTSGAYSAREESLKREEEAGRLKFVCLSNDGIDAHMVWLIGLKNIFARQLPNMPKEYIVRLVMDRSHKSVMVIRRNHVVGGITYRPYVSQKFGEIAFCAITADEQVKGYGTRLMNHLKQHARDVDGLTHFLTYADNNAVGYFIKQGFTKEIYLEKDRWQGYIKDYDGGILMECKIDPKLPYTDLSTMIRRQRQAIDEKIRELSNCHIVYQG…
>Solyc10g045400.1.1|PACid:27281868	MDASHLTAPGRSRSSQSPSPSHSASASATSSIHKRKMASDDHAPPFPSSFSDTRDGALTSNDDLESISARGGGADSDSEDDSEEVGDDDEEDYDASSIRNFTASRLETSVAMVPSGRNTKIKSDNSVKIESSEIAKEVGTGCSGNVAPPTATGSVSGAVVKDESMKNIFTENLQTSGAYTAREESLKREEESGRLKFVCVSNDGVDEHMIWLVGLKNIFARQLPNMPKEYIVRLVMDRNHKSVMVIRRNLVVGGITYRPYTSQKFGEIAFCAITADEQVKGYGTRLMNHLKQHARDVDGLTHFLTYADNNAVGYFVKQGFTKEIYLEKERWQGYIKDYDGGILMECKIDPKLPYTDLSTMIRRQRQAIDEKIRELSNCHIVYPGIDFQKVCTFISEQSS…
>139448|PACid:15403451	MVGMHHNPSSVFGLGFSHAMESGIMPDDSRENGSQLGGGGDGGGSKGEEYDDEDEDGNDDEGEEDEEEDGEQDDEDDQETTTSLPLQQGPLRPPALNLPVVSSVKVEAAEQKDLLSSQMAFGNLPQPVTVTVKEESTKPTLVETIQTSGAYCAREENLKKEEDAGRIKFVCYCNDGDDQHMIWLVGLKNIFSRQLPNMPKDYIVRLVMDRSHKSMMIVKHNQVIGGITYRPYPSQKFGEIAFCAITADEQVKGFGTRLMNHLKKYARDEDGLTHFLTYADNNAVGYFSKQGFTKEIFLDKEIWHGYIKDYDGGTLMECRIDPILPYIDLPAMIRLQRQAIDEKIRELSNCHIVYPGLEILKKDFNVPRRPLRPEDIPGLKEAGWTPDQLTTSRIRFVNS…
>Thecc1EG004223t1|PACid:27437422	MDSHLTAPNRSRSSQTPSPSHSASASATSSLHKRKIATAASEDHAPPSSFPPSSFSADTRDGALTSNDDLESISARGADSDSDADDSEDAVVDDEEDDFDHDNDSSIRTFTAARLESGSGGGGGGSGSARNTKLKTESSMVKIENADGGKDGGAPGSGSAGATGAAGAGGSSVAAISVKEDVKIFTENIQTSGAYSAREESLKREEEAGRLKFVCYSNDGVDEHMVWLIGLKNIFGRQLPNMPKEYIVRLVMDRSHKSVMVIRRNQVVGGITYRPYVSQKFGEIAFCAITADEQVKGYGTRLMNHLKQHARDVDGLTHFLTYADNNAVGYFIKQGFTKEIHLEKDRWQGYIKDYDGGILMECKIDPKLPYTDLSTMIHRQRQAIDEKIRDLSNCQIVYP…
>Thhalv10010247m|PACid:20207037	MESHSSHLNAANRSRSSQTPSPSHSASASVTSSLHKRKLAATTAANAAASEDHAPPSTSFPPSSFSADTRDGALASNDDLESISARGADTDSDPEESEDAVVDDDEDEFAPEPDQDSSMRTFTAARLESSSGVNGSSRNVKIKTESSTVKLESSDGGKDGRPSVVGTGVSGTVGGNSISGLVPKDESAKILTENLQTSGAYIAREEALKAEEKAGRLKFVCYSNDCVDEHMMCLVGLKNIFARQLPNMPKEYIVRLLMDRKHKSVMVLRSNLVVGGITYRPYHSQRFGEIAFCAITADEQVKGYGTRLMNHLKQHARDVDGLTHFLTYADNNAVGYFVKQGFTKEIYLEKDVWHGFIKDYDGGLLMECKIDPKLPYTDLSTMIRQQRKAIDERIRELSN…
>GSVIVT01000712001|PACid:17817110	MQTSGTYCAREESLKREEEAGRLKFVCLGNDGVDQHMIWLIGLKNVFARQLPNMPKEYIVRLVMDRSHKSVMVIRRNQVVGGITYRPYVSQKFGEIAFCAITADEQVKGYGTRLMNHLKQYARDIDGLTHFLTYADNNAVGYFIKQGFTKEISLEKDRWQGYIKDYDGGILMECKIDPKLPYTDLSTMIRRQRQAIDEKIRQLSNCHIVYTGIDFQKNEVGIPRRIIKVEEIPGLKEAGWTPDQYGHSRFRTTSASADRASNRKSLTAFMRSLLKNFLLFVLQGLFYNVSRLCLFIMTEVCDLTDLCLTSKELLVSLMHDHPDAWPFKEPVDARDVPDYYDIIKDPMDLKTMSKRVESEQYYITLEMFLTDVRTMFKNARTYNSPDTIYYKCATRLESF…
>GSVIVT01000713001|PACid:17817111	MSYWNSNITQHFTCKRTPTQNEVMKKMNQTPLEYFVLQHRVKTLHLEEKTCSFCLKEYSLLIKHAFTFTLKKCAIWNLQEEAGRLKFVFIENDGVDEHMIWLIELKNLFSRQLPDVPREYIVRLVLDINHKSIMIIRRNQVVGGITYRPYLSQQFVEIAFGAIMADEQIKGCGARLMNHLKQHARNMDGVTHLLTCADNNAVDYFIKQGFKKITLEKERWQGYIKAYDGGILMECELHPKFPYSYLTTMISHQRQAINERIREVSNCEIVYPGIDFQKGDDGVPARPIKLEDIPGLKDAGWTPDQYGHSRFKTSNASADTVSNREPLTTFMRSLLKQIYDHPDAWPFKEPVDSDNAPGYYDIIKDPMDLKTISKRIESEQYYITLEMFLADVRRMFANA…
>Bra002795|PACid:22692632	MVQKQLSAAGPGPEPKKRRRVGFSPADTGVEANECIKIYLVSSKEEVGFPEVPCVNPVDLNDFFDGDGKIYGYHGLKINVWINSISLHSYADITYKSTTNGDKGITDLKSALQNIFAETIVDNKDEFLNTFSTEKDFIRNMVSNGEVVHSGVIDGSRINAQVEPIDLQVLRMEIGSPNAGLLYSRLVPLVLLFVDGSNPIDVTDPDWHLYLLIQKKEHKEEPLYQILGFTAVYKFYRYPDRLRMRLSQILVLPSFQGKGFGSYLVEVVNKVATAENVYDLTVEEPSEKFQHIRTCIDINRLRAFDPIKPAIDSAVQTLTKGKLSKKAQTPRFTPPLNAIEKVRETLKINKKQFLKCWEILIYLALDPIDKYIEDYTSVITNHVRADILGKDIEAPKKQV…
>Bra006859|PACid:22712167	MAQKHQSAAAPGPEPKKRRRVGFSPADTGVEANECIKIYLVSSKEEVGSPDVSCVTPVDLNDFFDGDGKIYGYQGLKINVWINSISLHSYADITYQSTTNGDKGITDLKTALQNIFAETIVDSKDEFLQTFSTERDFIRNMVSNGEVLQSGVIDGSSINAQVAPSDLQVLRMEIGSPNAGLLYSRLVPLVLLFVDGSNPIDVTDPDWHLYLLIQKKEDKEEPLYQIVGFSAIYKFYRYPDRLRMRLSQILVLPSFQGKGFGSYLMEVVNKMAVAENVYDLTVEEPSEKFQHIRTCIDINRLLASDPIKPAIDSAVETLTKGKLSKKAQIPRFTPPLDAIEKVREALKINKKQFLKCWEILIYLALDPIDKYMEDYTCVITNHVRIDILGKDIEAPKKQV…
>Aquca_020_00351.1|PACid:22025864	MPGETLLPFLSVSLSTLNSLISIFPPLSFSFPSFSRSKNPKSPEMGLKQALTDPNMDPKKRRRVAFPSIDVGVEANECIKIFLVSCKEEVGVEGSFQIDPVDLNQFFDEDGKIFGYKNLKINIFLSTISFHAYADVTFESSSDGGKGITDLKPALQKILGESLVVEKEEFLQTFSSGVDYIRNVISNGEVLRREAAKGDNNKSNNQLEPESFTVEHQVIRMAVNSMSVGELYCRLVPLVLLLVDGSSPIDVTDPRWEIYLAVESKSNDQGVVGIKLLGFAAVYRFYYYPDSSRLRISQVLVLPPYQGQGHGRLLLEVLNSVALSENVYDVTVEEPSDHLQHVRTIVDMHRLLDFEPIKQAIISVALHLKQGNLPKKPSKLQSDPPATAVEDVRRSLKIN…
>Aquca_020_00351.2|PACid:22025865	MPGETLLPFLSVSLSTLNSLISIFPPLSFSFPSFSRSKNPKSPEMGLKQALTDPNMDPKKRRRVAFPSIDVGVEANECIKIFLVSCKEEVGVEGSFQIDPVDLNQFFDEDGKIFGYKNLKINIFLSTISFHAYADVTFESSSDGGKGITDLKPALQKILGESLVVEKEEFLQTFSSGVDYIRNVISNGEVLRREAAKGDNNKSNNQLEPESFTVEVIRMAVNSMSVGELYCRLVPLVLLLVDGSSPIDVTDPRWEIYLAVESKSNDQGVVGIKLLGFAAVYRFYYYPDSSRLRISQVLVLPPYQGQGHGRLLLEVLNSVALSENVYDVTVEEPSDHLQHVRTIVDMHRLLDFEPIKQAIISVALHLKQGNLPKKPSKLQSDPPATAVEDVRRSLKINKK…
>Aquca_020_00351.3|PACid:22025866	MPGETLLPFLSVSLSTLNSLISIFPPLSFSFPSFSRSKNPKSPEMGLKQALTDPNMDPKKRRRVAFPSIDVGVEANECIKIFLVSCKEEVGVEGSFQIDPVDLNQFFDEDGKIFGYKNLKINIFLSTISFHAYADVTFESSSDGGKGITDLKPALQKILGESLVVEKEEFLQTFSSGVDYIRNVISNGEVLRREAAKGDNNKSNNQLEPESFTVEHQVIRMAVNSMSVGELYCRLVPLVLLLVDGSSPIDVTDPRWEIYLAVESKSNDQGVVGIKLLGFAAVYRFYYYPDSSRLRISQGQGHGRLLLEVLNSVALSENVYDVTVEEPSDHLQHVRTIVDMHRLLDFEPIKQAIISVALHLKQGNLPKKPSKLQSDPPATAVEDVRRSLKINKKQFLQCW…
>Aquca_021_00229.1|PACid:22039614	MFAVSCKEEVGVEGSFQIDPVDLNQFFDEDGKIFGYKNLKINIFLSTISFHAYADVTFESSSDGGKGITDLKPALQKILGESLVEEKEEFLQTFSSGVDYIRNVISNGEVLRCEAARGDNNKSNNQLEPESFTVEHQVIRMAVNSMSVGELYWRLVPLVLLLVDGSSPIDVTDPRWEIYVAVESKSNDQGVVGIKLLGFAAVYRFYYYPDSSRLRISQVLVLPPYLGQGHGRLLLEVLNSVALSENVYDVTVEEPSDYLQHVRTIVDMHRLLDFEPIKQAIISLKILTTVTLIAWRTTEPLLRIEQETTSKDTGAAEKQLIEVPNDYDHEMTFVMFCPSDNVKVDKINAEVEGNQVTREEQLKQLVDERMKEIMEIAQKISLNRC*
>Aquca_047_00098.1|PACid:22064053	MWWFFEKFPILVFLSLDLRVAEQIKEVEDPICTVDHPVLAREVGQQEAAAQEDVGVEANKCIKIFLVTSKEEVGVEDSFRIVPIDLSQFFDEDGQVFGYKNLKINVFLSTISFHAYADITFESSCDGEKGIANLKSALQKIFGESLVKEKDDFLKTFSAGTDYIRNVISNGVVLRHEVTKGENNKSNKQLEAESFTVEVIRMAVNSMSVGKLYCRLVPLVLLLVDDISPIDVTDPGWEIYLAVESKSNDHGVVGIKLLGFAAVYRFHDNTGNLRLRISQILVLPSYQGQGHGRLLLEVINSVALSENVYDVTVEKPSDYFQHVRTCFDMHRLLDFEPIKHDISSAALHLNQGNLSKKPFKLLSDPPATAVEDVRRSLKINKKQFLQCWEILIYLELNHS…
>AT5G56740.1|PACid:19670670	MVQKQQASAGPGTEPKKRRRVGFSPADTGVEANECIKIYLVSSKEEVDSSDISSVKPVDLNDFFDGDGKIYGYQGLKINVWINSISLHSYADITYQSTINGDKGITDLKSALQNIFAETIVDTKDEFLQTFSTQRDFIRNMVSNGEVMHAGATDGSSKNAEVVPSDPQVIRMEIGSPNAGLLYSRLVPLVLLFVDGSNPIDVTDPDWHLYLLIQKKEEKEDPLYRIVGFTAIYKFYRYPDRLRMRLSQILVLPSFQGKGLGSYLMEVVNNVAITENVYDLTVEEPSEKFQHIRTCIDINRLRSFDPIKPDIDSAVQTLTKGKLSKKAQIPRFTPPLNAIEKVRESLKINKKQFLKCWEILIYLALDPIDKYMEDYTSVITNHVRTDILGKDIETPKKQV…
>Ciclev10008203m|PACid:20794776	MGQKKNPSADPVSEPKKRRRVGFSDVDEGVEANQCIKIYLVSSKEEVGVSDSFSIDPVDLNSFFDEDGKIYGYQGLKITIWISSISFHAFADITFQSTSDRGKGITDLKSALQRIFAETLVENKDDFLQTFSTEKDFTRSAVSSGEILQHKVSNGHVTHCNNNLKAAASDLEVVRMVVGNMEAGHLYSRLIPLVLLLVDGSNPIDVTDPRWELYILIRKKMDQQGDIQHRLLGFTAIYRFYHYPDSTRMRLSQILILPPYQRKGYGGFLTEVLSNVAVAENVHDFTVEEPLDSFQHVRTCVDIQHLLAFEPIQHAINSAVSHLKQGKLSKKILAPRFVPPASTVEEVRKVLKINKKQFLQCWEILIYLRLDPVDKYMEDYTTIISNRVREDILGKDSGS…
>evm.model.supercontig_32.101|PACid:16417321	MVQKNRSNGDPPTGPKKRRRVGFSAIDAGVDASECIKIYLVSSKEELGALDGCCINPVDLNSFFDKDGKIYGYKGLKINVWVSCISFHAYADIIYESSSDGGKGITDLKSALQRIFAETLVENKDDFLQTFSTQSDFVRNIVSNGEVLQPKAPNRLITKSNSDSEASTADVEVVRLGIGNSIAGHLYSRLVPLVLLLIDGSNPIDVTDPGWELYLLIQQGPPCRLLGFSAVYRFYRYPDSSRLRLSQILVLPPYQHMGYGSYLVEVLNNVAISENVYDLTVEEPLEYFQHIRTCVDIHRLLTFEPIQQAIISAVLSLKHGKLSKKSNTPRFMPPSNAVEDVRKILKINKKQFLKCWEVLIYLGLDPVDKYLEDYIIIISNHVKADILGKDSVAAGKRLV…
>Carubv10026352m|PACid:20913682	MVQKQQAAAGPDTEPKKRRRVGFSPADTGVEANECIKIYLVSSKEEVDSPDISSVKPVDLNDFIDGDGKIYGYQGLKINVWINSISLHSYADITYQSTTNGDKGITDLKSALQNIFAETIVDDKEEFLQTFSTQRDFIRNMVSDGEVMHSGATDGSNNNAEMVSSDLQVIRMQIGSPNAGLLYSRLVPLVLLFVDGSNPIDVTDPDWHLYLLIQKKEDKDDPLYQIVGFTAIYKFFRYPDRLRMRLSQILVLPSFQGKGLGTYLMEVVNNVAVAENVYDLTVEEPSEKFQHIRTCLDLNRLRNFDPIKPAIDSAVQTLTKGKLSKKAQIPRFTPPLTAIEKVRESLKINKKQFLNCWEILIYLALGPIDKYMEDYTSVITNHVRSDILGKDIETPKKQV…
>Cucsa.116900.1|PACid:16960642	MGQKQQLSADPRPDTKKKRRVAFFNIDTGISAKDCIKIYLVCTKEEVGSTDGLCIDPVDLNSFFDDEDGKIYGYQGLKITVWFSIVSFRAYADIVFDSTSDGGKGITDLKSALQNIFAETLVDNKDDFLQTFSKDVNFIGSLVADGEVLHPKASSNGKSNDSNFHLQAANSYLEVIRLPMDNMAGRNLYSHLVPLALLLIDGSSPIDVTDPRWELYVLTQKTNDQLGQTYPTLLGFAALYRFYHYPDSSRLRLSQILVLPPYQRKGFGRVLLEVLNNVAISENVYDFTIEEPLSQLLQLRTCIDVKRLRGFGPIQEAVESAVSQFKFGRLSKKVSFPPLLPPSEAIEAVRKSLKITKEQFLHCWEILIFLGIEPDKHMEDFILAVSSRMRNDLIGESSD…
>orange1.1g012332m|PACid:18126738	MGQKKNPSADPVSEPKKRRRVGFSDVDEGVEANQCIKIYLVSSKEEVGVSDSFSIDPVDLNSFFDEDGKIYGYQGLKITIWISSISFHAFADITFQSTSDRGKGITDLKSALQRIFAETLVENKDDFLQTFSTEKDFTRSAVSSGQILQHKVSNGHVTHCNNNLKAAASDLEVVRMVVGNMEAGHLYSRLIPLVLLLVDGSNPIDVTDPRWELYILIRKKMDQQGDIQHRLLGFTAIYRFYHYPDSTRMRLSQILILPPYQRKGYGGFLTEVLSNVAVAENVHDFTVEEPLDSFQHVRTCVDIQHLLAFEPIQHAINSAVSHLKQGKLSKKILAPRFVPPASTVEEVRKVLKINKKQFLQCWEILIYLRLDPVDKYMEDYTTIISNRVREDILGKDSGS…
>orange1.1g019766m|PACid:18126739	MHFVLGCTVICEINVFPVCFSYHRHIYLLANDHQPCAFHLGQVVRMVVGNMEAGHLYSRLIPLVLLLVDGSNPIDVTDPRWELYILIRKKMDQQGDIQHRLLGFTAIYRFYHYPDSTRMRLSQILILPPYQRKGYGGFLTEVLSNVAVAENVHDFTVEEPLDSFQHVRTCVDIQHLLAFEPIQHAINSAVSHLKQGKLSKKILAPRFVPPASTVEEVRKVLKINKKQFLQCWEILIYLRLDPVDKYMEDYTTIISNRVREDILGKDSGSTDKRIMDVPSSYDPEMSFVMFKSQNVETSGVQMDENQPSQEEQLKQLVDERIKEIKLIAQKVSPLPV*
>Eucgr.C03688.1|PACid:23573050	MAPSLYRSSSHNVSPLFLPPSLSLRAISRLSSSHFPLGETLTMAQKHSTAPDPAAEPKKRRRVGFSGIDAGVDPNGCFKVYLVSREEEVGAPDSFCLDPVDLSHFFEEEDGKIYGYEGLKISVWVSCVSFHSYAEIAFESKSDGGKGITDLNTALKNMFGETLVDNKDDFLQTFSKETQFIRSTVSAGEILKHKHSDGHVNDSVSNLKVGSDVEAVRMLMGDMTAGHLYSRLVPLVLLLVDGSNPIDVTDSSWELYLLIQKTSDQQGNFHDRLLGFAAVYRFYHYPDSSRLRLGQILVLPLYQRKGYGRYLLEVLNNVAIADDVYDFTIEEPVDNLQHLRTCIDVQRLLSFDKVQQAVNSTVSQLKQGKLSKKTYIPRLLPPPSVVEDARKRFKINKKQ…
>mrna11375.1-v1.0-hybrid|PACid:27246797	MGQKKGPPADDTLEPKKRRRVGFSSVDAGVEAKDCIKIFLGMIVPLTDLLSLSIVSSKEEVDAANSFCLDPVDLNSFFEEDGKIYGYKGLKITIWVSSISFDAYADIAFESTADGGKGITDLKSALEKIFGETLVASKEEFLQTFSTQRNFIRSMISDGEVLQHKASSTSDVEAIRMVVGKSAAGPLYSRLVPLVFLLVDGASAIDVLDPCWELYLLVKKKTDEQGDIYNILLGFTALYRFYHYPDSSRLRLSQILVLPPYQHKGYGRYILEVLNHVAVSEDVYDFTVEEPLDYFQHVRTCVDVLRLQKLDSVRNAVNLAVSNLTRGKLSKKTSIPRLMPATRVIEDVRKSLKINKKQFLQCWEVFIYLGLDPVSKYMEDFVSIVSNRMKEDIIGKESG…
>Glyma14g07140.1|PACid:26285551	MGQKQRSSSDADNEVKKRRRVGFSGVDSGVEAKDCITIYLVSSKEEFDAPESFVIHPVDLNSFFDDDGKIYGYEGLKITIWVSSISFYAYADITFQSSSDRGKGVTDLKSALQTIFAETLVDSKDEFLQKYLVDNDFVRTNISNGEALKHKAFQGNISDYNPHTDSSTSTVEVVRLVAGNMTTGQLYSHLIPLTLLLVDGSSPIDVTDSQWELYVLCQKKTDPQGEIQCRLIGFTAVYRFYHYPDDSRLRLSQILVLPPYQHKGYGRFLLEVLYDVAISENVFDFTVEEPLDHFQHVRTCVDSLRLLQFYPIQNIVTKAVSLLKQGKLSKKANCPRLLPPPSAIEDVRKSLKINKQQFLQCWEVLIYIGLNPVDKNTENFVSIILNRVKYDILGKDSGT…
>Glyma02g41830.2|PACid:26291356	MGQKQRSSSEADNEVKKRRRVGFSGVDSGVEAKDCITIYLVSSKEEFDAPESFVIHPVDLNSFFDDDGKIYGYEGLKITIWISSISFYAYADITFQSSSDRGKGVTDLKSALQTIFAETLVDSKDEFLQKYLADNDFVRTNISNGETLKHKAFKENICDSNQLTDSSTSTVEVVVRLVAGNMATGQLYSHLIPLTLLLVDGSSPIDVTDSQWELYIVCQKKTDQQGEIQYRLTGFTAVYRFYHYPDDSRLRLSQILVLPPYQHKGYGRFLLEVLYDVAISENVFDFTVEEPLDHFQRVRTCVDALRLLRFGPIQNIVTKAVSLLKQEKLSKKAHCPRLLPPPSAIEDVRKSLKINKQQFLQCWEVLIYIGLNPVDKNMENFVSIILNRVKYDILGKDSG…
>Glyma02g41830.1|PACid:26291357	MGQKQRSSSEADNEVKKRRRVGFSGVDSGVEAKDCITIYLVSSKEEFDAPESFVIHPVDLNSFFDDDGKIYGYEGLKITIWISSISFYAYADITFQSSSDRGKGVTDLKSALQTIFAETLVDSKDEFLQKYLADNDFVRTNISNGETLKHKAFKENICDSNQLTDSSTSTVEVVRLVAGNMATGQLYSHLIPLTLLLVDGSSPIDVTDSQWELYIVCQKKTDQQGEIQYRLTGFTAVYRFYHYPDDSRLRLSQILVLPPYQHKGYGRFLLEVLYDVAISENVFDFTVEEPLDHFQRVRTCVDALRLLRFGPIQNIVTKAVSLLKQEKLSKKAHCPRLLPPPSAIEDVRKSLKINKQQFLQCWEVLIYIGLNPVDKNMENFVSIILNRVKYDILGKDSGT…
>Gorai.010G080700.1|PACid:26756716	MGQKQQHPNADPLPEPKKKRRVGFSNIDAGVEPNDCIKIYLVSKKEEVGTSDGYRISPVDLNSFFEEDEKIYGYQGLKITIWISSISFHAYADITFQSTSDGGKGITDLKSALEKIFGETLLENKDDFLQTFSTENNFISSVVSNEEKLQTKASNGHTTHFNGSSEAAFSDLEVVRLMMSNLAAGHLYSRLVPLVLLLVDGSNPIDVTDPSWELYLLTRKKTDQPENTQHILLGFAALYRFYRYPDGSRLRLSQILVLPPYQHKGYGSYLVEVLSNVAISENVYDLTVEEPQEYFQHVRTSFDVKRLLAFEPAQSAVKSAVLHLKQGKLSKKTQVPRFLPSTDVVDEVRKTLKINKKQFLQCWEILIYLGLDPIEKHMEDYVTIICNRVKADILGKDSE…
>Lus10012916|PACid:23158559	MAQKQQATADPASNDPKKRRRVGFAKADAGVEANDCITIYLVSSKDEVGASNGDRIAPIDLNSFFEEDGKIYGYKRLSITVWISSVSFRTYADISYDNKSDAGKGITDLKSALQLSTTQNIFGETLVDSKEDFLQTFSWDSNYISSIISSGEVLQHPATNKHDGDSTHLGKLTSDLEVVRMVMGDPDAGQLYSRVVPLVLLLVDGSNPIDVTDPGWELYVLIQKKDQENTQSILLGFSAVYRFYHYPDSTRLRLGQILVLPCHQGKGYGRHLIETIHNVAISEDVYDFTVEEPLDTFQHIRTCVDVQRLLGFESIQEPISSAVSYLKHGKLSKKAQVPRFVPPSSAVEDVRKVLKINKTQLTQCWEILVYLKLEAVEKYMEDFAMIISNRVKEDILGKD…
>Lus10032700|PACid:23159014	MLSVIPPLIVSLLIPIPPFHPEQPTSPSPNTPYQLRTTQNIFGETLVDSKEDFLQTFSSDSNYISMLLCQVVRMVMGNPDAGQLYSRVVPLVLLLVDGSNPIDVTDPGWELYVLIQKKDQENTQLVLLGFSAVCRYYHYPDSTRLRLDQILVLPCYRGKGYGRHLIETIHNVAIAEDVYDFTLEEPLDTFQHVCTCVDVQRLLGFELIQEAIRSAISYLKHGKLSKKAQVPQFVPPSSAVEDVRKTQLTQCWEILVYLKLEAVEKYMEDFAMIISNRVKEDILGKDNNGSGGKQVIEVESEFNPDVSFVMVKTKDGKPNAVEMDEDQNNQQQEQLKQLVDERLNETY*
>MDP0000211193|PACid:22645018	MVQKQGASADPTATEPKKRRRVGFSSVDSGVEAKDCIKIYLVSSKEEVGSTDSFCIEXVDLNSSFDDDGKIYGYKGLKIAIWVSSXSFHAYADIAFESTTDGGKGITDLKSDLQKIFAETLIESEEEFLQTFSTQRNLIRSMVSTGEVLQHKTSIGQISDSXGGLGATTSDLQVVRLVVGKTAAGHLYSHLIPLVLLLVDGSSPIDVVDPRWELYVLIQNKTDEKGDIYNVLLGFTAVYRFYHYPDSSRLRLSQILVLPPYQHKGYGRYLLEVLNDVAISENVYDLTVEEPLDYFQHVRTCVDVLRLNKFHPIKDAVNSAVLQLKQGKLSKKTHTPRLMPATSVIEDARKSLKINKKQFLQCWDVFLYLWLDPVDTYMKDFVGIISNRMKEDLIGKDSG…
>MDP0000224377|PACid:22664771	MVQKQGASADPTATEPKKRRRVGFSSVDAGLEAKDCIKIYLVSSKEEVGSTDSFCIEPVDLNSSFDDDGKIYGYKGLKITIWVSSLSFHAYADIAFESTTDGGKGITNLKAALQRIFAETLVESEEEFLQTFSTQRNLISDYVQVVRLVVGKTAAGNLYSHLIPLVLLLVDAVYRFYHYPDSSRLRLSQILVLPPYQHKGYGRYLLEALNDVAVSENVHDLTVEEPLDYFQHVRTCVDVLRLHKFDPIKXAVNSAVSQLKQGKLSKKTHTPRLMPATSVIEDAQKSLKINKKQFLQCWDVFLYLGLDPVDKYMEDFVGIISNRMKEDLIGKDSGAGGKRVVEVPSEYEPEMSFVMFRSQAGEATGTVQIDENQPNQXEQLQQLVEERVKEIKSVAERVS…
>cassava4.1_007123m|PACid:17985798	MGQKQQPPTDPTAEHKKRRRVGFSNIDAGIEAKDCIKIYLVSSKEQVGASENYCIDPVDLNGFFDEDGKIYGYQGLKITIWISSITFHAYADITYQSKSDGGKGITELKSSLQRIFAETLVESKEDFLKSFSVESNLIRSIVSSGEVLQHKGSNEHFRDSVTHYGADTSDVKVVRMVIGNEGTGHLYSRLIPLVLLLVDGSNPIDVTDPGWELYVLVQEINDEQGDIQHRVLGFTAVYRFYHYPDKTRLRLSQILVLPPYQHKGYGRRLVEVVNNVAISEDVYDLTVEEPLDYFQHVRTCIDVQRLLVFSPIQDAINSAVSNLKQGKLSKKAHVPRFMPPSTAIEDVRKTLKINRKQFLQCWEVLIYLGLDPADKCMEDFVTIISNRVKADILGKDSGN…
>mgv1a005969m|PACid:17670855	MSNKLSSSSDDLLPERKRKRPNAVNSIDDGIEANECIEFYMVSSKDEVDSPSSFKFVPVDLNAFFEEDGRIHGYQDLKITVWISSISFRAYADISFKSKLNRGKGITDLKSAFQSILADNLVEEKDDFLQTFSTECDYVKSVVSEAEVLPKNTANGCTGNSSYMKEEPADVEVFRVKGTEVGHLYCRLVPLVLLLIDGSNPIDITDPSWEIYITVQKGQQDSSMKLLGFAAVYRFHKYPDSMRLRLGQILILPPYQRKGYGCTLLKVINNVAISDDIYDLTIEEPVKSLQHVRTCIDVQRLLAFEPIHEALGPIISQLRNGDLSKKSKAHRCGPPANIVEDVRKNLKINKRQFLQCWEVLIYVSLGAVKKHIENWKTVISNRVRADVIGKESEGAGKRL…
>Medtr5g080780.1|PACid:23028795	MGQKQKHALKSDPNDETKKKRRVGFSGIDAGVEAKDCIRIFLVSSKEEFDAPESFIINPVDLNSYFDDDGKIYGYEGLKINIWVSRISFYAYADIAFDSSADRGKGITDLKVALQAIFAETLVDNKDEFLQKYLMDKDFVSKSISTGEILKHKAFKHADSDDSNVEVVRLKAGNMATGQLYSHIIPLVLLLVDGSSPIDVTDSMWELYVVVQKKTDQQGEIQCLLLGFTAIYRFYHYPDNSRLRLGQILVLPPYQHKGYGRYLLEVLNDVAIAENVFDLTVEEPLDNFQHVRSCVDTQRLLGFEPIQHLVTKAVSLLKDGKLSKRTHSPRLTPPPSAVEDVRKHLKITKTQFLKCWEVLIYIGLNPIDKYLENFVSVISERVKYDILGKDSGTAGKQLI…
>ppa005130m|PACid:17661833	MVQKQGPTADPTATEPKKRRRVGFSHPDAGVDAKDCIKIYLVSSKEEVGASNNFCLDDVDLDRFFDEGKIYGYKGLKITIWVSSISFHAFADIAFESTTDGGKGITDLKSTLQEIFGLTLVESEEEFLQSFSTQRNFIRSIVSNGEVLQYKTSNGQINDSNAATSDVEVILIQLQVVRLVVGKTAAGHLYSHLIPLVLLLIDGSSPIDVVDPSWELYVLIQRKTDQQGEIYNMLLGFTAVYRFYHYPDSSRLRIGQILVLPPYQHKGYGRYLLEVLNDVAISENVYDLTVEEPLDYFQHVRTCVDVLRLLKFDPIKHAVSSAVSQLKQGKLSKKTHTPRLMPDTRVIEDVRKSLKINKKQFLQCWEVFLYLGLDHVDRYMDDFVGIISNRMKEDLIGKD…
>Potri.013G068200.1|PACid:26995365	MGQKQQPTADPISEPKKRRRVGFSNIDVGIEANQCILIYLVSSKEEVGASHSFRISPVDLNGFFDEDGKIYGYNGLKITIWVSSVSFHAFADIKFQSTSDGGKGITDLKSSLQRIFADTLVDNKDDFLQTFSTESHFVRSIISDGEILQHKTSNGHVDSNNHLGTATSDVEVVRMVIGNTAAGHLYSRLVPLVLLLIDGSNPIDVDDPGWELYVLIQKKSDEHGDTQHKLLGFTAVYRFYHYPDSTRLRLSQILVLPPYQHKGYGGHLVEVLSNVAILEDVYDLTVEEPLDYFQHVRTSIDIKRLLLFAPIQDAVNSTVSYLKQGKLSKKTHVPCFNPPVSAVEDVRKTLKINRKQFLQCWEVLIYLGLDPVDKYMEDFVAIISSRVKADVLGKDSGSS…
>Potri.013G068200.2|PACid:26995366	MIGILVSSKEEVGASHSFRISPVDLNGFFDEDGKIYGYNGLKITIWVSSVSFHAFADIKFQSTSDGGKGITDLKSSLQRIFADTLVDNKDDFLQTFSTESHFVRSIISDGEILQHKTSNGHVDSNNHLGTATSDVEVVRMVIGNTAAGHLYSRLVPLVLLLIDGSNPIDVDDPGWELYVLIQKKSDEHGDTQHKLLGFTAVYRFYHYPDSTRLRLSQILVLPPYQHKGYGGHLVEVLSNVAILEDVYDLTVEEPLDYFQHVRTSIDIKRLLLFAPIQDAVNSTVSYLKQGKLSKKTHVPCFNPPVSAVEDVRKTLKINRKQFLQCWEVLIYLGLDPVDKYMEDFVAIISSRVKADVLGKDSGSSGKQVVEVPSDYNPEMSFVMFRSQDSEAARVWMDEN…
>Phvul.008G230500.1|PACid:27156006	MGQKQQASSDVENEVKKRRRVGFSGIDDGVEAKDCITIYLVSSKEEFDAPESFVIHPVDLNSFFNDDGKIYGYVGLKITIWISSISFYAYADIAFQSSSDQGKGITDLKSALQTIFAETLVDSKDEFLQKFMVDNDFVRANISEGEALKHKAFKGNICDSNQHTDSSTSNVEVVRLVAGKMATGQLYSHLIPLTLLLVDGSSPIDVTDSQWELYLVCQKKTDQQGEIQCRVIGFTALYRFYHYPDDSRLRLSQILVLPPYQHKGYGRFLLEVLYDVAISENVFDFTVEEPLDHFQHVRTCVDILRLRRFDPIQNIVTRAVSLLKQGKLSKKTNCPRLLPPPSAVEDVRKNLKINKQQFLQCWEVLIYIAINPADKNAENFISIISNRIKYDILGKDSGT…
>29912.m005412|PACid:16813289	MGQKQQSTGDPTTEPKKRRRVGFSNVDSGIEANECITIYMVSSREQVGASDSFCISPVDLNGFFDEAGKIYGYQGLKITIWISSLTFHAYADITYESTSDGGKGITDLKNALQRIFAETLVENKDDFLRSFSAESHLIRSIVSTGEIFHHKASNGYIGESHLGEPTSDMKVFRMAIGNTGAGHLYSRLIPLVLLLIDGSNPIDVADPGWELFVLIHEKNDEQGDIQHRLLGFTAVYRFYHYPDKTRLRLSQILVLPPYQHKGYGRQLVEVVNKVAISEDVYDFTVEEPLDHFQHVRTCVDIQRLLAFDAIQDAINSAVSNLKQGKLSKRAHVPRFIPPSTAIDAVRKTLKINRKQFLQCWEVLIYLGLDSEDKGMEDFATIISNRVKADILGKDSGSGG…
>Solyc02g068580.1.1|PACid:27288068	MGTKHHSSSDPISEPKKRRRVGFSKTDAGIEANDCITIYIVSSAEEVDSPNSFCLEPIDLNQFFEDDGRIFGYQGLKITILVSLISFHAYADISFESSSDGGRGITNVKSALENIFGESLVDEKDAFLKTFSTESQYVRSVVSNAETLQHKVSKNGCSTESNCSDVEVFRIAGSPVGQLYSRLVPLVLLLVDGSNPIDVLDPGWEIYLLVQADKLLGFAAVYRFYRYPGSTRMRLGQILVMPPYQRKGYGRFLLEVLNRVAVSENVYDLTIEEPEDSLQHVRLCIDVERLLVFDPVQQSLESVVSHLKQEKLLEKSYMCKYAPPLSAVEDVRKTLKINKKQFTQCWDILIYLRLAPIDKYMEIYQAIVSHRVKAEVLGKDSEGAGKQVIDVPTEHDQEM…
>Thecc1EG037714t1|PACid:27427882	MGQKQQQPNPDPLPEPKKRRRVGFSNIDAGVEANDCTKIYLVSRKEEVGTSDGFCISPVDLNSFFEEDGKIYGYQGLKITIWISSISFHAHADITFQGTSDGGKGITDLKSALEKIFGETLLENKNDFLQTFSTENNFISSAVSTGEKLQNKASNGHISHFNSNSEAASSDLEVVRMVVGNLAAGHLYSHLVPLVLLLVDGSNPIDVTDPSWELYLLIQKKMDQPEKPQHLLLGFTAVYRFYRYPQGSRLRLSQILVLPPYQHKGYGSYIVEVLSNVAISENVYDLTVEEPLDYFQHVRTCYDVKRLLAFDPAQSAVKSAVMRLKQGKLSKKTCVPRFLPPPDVVEDVRKTLKINKKQFLQCWEILIYLGLDPLEKHMEDYVTIISNRVKADILGKDSE…
>Thhalv10013465m|PACid:20205591	MVQKQQATAAPGPEPKKRRRVGFSPADTGVEANECIKIYLVSSKEEVDSPGISCVNPVDLNDFFDGDGKIYGYQDLKINVWINSISLHSYADVTYQSTINGEKGVTDLKSALQNIFAETIVADKDEFLQTFSSERDFIRNMVSNGEEMHSGVIDGSSINAEVAPSDLQVLRMEIGSPNAGLLYSRLVPLVLLFVDGSNPIDVTDPDWQLYLLIQKKEDKEEPLYRIVGFTAVYKFYRYPDRLRMRLSQILVLPSFQGKGFGSYLMEVVNKVATQENVYDLTVEEPSEKFQHIRTCIDINRLRAFEPIKPAIDSAVQTLTKGKLSKKAQIPRFIPPLNAIEKVRETLKINKKQFLKCWEILIYLALDPIDKYMEDYTSVITNHVRTDILGKDIETPRKQV…
>GSVIVT01015248001|PACid:17826038	MGLKQQAADPAADPKKRRRVGFSNIDTGVEAKDCIKIFLVSRKDEVGASDSFCIDPVDLNSFFEEDGKIYGYQGLKITVWINSISFHSYANITFQSTSDGGKGITDLKSALQTIFAETLVETKDDFLQTFSTERHYIRSMVSNGEILQHKASIGHSSNSGRAEDSDLEVIRMVMGNMAAGHLYSRLIPLVLLLVDGSNPIDIDDPRWEIYLLVQKKAVGEEDFHYILLGFTAVYRFYHYPDSSRLRISQILVLPPYQHKGYGHYLLEVLYSVAISEDVHDLTVEEPLDYFQHVRTCVDTPRLLGFDPIQPAVNSVVSHLKETRLSKKSHTSRLLPPLTAVEEVQKGLKINKKHFLYCWEVLIYLGLEPIEKYMENYTTFISDRIKSDIIGKDSETSGKR…
>Bra000619|PACid:22711882	MATAVVMNGESKKQPRPGRGGFQGRGLTEEEARVRAISEIVSTMIERSHRNENVDLNAIKTQACRKYGLARAPKLVEMIAALPDSERETLLPKLRAKPVRTASGIAVVAVMSKPHRCPHIATTGNICVYCPGGPDSDFEYSTQSYTGYEPTSMRAIRARYNPYVQARSRIDQLKRLGHSVDKVEFILMGGTFMSLPAEYRDFFIRNLHDALSGHTSANVEEAVAYSEHSATKCIGMTIETRPDYCLGPHLRQMLTYGCTRLEIGVQSTYEDVARDTNRGHTVAAVADCFCLAKDAGFKVVAHMMPDLPNVGVERDMESFKEFFESPSFRADGLKIYPTLVIRGTGLYELWKTGRYRNYPPEQLVDIVARILSMVPPWTRVYRVQRDIPMPLVTSGVEKG…
>Aquca_123_00021.4|PACid:22040061	MGTVEVLEPRKTPRPGRGGVVSQGLSEEEARVRAIAEIVNGMVERSRRGEDVDLNALKSAACRKYGLARAPKLVEMIAALPESEREALLPRLRAKPVRTASGIAVVAVMSKPHRCPHIATTGNICVYCPGGPDSDFEYSTQSYTGYEPTSMRAIRARYNPYVQARGRIDQLKRLGHSVDKVEFILMGGTFMSLPSEYRDYFIRNLHDALSGHTSANVEEAVCYSEHSAVKCIGMTIETRPDYCLGPHLRQMLSYGCTRLEIGVQSTYEDVARDTNRGHTVAAVADCFCLAKDAGFKVVAHMMPDLPNVGVERDMESFKEFFESPSFRADGLKIYPTLVIRGTGLYELWKTGRYRNYPPEQLVDIVARILAMVPPWTRVYRVQRDIPMPLVTSGVEKGNL…
>Aquca_123_00021.1|PACid:22040062	MGTVEVLEPRKTPRPGRGGVVSQGLSEEEARVRAIAEIVNGMVERSRRGEDVDLNALKSAACRKYGLARAPKLVEMIAALPESEREALLPRLRAKPVRTASGIAVVAVMSKPHRCPHIATTGNICVYCPGGPDSDFEYSTQSYTGYEPTSMRAIRARYNPYVQARGRIDQLKRLGHSVDKVEFILMGGTFMSLPSEYRDYFIRNLHDALSGHTSANVEEAVCYSEHSAVKCIGMTIETRPDYCLGPHLRQMLSYGCTRLEIGVQSTYEDVARDTNRGHTVAAVADCFCLAKDAGFKVVAHMMPDLPNVGVERDMESFKEFFESPSFRADGLKIYPTLVIRGTGLYELWKTGRYRNYPPEQLVDIVARILAMVPPWTRVYRVQRDIPMPLVTSGVEKGNL…
>Aquca_123_00021.2|PACid:22040063	MGTVEVLEPRKTPRPGRGGVVSQGLSEEEARVRAIAEIVNGMVERSRRGEDVDLNALKSAACRKYGLARAPKLVEMIAALPESEREALLPRLRAKPVRTASGIAVVAVMSKPHRCPHIATTGNICVYCPGGPDSDFEYSTQSYTGYEPTSMRAIRARYNPYVQARGRIDQLKRLGHSVDKVEFILMGGTFMSLPSEYRDYFIRNLHDALSGHTSANVEEAVCYSEHSAVKCIGMTIETRPDYCLGPHLRQMLSYGCTRLEIGVQSTYEDVARDTNRGHTVAAVADCFCLAKDAGFKVVAHMMPDLPNVGVERDMESFKEFFESPSFRADGLKIYPTLVIRGTGLYELWKTGRYRNYPPEQLVDIVARILAMVPPWTRVYRVQRDIPMPLVTSGVEKGNL…
>Aquca_123_00021.3|PACid:22040064	MGTVEVLEPRKTPRPGRGGVVSQGLSEEEARVRAIAEIVNGMVERSRRGEDVDLNALKSAACRKYGLARAPKLVEMIAALPESEREALLPRLRAKPVRTASGIAVVAVMSKPHRCPHIATTGNICVYCPGGPDSDFEYSTQSYTGYEPTSMRAIRARYNPYVQARGRIDQLKRLGHSVDKVEFILMGGTFMSLPSEYRDYFIRNLHDALSGHTSANVEEAVCYSEHSAVKCIGMTIETRPDYCLGPHLRQMLSYGCTRLEIGVQSTYEDVARDTNRGHTVAAVADCFCLAKDAGFKVVAHMMPDLPNVGVERDMESFKEFFESPSFRADGLKIYPTLVIRGTGLYELWKTGRYRNYPPEQLVDIVARILAMVPPWTRVYRVQRDIPMPLVTSGVEKGNL…
>AT5G50320.1|PACid:19672847	MATAVVMNGELKKQPRPGKGGYQGRGLTEEEARVRAISEIVSTMIERSHRNENVDLNAIKTAACRKYGLARAPKLVEMIAALPDSERETLLPKLRAKPVRTASGIAVVAVMSKPHRCPHIATTGNICVYCPGGPDSDFEYSTQSYTGYEPTSMRAIRARYNPYVQARSRIDQLKRLGHSVDKVEFILMGGTFMSLPAEYRDFFIRNLHDALSGHTSANVEEAVAYSEHSATKCIGMTIETRPDYCLGPHLRQMLIYGCTRLEIGVQSTYEDVARDTNRGHTVAAVADCFCLAKDAGFKVVAHMMPDLPNVGVERDMESFKEFFESPSFRADGLKIYPTLVIRGTGLYELWKTGRYRNYPPEQLVDIVARILSMVPPWTRVYRVQRDIPMPLVTSGVEKG…
>Ciclev10019518m|PACid:20808082	MATAVLPQDAKKLPRPGRGGFQAHGLTEEEARVRAIAEIVNSMVELSRKNETVDLNAIKSAACRKYGLARAPKLVEMIAALPETDREALLPKLRAKPVRTASGIAVVAVMSKPHRCPHIATTGNICVYCPGGPDSDFEYSTQSYTGYEPTSMRAIRARYNPYVQARSRIDQLKRLGHSVDKVEFILMGGTFMSLPADYRDYFIRNLHDALSGHTSANVEEAVTYSEHGATKCIGMTIETRPDYCLGPHLRQMLSYGCTRLEIGVQSTYEDVARDTNRGHTVAAVADCFCLAKDAGFKVVAHMMPDLPNVGVERDLESFREFFESPLFRADGLKIYPTLVIRGTGLYELWKTGRYRNYPPEQLVDIVARILAMVPPWTRVYRVQRDIPMPLVTSGVEKGN…
>evm.model.supercontig_4.68|PACid:16419365	MATVAVVSQLKKQPRPGRGGYQAHGLTEEEARVRAIAEIVNSMVELSRKNETVDLNALKSAACRKYGLARAPKLVEMIAALPESDRDSLLPKLRAKPVRTASGIAVVAVMSKPHRCPHIATTGNICVYCPGGPDSDFEYSTQSYTGYEPTSMRAIRARYNPYVQARSRIDQLKRLGHSVDKVEFILMGGTFMSLPADYRDYFIRNLHDALSGHTSANVEEAVAYSEHSATKCIGMTIETRPDYCLGPHLRQMLSYGCTRLEIGVQSTYEDVARDTNRGHTVAAVADCFCLAKDAGFKVVAHMMPDLPNVGVERDLESFQEFFESPLFRADGLKIYPTLVIRGTGLYELWKTGRYRNYPPEQLVDIVARILAMVPPWTRVYRVQRDIPMPLVTSGVEKGN…
>Carubv10026166m|PACid:20912622	MATAVVMNGELKKQPRPGRGGFQGRGLTEEEARVRAISEIVSSMIERSHRNENVDLNSIKTAACRKYGLARAPKLVEMIAALPDSERETLLPKLRAKPVRTASGIAVVAVMSKPHRCPHIATTGNICVYCPGGPDSDFEYSTQSYTGYEPTSMRAIRARYNPYVQARSRIDQLKRLGHSVDKVEFILMGGTFMSLPAEYRDFFIRNLHDALSGHTSANVEEAVAYSEHSATKCIGMTIETRPDYCLGPHLRQMLTYGCTRLEIGVQSTYEDVARDTNRGHTVAAVADCFCLAKDAGFKVVAHMMPDLPNVGVERDMESFKEFFESPSFRADGLKIYPTLVIRGTGLYELWKTGRYRNYPPEQLVDIVARILSMVPPWTRVYRVQRDIPMPLVTSGVEKG…
>Cucsa.196230.1|PACid:16968235	MATAMVAEPNRKLPRPGRGGFEGHGFSEEEARVRAIAEIVNSMVDLSRKGQNVDLNALKSAACRKYGLARAPKLVEMIAALPESDRETLLPKLRAKPVRTASGIAVVAVMSKPHRCPHIATTGNICVYCPGGPDSDFEYSTQSYTGYEPTSMRAIRARYNPYVQARSRIDQLKRLGHSVDKVEFILMGGTFMSLPADYRDYFIRNLHDALSGHTSANVEEAVAYSEHGAVKCIGMTIETRPDYCLGPHLRQMLSYGCTRLEIGVQSTYEDVARDTNRGHTVAAVADCFCLAKDAGFKVVAHMMPDLPNVGVERDMESFREFFENPSFRADGLKIYPTLVIRGTGLYELWKTGRYRNYPPEQLVDIVARILAMVPPWTRVYRVQRDIPMPLVTSGVEKGN…
>orange1.1g008466m|PACid:18132164	MATAVLPQDAKKLPRPGRGGFQAHGLTEEEARVRAIAEIVNSMVELSRKNETVDLNAIKSAACRKYGLARAPKLVEMIAALPETDREALLPKLRAKPVRTASGIAVVAVMSKPHRCPHIATTGNICVYCPGGPDSDFEYSTQSYTGYEPTSMRAIRARYNPYVQARSRIDQLKRLGHSVDKVEFILMGGTFMSLPADYRDYFIRNLHDALSGHTSANVEEAVTYSEHGATKCIGMTIETRPDYCLGPHLRQMLSYGCTRLEIGVQSTYEDVARDTNRGHTVAAVADCFCLAKDAGFKVVAHMMPDLPNVGVERDLESFREFFESPLFRADGLKIYPTLVIRGTGLYELWKTGRYRNYPPEQLVDIVARILAMVPPWTRVYRVQRDIPMPLVTSGVEKGN…
>Eucgr.B00149.1|PACid:23565212	MAAAAVAVAETRRQPRPGGGGFQAHGLTEEEARVRAIGEIVSAMVDLSRKGETVDLNALKSAACRKYGLARAPKLVEMIAALPESDRDALLPKLKAKPVRTASGIAVVAVMSKPHRCPHIATTGNICVYCPGGPDSDFEYSTQSYTGYEPTSMRAIRARYNPYVQARGRIDQLKRLGHSVDKVEFILMGGTFMSLPADYRDYFIRNLHDALSGHTSANVEEAVAYSEHSAVKCIGMTIETRPDYCLGPHLRQMLSYGCTRLEIGVQSTYEDVARDTNRGHTVAAVADCFCLAKDAGFKVVAHMMPDLPNVGVERDLESFREFFESPLFRADGLKIYPTLVIRGTGLYELWKTGRYRNYPPEQLVDIVARILAMVPPWTRVYRVQRDIPMPLVTSGVEKG…
>Eucgr.B00149.2|PACid:23565213	MAAAAVAVAETRRQPRPGGGGFQAHGLTEEEARVRAIGEIVSAMVDLSRKGETVDLNALKSAACRKYGLARAPKLVEMIAALPESDRDALLPKLKAKPVRTASGIAVVAVMSKPHRCPHIATTGNICVYCPGGPDSDFEYSTQSYTGYEPTSMRAIRARYNPYVQARGRIDQLKRLGHSVDKVEFILMGGTFMSLPADYRDYFIRNLHDALSGHTSANVEEAVAYSEHSAVKCIGMTIETRPDYCLGPHLRQMLSYGCTRLEIGVQSTYEDVARDTNRGHTVAAVADCFCLAKDAGFKVVAHMMPDLPNVGVERDLESFREFFESPLFRADGLKIYPTLVIRGTGLYELWKTGRYRNYPPEQLVDIVARILAMVPPWTRVYRVQRDIPMPLVTSGVEKG…
>Eucgr.L01338.1|PACid:23606326	MAAAAVAVAETRRQPRPGGGGFQAHGLTEEEARVRAIGEIVSAMVDLSRKGETVDLNALKSAACRKYGLARAPKLVEMIAALPESDRDALLPKLKAKPVRTASGIAVVAVMSKPHRCPHIATTGNICVYCPGGPDSDFEYSTQSYNPYVQARGRIDQLKRLGHSVDKVEFILMGGTFMSLPADYRDYFTRNLHDALSGHTSANVEEAVAYSEHSAVKCIGMTIETRPDYCLGPHLRQMLSYGCTRLEIGVQSTYEDVARDTNRGHTVAAVADCFCLAKDAGFKVVAHMMPDLPNVGVERDLESFREFFESPLFRADGLKIYPTLVIRGTGLYELWKTGRYRNYPPEQLVDIVARILAMVPPWTRVYRVQRDIPMPLVTSGVEKGNLRELALARMDDLGL…
>mrna09922.1-v1.0-hybrid|PACid:27254646	MATAVVAAAADPIRKQPRPGRGGFEAHGLSEEEARVRAIAEIVGSMVDLSRRGETVDLNALKTAACRKYGLARAPKLVEMIAALPESDREALLPKLKAKPVRTASGIAVVAVMSKPHRCPHIATTGNICVYCPGGPDSDFEYSTQSYTGYEPTSMRAIRARYNPYVQARGRIDQLKRLGHSVDKVEYILMGGTFMSLPADYRDYFIRNLHDALSGHTSANVEEAVAYSEHGATKCIGMTIETRPDYCLGPHLRQMLTYGCTRLEIGVQSTYEDVARDTNRGHTVAAVADCFCLAKDAGFKVVAHMMPDLPNVGVERDMESFREFFESPLFRADGLKIYPTLVIRGTGLYELWKTGRYRNYPPEQLVDIVARILAMVPPWTRVYRVQRDIPMPLVTSGVE…
>Glyma06g18150.1|PACid:26301578	MAAVAVAEVGKAPRPGQGGYEAHGLSEEEARVRAIAEIVSSMVDLSHKGQNVDLNALKSAACRKYRLSRAPKLVEMIAALPDAERETLLPKLRAKPVRTASGIAVVAVMSKPHRCPHIATTGNICVYCPGGPDSDFEYSTQSYTGYEPTSMRAVRARYNPYVQARCRIDQLKRLGHSVDKVEFILMGGTFMSLPADYRDYFIRNLHDALSGHTSANVEEAVAYSEHGATKCIGMTIETRPDYCLGPHLRQMLSYGCTRLEIGVQSTYEDVARDTNRGHTVAAVADCFCLAKDAGFKVVAHMMPDLPNVGVERDMESFREFFESPLFRADGLKIYPTLVIRGTGLYELWKTGRYRNYPPEQLVDIIARILAMVPPWTRVYRVQRDIPMPLVTSGVEKGNL…
>Glyma04g36790.1|PACid:26304429	MAAAAVAEVRKAPRPGKGGYEAHGLSEEEARVRAIAEIVSSMVDLSHKGQNVDLNALKSAACRKYGLSRAPKLVEMIAALPDAERETLLPKLRAKPVRTASGIAVVAVMSKPHRCPHIATTGNICVYCPGGPDSDFEYSTQSYTGYEPTSMRAIRARYNPYVQARSRIDQLKRLGHSVDKVEFILMGGTFMSLPADYRDYFIRNLHDALSGHTSANVEEAVAYSEHGATKCIGMTIETRPDYCLGPHLRQMLSYGCTRLEIGVQSTYEDVARDTNRGHTVAAVADCFCLAKDAGFKVVAHMMPDLPNVGVERDMESFREFFESPMFRADGLKIYPTLVIRGTGLYELWKTGRYRNYPPEQLVDIIARILAMVPPWTRVYRVQRDIPMPLVTSGVEKGNL…
>Gorai.007G041800.1|PACid:26778367	MATAVIAPDPKKLPRPGRGGFQAHGLTEEEARVRAIAEIVNSMVELSRKNQTVDLNAIKSAACRKYGLARAPKLVEMIAALPESDRESLLPKLRAKPVRTASGIAVVAVMSKPHRCPHIATTGNICVYCPGGPDSDFEYSTQSYTGYEPTSMRAIRARYNPYVQARSRIDQLKRLGHSVDKVEFILMGGTFMSLPADYRDYFIRNLHDALSGHTSANVEEAVAYSEHSAVKCIGMTIETRPDYCLGPHLRQMLSYGCTRLEIGVQSTYEDVARDTNRGHTVAAVADCFCLAKDAGFKVVAHMMPDLPNVGVERDLESFKEFFESPLFRADGLKIYPTLVIRGTGLYELWKTGRYRNYPPEQLVDIVARILAMVPPWTRVYRVQRDIPMPLVTSGVEKGN…
>Gorai.007G041800.2|PACid:26778368	MATAVIAPDPKKLPRPGRGGFQAHGLTEEEARVRAIAEIVNSMVELSRKNQTVDLNAIKSAACRKYGLARAPKLVEMIAALPESDRESLLPKLRAKPVRTASGIAVVAVMSKPHRCPHIATTGNICVYCPGGPDSDFEYSTQSYTGYEPTSMRAIRARYNPYVQARSRIDQLKRLGHSVDKVEFILMGGTFMSLPADYRDYFIRNLHDALSGHTSANVEEAVAYSEHSAVKCIGMTIETRPDYCLGPHLRQMLSYGCTRLEIGVQSTYEDVARDTNRGHTVAAVADCFCLAKDAGFKVVAHMMPDLPNVGVERDLESFKEFFESPLFRADGLKIYPTLVIRGTGLYELWKTGRYRNYPPEQLVDIVARILAMVPPWTRVYRVQRDIPMPLVTSGVEKGN…
>Gorai.007G041800.4|PACid:26778369	MATAVIAPDPKKLPRPGRGGFQAHGLTEEEARVRAIAEIVNSMVELSRKNQTVDLNAIKSAACRKYGLARAPKLVEMIAALPESDRESLLPKLRAKPVRTASGIAVVAVMSKPHRCPHIATTGNICVYCPGGPDSDFEYSTQSYTGYEPTSMRAIRARYNPYVQARSRIDQLKRLGHSVDKVEFILMGGTFMSLPADYRDYFIRNLHDALSGHTSANVEEAVAYSEHSAVKCIGMTIETRPDYCLGPHLRQMLSYGCTRLEIGVQSTYEDVARDTNRGHTVAAVADCFCLAKDAGFKVVAHMMPDLPNVGVERDLESFKEFFESPLFRADGLKIYPTLVIRGTGLYELWKTGRYRNYPPEQLVDIVARILAMVPPWTRVYRVQRDIPMPLVTSGVEKGN…
>Gorai.007G041800.5|PACid:26778370	MATAVIAPDPKKLPRPGRGGFQAHGLTEEEARVRAIAEIVNSMVELSRKNQTVDLNAIKSAACRKYGLARAPKLVEMIAALPESDRESLLPKLRAKPVRTASGIAVVAVMSKPHRCPHIATTGNICVYCPGGPDSDFEYSTQSYTGYEPTSMRAIRARYNPYVQARSRIDQLKRLGHSVDKVEFILMGGTFMSLPADYRDYFIRNLHDALSGHTSANVEEAVAYSEHSAVKCIGMTIETRPDYCLGPHLRQMLSYGCTRLEIGVQSTYEDVARDTNRGHTVAAVADCFCLAKDAGFKVVAHMMPDLPNVGVERDLESFKEFFESPLFRADGLKIYPTLVIRGTGLYELWKTGRYRNYPPEQLVDIVARILAMVPPWTRVYRVQRDIPMPLVTSGVEKGN…
>Gorai.007G041800.3|PACid:26778371	MGGTFMSLPADYRDYFIRNLHDALSGHTSANVEEAVAYSEHSAVKCIGMTIETRPDYCLGPHLRQMLSYGCTRLEIGVQSTYEDVARDTNRGHTVAAVADCFCLAKDAGFKVVAHMMPDLPNVGVERDLESFKEFFESPLFRADGLKIYPTLVIRGTGLYELWKTGRYRNYPPEQLVDIVARILAMVPPWTRVYRVQRDIPMPLVTSGVEKGNLRELALARMDDLGLKCRDVRTREAGIQDIHHKIRPEKVELVRRDYTANEGWETFLSYEDTRQDILVGLLRLRKCGRNTTCPELMGKCSIVRELHVYGTAVPVHGRDADKLQHQGYGTLLMEEAERIASREHRSTKIAVISGVGTRHYYRKLGYELEGPYMVKYLV*
>Gorai.003G153300.1|PACid:26800569	MMPDLPNVGVERDLESFKEFFESPLFRADGLKIYPTLVIRGTGLYELWKTGRYRNYPPDQLVDIVARILAMVPPWTRVYRVQRDIPMPLVTSGVEKGNLRELALARMDDLGLKCRDVRTREAGIQDIHHKIKPEEVELVRRDYTANESWETFLSYEDTRQDILVGLLRLRKCGQNTTCPELMGKCSIVRELHVYGTAVPVHGRDADKLQHQGYGTLLMEEAERIAGKEHRSTKIAVISGVGTRHYYRKLGYELDGPYMVKYLTS*
>Gorai.001G061500.1|PACid:26820912	MATAAIAPELKKLPRPGRGGFQAHVLTEEEARVRAIAEIVNCMVELSRKNQRVDLNAIKSAACRKYGLARAPKLVEMIAALPESERVSLLPKLRAKPVRTASGIAVVAVMSKPHRCPHIATTGNICVYCPGGPDSDFEYSTQSYTGYEPTSMRAIRARYNPYVQARSRIDQLKRLGHSVDKVEFILMGGTFMSLPADYRDYFIRNLHDALSGHTSANVEEAVTYSEYSAVKCIGMTIETRPDYCLGPHLRQMLSYGCT*
>Gorai.001G061500.2|PACid:26820913	MATAAIAPELKKLPRPGRGGFQAHVLTEEEARVRAIAEIVNCMVELSRKNQRVDLNAIKSAACRKYGLARAPKLVEMIAALPESERVSLLPKLRAKPVRTASGIAVVAVMSKPHRCPHIATTGNICVYCPGGPDSDFEYSTQSYTGYEPTSMRAIRARYNPYVQARSRIDQLKRLGHSVDKVEFILMGGTFMSLPADYRDYFIRNLHDALSGHTSANVEEAVTYSEYSAVKCIGMTIETRPDYCLGPHLRQMLSYGCT*
>Lus10014792|PACid:23150214	MATATVVETSKKQPRPGRGGFQAHGLTEEEARVRAIAEIVNYMVELSRKNQTVDLNAIKSAACRKYGLSRAPKLVEMIAALPESDRESLLPKLRAKPVRTASGLAVVAVMSKPHRCPHIATTGNICVYCPGGPDSDFEYSTQSYTGYEPTSMRAIRARYNPYVQARSRIDQLKRLGHSVDKVEFILMGGTFMSLAADYRDYFIRNLHDALSGHTSANVEEAVAYSEHGATKCIGMTIETRPDYCLGPHLRQMLLYGCTRLEIGVQSTYEDVARDTNRGHTVAAVADCFCLAKDAGFKVVAHMMPDLPNVGVERDMASFREFFESPSFRADGLKIYPTLVIRGTGLYELWKTGRYRNYPPEQLVDIVARILALVPPWTRVYRVQRDIPMPLVTSGVEKGN…
>Lus10001102|PACid:23171897	MATATATATVVKTSKKQPRPGRGGFQAHGLTEEEARVRAIAEIVNSMVELSRKNQTVDLNAIKSAACRKYGLSRAPKLVEMIAALPESDRESLLPKLKAKPVRTASGIAVVAVMSKPHRCPHIATTGWWNICVYCPGGPDSDFEYSTQSYTGYEPTSMRAIRARYNPYVQARSRIDQLKRLGHSVDKVEFILMGGTFMSLAADYRDYFIRNLHDALSGHTSANVEEAVAYSEHGATKCIGMTIETRPDYCLGPHLRQMLLYGCTRLEIGVQSTYEDVARDTNRGHTVAAVADCFCLAKDAGFKVVAHMMPDLPNVGVERDMESFREFFESPSFRADGLKIYPTLVIRGTGLYELWKTGRYRNYPPEQLVDIVARILALVPPWTRVYRVQRDIPMPLVTS…
>MDP0000290960|PACid:22632963	MYNSVFRISTKKSLDEMNTTAPFKSMKFKKCAASIRARQKATPTGSGRIRGPWTIRRRGLGPSHRRNRQLHGRPLPEGQNVDLNALKTTACRKYGLSRAPKLVEMIAALPESDREALLPKLRPRRCPHIATTGNICVYCPGGPDSDFEYSTQSYTGYEPTSMRAIWADTTHMSRLEDQLKRLGHSVDKVEFILMGGTFMSLPADYRDYFIRNLHDALLGHTSANVEXAVAYSEHGATKYYCLGPHLRQMLSYGCTRLEIGVQSTYEDVARDNNRGHTVAAVADCFYLAKDAGFKVVAXMMPDLPNVGVERDMENFGSSLRAPRSEKMALKFNQHSVQRDIPMPLVTSGVEKGNLRELALAWMEDLGLKCRDVRTREAGIQVYTRGVPVAFRNALCRWRE…
>MDP0000284508|PACid:22635231	MATAVLPVSEPARKQPRPSRSGFQAHGPFEEEARIRAIVEIVSSMVDLSRKGQNIDLNALKTTACRKYGLSRAPKLVEMIAALPESDCEALLPTSMRAIRARYNPYVQARSRIDQLKRLGHSVDKVEFILMGGTFMSLPTDYRDCFIKNLHDALSGHISANVEEAVAYSSMVLLNVLECPLKLIFGLPSSFQFIWSVQKVNQEIGVQITNENVARDTNRGHTIAAVADCFCLAKDAGFKDIHHKIKPNQVELVRHHYMANEGWETFPSYEDTRQCGRNTTCPKLMGKCSIVRELHVYGTAVPVHGRDSDKLQHQGYGTLLMEEAERITSREHRPSGLPRPDYCLGPHLRQMLSYGCTRLEIGVQSTYEDVAQDTNRGHTVATVADCFCLAKDAGFKLLC…
>MDP0000293207|PACid:22637200	MDDLIITDEELQMDIELQKILDMACKEDGMEEISECIPPXNTFDGSQPTIDEPDKMLSLLAKCFESREDLIGEVXKIALMQGFATVIRRXKTNTYVAIGCDRGGDYRASKTSLDERKKNSGSRLINCPFEVKGRKKKCEEFWKLEIKSLLHNHELSNDMCGHPSCRQFSQEEILRIKEXSKAGIPPXQILSXLRQGNPHLQVVSRNIYNLRAKIVKESLXGRPVIQALLEELGEGGFTYNIEYDHEGHLTHLIFAXPLSIELTKSYPYVFVMDCTYKTNKYKMPLLDIIGVXSFNTSFYSCFVFMQNEKEEDYVWALKMFSKIXGVDNHXMVIITDRELALMNXXXIVFPSTSXLLCVWHIXKNILANXKAHFEEEVDWIDFIXTWXIXXQSXNETSFN…
>MDP0000227461|PACid:22638365	MESAASLLIGKIAAILENEASSIAAVRDEVDDLKLELISMKCFLRDAEGKEPQAEGVKTWVTSVRDLTCDAEIVIDEFLYYIYDKQSATPFAKLLHRTIYFPKNLWYRHRIAKKLQKIKKKIKAISERNERYGVSTIEGTSSDSVPRWVKNKAESSLYIMEDELIGIEDKKQTLMGLLMNGEENEMVVSVVGMGGSGKTTLAANTFNNENVKRHFDCYAWINVSQTYVIEDLFKKMIKKFHEGRKEEVPEHLNSMRYEELLEMLSTYLKSKRYLVVLDDVWDIKLWQEIRIPLLNRHHGSRIMLTTRKKDIAFYSFEVESRPFEIEPLEYNEAWELFSKKAFSTYDNKSCPPELELLARKLVEKCEGLPLAVVTLGGLMSSKRSSSEWRSVYNSLXWHL…
>MDP0000294630|PACid:22639973	MWNGGARRGDEVRDGEVEDRVKRETQSDLEILGAASIRARQKATPTGSGRIRGPWTIRRRGLGPSHRRNRQLHGRPLPEGQNVDLNALKTTACRKYGLSRAXKLVEMIAALPESDRIAVXAVMSKPHRCPHIATTGNICVYCPGGPDSDFEYSTQSYTGYEPTSMRAIWADTTHMSRLEDQLKRLGHSVDKVEFILMGGTFMSLPADYRDYFIRNLHDALLGHTSANVEXAVAYSEHEIGVQSTYEDVARDNNRGHTVAAVADCFYLAKDAGFKVVAHMMPDLPNVGVERDMENFGSSLRAPRSEKMALKFNQHSVQRDIPMPLVTSGVEKGNLRELALAWMEDLGLKCRDVRTREAGIQVYTRGVPVAFRNALCRWREVFETKEDEEYTGNVENMEND…
>MDP0000170551|PACid:22644052	MPDLPNVGVERDMESFREFFESPSFRADGLKIYPTLVIRLDSMIFGKRAARILAMVPPWTRVYRVQRDIPMPLVTSGVEKGNLRELALARMEDLGLKCRDVRTREAGIQPDQVELVHRDYMANEGWETFLSHEDALQDILVGLLRLTKCGRNTTCPELMGKCSIVRELHVYGTVVPVHGRDSDKLQHLGYGTLLMEEAERIASREHRSRKIAVISGVGTLHYYRKLGYKLEGPYMVKQLI
>MDP0000195736|PACid:22653293	MATAMLPISEPARKQPRPGRGGFNAHGPSEKEARVQAIAEIVSSMVDLSRKGQNVDLNGLKTTACRKYGRSRAPTSXSPGIFACTAPVVPIRTLSTALSLTLDTSLLACAQFGKGMAFSSSLTHFIEHLMGNSSFIYSSFVSKLKARSRIDQLKXLDHSVDKVEFILMGGTFMSLPADYHDYFIRNLHDALSGHTSANVEEAVAYSEHGATKCIGMTIETLHSSFQFIWLVQKVNEGSCNFLFCRRPDYCLGPHLRQXLSYGCTRLEIGVQSTYEDVARDANRGHTVAAVADCFCLAKDAGFKVSLVPHRFWTFYIIKLTYLHHGKRKDFGPFICTVTGD
>MDP0000293582|PACid:22653927	MSSRRIIEKKISSVVRAQTHDGGDVGGGQGGGWWTVELWNGGARRGDEVRDGEVEDSGQERDSIRFRDTRVKINGHDREKASPTRSGRIRGPWTIRRRGLGPSHRRNRQLHGRPLPEDQNVDLNALKTTACRKYGLSRAXKLVXMIAALPESDREALLPKLRPRRCPHIATTGNICVYCPGGPDSDFEYSTQSYTGYEPTSMRAIWADTTHMSRLEDQLKRLGHSVDKVEFILMGGTFMSLPADYRDYFIRNLHDALLGHTSANVEXAVAYSEHGATKYYCLGPHLRQMLSYGCTRLEIGVQSTYEDVAXDNNRGHTVAAVADCFYLAKDAGFKVVAXMMPDLPNVGVERDMENFGSSLRAPRSEKMALKFNQHSVQRDIPMPLVTSGVEKGNLRELAL…
>MDP0000389267|PACid:22660475	MIAALPESDRKALLPKLRVKPVPTASDIAVVAGMSKPHRWPHIATTGNICVYCPXGXDSDFEHSTQSYTGYEPTSNXGKVVAXMMPDLPNVGVERDMESFREFFEIPLFRADGLKIYPTLVIRGTGLYELWKTGRYRNYPPEQLVDIVARILAMVPPWTRVYRVQQDIPMPLVTSGVEKGNLRGLAFAWMEDLGLKCRERLEFRPDQVELVRRDYMANEGWETFLSYEDTRQAVGWSSTIFTDASSIFRRVRGPPRSCNGSAPAATHYLSPNSHTERCHYYDFTIVALGAASAQTEGDPQMTNYLQLLCREINSTKAENKTDRPLEKVFFCSGTPSLSPPKLVNSVLETFEVEIRVEFPPSRTRHEIYGFSFGMNLVLKLEFFVCRYTPGEFPLPSETR…
>MDP0000724726|PACid:22661969	MIAALPESDRKALLPKLRVKSVPTASGIAVVAGMSKLHRWPHIATTGNICVYCPGGPDSDFERSTQSYTGYEPTSNSGKVEFILMGGTFMSLPVDYRDYFIRNLHDALSGHTSANAEEAFAYSEHDYCLGPHLRQMLSYGCARLEIGVQSTYEDVARDNNRGHTIAAVADCFCXAKDAIYKVVAHMMPDLPNVGVERDMESFREFFESPLFRADGLKIYPTLVIRGTGLYELWKTGRAREVGGRESASFPHTAPTVRQYASTKPPAIILPPPTSAYIHLPFCRKRCHYCDFTIVALGAASAQTEDDPRMTNYVQLLCREINSTKDENKTDQPLEKVFFCSGTPSLVPPKLVNSVLETLRLKFGLSSLQVEQGTKSTDAFGYHCKHNLTYWKNKPFYALG…
>MDP0000298991|PACid:22664549	MPLVTSGVEKGNLRELALARMEDLGLKCRDVRTREAGIQDIHHKIRPDQVELVRRDYTANEGWETFLSYEDTRQDILVGLLRLRKCGRNTTCPELMGKCSIVRELHVYGTAVPVHGRDSDKLQHQGYGTLLMEEAERIASREHRSKKIAVISGVGTRHYYRKLGYELEGPYMVKHLV
>MDP0000162960|PACid:22678880	MATAMLPISEPARKQPRPGRGGFNAHGPSEKEARVQAIAEIVSSMVDLSRKGQNVDLNGLKTTACRKYGRSRAPTSPSPGIFACTAPVVPIRTLSTALSLTLDTSLLACAQFGKGMAFSSSLTHFIEHLMGNSSFIYSSFVSKLKARSRIDQLKXLDHSVDKVEFILMGGTFMSLPADYHDYFIRNLHDALSGHTSANVEEAVAYSEHGATKCIGMTIETLHSSFQFIWLVQKVNEGSCNFLFCRRPDYCLGPHLRQMLSYGCTRLEIGVQSTYEDVARDANRGHTVAAVADCFCLAKDAGFKVSLVXHRFWTFYIIKLTYLHHGKRXDFGPFICTVTGD
>MDP0000322510|PACid:22681240	MEKKGPKTRSEVEEKLLEKVGEAIATVKKAKHVDQVICALHSLAVLLFPLDASLLSGAIDEQYREQIISSEAPSAAERREWWQAFYGGAAFSTFARFLLIGTFLSSKIRVLGREIYVSQSNHQHSRRVEKGVESNGDXASNWLACFPLSARKHVYDVFFVHGLAXEVVQTLVPCLQKSGGDDLDVKAIHSNTERLLILCLLENNGVLXVAREFGGSCQSEDYINENLKPAVSRVAQIVASIPDKAQLRAPTSLSSHLFFKQVTVQLLSLAEERNTNLLDGAFLKSDMNGTLLFAGETFSRICRRGSVDVLLSEIIPRILGHVRSLLSSNIEPVVSDVFESNPESQFWLNVIQAMSDSYAVERMSEQLLHQLASEXVSDVEAYWILWLLFHRVSQYQISV…
>cassava4.1_004666m|PACid:17973986	MATAVISESKRAPRPGRGGYQAHGMTEEEARVRAIAEIVNTMVELSRKNQTVDLNAIKSAACRKYGLARAPKLVEMIAALPESDRDSLLPKLRAKPVRTASGIAVVAVMSKPHRCPHIATTGNICVYCPGGPDSDFEYSTQSYTGYEPTSMRAIRARYNPYVQARSRIDQLKRLGHSVDKVEFILMGGTFMSLPADYRDYFIRNLHDALSGHTSANVEEAVAYSEHGATKCIGMTIETRPDYCLGPHLRQMLSYGCTRLEIGVQSTYEDVARDTNRGHTVAAVADCFCLAKDAGFKVVAHMMPDLPNVGVERDLESFREFFESPSFRADGLKIYPTLVIRGTGLYELWKTGRYRNYPPEQLVDIVARILAMVPPWTRVYRVQRDIPMPLVTSGVEKGNL…
>cassava4.1_004617m|PACid:17978095	MATAMISETKKAPRPGRGGYQAHGMTEEEARVRAIAEIVNSMVELSRKNQTVDLNAIKSAACRKYGLARAPKLVEMIAALPESERDSLLPKLRAKPVRTASGIAVVAVMSKPHRCPHIATTGNICVYCPGGPDSDFEYSTQSYTGYEPTSMRAIRARYNPYVQARSRIDQLKRLGHSVDKVEFILMGGTFMSLPADYRDYFIRNLHDALSGHTSANVEEAVAYSEHSATKCIGMTIETRPDYCLGPHLRQMLSYGCTRLEIGVQSTYEDVARDTNRGHTVAAVADCFCLAKDAGFKVVAHMMPDLPNVGVERDLESFREFFESPLFRADGLKIYPTLVIRGTGLYELWKTGRYRNYPPEQLVDIVARILAMVPPWTRVYRVQRDIPMPLVTSGVEKGNL…
>mgv1a019119m|PACid:17697673	MAAAAVAIPETRKLPRPGRGGVVAHGLSEEEARVKAIAEIVSTMVDLSRKGLDVDLNALKSAACRKYGLSKAPKLVEMIAALPESEKEALLPKLRAKPVRTASGIAVVAVMSKPHRCPHIATTGNICVYCPGGPDSDFEYSTQSYTGYEPTSMRAIRARYNPYVQARGRIDQLKRLGHSVDKVEFILMGGTFMSLPSDYRDYFIRNLHDALSGHTSANVEEAVSYSEHSATKCIGMTIETRPDYCLGPHLRQMLSYGCTRLEIGVQSTYEDVARDTNRGHTVAAVADCFSLAKDAGFKVVAHMMPDLPNVGVERDMESFKEFFESPCFRADGLKIYPTLVQNSDLHFTTLYRNYPPEQLVDIVARILSMVPPWTRVYRVQRDIPMPLVTSGVEKGNLRE…
>Pp1s185_41V6.1|PACid:18046887	MAVMDMVLAPEQQQKKKPTPGRGGVVATLNEDEARVRCIAEIVSAMVQGCRKGENVDLNALKSEACRRYGLSRAPKLVELIAALPESEREMVLPRLRAKPVRTASGIAVVAVMSKPHRCPHIATTGNICVYCPGGPDSDFEYSTQSYTGYEPTSMRAIRARYNPYVQARGRIDQLKRLGHSVDKVEFILMGGTFMSLPADYRDYFIRNLHDALSGHTSHDVDEAVRYSEHGNVKCIGLTIETRPDYCLGPHLRQMLTYGCTRLEIGVQSTYEDVARDTNRGHTVAAVEDCFRLAKDAGFKIVAHMMPNLPNVDMERDMESFREFFENPAFRTDGLKLYPTLVIRGTGLYELWKTGRYRNYPPEQLVDLVARVLALVPPWTRVYRIQRDIPMPLVTSGVE…
>Pp1s167_46V6.1|PACid:18069413	MAATDIPLALEQQQKKKKPAPGRGGVTATLSEDEALLRCIGEIVDAMVQGCRKGESVDLNALKSEACKRYGLSRAPKLVELIAALPESEREMVLPRLRAKPVRTASGIAVLAVISKPHRCPHIATTGNIFYSTQLYTGYGPTSMRAIRARYNPYVQARGRIDLLKRLGQSVDKERLCLPAVWDYFIRNLHYALSGHTSHDVDEAVPYSEHGNVKCIGLTIETRPDYCIGSHLRQMLTYGCTRPEIGVQNTYEDVARDTNRGHTVATVEDCFRLAKDAGFKIVANMMPNLPNVDMERDMESFREFFENPAFRTDGLKLYLTVVIRGTGLYELWKTGKYRNYPPERLVDLVARVLALVPPWTRVYRIQRDIPMPLVTSRVEKGNLRELSLARMDDLGLKCQ…
>ppa003556m|PACid:17655183	MATELLAVSEPTRKQPRPGRGGFEAHGLSEEEARVRAIAEIVSAMVDLSRKGQNVDLNALKTTACRKYGLSRAPKLVEMIAALPESDREALLPKLRAKPVRTASGIAVVAVMSKPHRCPHIATTGNICVYCPGGPDSDFEYSTQSYTGYEPTSMRAIRARYNPYVQARGRIDQLKRLGHSVDKVEFILMGGTFMSLPADYRDYFIRNLHDALSGHTSANVEEAVAYSEHGATKCIGMTIETRPDYCLGPHLRQMLSYGCTRLEIGVQSTYEDVARDTNRGHTVAAVADCFCLAKDAGFKVVAHMMPDLPNVGVERDMESFREFFESPLFRADGLKIYPTLVIRGTGLYELWKTGRYRNYPPEQLVDIVARILAMVPPWTRVYRVQRDIPMPLVTSGVEK…
>ppa005801m|PACid:17655184	MATELLAVSEPTRKQPRPGRGGFEAHGLSEEEARVRAIAEIVSAMVDLSRKGQNVDLNALKTTACRKYGLSRAPKLVEMIAALPESDREALLPKLRAKPVRTASGIAVVAVMSKPHRCPHIATTGNICVYCPGGPDSDFEYSTQSYTGYEPTSMRAIRARYNPYVQARGRIDQLKRLGHSVDKVEFILMGGTFMSLPADYRDYFIRNLHDALSGHTSANVEEAVAYSEHGATKCIGMTIETRPDYCLGPHLRQMLSYGCTRLEIGVQSTYEDVARDTNRGHTVAAVADCFCLAKDAGFKVVAHMMPDLPNVGVERDMESFREFFESPLFRADGLKIYPTLVIRGTGLYELWKTGRYRNYPPEQLVDIVARILAMVPPWTRVYRVQRDIPMPLVTSGVEK…
>Potri.015G090500.1|PACid:27017322	MATAVITETKKLPRPGRGGYQPHGLTEEEARVRAIAEIVNSMVDLSRKNQTVDLNALKSAACRKYGLARAPKLVEMIAALPDSDRESLLPKLRAKPVRTASGIAVVAVMSKPHRCPHIATTGNICVYCPGGPDSDFEYSTQSYTGYEPTSMRAIRARYNPYVQARSRIDQLKRLGHSVDKVEFILMGGTFMSLPADYRDYFIRNLHDALSGHTSANVEEAVAYSEHGATKCIGMTIETRPDYCLGPHLRQMLSYGCTRLEIGVQSTYEDVARDTNRGHTVAAVADCFCLAKDAGFKVVAHMMPDLPNVGVERDLESFREFFESPCFRADGLKIYPTLVIRGTGLYELWKTGRYRNYPPEQLVDIVARILAMVPPWTRVYRVQRDIPMPLVTSGVEKGNL…
>Potri.012G092800.1|PACid:27049357	MATAVITETKKLPRPGRGGYQPHVLTEEEARVRAIAEIVNSMVELSRKNQTVDLNALKSAACRKYGLARAPKLVEMIAALPESDRESLLPKLRAKPVRTASGIAVVAVMSKPHRCPHIATTGNICVYCPGGPDSDFEYSTQSYTGYEPTSMRAIRARYNPYVQARSRIDQLKRLGHSVDKVEFILMGGTFMSLPADYRDYFIRNLHDALSGHTSANVEEAVAYSEHGATKCIGMTIETRPDYCLGPHLRQMLSYGCTRLEIGVQSTYEDVARDTNRGHTVAAVADCFCLAKDAGFKVYFFLCLFVSIIFLYYMMPDLPNVGVERDLESFREFFESPSFRADGLKIYPTLVIRGTGLYELWKTGRYRNYPPEQLVDIVARILAMVPPWTRVYRVQRDIPM…
>Potri.012G092800.3|PACid:27049358	MATAVITETKKLPRPGRGGYQPHVLTEEEARVRAIAEIVNSMVELSRKNQTVDLNALKSAACRKYGLARAPKLVEMIAALPESDRESLLPKLRAKPVRTASGIAVVAVMSKPHRCPHIATTGNICVYCPGGPDSDFEYSTQSYTGYEPTSMRAIRARYNPYVQARSRIDQLKRLGHSVDKVEFILMGGTFMSLPADYRDYFIRNLHDALSGHTSANVEEAVAYSEHGATKCIGMTIETRPDYCLGPHLRQMLSYGCTRLEIGVQSTYEDVARDTNRGHTVAAVADCFCLAKDAGFKVYFFLCLFVSIIFLYYMMPDLPNVGVERDLESFREFFESPSFRADGLKIYPTLVIRGTGLYELWKTGRYRNYPPEQLVDIVARILAMVPPWTRVYRVQRDIPM…
>Potri.012G092800.2|PACid:27049359	MATAVITETKKLPRPGRGGYQPHVLTEEEARVRAIAEIVNSMVELSRKNQTVDLNALKSAACRKYGLARAPKLVEMIAALPESDRESLLPKLRAKPVRTASGIAVVAVMSKPHRCPHIATTGNICVYCPGGPDSDFEYSTQSYTGYEPTSMRAIRARYNPYVQARSRIDQLKRLGHSVDKVEFILMGGTFMSLPADYRDYFIRNLHDALSGHTSANVEEAVAYSEHGATKCIGMTIETRPDYCLGPHLRQMLSYGCTRLEIGVQSTYEDVARDTNRGHTVAAVADCFCLAKDAGFKVYFFLCLFVSIIFLYYMMPDLPNVGVERDLESFREFFESPSFRADGLKIYPTLVIRGTGLYELWKTGRYRNYPPEQLVDIVARILAMVPPWTRVYRVQRDIPM…
>Pavirv00022836m|PACid:23780799	MATAAAAAVAAPEQPRRRKPTPGRGGVVLPAGLSEEEARVRAIAEIVSAMGELSRRGEDVDLNALKSAACRKYGLARAPKLVEMIAAVPEADRAALLPRLRAKPVRTASGIAVVAVMSKPHRCPHIATTGNICVYCPGGPDSDFEYSTQSYTGYEPTSMRAIRARYNPYVQARSRIDQLKRLGHSVDKVEFILMGGTFMSLPADYRDYFIRNLHDALSGHTSANVEEAVCYSEHSAVKCIGMTIETRPDYCLGPHLRQMLSYGCTRLEIGVQSTYEDVARDTNRGHTVAAVADCFCLAKDAGFKVVAHMMPDLPNVGVERDLESFREFFESPAFRADGLKIYPTLVIRGTGLYELWKTGSSRYRNYPPELLVDIVARILSMVPPWTRVYRVQRDIPMPL…
>Pavirv00028982m|PACid:23795861	MATAAAAAAVAAPEQPRRRKPAPGRGGVVLPAGLSEEEARVRAIAEIVSAMGELSRRGEDVDLNALKSAACRKYGLARAPKLVEMIAAVPEADRAALLPRLRAKPVRTASGIAVVAVMSKPHRCPHIATTGNICVYCPGGPDSDFEYSTQSYTGYEPTSMRAIRARYNPYVQARSRIDQLKRLGHSVDKVEFILMGGTFMSLPADYRDYFIRNLHDALSGHTSANVEEAVCYSEHSAVKCIGMTIETRPDYCLGPHLRQMLSYGCTRLEIGVQSTYEDVARDTNRGHTVAAVADCFCLAKDAGFKVVAHMMPDLPNVGIERDLESFREFFESPAFRADGLKIYPTLVIRGTGLYELWKTGRYRNYPPELLVDIVARILSMVPPWTRVYRVQRDIPMPLV…
>Phvul.009G168900.1|PACid:27146903	MAAVAEARKAPRPGKGGYEAHGLSEEEARVRAIAEIVNSMVDLSHKGQNVDLNALKSAACRKYGLARAPKLVEMIAALPDAERETLLPKLRAKPVRTASGIAVVAVMSKPHRCPHIATTGNICVYCPGGPDSDFEYSTQSYTGYEPTSMRAIRARYNPYVQARSRIDQLKRLGHSVDKVEFILMGGTFMSLPAEYRDYFIRNLHDALSGHTSVNVEEAVAYSEHGATKCIGMTIETRPDYCLGPHLRQMLSYGCTRLEIGVQSTYEDVARDTNRGHTVAAVADCFSLAKDAGFKVVAHMMPDLPNVGVERDMESFREFFESPLFRADGLKIYPTLVIRGTGLYELWKTGRYRNYPPEQLVDIIARILALVPPWTRVYRVQRDIPMPLVTSGVEKGNLRE…
>30147.m013802|PACid:16819818	MATAVMSDSKKLPRPGRGGYQAHGLTEEEARVRAIAEIVNSMVELSRKNQTVDLNAIKSAACRKYGLARAPKLVEMIAALPESDRESLLPKLRAKPVRTASGIAVVAVMSKPHRCPHIATTGNICVYCPGGPDSDFEYSTQSYTGYEPTSMRAIRARYNSYVQARSRIDQLKRLGHSVDKVEFILMGGTFMSLPADYRDYFIRNLHDALSGHTSANVEEAVAYSEHGAVKCIGMTIETRPDYCLGPHLRQMLSYGCTRLEIGVQSTYEDVARDTNRGHTVAAVADCFCLAKDAGFKVVAHMMPDLPNVGVERDMESFREFFESPSFRADGLKIYPTLVIRGTGLYELWKTGRYRNYPPEQLVDIVARILAMVPPWTRVYRVQRDIPMPLVTSGVEKGNL…
>Solyc03g110910.2.1|PACid:27290676	MAAAAVAVAETRKLPRPGRGGVVSLGLTEEEARVRAITEIVNNMVELSRKGKDVDLNALKSAACRKYGLSRAPKLVEMIAALPDSERETLLPKLRAKPVRTASGIAVVAVMSKPHRCPHIATTGNICVYCPGGPDSDFEYSTQSYTGYEPTSMRAIRARYNPYVQARSRIDQLKRLGHSVDKVEFILMGGTFMSLPAEYRDYFTRNLHDALSGHTSANVEEAVAYSEHGATKCIGMTIETRPDYCLGPHLRQMLSYGCTRLEIGVQSTYEDVARDTNRGHTVAAVADCFCLAKDAGFKVVAHMMPDLPNVGVERDLESFKEFFESPSFRTDGLKIYPTLVIRGTGLYELWKTGRYRNYPPEQLVDIVARILSMVPPWTRVYRVQRDIPMPLVTSGVEKG…
>417267|PACid:15402309	MLVGSYQDCVLYSKSESGPPGQQTQIGDVWVPMRLGHDGNHGNPRGSAHRLGLEPGQDEIALILWQRRDRLHELWRSGKAVAAASSGFKRIEIDVLTAAASFHHSPYNLRNCPYPGLVLAQPLLDNASPSRCQFPRVLSLVPPWTRVYRIQRDIPMPLVTSGVEKGNLRELALMRMEDLGLKCRDVRTREAGIQDIHNQIKPEEVELVRRDYCANKGWETFLAYEDTRQDILVGLLRMRKCGPNATCPDLLDRCSIVRELHVYGTVVPVHGRDADKLQHHVYLFSSLSYCLKLLPICTGYGTLLMEEAERIARKEHRSVKLAVISGVGTRHYYRKLGYELEGPYMTKRL*
>417268|PACid:15402310	MGGTFMSLPAEYRDYFIQNLHDALSGHTSRDVEEAVRYSEHAAIKCIGLTIETRPDYCLSPHLRQMLSYGCTRLEIGVQSTYEDVARDTNRGHTVAAVADCFCLAKDAGFKVVAHMMPNLRNVDMERDMESFREFFENHSFRADGLKIYRTLVIQGTGLYELWKTGRYKNYPPEQLVNLSTAICC*
>417273|PACid:15402324	MSAVSSCPGSGIAMVAVMSKPHRCPHIATTGNICVDRGPDSDFEYSTQSYTGYNPYIQARGRVDQLRRLGHSVDKVVAHMMPNLPNVDMERDMESFREFFENPSFRADGLKIYPTLVIRGTGLYELWKTGRYKNYPPEQLVNLVARVLSLVPPWTRVYRIQRDIPMPLVTSGVEKGNLRELALMRMEDLGLKCRDVRTREAGIQDIHNQIKPEEVLLRLRKCGPNATCPELLGRCSIFRELHVYGTAVPVHGRDADKLQHQGYGTLLMEEAERIARKEHRSVKLAVISGVGTRHYYRKLGYELEGPYMTKRL*
>96899|PACid:15411019	MAVERRKSTPGRGGVVQQRLSEDEARVRAIAEIVGAMVEGCRNGEDVDLNALKSAACRRYGLARAPKLVEMIAALPENERDLVLPRLKAKPVRTASGIAVVAVMSKPHRCPHIATTGNICVYCPGGPDSDFEYSTQSYTGYEPTSMRAIRARYNPYIQARGRVDQLRRLGHSVDKVEYILMGGTFMSLPADYRDYFIRNLHDALSGHTSRDVEEAVRYSEHAAIKCIGLTIETRPDYCLSPHLRQMLSYGCTRLEIGVQSTYEDVARDTNRGHTVGAVADCFCLAKDAGFKVVAHMMPNLPNVDMERDMESFREFFENPSFRADGLKIYPTLVIRGTGLYELWKTGRYKNYPPEQLVNLVARVLSLVPPWTRVYRIQRDIPMPLVTSGVEKGNLRELAL…
>412711|PACid:15413852	MAVERRKLTPGRGGVVQQRLSEDEARVRAIAEIVGAMVEGCRSGEDVDLNALKSAACRRYGLARAPKLVDMIAALPENERDLVLPRLKAKPVRTASGIAVVAVMSKPHRCPHIATTGNICVYCPGGPDSDFEYSTQSYTGYEPTSMRAIRARYNPYIQARGRVDQLRRLGHIVDKVECILMGGTFMSLPADYHDYFIRNLHDALSGHTSRNVEEAVRYSEHAAIKCIGLTIETRPDYCQSPHLRQMLSYGCRRLEIGVQSTYEDVARDTNRGHTVAAVADCFCLAKDAGFKVVAHMMPNFPNVDMERDMESFRDFFENPSFRADGLKIYPTLVIRGTGLYELWKTGRYKNYPPEQLVNLVPRVLSLDIHNQIKPEEVELVRLDYCANKGWETFLAYEDT…
>412723|PACid:15413891	MIAALPENERDLVLPRLWDCHGCRHVQAASVPTHRLSVSAAREAQIRTSNIAHSPTLGTILIYRLEVEWINSGVWAIAWIRLNISLWVSLPADYHDYFIRNLHDALSDHTSRDVEEAVVAHMMPNLPNLDMERDMESFREFFENPSFRADGLKIYPTLVIQGTGLYELWKTGRYKNYPPEQLVNLVARVLSLVPPWTRVYHIQHDIPMPLVRSGVEKGNLRELALMRMEDLGLKCKDDINNQIKPEEVELVRRDYCANKGWETFLAYEDTRQDILEGLLRMRKCGPNATCPELLGRCSIVRELHVYGTVGYGTLLMEEAERIARKEHRSVKLAVISGVGTRHYYRKLGYELEGPYMTKRL*
>443492|PACid:15413964	MAVERRKSTPGRGGVVQQRLSEDEARVRAIAEIVGAMVEGCRSGEDVDLNALKSAACRRYGLARAPKLVEMIAALPENERDLVLPRLKAKPVRTASGIAVVAVMSKPHRCPHIATTGNICVYCPGGPDSDFEYSTQSYTGYEPTSMRAIRARYNPYIQARGRVDQLRRLGHSVDKVEYILMGGTFMSLPADYRDYFIRNLHDALSGHTSRDVEEAVRYSEHAAIKCIGLTIETRPDYCLSPHLRQMLSYGCTRLEIGVQSTYEDVARDTNRGHTVGAVADCFCLAKDAGFKVVAHMMPNLPNVDMERDMESFREFFENPSFRADGLKIYPTLVIRGTGLYELWKTGRYKNYPPEQLVNLVARVLSLVPPWTRVYRIQRDIPMPLVTSGVEKGNLRELAL…
>PGSC0003DMP400026666|PACid:24405581	MAAAVAVAETRKLPRPGRGGVVSLGLTDEEARVRAITEIVNNMVELSRKGKDVDLNALKSAACRKYGLSRAPKLVEMIAALPDSERETLLPKLRAKPVRTASGIAVVAVMSKPHRCPHIATTGNICVYCPGGPDSDFEYSTQSYTGYEPTSMRAIRARYNPYVQARSRIDQLKRLGHSVDKVEFILMGGTFMSLPAEYRDYFTRNLHDALSGHTSANVEEAVAYSEHGATKCIGMTIETRPDYCLGPHLRQMLSYGCTRLEIGVQSTYEDVARDTNRGHTVAAVADCFCLAKDAGFKVVAHMMPDLPNVGVERDLESFKEFFESPSFRTDGLKIYPTLVIRGTGLYELWKTGRYRNYPPEQLVDIVARILSMVPPWTRVYRVQRDIPMPLVTSGVEKGN…
>Thecc1EG014566t1|PACid:27449869	MATAVMAPEPKKLPRPGRGGFQAHGLTEEEARVRAIAEIVSTMVELSRKNQTVDLNAIKSAACRKYGLTRSPKLVEMIAALPESDRESLLPKLRAKPVRTASGIAVVAVMSKPHRCPHIATTGNICVYCPGGPDSDFEYSTQSYTGYEPTSMRAIRARYNPYVQARSRIDQLKRLGHSVDKVEFILMGGTFMSLPADYRDYFIRNLHDALSGHTSANVEEAVTYSEHSAVKCIGMTIETRPDYCLGPHLRQMLSYGCTRLEIGVQSTYEDVARDTNRGHTVAAVADCFCLAKDAGFKVVAHMMPDLPNVGVERDLESFKEFFESPLFRADGLKIYPTLVIRGTGLYELWKTGRYRNYPPEQLVDIVARILAMVPPWTRVYRVQRDIPMPLVTSGVEKGN…
>Thecc1EG014566t3|PACid:27449870	MAPEPKKLPRPGRGGFQAHGLTEEEARVRAIAEIVSTMVELSRKNQTVDLNAIKSAACRKYGLTRSPKLVEMIAALPESDRESLLPKLRAKPVRTASGIAVVAVMSKPHRCPHIATTGNICVYCPGGPDSDFEYSTQSYTGYEPTSMRAIRARYNPYVQARSRIDQLKRLGHSVDKVEFILMGGTFMSLPADYRDYFIRNLHDALSGHTSANVEEAVTYSEHSAVKCIGMTIETRPDYCLGPHLRQMLSYGCTRLEIGVQSTYEDVARDTNRGHTVAAVADCFCLAKDAGFKVVAHMMPDLPNVGVERDLESFKEFFESPLFRADGLKIYPTLVIRGTGLYELWKTGRYRNYPPEQLVDIVARILAMVPPWTRVYRVQRDIPMPLVTSGVEKGNLRELA…
>Thecc1EG014566t4|PACid:27449871	MAPEPKKLPRPGRGGFQAHGLTEEEARVRAIAEIVSTMVELSRKNQTVDLNAIKSAACRKYGLTRSPKLVEMIAALPESDRESLLPKLRAKPVRTASGIAVVAVMSKPHRCPHIATTGNICVYCPGGPDSDFEYSTQSYTGYEPTSMRAIRARYNPYVQARSRIDQLKRLGHSVDKVEFILMGGTFMSLPADYRDYFIRNLHDALSGHTSANVEEAVTYSEHSAVKCIGMTIETRPDYCLGPHLRQMLSYGCTRLEIGVQSTYEDVARDTNRGHTVAAVADCFCLAKDAGFKVVAHMMPDLPNVGVERDLESFKEFFESPLFRADGLKIYPTLVIRGTGLYELWKTGRYRNYPPEQLVDIVARILAMVPPWTRVYRVQRDIPMPLVTSGVEKGNLRELA…
>Thecc1EG014566t2|PACid:27449872	MATAVMAPEPKKLPRPGRGGFQAHGLTEEEARVRAIAEIVSTMVELSRKNQTVDLNAIKSAACRKYGLTRSPKLVEMIAALPESDRESLLPKLRAKPVRTASGIAVVAVMSKPHRCPHIATTGNICVYCPGGPDSDFEYSTQSYTGYEPTSMRAIRARYNPYVQARSRIDQLKRLGHSVDKVEFILMGGTFMSLPADYRDYFIRNLHDALSGHTSANVEEAVTYSEHSAVKCIGMTIETRPDYCLGPHLRQMLSYGCTRLEIGVQSTYEDVARDTNRGHTVAAVADCFCLAKDAGFKVVAHMMPDLPNVGVERDLESFKEFFESPLFRADGLKIYPTLVIRGTGLYELWKTGRYRNYPPEQLVDIVARILAMVPPWTRVYRVQRDIPMPLVTSGVEKGN…
>Thhalv10013124m|PACid:20204524	MATAIVMNGEPKKQPRPGRGGFQARGLTEEEARVRAISEIVSTMIERSHRNENVDLNAIKTAACRKYGLARAPKLVEMIAALPDNERETLLPKLRAKPVRTASGIAVVAVMSKPHRCPHIATTGNICVYCPGGPDSDFEYSTQSYTGYEPTSMRAIRARYNPYVQARSRIDQLKRLGHSVDKVEFILMGGTFMSLPAEYRDYFIRNLHDALSGHTSANVEEAVAYSEHSATKCIGMTIETRPDYCLGPHLRQMLIYGCTRLEIGVQSTYEDVARDTNRGHTVAAVADCFCLAKDAGFKVVAHMMPDLPNVGVERDMESFKEFFESPSFRADGLKIYPTLVIRGTGLYELWKTGRYRNYPPEQLVDIVARILSMVPPWTRVYRVQRDIPMPLVTSGVEKG…
>GSVIVT01007544001|PACid:17820330	MSKPHRCPHIATTGNICVYCPGGPDSDFEYSTQSYTGYEPTSMRAIRARYNPYVQARSRIDQLKRLGHSVDKVEFILMGGTFMSLPAEYRDYFTRNLHDALSGHTSANVEEAVAYSEHSAIKCIGMTIETRPDYCLGPHLRQMLSYGCTRLEIGVQSTYEDVARDTNRGHTVAAVADCFCLAKDAGFKVVAHMMPDLPNVGVERDLESFREFFESPMFRADGLKIYPTLVIRGTGLYELWKTGRYRNYPPEQLVDIVARILAMVPPWTRVYRVQRDIPMPLVTSGVEKGNLRELALARMDDLGLKCRDVRTREAGIQDIHHKIKPEEVELVRRDYTANEGWETFLSYEDIRQDILVGLLRLRKCGRNTTCPELIGRCSIVRELHVYGTAVPVHGRDADK…
>Bra018073|PACid:22695027	MASLASGPDGTKRRVSYFYEPTIGVGNGRESQQIRTTHNLIGSYYLPRYMDIIRPRAAQPSDFTKFHSPEYISFLSSVTRRLKSATDPSFKRFNLDAWDSPVFSGLFEYCRLYAGGSICAAEKLNRHEADIAINWSGGMHRAKIDKACGFGYVNDVVLGILELLKVFKRVLYIDIGYHHGEAVQEAFHKTDRVMTLSFHNSGDQRRGDITDYGVGKGEYYSLNAPLKNGLDDASFTTLFVPIIGKAMEVYQPEAIVLLCGPDSLSGDALGKFNLTVKGHGACLGYIRTFNVPLMLLGGQGHTLGNVARCWCYETGIAVGKELNDDCPMIADDDCFAPDYKLHIEPNHMENLNTDGDIEKIKKTLLKQLSQVIHAPSVQFQDTPPISQVTEEAEEDMETR*
>Bra019516|PACid:22695330	MASLASGPDGRKRRVSYYYEPYIGDGMESQQIRTTHKLIRSYYLPRYMDIIRPRAAHHSDFTKFHSPEYISFLRSVTPESARLKTATDPSFKRFNLDAWDSPVFSGLFPYCRLYAGGSISAAEKLNRHEADIAINWSGGMHRAKIDKACGFGYVNDVVLGILELLKVFKRVLYIDIGYYHGEAVQEAFHKTDRVMTVSFHKSGVDQRRGDITDYGVGKGEYYSLNAPLKNGLDDASFATLFVPIIQKAMEVYQPEAIVLLCGPDSLSGDALGKFNLSVKGHGACLGYIRSFNVPLLLLGGQGHTLGNVARCWCYETGVAVGKELNDDCPMIADDDCFAPSYKLHIEPNPMENLNTDGDIAKIKKTLLKQLSQVIHAPSVQFQDTPPISQVTEAEEEDME…
>Bra019424|PACid:22697059	MRSKDKISYFYDGDVGSVYFGPNHPMKPHRLCMTHHLILAYGLHSKMEVYRPHKAYPIEMAQFHSPDYVEFLQRINPENKDLFPNEMARYNLGEDCPVFEDMFEFCQIYAGATIDAARRLNNKLCDIAINWAGGLHHAKKCDASGFCYINDLVLGILELLKHHPRVLYIDIDVHHGDGVEEAFYFTDRVMTVSFHKFGDKFFPGTGDVKEIGEREGKFYAINVPLRDGIDDSSFNRLFRAIISKVVEIYQPGAIVLQCGADSLARDRLGCFNLSIDGHAECVKFVKKFNIPLLVTGGGGYTKENVARCWTVETGILLDTELPNEIPDNDYIKYFGPDYSLKIPGGHIENLNTKSYISTIKAQILDNLRYIQHAPSVQMQEVPPDFYIPDFDEDERNPDV…
>Bra018072|PACid:22697746	MENAASLASGPDGKKRRVTYFYEPNIGDGSQRVSQQISTTHNLIRSYHLHNDMDIVRPSLAKDSDFVQFHSPEYIACLATLTPEYVDMANKSESVAETTLELFDLDEWDTPFFPGLIDYCRLYAGGSICAAAKLNRSEADIAINWSGGMHRAKRDEARGFGYVNDVVLGILELLKVFKRVLYIDIGYYHGDAVQEAFYKTDRVMTVSFHESVVQCRGDITDNGVEKGEYYSLNAPLKNGLDDASFVNLLVPVIHKAMEVYQPEAIVLQCGPDSLAGDALGKFNLTIEGHGACLGYIRSFNVPLMLLGGQGHTLGNVARCWCYETAVAVGKVIDDDLDTNVSDACFAPGYQLHIEPNRMKNLNTDEYIAKIKKTLLNQLSQVIHAPSVQFQDTPPISQVT…
>Bra038607|PACid:22697766	METDESGVSLASGPDGRKRRVSYFYEPTIGNYYYGQGHPMKPHRIRMAHSLIVHYNLHRRLEISRPYLADAADIGRFHSPEYVDFLRSVSPESVGDSSARNLRRFNVGEDCPVFDGLFEFCRASAGGSIGAAVKLNRQDADIAINWGGGLHHAKKSEASGFCYVNDIVLGILELLKMFRRVLYIDIDVHHGDGVEEAFYTTDRVMTVSFHKFGDFFPGTGHIRDVGAEKGKYYALNVPLNDGMDDESFRSLFRPLIQKVMEVYRPEAVVLQCGADSLSGDRLGCFNLSVKGHADCLRFLRSYNVPLMVLGGGGYTIRNVARCWCYETAVAVGGEPGNKRPYNEYFEYFGPDYTLHVEPGPMENLNTPKDMERIRNTLLEQLSGLIHAPSVPFQHTPPVN…
>Bra040131|PACid:22703412	MDTGGNSLASGPDGVKRKVCYFYDPEVGNYYYGQGHPMKPHRIRMTHALLAHYGLLQHMQVLKPFPARDRDLCRFHADDYVSFLRSITPETQQDQIRQLKRFNVGEDCPVFDGLYSFCQTYAGGSVGGSVKLNHGLCDIAINWAGGLHHAKKCEASGFCYVNDIVLAILELLKQHERVLYVDIDIHHGDGVEEAFYATDRVMTVSFHKFGDYFPGTGHIQDIGYGSGKYYSLNVPLDDGIDDESYHLLFKPIMGKVMEIFKPGAVVLQCGADSLSGDRLGCFNLSIKGHAECVKFMRSFNVPLLLLGGGGYTIRNVARCWCYETGVALGIEVEDKMPEHEYYEYFGPDYTLHVAPSNMENKNSRQMLEVIRNDLLQNLSKLQHAPSVPFQERPPDTETP…
>Bra035858|PACid:22715712	METDESGVSLPSGPDGRKRRVSYFYEPTIGDYYYGQGHPMKPHRIRMAHSLIVHYNLHRRLEISRPNLADASDIGQFHSPDYVDFLRSVSPESMGDHSAARNLRRFNVGEDCPVFDGLFDFCRASAGGSIGAAVKLNRQDADIAINWGGGLHHAKKSEASGFCYVNDIVLGILELLKMFRRVLYVDIDVHHGDGVEEAFYTTDRVMTVSFHKFGDFFPGTGHIRDIGAEKGKYYALNVPLNDGMDDESFRSMFRPLIQKVMDVYQPEAVVLQCGADSLSGDRLGCFNLSVKGHADCLRFLRSFNVPLMVLGGGGYTIRNVARCWCYETAVAVGVEPDNKLPYNEYFEYFGPDYTLHVDPGPMENLNTPKDMEKIRNTLLEQLSGLIHAPSVQFQHTPPV…
>Bra022329|PACid:22685262	MVVETLDSSCDGSKRKHANGGEETHLDELSNGDNGVSSTKRARVSRGEMTFQDIYDADALLNEEDEEDDSDWEPLQQQMMPVEFVKWGCVNCTMSNPGDMVHCHICGEHKESGILRHGYLASPFFKDTGLAEVEEKCGGSSSATSSTAVGFDERMLLHSEFEVKAQPHPERPDRLRAIAASLATAGVFPGRCLPIHAREITKQELQMVHTSELVDAVNITSQLLYSYFTTDTYANEYSARAARLAAGLCADLATEIYSGRVKNGFALVRPPGHHAGIKHAMGFCLHNNAAVAALVAQAAGARKVLIVDWDVHHGNGTQEIFEQNKSVLYISLHRHEGGNFYPGTGAADEVGTNGAEGYCVNVPWSCGGVGDKDYIYAFQHVVLPIASAFSPDFVIVSAG…
>Bra029339|PACid:22688136	MAGESRKRKVGLLYDERMCKHDTPDGEDHPECPNRIKAIWAKLQLTGLAQRCVVLGGSKAEDKHLQLVHTKEHVNLVKSLSTKKKDSRRNKIASKLDSKYLNGGSSEAAYLAAGSVVEVAEKVAEGELDCGFAIVRPPGHHAEADEAMGFCLFNNVAVAASYLLNQRPDLGIKKILIVDWDVHHGNGTQKMFWKDPRVLVFSVHRHDGGSFYPTGDDGDYDKVGEGAGEGFNINVPWEQGRRCGDEDYIAVWDHILIPVTKEFNPDLILLSAGFDAAIGDPRGRCFVTPYGYSVMLKKLMEFAQGKIVMALEGGYNLGGALERLSSQFSPSVIKKQAESLRASLEVALEEKAALQTKVVELQGEKLRLQDKYAAEAKEAAEKLTHVSSELREAKIDLDF…
>Bra011444|PACid:22706280	MLFCLLLIYVSTKGLMSFPCSQSFSVLEVTFLLFLGSGEVSGIRGFNLRNGLSLWRKHLVKHNKGAYICCSFSTEKDPLLPSVQQLTDARVIYSVSAALGHNKDSHPECSARVPAIVTALEKNELTRKFRGSEILELANFKNATIEDIANVHEKAYVLGLEKAMGEASDSGLIFIEGSGPTYATSTTFQDSLIAAGAGMALVDSVVTASRNSFDPPTGFALIRPPGHHAVPKGPMGFCVFGNVAIAARHAQRAHGLTRVFIIDFDVHHGNGTNDAFSEDPDIFFLSTHQDGSYPGTGKMSDIGKGKGEGTTLNLPLPGGSGDIAMRTAFEEIIVPCVQRFKPDLILVSAGYDAHVLDPLANLQFTTGTYYSLAKDIKQLAKEVCGGRCVFFLEGGYNLE…
>Bra012984|PACid:22709106	MAMAGESSNNNYGDCDGKSHRKVGLVYDETMCKHDTPNGEDHPECPDRIRVIWEKLQLAGVSQRCVVLGGSKAEDKHLQLVHTKDHVSLVKSLSTKKKDYRRNRIASQWNSIYLNGSSSEAAFLAAGSVVELAEKVAEGELDCGYAIVRPPGHHAEPDEAMGFCLFNNVAVAASYLLDERPELGVKKILIVDWDVHHGNGTQKMFWKDPRVLFFSVHRHEHGGFYPAGDDGDYNMVGEGPGEGFNINVPWEQGRCGDADYLAAWDHILIPVAKEFNPDIILLSAGFDAAIGDPLGGCRVTPYGYSVMLKKLMDFAQGKIVLALEGGYNLDSIAKSSLACVQVLLEDKPIQGSSEAYPFESTWRVIQAVRKKLSAYWPSLADVLSSNLINQKTPTPIIVF…
>Bra001708|PACid:22712696	MKKKSKDEALKNWEKKKKPSSPKRVEKSLKKKRGRLYIIVKSQGVWDPQAWMFCKDNGLTQVEEKRGGSSPSTSSTAVGFDERMLLHSEFEVKELPHVERPDRLRAIAASLATAGVFPGRCFPIHAREITKQELQMVHTSEHVDAVDITSQLHNRFSRAARLAAGLCADLAKEIFSGRVKNAFALVRPPGHHAGIKDSMGFCLHNNAAVAALVAQALGAKKVLIVDWDVHHGNGTQEIFEKNKSVMYISLHRHEGGKLYPGTGAANELRCSGVGDRDYIYAFQHVVLPIAGFDAAKGDPLGCCKVTPAGYSRMTQMLGDLCGGKMLVILEGGYNLRSISSSATAVIKVLLGENAENDLPIATAPPSRACLRTVLDVMNIQMKFWPSLAASYSKLLSEIQ…
>Bra035942|PACid:22715529	MPEKPSESNGKVHRKVGLVYDETMCKHDTPDGEAHPERPDRIRVIWEKLQLAGVTQRCVVLGGTKAEDAHLQLVHTKDHVNLVKSSTNKKDYQSDRVASLVNSIYLNGSTSEAAYLAAGSVVEVAEKVAKGELDSGFAIVRPPGHHAEADEAMGFCFFNNVAVAASYLLDERPDLGVKKILVVDWDVHHGNGTQKMFWEDPRVLVFSVHRHEDGGFYPGGDDGSYNMVGEGPGEGFNINVPWEQGRCGDADYLAAWDHILIPVAKEFNPDIILLSAGFDAAIGDPLGGCRVTPYGYSVMLKKLMEFAQGKIVMALEGGYNLDSIAKSSLACVQVLLEDNPIQGSSEAIPFMSTWRVIQAVRKRLCAYWPSLADELPSKLTNQKTPTPIVLTSNSNSEAK…
>Bra031628|PACid:22717851	MLSSDQTSKPQSDAVDVFWHEGMLQHDAVQGVFDTGINPGFLDVLEKHPENADRVRNMVSILQRGPISPRVNWLPGRLAIVSELLTFHTSDYINKLIEADKSGERREISAGTFMSPGSWEAALLAAGTTLSAMQHILDSHGKIAYALVRPPGHHSQPTQADGYCFLNNAALAVKLALDSGRCSRVAVVDIDVHYGNGTAEGFYRSDKVLTVSLHMNHGSWGSSHPQRGSVDELGEGVGLGYNLNVPLPNGTGDKGYEYAVNELVVPAVRRFGPDMVVLVVGQDSSAFDPNGRQCLTMNGYRRIGQIMRAMADEHSNGRLLMVQEGGYHVTYAAYCLHAMLEGVLKIPEPHLEDPVAYYPEDEAVAVEAVKSIKRYHSEYVPFLRGT*
>Bra009877|PACid:22695138	MSSFSMETHPEALRRERILSSKLYFNVPESKVSIIYSSAYDISFMGIEKLHPFDSTKWRRVCKFLVSDGFLEEKSIVEPLEASNSDLLVVHSLNYLNSLKSSATVARITEVPPVAFFPNFLVQQKVLSPFRKQVGGTILAAKLAVERGWAINVGGGFHHCTAERGGGFCAFADISLCIHFAFLRLSISRVMIIDLDAHQGNGHETDLGDDSRVYILDMYNPEIYPYDYSARRFIDQKVEVMSGTSTDEYLRKLDKALEVAFRNFQPEMVVYNAGTDILDGDPLGLLKISPDGITSRDEKVFRVAREREVPVVMLTSGGYMKSNARVIADSIENLSRQGLIKTQLDSAST*
>Aquca_006_00064.1|PACid:22036373	METGGNSLPSGPDGVKRKISYFYDPEVGNYYYGQGHPMKPHRIRMTHALLAHYGLLQHMQVLKPFPARDRDLCRFHADDYVTFLRSITPETQQDQLRQLKRFNVGEDCPVFDGLYSFCQTYAGGSVGGAVKLNHGLCDIAINWAGGLHHAKKCEASGFCYVNDIVLAILELLKQHERVLYVDIDIHHGDGVEEAFYTTDRVMTVSFHKFGDYFPGTGDIRDIGFNKGKYYSLNVPLDDGIDDESYQSLFKPIMGKVMEIFKPGAVVLQCGADSLSGDRLGCFNLSIKGHAECVKYMRSFNVPLLLLGGGGYTIRNVARCWCYETGVALGIEVEDKMPSHEYYEYFGPDYTLHVAPSNMENKNSRLLLDDIRVKLLENLSHLRHAPSVQFQERPPETELP…
>Aquca_006_00064.2|PACid:22036374	METGGNSLPSGPDGVKRKISYFYDPEVGNYYYGQGHPMKPHRIRMTHALLAHYGLLQHMQVLKPFPARDRDLCRFHADDYVTFLRSITPETQQDQLRQLKRFNVGEDCPVFDGLYSFCQTYAGGSVGGAVKLNHGLCDIAINWAGGLHHAKKCEASGFCYVNDIVLAILELLKQHERVLYVDIDIHHGDGVEEAFYTTDRVMTVSFHKFGDYFPGTGDIRDIGFNKGKYYSLNVPLDDGIDDESYQSLFKPIMGKVMEIFKPGAVVLQCGADSLSGDRLGCFNLSIKGHAECVKYMRSFNVPLLLLGGGGYTIRNVARCWCYETGVALGIEVEDKMPSHEYYEYFGPDYTLHVAPSNMENKNSRLLLDDIRVKLLENLSHLRHAPSVQFQERPPETELP…
>Aquca_006_00064.3|PACid:22036375	METGGNSLPSGPDGVKRKISYFYDPEVGNYYYGQGHPMKPHRIRMTHALLAHYGLLQHMQVLKPFPARDRDLCRFHADDYVTFLRSITPETQQDQLRQLKRFNVGEDCPVFDGLYSFCQTYAGGSVGGAVKLNHGLCDIAINWAGGLHHAKKCEASGFCYVNDIVLAILELLKQHERVLYVDIDIHHGDGVEEAFYTTDRVMTVSFHKFGDYFPGTGDIRDIGFNKGKYYSLNVPLDDGIDDESYQSLFKPIMGKVMEIFKPGAVVLQCGADSLSGDRLGCFNLSIKGHAECVKYMRSFNVPLLLLGGGGYTIRNVARCWCYETGVALGIEVEDKMPSHEYYEYFGPDYTLHVAPSNMENKNSRLLLDDIRVKLLENLSHLRHAPSVQFQERPPETELP…
>Aquca_006_00064.4|PACid:22036376	METGGNSLPSGPDGVKRKISYFYDPEVGNYYYGQGHPMKPHRIRMTHALLAHYGLLQHMQVLKPFPARDRDLCRFHADDYVTFLRSITPETQQDQLRQLKRFNVGEDCPVFDGLYSFCQTYAGGSVGGAVKLNHGLCDIAINWAGGLHHAKKCEASGFCYVNDIVLAILELLKQHERVLYVDIDIHHGDGVEEAFYTTDRVMTVSFHKFGDYFPGTGDIRDIGFNKGKYYSLNVPLDDGIDDESYQSLFKPIMGKVMEIFKPGAVVLQCGADSLSGDRLGCFNLSIKGHAECVKYMRSFNVPLLLLGGGGYTIRNVARCWCYETGVALGIEVEDKMPSHEYYEYFGPDYTLHVAPSNMENKNSRLLLDDIRVKLLENLSHLRHAPSVQFQERPPETELP…
>Aquca_011_00542.1|PACid:22038339	MSDSFVSVALASGPDGRKRRVTYFYEPTIGDYYYGQGHPMKPHRIRMAHNLIVRYNLHKLMEINRPFPAGPTDIQKFHSDDYVDFLSSVSPESLQDHNHSRNLKRFNVGEDCPVFDGIFDFCQASAGGSIGAAVKLNRKDADIALNWAGGLHHAKKCEASGFCYVNDIVLGILELLKVHKRVLYVDIDVHHGDGVEEAFFTTDRVMTVSFHKFGDFFPGTGHLKDIGVMDGKYYALNVPLNDGIDDESFQSLFQPIIKKVMEVYQPEVVVLQCGADSLSGDRLGCFNLSVKGHADCLRFIRSFNVPLMVLGGGGYTIRNVARCWCYETAVAVGVEPDNKLPYNEYYEYFGPDYTLHVPPSNMENLNSPKDLEKIRNILLEQLSRIEHAPSVQFQERPPD…
>Aquca_018_00243.1|PACid:22041170	MAQKLAINLNLNLNLKFSRMGDYIENKKKMMMMMSSSISASLASGPDGKKRRVTYFYEPNIGDYYYGQGHPMKPHRIRMAHNLIIHYKLHHLMDIYKPFPATPNDIQKFHSDDYINFLSSVSPESIQDHTHIRNMKRFNVGEDCPIFDGLFQFCQASTGGSIGAAVKLNTKDADIAINWAGGLHHAKKSEASGFCYVNDIVLGILELLKLHQRVLYVDIDVHHGDGVEEAFFTTNRVMTVSFHKFGDYFPGTGHLKDVGAERGKYYSLNVPLEDGIDDESFQGLFQPIIQKVMEVYKPEVVVLQCGADSLSGDRLGCFNLSVKGHADCLRFLRSFNVPLMILGGGGYTIRNVARCWCYETAVAVGVEPDNKLPYNEYYEYYGPDYTLHVPPSHMENQNS…
>Aquca_027_00426.1|PACid:22045318	MRSKDKISYFYDGDVANVYFGPNHPMKPHRLSMTHNLVLSYKLHDKMEIYRPHKAYPVELAQFHSEDYVEFLHRITPDTQHLFKDELAKYNLGEDCPVFDDLFEFCQIYAGGTIDAARRLNNKLCDIAINWAGGLHHAKKCGASGFCYINDLVLGILELLKYHPRVLYIDIDVHHGDGVEEAFYFTDRVMTVSFHKYGDLFFPGTGDVKAIGEREGKYYAVNVPLKDGIDDSSFTRLFKTIIAKVVETYLPGAIVLQCGADSLAGDRLGCFNLSIDGHAECVRFVKKFNLPLLVTGGGGYTKENVARCWTVETGVLLDTKLPDEIPDNAYSQYFGPEYSLKIPHGHIENYNSKSYISTIKSQVLESLRCIQHAPSVQMQEVPPDFYIPDFDEDELNPDE…
>Aquca_009_00701.1|PACid:22034497	MDSSTSPLTSERIDVFWEEGMLKHYTGTGVFDTLTDPGFLEVLEKHPENSDRVKNMVSILKKGPISQYISWNAGRLALISELLTFHTQEYIDELMQADKDGGKILCEGTILNPGSWKASLFAAGTTLSAMKHILDGNGKIAYALVRPPGHHAQPSRADGYCFLNNAGLAVQLALNSGCKKVAVIDIDVHYGNGTAEGFYRSDNVLTISLHMNHGTWGPSHPQNGSVDELGEGEGYGFNLNIPLPNGTGDRGYEYAMHELVIPAVQKFEPDIMVLVVGQDSSAFDPNGRLCLTMEGYREIGRIVRKLADKHTVGRLLIVQEGGYHVTYAAYCLHATLEGALSLPLSLLSDPLAYYPEDEALAVKVVDSIKQCWKDNVLLFK*
>Aquca_009_00701.2|PACid:22034498	MDRRYCLNDLHLLHFKSFGIWKFGGCLIEIDRVLELKLVVFCISEYIDELMQADKDGGKILCEGTILNPGSWKASLFAAGTTLSAMKHILDGNGKIAYALVRPPGHHAQPSRADGYCFLNNAGLAVQLALNSGCKKVAVIDIDVHYGNGTAEGFYRSDNVLTISLHMNHGTWGPSHPQNGSVDELGEGEGYGFNLNIPLPNGTGDRGYEYAMHELVIPAVQKFEPDIMVLVVGQDSSAFDPNGRLCLTMEGYREIGRIVRKLADKHTVGRLLIVQEGGYHVTYAAYCLHATLEGALSLPLSLLSDPLAYYPEDEALAVKVVDSIKQCWKDNVLLFK*
>Aquca_009_00701.3|PACid:22034499	MDSSTSPLTSERIDVFWEEGMLKHYTGTGVFDTLTDPGFLEVLEKHPENSDRVKNMVSILKKGPISQYISWNAGRLALISELLTFHTQEYIDELMQADKDGGKILCEGTILNPGSWKASLFAAGTTLSAMKHILDGNGKIAYALVRPPGHHAQPSRADGYCFLNNAGLAVQLALNSGCKKVAVIDIDVHYGNGTAEGFYRSDNVLTISLHMNHGTWGPSHPQNGSVDELGEGEGYGFNLNIPLPNGTGDRGYEYAMHELVIPAVQKFEPDIMVLVVGQDSSAVSFFSLLKSTKPKLFSSVPYIFILCT*
>Aquca_002_00844.1|PACid:22052868	METATTSKPNLPNDQEESSKQVGLIYDERMCKHSTPDGEDHPENPLRIKAIWNKLQSARITQRCVVLSGKEAEDKHIALVHTQRYIDLIKKVSSKRYDSRREKIASEFNSIYLNEGSTEAAYLAAGSVIEASERVARGELKSAVAIVRPPGHHAEADEAMGFCLYNNVAIAASFLLNERPDLGIQRILIVDWDVHHGNGTQKMFYKDPRVLFFSVHRFDFGTFYPTGDDGSHTMIGEGLGTGYNINVPWEHGQCGDADYFAVWEHILIPVAREFAPDMILISGGFDAAVGDPLGGCRITPYGYSVMMNKLMKFAQGKIVMALEGGYNLDSIANSVLACVTALLEDRPIIGSSEVYPFESTRRVIKAVRGELSVFWPTLSDELPNDLVLTNKETAPVELI…
>Aquca_002_00844.2|PACid:22052869	METATTSKPNLPNDQEESSKQVGLIYDERMCKHSTPDGEDHPENPLRIKAIWNKLQSARITQRCVVLSGKEAEDKHIALVHTQRYIDLIKKVSSKRYDSRREKIASEFNSIYLNEGSTEAAYLAAGSVIEASERVARGELKSAVAIVRPPGHHAEADEAMGFCLYNNVAIAASFLLNERPDLGIQRILIVDWDVHHGNGTQKMFYKDPRVLFFSVHRFDFGTFYPTGDDGSHTMIGEGLGTGYNINVPWEHGQCGDADYFAVWEHILIPVAREFAPDMILISGGFDAAVGDPLGGCRITPYGYSVMMNKLMKFAQGKIVMALEGGYNLDSIANSVLACVTALLEDRPIIGSSEVYPFESTRRVIKAVRGELSVFWPTLSDELPNDLVLTNKETAPVELI…
>Aquca_022_00270.1|PACid:22054810	MELRAFPRSSERFCVLTRHRMYKRGLHLKSSSGNILFILERSFQKKLISKINCSMKIGAYTSCSSDAEKDPIVDSVNMRDAQLLYCVAPALGHNQESHPESKFRVPSITSALENMELSSKFRSEVIELRNFKPASVDDITNVHSKAYVSGLEKAMSKASEEGLIFIEGSGPTYATATTYQESLVAAGAGISLIDSVVESSKIRKNSPLGFALIRPPGHHAIPKGPMGFCVFGNVAVAARHAQRSHGLKRVFIIDFDVHHGNGTNDAFYDDPDIFFLSTHQDGSYPGTGKIDEVGLGSGEGATLNLPLPGGSGDSSMRSVFDEVIVPCAQRFKPDIILVSAGYDGHVLDPLASLQFTTGTYYMLASNIKQLARELCGGRCVFFLEGGYNLQSLAYSVADS…
>Aquca_026_00198.1|PACid:22055776	MDSLYIFAFRASLMITSPLRDDMKTEVCSLNSEMSQTTHLKSGEDVHISPKQNASYSNGSHPISAPNRIEAVLCYENNCGTQKYLEPVISDAANDVNMEAEPNTLPVTKKMRQQKEITFQDIYREEYDDDDDDFEDSDWEPSQEEPKKWFCTNCTMVNLDDVLHCDICGEYKDSEILSLGFFASDVAREADHAEFKSEVRDGYKGSYTCKSEVDNRTAVGYDERMLLHSEVEMKSQPHPERPDRLRAIMASLSVAGIFPGRCTPISGREITKEELEMVHPMEHIEAVELTSSMVSSYFTSDTYANEHSACAARLAAGLCADLTTAIMEGHAKNGFALVRPPGHHAGVKQVMGFCLHNNAAVAALAAQRANAKKVLIVDWDVHHGNGTQEIFEANKSVLY…
>Aquca_026_00198.2|PACid:22055777	MITSPLRDDMKTEVCSLNSEMSQTTHLKSGEDVHISPKQNASYSNGSHPISAPNRIEAVLCYENNCGTQKYLEPVISDAANDVNMEAEPNTLPVTKKMRQQKEITFQDIYREEYDDDDDDFEDSDWEPSQEEPKKWFCTNCTMVNLDDVLHCDICGEYKDSEILSLGFFASDVAREADHAEFKSEVRDGYKGSYTCKSEVDNRTAVGYDERMLLHSEVEMKSQPHPERPDRLRAIMASLSVAGIFPGRCTPISGREITKEELEMVHPMEHIEAVELTSSMVSRYYFTSDTYANEHSACAARLAAGLCADLTTAIMEGHAKNGFALVRPPGHHAGVKQVMGFCLHNNAAVAALAAQRANAKKVLIVDWDVHHGNGTQEIFEANKSVLYISLHRHEGGRFY…
>Aquca_026_00198.3|PACid:22055778	MITSPLRDDMKTEVCSLNSEMSQTTHLKSGEDVHISPKQNASYSNGSHPISAPNRIEAVLCYENNCGTQKYLEPVISDAANDVNMEAEPNTLPVTKKMRQQKEITFQDIYREEYDDDDDDFEDSDWEPSQEEPKKWFCTNCTMVNLDDVLHCDICGEYKDSEILSLGFFASDVAREADHAEFKSEVRDGYKGSYTCKSEVDNRTAVGYDERMLLHSEVEMKSQPHPERPDRLRAIMASLSVAGIFPGRCTPISGREITKEELEMVHPMEHIEAVELTSSMVSSYFTSDTYANEHSACAARLAAGLCADLTTAIMEGHAKNGFALVRPPGHHAGVKQVMGFCLHNNAAVAALAAQRANAKKVLIVDWDVHHGNGTQEIFEANKSVLYISLHRHEGGRFYP…
>Aquca_026_00198.4|PACid:22055779	MITSPLRDDMKTEVCSLNSEMSQTTHLKSGEDVHISPKQNASYSNGSHPISAPNRIEAVLCYENNCGTQKYLEPVISDAANDVNMEAEPNTLPKKMRQQKEITFQDIYREEYDDDDDDFEDSDWEPSQEEPKKWFCTNCTMVNLDDVLHCDICGEYKDSEILSLGFFASDVAREADHAEFKSEVRDGYKGSYTCKSEVDNRTAVGYDERMLLHSEVEMKSQPHPERPDRLRAIMASLSVAGIFPGRCTPISGREITKEELEMVHPMEHIEAVELTSSMVSSYFTSDTYANEHSACAARLAAGLCADLTTAIMEGHAKNGFALVRPPGHHAGVKQVMGFCLHNNAAVAALAAQRANAKKVLIVDWDVHHGNGTQEIFEANKSVLYISLHRHEGGRFYPGT…
>Aquca_026_00198.5|PACid:22055780	MITSPLRDDMKTEVCSLNSEMSQTTHLKSGEDVHISPKQNASYSNGSHPISAPNRIEAVLCYENNCGTQKYLEPVISDAANDVNMEAEPNTLPVTKKMRQQKEITFQDIYREEYDDDDDDFEDSDWEPSQEEPKKWFCTNCTMVNLDDVLHCDICGEYKDSEILSLGFFASDVAREADHAEFKSEVRDGYKGSYTCKSEVDNRTAVGYDERMLLHSEVEMKSQPHPERPDRLRAIMASLSVAGIFPGRCTPISGREITKEELEMVHPMEHIEAVELTSSMVSSYFTSDTYANEHSACAARLAAGLCADLTTAIMEGHAKNGFALVRPPGHHAGVKQVMGFCLHNNAAVAALAAQRANAKKVLIVDWDVHHGNGTQEIFEANKSVLYISLHRHEGGRFYP…
>Aquca_026_00198.6|PACid:22055781	MRQQKEITFQDIYREEYDDDDDDFEDSDWEPSQEEPKKWFCTNCTMVNLDDVLHCDICGEYKDSEILSLGFFASDVAREADHAEFKSEVRDGYKGSYTCKSEVDNRTAVGYDERMLLHSEVEMKSQPHPERPDRLRAIMASLSVAGIFPGRCTPISGREITKEELEMVHPMEHIEAVELTSSMVSSYFTSDTYANEHSACAARLAAGLCADLTTAIMEGHAKNGFALVRPPGHHAGVKQVMGFCLHNNAAVAALAAQRANAKKVLIVDWDVHHGNGTQEIFEANKSVLYISLHRHEGGRFYPGTGSADEVGRLGAEGYCVNIPWKCGGVGDSDYLFAFQQIVLPIASEFAPDLTIISAGFDAARGDPLGCCDVTPAGFARMTHLLTALSNGRLLVILEG…
>Aquca_026_00198.7|PACid:22055782	MITSPLRDDMKTEVCSLNSEMSQTTHLKSGEDVHISPKQNASYSNGSHPISAPNRIEAVLCYENNCGTQKYLEPVISDAANDVNMEAEPNTLPVTKKMRQQKEITFQDIYREEYDDDDDDFEDSDWEPSQEEPKKWFCTNCTMVNLDDVLHCDICGEYKDSEILSLGFFASDVAREADHAEFKSEVRDGYKGSYTCKSEVDNRTAVGYDERMLLHSEVEMKSQPHPERPDRLRAIMASLSVAGIFPGRCTPISGREITKEELEMVHPMEHIEAVELTSSMVSSYFTSDTYANEHSACAARLAAGLCADLTTAIMEGHAKNGFALVRPPGHHAGVKQVMGFCLHNNAAVAALAAQRANAKKVLIVDWDVHHGNGTQEIFEANKSVLYISLHRHEGGRFYP…
>Aquca_001_00080.1|PACid:22043929	MATSAATCSRTSLVSGSSSSSSSSSEVETLRIKRVLSTKLYFDVPLSKVPLIYSSSYDIAFFGIEKLHPFDSSKWGRICQFLIKDGVLERKWIVEPLEASKDDLLVVHSEAYLKSLKSSLKVSIIMEVPPVALLPNCVVQQKALYPFRKQVGGTILAAKLAKERGWAINVGGGFHHCCAEKGGGFCAYADISICIHFAFIQLNISRVMIIDLDAHQGNGHEMDFSKDGRVYILDVYNPEIYPHDLEARNYIDQKVEVVTGTTTDVYLERLDKALKVAGSMFDPELVVYNAGTDILDGDPLGGLKVSPDGVISRDEKVFRFAKDKKIPLVMVTSGKCAQLELVFMCQAALLRAESRFTTRKRICLFCRFVDWLLYLSKPRVLMLSGSMG*
>Aquca_001_00080.2|PACid:22043930	MATSAATCSRTSLVSGSSSSSSSSSEVETLRIKRVLSTKLYFDVPLSKVPLIYSSSYDIAFFGIEKLHPFDSSKWGRICQFLIKDGVLERKWIVEPLEASKDDLLVVHSEAYLKSLKSSLKVSIIMEVPPVALLPNCVVQQKALYPFRKQVGGTILAAKLAKERGWAINVGGGFHHCCAEKGGGFCAYADISICIHFAFIQLNISRVMIIDLDAHQGNGHEMDFSKDGRVYILDVYNPEIYPHDLEARNYIDQKVEVVTGTTTDVYLERLDKALKVAGSMFDPELVVYNAGTDILDGDPLGGLKVSPDGVISRDEKVFRFAKDKKIPLVMVTSGGYMMSSARVIADSIVNLRKKHLINLEIPK*
>Aquca_001_00080.3|PACid:22043931	MATSAATCSRTSLVSGSSSSSSSSSEVETLRIKRVLSTKLYFDVPLSKVPLIYSSSYDIAFFGIEKLHPFDSSKWGRICQFLIKDGVLERKWIVEPLEASKDDLLVVHSEAYLKSLKSSLKVSIIMEVPPVALLPNCVVQQKALYPFRKQVGGTILAAKLAKERGWAINVGGGFHHCCAEKGGGFCAYADISICIHFAFIQLNISRVMIIDLDAHQGNGHEMDFSKDGRVYILDVYNPEIYPHTGTTTDVYLERLDKALKVAGSMFDPELVVYNAGTDILDGDPLGGLKVSPDGVISRDEKVFRFAKDKKIPLVMVTSGGYMMSSARVIADSIVNLRKKHLINLEIPK*
>AT4G38130.1|PACid:19644625	MDTGGNSLASGPDGVKRKVCYFYDPEVGNYYYGQGHPMKPHRIRMTHALLAHYGLLQHMQVLKPFPARDRDLCRFHADDYVSFLRSITPETQQDQIRQLKRFNVGEDCPVFDGLYSFCQTYAGGSVGGSVKLNHGLCDIAINWAGGLHHAKKCEASGFCYVNDIVLAILELLKQHERVLYVDIDIHHGDGVEEAFYATDRVMTVSFHKFGDYFPGTGHIQDIGYGSGKYYSLNVPLDDGIDDESYHLLFKPIMGKVMEIFRPGAVVLQCGADSLSGDRLGCFNLSIKGHAECVKFMRSFNVPLLLLGGGGYTIRNVARCWCYETGVALGVEVEDKMPEHEYYEYFGPDYTLHVAPSNMENKNSRQMLEEIRNDLLHNLSKLQHAPSVPFQERPPDTETP…
>AT4G38130.2|PACid:19644626	MDTGGNSLASGPDGVKRKVCYFYDPEVGNYYYGQGHPMKPHRIRMTHALLAHYGLLQHMQVLKPFPARDRDLCRFHADDYVSFLRSITPETQQDQIRQLKRFNVGEDCPVFDGLYSFCQTYAGGSVGGSVKLNHGLCDIAINWAGGLHHAKKCEASGFCYVNDIVLAILELLKQHERVLYVDIDIHHGDGVEEAFYATDRVMTVSFHKFGDYFPGTGHIQDIGYGSGKYYSLNVPLDDGIDDESYHLLFKPIMGKVMEIFRPGAVVLQCGADSLSGDRLGCFNLSIKGHAECVKFMRSFNVPLLLLGGGGYTIRNVARCWCYETGVALGVEVEDKMPEHEYYEYFGPDYTLHVAPSNMENKNSRQMLEEIRNDLLHNLSKLQHAPSVPFQERPPDTETP…
>AT3G44680.1|PACid:19659745	MRSKDKISYFYDGDVGSVYFGPNHPMKPHRLCMTHHLILAYGLHSKMEVYRPHKAYPIEMAQFHSPDYVEFLQRINPENQNLFPNEMARYNLGEDCPVFEDLFEFCQLYAGGTIDAARRLNNKLCDIAINWAGGLHHAKKCDASGFCYINDLVLGILELLKHHPRVLYIDIDVHHGDGVEEAFYFTDRVMTVSFHKFGDKFFPGTGDVKEIGEREGKFYAINVPLKDGIDDSSFNRLFRTIISKVVEIYQPGAIVLQCGADSLARDRLGCFNLSIDGHAECVKFVKKFNLPLLVTGGGGYTKENVARCWTVETGILLDTELPNEIPENDYIKYFAPDFSLKIPGGHIENLNTKSYISSIKVQILENLRYIQHAPSVQMQEVPPDFYIPDFDEDEQNPDV…
>AT5G35600.1|PACid:19666041	MASLADGGKRRVSYFYEPMIGDYYYGVNQPTKPQRIRVTHNLILSYNLHRHMEINHPDLADASDFEKFHSLEYINFLKSVTPETVTDPHPSVSENLKRFNVDVDWDGPVFHNLFDYCRAYAGGSISAAAKLNRQEADIAINWAGGMHHVKKDKASGFGYVNDVVLAILELLKSFKRVLYIEIGFPHGDEVEEAFKDTDRVMTVSFHKVGDTGDISDYGEGKGQYYSLNAPLKDGLDDFSLRGLFIPVIHRAMEIYEPEVIVLQCGADSLAGDPFGTFNLSIKGHGDCLQYVRSFNVPLMILGGGGYTLPNVARCWCYETAIAVGEQLDNDLPGNDYMKYFRPDYKLHILPTNRQNLNTRLDIITMRETLLAQLSLVMHAPSVPFQDTPSSSQATEAAEV…
>AT5G63110.1|PACid:19669064	MEADESGISLPSGPDGRKRRVSYFYEPTIGDYYYGQGHPMKPHRIRMAHSLIIHYHLHRRLEISRPSLADASDIGRFHSPEYVDFLASVSPESMGDPSAARNLRRFNVGEDCPVFDGLFDFCRASAGGSIGAAVKLNRQDADIAINWGGGLHHAKKSEASGFCYVNDIVLGILELLKMFKRVLYIDIDVHHGDGVEEAFYTTDRVMTVSFHKFGDFFPGTGHIRDVGAEKGKYYALNVPLNDGMDDESFRSLFRPLIQKVMEVYQPEAVVLQCGADSLSGDRLGCFNLSVKGHADCLRFLRSYNVPLMVLGGGGYTIRNVARCWCYETAVAVGVEPDNKLPYNEYFEYFGPDYTLHVDPSPMENLNTPKDMERIRNTLLEQLSGLIHAPSVQFQHTPPV…
>AT4G33470.1|PACid:19647109	MSMALIVRPFFVPGSAGISGSRNICKKNQWRKYLLKPSGSSINCSFSTEKNPLLPSIQQLADARLIYSVSAALGHNKESHPECSARVPAIVNALEMNELTPKFRGSQILELANFKTATVEDIANVHDKAYVFGLEKAMDEASDSGLIFIEGSGPTYATSTTFQDSLIAAGAGMALVDSVIAASRNSVDPPIGFALIRPPGHHAVPKGPMGFCVFGNVAIAARHAQRTHGLKRIFIIDFDVHHGNGTNDAFTEDPDIFFLSTHQDGSYPGTGKISDIGKGKGEGTTLNLPLPGGSGDIAMRTVFEEIIVPCAQRFKPDIILVSAGYDAHVLDPLANLQFTTATYYSLAKDIKRLAKEVCGGRCVFFLEGGYNLESLSSSVADSFRALLGEDSLASEFDNP…
>AT1G08460.1|PACid:19649360	MVTNRVDVFWHEGMLRHDAVEGVFDTGYDPGFLDVLEKHPENADRVRNMLSILRRGPIAPHVNWFTGLPAIVSELLMFHTSEYIEKLVEADKSGERCEIAAGTFMSPGSWEAALLAAGTTLSAMQHILDCHGKIAYALVRPPGHHSQPTQADGYCFLNNAALAVKLALNSGSCSRVAVIDIDVHYGNGTAEGFYTSDKVLTVSLHMNHGSWGSSHPQKGSIDELGEDVGLGYNLNVPLPNGTGDRGYEYAMNELVVPAVRRFGPDMVVLVVGQDSSAFDPNGRQSLTMNGYRRIGQIMRGVAEEHSHGRLLMVQEGGYHVTYAAYCLHAMLEGVLKIPEPHLSDPIAYYPEEEANAVAAVESIKTYHTEFVPFLRGT*
>AT3G18520.2|PACid:19660640	MVVETIERSCEGSKRRHVNGGDIAVPCSGEECSNGDINVAPGVSAKRARVSREMTFEDIYGADALLNDDDDEDDDCDWEPVQAPMEFVKWCCVNCTMSNPGDMVHCCICGEHKESGILRHGYLASPFFKDTGLIEVEEKYGGSSSATSSTAVGFDERMLLHSEFEVKAQPHPERPDRLRAIAASLATAGVFPGRCLPINAREITKQELQMVHTSEHVDAVDTTSQLLYSYFTSDTYANEYSARAARLAAGLCADLATDIFTGRVKNGFALVRPPGHHAGVRHAMGFCLHNNAAVAALVAQAAGAKKVLIVDWDVHHGNGTQEIFEQNKSVLYISLHRHEGGNFYPGTGAADEVGSNGGEGYCVNVPWSCGGVGDKDYIFAFQHVVLPIASAFSPDFVII…
>AT3G18520.1|PACid:19660641	MVVETIERSCEGSKRRHVNGGDIAVPCSGEECSNGDINVAPGVSAKRARVSREMTFEDIYGADALLNDDDDEDDDCDWEPVQAPMEFVKWCCVNCTMSNPGDMVHCCICGEHKESGILRHGYLASPFFKDTGLIEVEEKYGGSSSATSSTAVGFDERMLLHSEFEVKAQPHPERPDRLRAIAASLATAGVFPGRCLPINAREITKQELQMVHTSEHVDAVDTTSQLLYSYFTSDTYANEYSARAARLAAGLCADLATDIFTGRVKNGFALVRPPGHHAGVRHAMGFCLHNNAAVAALVAQAAGAKKVLIVDWDVHHGNGTQEIFEQNKSVLYISLHRHEGGNFYPGTGAADEVGSNGGEGYCVNVPWSCGGVGDKDYIFAFQHVVLPIASAFSPDFVII…
>AT5G61070.1|PACid:19669259	MLLKFEASSELRLVDPSVSLTVLRKIRLSHLPDMTMTSESSGKKCGEGDGKVAGKSQRKVGLVYDETMCKHDTPNGKVDVECPDRIRVIWEKLQLAGVTQRCVVLGGSKAEDKHLKLVHTKKHVNLVKSISTKKKDSRRNKIASQLDSIYLNGGSSEAAYLAAGSVVKVAEKVAEGELDCGFAIVRPPGHHAESDEAMGFCLFNNVAVAASFLLNERPDLDVKKILIVDWDIHHGNGTQKMFWKDSRVLIFSVHRHDHGSFYPFGDDGDFNMVGEGPGEGFNINVPWEQGGCGDADYLAVWNHILIPVTKEFKPDIILLSAGFDAAIGDPLGGCCVTPYGYSVMLKKLMEFAHGKIVLALEGGYNLESLGKSSLACVQVLLEDKQIHGSSETYPLESTR…
>AT5G61060.2|PACid:19673118	MAMAGESSGKKIGDCDGKVAGNRQRKVGLIYDETMCKHDTPDGEDHPECPDRIRVIWEKLQLAGVSQRCVVLGSSKAEDKHLQLVHTKDHVNLVKSISTKQKDYRRNRIASQLNSIYLNGGSSEAAYLAAGSVVKLAEKVAEGELDCGFAIVRPPGHHAEADEAMGFCLFNNVAVAASFLLNERPDLGVKKILIVDWDVHHGNGTQKMFWKDPRVLFFSVHRHEYGGFYPAGDDGDYNMVGEGPGEGFNINVPWDQGRCGDADYLAAWDHILIPVAREFNPDVIFLSAGFDAAINDPLGGCCVTPYGYSVMLKKVGVELMEFAQGKIVLALEGGYNLDSIAKSSLACVQVLLEDKQIQGPPEAYPFESTWRVIQAVRKRLCTYWPSLADELSWKLINQK…
>AT5G61060.1|PACid:19673119	MAMAGESSGKKIGDCDGKVAGNRQRKVGLIYDETMCKHDTPDGEDHPECPDRIRVIWEKLQLAGVSQRCVVLGSSKAEDKHLQLVHTKDHVNLVKSISTKQKDYRRNRIASQLNSIYLNGGSSEAAYLAAGSVVKLAEKVAEGELDCGFAIVRPPGHHAEADEAMGFCLFNNVAVAASFLLNERPDLGVKKILIVDWDVHHGNGTQKMFWKDPRVLFFSVHRHEYGGFYPAGDDGDYNMVGEGPGEGFNINVPWDQGRCGDADYLAAWDHILIPVAREFNPDVIFLSAGFDAAINDPLGGCCVTPYGYSVMLKKLMEFAQGKIVLALEGGYNLDSIAKSSLACVQVLLEDKQIQGPPEAYPFESTWRVIQAVRKRLCTYWPSLADELSWKLINQKTPTP…
>AT5G26040.2|PACid:19668829	MTHTRVISTWTELTRDLAIYLLFTFFAIKVFKFLFSCNRTSEISSFSMATHPEALRRERILNSKLYFDVPLSKVSIIYSSSYDISFMGIEKLHPFDSSKWGRVCKFLVSDGFLEEKAIVEPLEASKIDLLVVHSENYLNSLKSSATVARITEVAPVAFFPNFLVQQKVLYPFRKQVGGTILAAKLATERGWAINIGGGFHHCTAERGGGFCAFADISLCIHFAFLRLRISRVMIIDLDAHQGNGHETDLGDDNRVYILDMYNPEIYPFDYRARRFIDQKVEVMSGTTTDEYLRKLDEALEVASRNFQPELVIYNAGTDILDGDPLGLLKISPDGITSRDEKVFRFAREKNIPLVMLTSGGYMKSSARVIADSIENLSRQGLIQTRPE*
>AT5G26040.1|PACid:19668830	MTHTRVISTWTELTRDLAIYLLFTFFAIKVFKFLFSCNRTSEISSFSMATHPEALRRERILNSKLYFDVPLSKVSIIYSSSYDISFMGIEKLHPFDSSKWGRVCKFLVSDGFLEEKAIVEPLEASKIDLLVVHSENYLNSLKSSATVARITEVAPVAFFPNFLVQQKVLYPFRKQVGGTILAAKLATERGWAINIGGGFHHCTAERGDLDAHQGNGHETDLGDDNRVYILDMYNPEIYPFDYRARRFIDQKVEVMSGTTTDEYLRKLDEALEVASRNFQPELVIYNAGTDILDGDPLGLLKISPDGITSRDEKVFRFAREKNIPLVMLTSGGYMKSSARVIADSIENLSRQGLIQTRPE*
>AT3G44490.1|PACid:19659553	MAFSMLFTGHAECVKFVKKFNLPLLVTGGGGYTKENVARCWTVETGILLDTELPNEISENDYIKYFAPDFSLKIPGGHIENLNTKSYISSIKVQILENLRYIQHAPSVQMQEVPPDFYIPDFDEDEQNPDVRVDQRSRDKQIQRDDEYFDGDNDNDAS*
>AT3G44660.1|PACid:19662207	MAFSMLFTGHAECGGYTKENVARCWTVETGILLDTELPNEIPENDYIKYFAPDFSLKIPGGHIENLNTKSYISSIKVQILENLRYIQHAPSVQMQEVPPDFYIPDFDEDEQNPDVRVDQRSRDKQIQRDDEYFDGDNDNDAS*
>Ciclev10020048m|PACid:20806283	MEEPTEGASLVSGPDGKKRRVSYFYEPTIGDYYYGQGHPMKPHRIRMAHNLIVHYGLHRRMEVNRPFPAGPSDIRRFHTDEYVEFLASVSPESSGDPSFSRHLKRFNVGEDCPVFDGLFGFCQASAGGSIGAAVKLNRGDADIAVNWAGGLHHAKKSEASGFCYVNDIVLGILELLKVHRRVLYVDIDVHHGDGVEEAFYTTDRVMTVSFHKFGDFFPGTGHIRDVGAGQGKYYALNVPLNDGLDDESFRGLFRPIIQKVMEVYQPDAVVLQCGADSLSGDRLGCFNLSVKGHADCLHFLRSFNVPLMVLGGGGYTIRNVARCWCYETAVAVGVEPDNKLPYNEYYEYFGPDYTLHVEPCNMENLNAHKDMEKIRNTLLEQLSGLIHAPSVPFQTTPAT…
>Ciclev10020347m|PACid:20806284	MEEPTEGASLVSGPDGKKRRVSYFYEPTIGDYYYGQGHPMKPHRIRMAHNLIVHYGLHRRMEVNRPFPAGPSDIRRFHTDEYVEFLASVSPESSGDPSFSRHLKRFNVGEDCPVFDGLFGFCQASAGGSIGAAVKLNRGDADIAVNWAGGLHHAKKSEASGFCYVNDIVLGILELLKVHRRVLYVDIDVHHGDGVEEAFYTTDRVMTVSFHKFGDFFPGTGHIRDVGAGQGKYYALNVPLNDGLDDESFRGLFRPIIQKVMEVYQPDAVVLQCGADSLSGDRLGCFNLSVKGHADCLHFLRSFNVPLMVLGGGGYTIRNVARCWCYETAVAVGVEPDNKLPYNEYYEYFGPDYTLHVEPCNMENLNAHKDMEKIRNTLLEQLSGLIHAPSVPFQTTPAT…
>Ciclev10029823m|PACid:20812918	MRSKDKISYFYDGDVGSVYFGPNHPMKPHRLCMTHHLVLSYDLHKKMEIYRPHKAYPVELAQFHSADYVEFLHRITPDTQHLFRQELTKYNLGEDCPVFENLFEFCQIYAGGTIDAARRLNNQLCDIAINWAGGLHHAKKCEASGFCYINDLVLGILELLKYHARVLYIDIDVHHGDGVEEAFYFTDRVMTVSFHKFGDLFFPGTGDVKEIGEREGKFYAINVPLKDGIDDTSFTRLFKTIISKVVETYAPGAIVLQCGADSLAGDRLGCFNLSIDGHAECVRFVKKFNLPLLVTGGGGYTKENVARCWTVETGILLDTELPNEIPENEYIKYFAPECSLRIPNGHIENLNSKSYLSTIKMQVLENLRSIQHAPSVQMQEVPPDFYIPEFDEDEQNPDE…
>Ciclev10028261m|PACid:20813373	MDTGGNSLPSGTDGVKRKVCYFYDPEVGNYYYGQGHPMKPHRIRMTHALLAHYGLLQNMQVLKPFPARERDLCRFHADDYVSFLRSITPETQQDQLRQLKRFNVGEDCPVFDGLFSFCQTYAGGSVGGAVKLNHGLCDIAINWAGGLHHAKKCEASGFCYVNDIVLAILELLKQHERVLYVDIDIHHGDGVEEAFYTTDRVMTVSFHKFGDYFPGTGDIRDIGYSKGKFYSLNVPLDDGIDDESYHYLFKPIIGKVMEVFRPGAVVLQCGADSLSGDRLGCFNLSIKGHAECVKFMRSFNVPLLLLGGGGYTIRNVARCWCYETGVALGVEVDDKMPQHEYYEYFGPDYTLHVAPSNMENKNSRQLLEEIRNKLLEYLSKLQHAPSVQFQERPPDSELP…
>Ciclev10028290m|PACid:20813374	MDTGGNSLPSGTDGVKRKVCYFYDPEVGNYYYGQGHPMKPHRIRMTHALLAHYGLLQNMQVLKPFPARERDLCRFHADDYVSFLRSITPETQQDQLRQLKRFNVGEDCPVFDGLFSFCQTYAGGSVGGAVKLNHGLCDIAINWAGGLHHAKKCEASGFCYVNDIVLAILELLKQHERVLYVDIDIHHGDGVEEAFYTTDRVMTVSFHKFGDYFPGTGDIRDIGYSKGKFYSLNVPLDDGIDDESYHYLFKPIIGKVMEVFRPGAVVLQCGADSLSGDRLGCFNLSIKGHAECVKFMRSFNVPLLLLGGGGYTIRNVARCWCYETGVALGVEVDDKMPQHEYYEYFGPDYTLHVAPSNMENKNSRQLLEEIRNKLLEYLSKLQHAPSVQFQERPPDSELP…
>Ciclev10001184m|PACid:20786789	MELQMLKPPTFPGNLFSLMSHHVRQWKSHNQFNFDTKLLGHRHIWKYSSLQRKNLIKNKRGFICSYTAEKDLNLQLSDARVIYGVAPALGHNQELHPESHLRVPAIVSALEKMELTSEFRGSEIIELKNFSPASVDDIASVHARAYVSGLEKAMDRASQQGIILIEGSGPTYATATTFQESLAAAGAGIALVDSVVAASKNRPDPPLGFALIRPPGHHAIPKGPMGFCVFGNVAIAARYAQRAHGLKRVFIIDFDVHHGNGTNDAFYDDPDIFFLSTHQDGSYPGTGKIDEVGRGDGEGSTLNLPLPGGSGDTAMRTVFHEVIVPCAQRFKPDLILVSAGYDAHVLDPLASLQFTTGTYYMLAANIKQLAKDLCGSRCVFFLEGGYNLNSLSYSVADSF…
>Ciclev10001284m|PACid:20786791	MSHHVRQWKSHNQFNFDTKLLGHRHIWKYSSLQRKNLIKNKRGFICSYTAEKDLNLQLSDARVIYGVAPALGHNQELHPESHLRVPAIVSALEKMELTSEFRGSEIIELKNFSPASVDDIASVHARAYVSGLEKAMDRASQQGIILIEGSGPTYATATTFQESLAAAGAGIALVDSVVAASKNRPDPPLGFALIRPPGHHAIPKGPMGFCVFGNVAIAARYAQRAHGLKRVFIIDFDVHHGNGTNDAFYDDPDIFFLSTHQDGSYPGTGKIDEVGRGDGEGSTLNLPLPGGSGDTAMRTVFHEVIVPCAQRFKPDLILVSAGYDAHVLDPLASLQFTTGTYYMLAANIKQLAKDLCGSRCVFFLEGGYNLNSLSYSVADSFRAFLGEPSKASEFDNPAI…
>Ciclev10001286m|PACid:20786790	MSHHVRQWKSHNQFNFDTKLLGHRHIWKYSSLQRKNLIKNKRGFICSYTAEKDLNLQLSDARVIYGVAPALGHNQELHPESHLRVPAIVSALEKMELTSEFRGSEIIELKNFSPASVDDIASVHARAYVSGLEKAMDRASQQGIILIEGSGPTYATATTFQESLAAAGAGIALVDSVVAASKNRPDPPLGFALIRPPGHHAIPKGPMGFCVFGNVAIAARYAQRAHGLKRVFIIDFDVHHGNGTNDAFYDDPDIFFLSTHQDGSYPGTGKIDEVGRGDGEGSTLNLPLPGGSGDTAMRTVFHEVIVPCAQRFKPDLILVSAGYDAHVLDPLASLQFTTGTYYMLAANIKQLAKDLCGSRCVFFLEGGYNLNSLSYSVADSFRAFLGEPSKASEFDNPAI…
>Ciclev10019240m|PACid:20806449	MEVKSGEGRTIKRRVGLLYDERMCKHNTPDGDYHPENPNRIKAIWNKLQAAGIPRRCVVLNSKEAKDKNLLSVHTENHVNLIKNISSKQFDSRRDRIASKLNSIYLNEGSSEAAYLAAGSVIEVAERVAEGELNSAFAIVRPPGHHAEPDEAMGFCLYNNVAVAASFLLNERPELGINKILIVDWDVHHGNSTQKMFWKDPRVLFFSVHRHEFGTFYPANDDGFYTMIGEGPGLGYNINVPWENGRCGDADYLAVWDHILLPVAKDFGPDIIIISAGFDAAAGDPLGGCRVTPYGYSVMLKKLMDFAQGKIVLALEGGYNLGSISNSVLACMNVLLEDKPVAGSSEAYPFESTWRVIQAVRKKLSAFWPTLADELPTKLTSLKAPPAHMISSSDSEDED…
>Ciclev10019369m|PACid:20809322	MILAEHLHANSEYSMVIEALQTSRLANGEAENSICPESFLSPRQDCKRRHGSNGTIATPYDENCTNEHMVGVSSRDATEDIDTNIQPDVVFKKARVQRELTLQDMYNQDSFDDDDEDDSDWEPMQKHFEIMKWFCTNCTMVNLDDVVHCDICGEHKESGILRHGFFASPSSQDGPTDVELEFKGKYKDLQSGVSFSNRCTAIGFDERMLLHSEVEMKPRPHPERPDRLRAIAAGLATAGIFPGRCHPISAREITREELKMVHSLEQIEAVDLSSQIHSSYFTPDTYANEHSARAARLAAGLCADLASTILSGRAKNGFALVRPPGHHAGVSQAMGFCLHNNAAVAALAALAAGAKKVLIVDWDVHHGNGTQEIFERNKSVLYISLHRHEGGRFYPGTGA…
>Ciclev10019370m|PACid:20809321	MILAEHLHANSEYSMVIEALQTSRLANGEAENSICPESFLSPRQDCKRRHGSNGTIATPYDENCTNEHMVGVSSRDATEDIDTNIQPDVVFKKARVQRELTLQDMYNQDSFDDDDEDDSDWEPMQKHFEIMKWFCTNCTMVNLDDVVHCDICGEHKESGILRHGFFASPSSQDGPTDVELEFKGKYKDLQSGVSFSNRCTAIGFDERMLLHSEVEMKPRPHPERPDRLRAIAAGLATAGIFPGRCHPISAREITREELKMVHSLEQIEAVDLSSQIHSSYFTPDTYANEHSARAARLAAGLCADLASTILSGRAKNGFALVRPPGHHAGVSQAMGFCLHNNAAVAALAALAAGAKKVLIVDWDVHHGNGTQEIFERNKSVLYISLHRHEGGRFYPGTGA…
>Ciclev10019415m|PACid:20809323	MVIEALQTSRLANGEAENSICPESFLSPRQDCKRRHGSNGTIATPYDENCTNEHMVGVSSRDATEDIDTNIQPDVVFKKARVQRELTLQDMYNQDSFDDDDEDDSDWEPMQKHFEIMKWFCTNCTMVNLDDVVHCDICGEHKESGILRHGFFASPSSQDGPTDVELEFKGKYKDLQSGVSFSNRCTAIGFDERMLLHSEVEMKPRPHPERPDRLRAIAAGLATAGIFPGRCHPISAREITREELKMVHSLEQIEAVDLSSQIHSSYFTPDTYANEHSARAARLAAGLCADLASTILSGRAKNGFALVRPPGHHAGVSQAMGFCLHNNAAVAALAALAAGAKKVLIVDWDVHHGNGTQEIFERNKSVLYISLHRHEGGRFYPGTGAANEVGIDGAEGYCV…
>Ciclev10028632m|PACid:20814527	MAASASPSPPSSPAAEGIINVFWDDGMLNHDTGKGVFDTGIDPGFLEVLEKHPENADRIKNMVSILKRGPISPYISWHSGIPAHIPQLLSFHTPDYINELVEADKAGGKMVCDGTVLNPGSWGAALLAVGTTLSAMKHVLDGHGKIAYALVRPPGHHAQPTMADGYCFLNNAGLAVQLALNSGCGKVVVIDIDVHYGNGTAEGFYRSNKVLTISLHMNHGSWGPSHPQNGTVDELGEGEGFGYNLNIPLPNGTGDRGYVHAMTELVVPAIQKFEPNMIVLVVGQDSSAFDPNGRQCLTMDGYREMGRIVRSLADRYSGGRLLIVQEGGYHVTYSAYCLHATLEGVLNLPLALLSDPIAYYPEDEAFPVKVIESIKQYQNDVIPFLKGS*
>Ciclev10008784m|PACid:20793939	MSSSSSPSVTTDAETLKRNRILSSKLYFDIPIFKLPLIYSPDYDISFLGIEKLHPFDSSKWGRICQFLSSEGFLDKNCIVEPLEASKEDLLVVHSESYLKSLQSSPNVSIIIEVPPVALFPNCLVQRKVLYPFRKQVGGTILAAKLAKERGWAINVGGGFHHCSADEGGGFCAYADISLCIHYAFVQLNISRVMIIDLDAHQGNGHEKDFSSDSRVYILDMFNPGIYPRDYEARRFIDQKVEVVSGTTTNEYLKKLDEALEVAGHTFDPELVIYNAGTDILEGDPLGMLKISPDGIAARDEKTFRFARSRNIPIVMLTSGGYMKSSARVIANSVENLSRKGLINMGRSPVKI*
>Ciclev10009062m|PACid:20793940	MSSSSSPSVTTDAETLKRNRILSSKLYFDIPIFKLPLIYSPDYDISFLGIEKLHPFDSSKWGRICQFLSSEGFLDKNCIVEPLEASKEDLLVVHSESYLKSLQSSPNVSIIIEVPPVALFPNCLVQRKVLYPFRKQVGGTILAAKLAKERGWAINVGGGFHHCSADEGGGFCAYADISLCIHYAFVQLNISRVMIIDLDAHQGNGHEKDFSSDSRVYILDMFNPGIYPRDYEARRFIDQKVEVVSGTTTNEYLKKLDEALEVAGHTFDPELVIYNAGTDILEGDPLGMLKVKWGV*
>Ciclev10029018m|PACid:20814528	MVCDGTVLNPGSWGAALLAVGTTLSAMKHVLDGHGKIAYALVRPPGHHAQPTMADGYCFLNNAGLAVQLALNSGCGKVVVIDIDVHYGNGTAEGFYRSNKVLTISLHMNHGSWGPSHPQNGTVDELGEGEGFGYNLNIPLPNGTGDRGYVHAMTELVVPAIQKFEPNMIVLVVGQDSSAFDPNGRQCLTMDGYREMGRIVRSLADRYSGGRLLIVQEGGYHVTYSAYCLHATLEGVLNLPLALLSDPIAYYPEDEAFPVKVIESIKQYQNDVIPFLKGS*
>Ciclev10003113m|PACid:20788029	MITCNLKRFKVGEDCPVFLHFVKLVLALLLLAGGLRHCKKYEAFGLLNVNDIVLAILQLLKDHDLVVHVDIDIHLSDDIFYSTDRVFMTVYSYFWRLFMGTGHQDDIGVGIDKYYSLNVPLEDGIDDESYQYLLQHLNPKQDLSLSIKGHAECVGYEIFQRSPTVVGWSIYIDGKFQILHVDEDLNEGNDRWDTDDMDSILSTVVFGWIFILLGDEALSGC*
>evm.model.supercontig_110.13|PACid:16405775	MGGASLASGPDGKKRRVSYFYEPTIGDYYYGQSHPMKPHRIRMAHNIIVHYGLHRRMEINRPFPAGLADIRRFHSDDYVEFLASVSPESLALQRREDCPVFDGLFPFCQASAGGSIAINWAGGLHHAKKSEASGFCYVNDIVLGILELLKVHRRVLYVDIDVHHGDGVEEAFYTTDRVMTVSFHKFGDFFPGTGHIRDVGVGNGKYYALNVPLNDGMDDESFKGLFRPIIQKVMEVYQPDAVVLQCGADSLSGDRLGCFNLSVKGHADCLRFLRSYNVPLMVLGGGGYTIRNVARCWCYETAVAVGVEPDNKLPYNEYYEYFGPDYTLHVEPCNMENLNSPKDMEKIRNMLLEQLSRISHAPSVPFQTTPPTTQVPEKVEENMDQRPKPRIWNGEDYES…
>evm.model.supercontig_63.37|PACid:16424126	MKPHRIRMTHALLAHYGLPVFDGLYSFLPNYAGGSVGGAVKLNHMLCDIAINWAGGLHHAKKCEASGFCYVNDIVLAILELLKQHERVLYVDIDIHHGDGVEEAFYTTDRVMTVSFHKFGDYFPGTGDIRDIGYGKGKYYSLNVPLDDGIDDESYHFLFKPIIGKVMEVFRPGAVVLQCGADSLSGDRLGCFNLSIKGHAECVRFMRSFNVPLLLLGGGGYTIRNVARCWCYETGVALGMEVDDKMPQHEYYEYFGPDYSLHVAPSNMENKNSRQILEEIRSKLLDYLSKLQHAPSVQFQERPPDTEMPEKKSLLKRHCGRLHI*
>evm.model.supercontig_13.45|PACid:16407851	MVSETLEVSGVTNGEAENNLQKQSHEISCQGFKRRRGKLMSNETRATHSCNGNSSEECRPGISSRDMSDHEEPNEQHDFFPKKARISREIIFQDSNHDEDPFYDDDDDDDNDSDWEPVQKHVEIAKWFCTNCTMLNLDDVVHCDICGEHKESGILRHGYFASPFLQDAQLSQVELELDGKYKEFHSGNSASGCSTAIGFDERMLLHSEVEMKSRPHPERPDRLRVIAASLATAGIFPGRCYPVSAREITQEELRMVHSVEHVEAVEITGQLHSSYFTPDTYANEHSARAARLAAGLCAELASEIFSGRAKNGFALVRPPGHHAGVRQAMGFCLHNNAAIAALAAQIAGAKKVLIVDWDVHHGNGTQEIFEQNKSVLYISLHRHEHGRFYPGTGAVDEVG…
>evm.model.supercontig_94.49|PACid:16428787	MEGGGNDSRDGKLQRKVGLLYDERMCKHHTPDGEAHPENPNRIRAIWNKLQRAGIPQRCVVLGAKEAEDKHIQLVHSKNHVKLIKNISSKEFDLQRKRIASKLNSIYFNEGSSEAAYLAAGSVIEVAERVAKKELESAFAIIRPPGHHAEEDEAMGFCLFNNVAVATRFLLNERPNLGLNKILIVDWDVHHGNGTQKTFWNDPRVLFFSVHRHEFGSFYPANDDGFYSMIGEGPGAGYNINVPWENARCGDADYLAVWDHILIPVAKQFDPDIVFISAGFDAAIRDPLGGCCVTPYGYSLMLKKLMDFAEGKIVLVLEGGYNLDSIANSALACMEVLLDKRPRPGSSEAYPFESTWRVIQAVRQNLSAYWSSLADELPAKLTSQKAPPPVRHLFSCQ*
>evm.model.supercontig_7.166|PACid:16425071	MGDVTVPPLAVLPNCLVQQKVLYPFRRQVGGTILAAKLAKEQGWAINVGGGFHHCCGEKGGGFCAYADISLCIHFSFVRLNISRVMIIDLDAHQGNGHEMDFASDRRVYILDMYNPDIYPFDYEARRYIDQKVEVVSGTTTDEYLRRLDEALEVAASRFDPELVVYNAGTDILDGDPLGRLKIDRAPDCERDFNNFISIFSTVYFDSALLQFCTN*
>evm.model.supercontig_509.2|PACid:16421759	MRSKDRISYFYDGDVGSVYFGPNHPMKPHRLCMTHHLVLSYELHKKMEIYVNNLGEDCPVFENLFEFCQIYAGGTIDAACRLNNQLCDIAINWAGGLHHAKKCEASGFCYINDLVLGILELLKYHTRVLYIDIDVHHGDGVEEAFYFTDR*
>evm.model.supercontig_31.89|PACid:16417238	MTISFHKFGDMFFPGTGDVKEIGEREGKFYAINVPLKDGIDDTSFTRLFKMIISKVVEMYQPGAIVLQCGADSLAGDRLGCFNLSIDGHAECVRFVKKFSLPLLVTGGGGYTKENVARCWTVETGVLLDTELPNGNHALPT*
>evm.TU.contig_48086.1|PACid:16432495	MQVLKPFPARDRDLCRFHADDYVAFLRNITPETQQDQLRQLKRFNVGEDCPVFDGLYSFCQTYAGGSVGGAVKLNHMLCDIAINWAGGLHHAKKCEASGFCYVNDIVLAILELLKQHE
>evm.model.supercontig_140.13|PACid:16408856	MDAMKPVAKQLEKEDDDDDDEDEGSITHHEDAVLPSNHRSRGFFSFFLLAAYLAAGSVIEVAERVAKKELDSAFAIVRPPGHHTKEDEAMGFCLFNNVAIATRFLLNPNLGLNEILIVDWDVHHGNGTQETIWNDPRVLFFSVHRQKDALRKRPPWNGMQKTSETVGMPNLYINKFVGPEI*
>evm.model.supercontig_140.11|PACid:16408854	MDIYINVITFQNLSNVNLSVWPSKKHIQMVMVLLGRMRKVLALTFYGLYQNYIKLIKNISSEEFDLQRKRIALKLNSIYFNEGSSEAADLAAGSVIEILFYRASNSWTYANAITFHDQSNVCLSGHPRNMPR*
>evm.model.supercontig_67.15|PACid:16424694	MDAMGPVAKQQEKEDDNDDEDEGSIMHHEDAVLPSNHRSRGFFSFFLLAVYLAAGSVIEVAERVAKKELDSAFAIVRPPGHHTKEDEAMGFCLFNNVAIATRFLLNVRPNLGLNEILIVDWDVHHGNGTQETIWNDPRVLFFSVHRQKDALX
>evm.model.supercontig_67.16|PACid:16424695	MDAMGPVAKQQEKEDEEDDEDEGIIMRTLRWIPFAKLVINQNNIVFWVAERITKKHLDSAFAIVRPPGHHAEEDEGYTLQTLFLDQLANDVNMVNRTKPEEVEQFCKWLTKVLVGDEE*
>evm.model.supercontig_42.168|PACid:16419754	MMLVVQGHSCKRGIQNGLGVSIFVGHKCLQNHLTLRRKYSSKCIGASISCSFSSDKDQILPSFQQLSDARVIYCVAAALGHNQESHPECSSRVPSIVSALEKMELTSKAMDQASDQGIIFIDGSGPTYATMTTFQDSLTAAGAGITLVDSVVSASMEVPDPPTGFALIRPPGHHAVPKGPMGFCVFGNVAIAARHAQRVHGLKRVFIIDFDVHHGNGTNDAFYDDPDIFFLSTHQVKIKGIILFFSSLDLDSLQRADSSDTTRDILNILELTKTGTCATKLMEMYDAHVLDPLANLQFTTGTYYMLASNIKQLAKDLCGGRCVFFLEGGYNLKSLSYSVADSFRAFLGEPSLASEFDNPAILYEEPFTKVKQAIQRVKHIHSL*
>evm.model.supercontig_99.3|PACid:16429271	MDAMKPVAKQLEKEDDDDDDDEDEGSITHHEDAVLPSNQRLHYLTLHPPRIHSAFLNPQSFIVVAAAVDILIPWPHLFSRCRGFFYFLLLAGSVIEVAERVAKKELDSAFAVVRPPRHHAKEDEAMGFCLFNNAVIATHFLLNERVRGFLAVKKYGWMLELNSSTLAF*
>evm.model.supercontig_99.2|PACid:16429260	MDAMKPVAKQLEKENDDDDEDEGSVMHHEDAVLLSNHRHSGGCFLLQPKIGASHVDRLVLRFHGLTSSAAAGDSSLSFFLLHILLLALSSRFIMVAERVAKKELDSAFAIVRPPGHHTKEDEAMGFCLFNNVTIATRFLLNPNLGLNKILIVDWDVHRGNDIQVGEVYRNLMSIDALSHTALKLLNELCNVTVLIVDNLFYELLFCKASNSWTYANAITFHNLSSVYMFVWPSKKHSDDYSSPQ*
>evm.model.supercontig_99.1|PACid:16429249	MVHSKNHVKLIKNISSKEFDMQRKGIASELNPIYFNEGSSEAAYLAVGSVIEVAERVAKKELDSAFAIVRPPGHHAEEDEANGAKGHPFYASTLKCNAENLETVGMSNLLEYIYINKFVGHEIDLYLMKVFLENIKALVKLIISTFWNSLEADDE*
>evm.TU.contig_36738.1|PACid:16430909	MKNNWIRGLCKREEQAGLVGYIFIFLVFWEVGFINSSLTPRDRTRRFPVSLHVAVVSYNLTTEMDAVKPVAKQLEKEDDDDDDDDNEDEGSITHHEDAVLLSNHRHSGGCFPLHQSMPYTLTSWFSDSMASPLQPLQGILLFPSSCRLCHRGLSLSVCMFELSNVWVAERVAKKELDSAFAVVRPPRHHAKEDEAMGFCLFNNAVIATHFLLNER
>evm.model.supercontig_754.5|PACid:16425958	MLIVQFDSNGRQCLTTSGYREIGQIVRSLADKHSGGRLLIVQEGGYHITYSAYCLHATLEGVLNIPVPLLSDPLDTYPEDEAFALKVVESIKLHQEENVPFLKQSRHPGDLCRTNSEKLKVLIRRKMGSIEPGDHCRQAPGAIEIGVTLAYARRARYKRVGPTGRTYATFALPQDVSVVFRDSHVRMLAERRECRGHAGGKGDRVDQ*
>Carubv10019514m|PACid:20886267	MATGPDGGKRRVSYFYEPKIGDYYCGVNQPTKPQRIRVTHNLVLSYNLHRYMEINRPDLAAASDFEKFHSPEYVEFLKSVTPETLDDPSVSQNLKRFNVDVDWDGPVFHNLFDYCRAYAGGSISAAAKLNRQEADIAINWAGGMHHVKKDKASGFGYVNDVVLGILELLKVFKRVLYIDIGFPHGNGVEEAFKDTDRVMTVSFHKAGDTGDISDIGEGKGQYCSLNAPLKDGLDDFTLRSLFVPVIHRAMEIYQPEVIVLQCGADSLAGDPLGTFNLSIKGHGDCLQYVRSLNVPLMVLGGGGYTLPNVARCWCYETAIAVGVQLDNDLPANDYMKYFRPDYNLHVLPTNRQNLNTPGDIMTMRERLLAQLSQVMHAPSVQFQDTPSSSQATEAAEADM…
>Carubv10018697m|PACid:20888473	MENAASLATGPDGRKRRVSYFFEPEFGQPKEPFASHIAHNLIFKHGLQHHMEINRPILAGASDFLRFHTRDYVQFLASAKPMSLKDRSGYIDATRFFSNNVALARYGPYGPVFHSIFDYCCAYVGCSLSAAAKLNRRESDIAINWSGGMHRAKNDKGSEFCFVNDVVLGILELLKAFQRVLYIDIGCRRGDGVEEAFYDTDRVMTVSFHTDQDTYTFFQRSEDRRELYTLNAPLKNHLKDKSLRNLFRPVITKAMEVYQPEVIVLQCGADSLADDMAPKFNLKIKGHGDCLQFIRSFNVPLMVLGGGGYHFELAARCWCYETAIAVGVGEQLENDLKVNEFHYKPNYKEDLNTPRDIELIRNGLLRQLSQIIHVPSVQFQNTPPTSQATEPAEVDMEKR…
>Carubv10004644m|PACid:20894776	MDTGGNSLASGPDGVKRKVCYFYDPEVGNYYYGQGHPMKPHRIRMTHALLAHYGLLQHMQVLKPFPARDRDLCRFHADDYVSFLRSITPETQQDQIRQLKRFNVGEDCPVFDGLYSFCQTYAGGSVGGSVKLNHGLCDIAINWAGGLHHAKKCEASGFCYVNDIVLAILELLKQHERVLYVDIDIHHGDGVEEAFYATDRVMTVSFHKFGDYFPGTGHIQDTGYGNGKYYSLNVPLDDGIDDESYHLLFKPIMGKVMEVFRPGAVVLQCGADSLSGDRLGCFNLSIKGHAECVKFMRSFNVPLLLLGGGGYTIRNVARCWCYETGVALGVEVEDKMPEHEYYEYFGPDYTLHVAPSNMENKNSRQMLEEIRNDLLHNLSKLQHAPSVPFQERPPDTEAP…
>Carubv10004738m|PACid:20894777	MDTGGNSLASGPDGVKRKVCYFYDPEVGNYYYGQGHPMKPHRIRMTHALLAHYGLLQHMQVLKPFPARDRDLCRFHADDYVSFLRSITPETQQDQIRQLKRFNVGEDCPVFDGLYSFCQTYAGGSVGGSVKLNHGLCDIAINWAGGLHHAKKCEASGFCYVNDIVLAILELLKQHERVLYVDIDIHHGDGVEEAFYATDRVMTVSFHKFGDYFPGTGHIQDTGYGNGKYYSLNVPLDDGIDDESYHLLFKPIMGKVMEVFRPGAVVLQCGADSLSGDRLGCFNLSIKGHAECVKFMRSFNVPLLLLGGGGYTIRNVARCWCYETGVALGVEVEDKMPEHEYYEYFGPDYTLHVAPSNMENKNSRQMLEEIRNDLLHNLSKLQHAPSVPFQERPPDTEAP…
>Carubv10027582m|PACid:20913582	MEADESGISLPSGPDGRKRRVSYFYEPTIGDYYYGQGHPMKPHRIRMAHSLIVHYQLHRRLEISRPNLADASDIGRFHSPEYVDFLASVSPESMGDPSSARNLRRFNVGEDCPVFDGLFDFCRASAGGSIGAAVKLNRQDADIAINWGGGLHHAKKSEASGFCYVNDIVLGILELLKMFRRVLYIDIDVHHGDGVEEAFYTTDRVMTVSFHKFGDFFPGTGHIRDVGAENGKYYALNVPLNDGMDDESFRSLFRPLIQKVMEVYQPEAVVLQCGADSLSGDRLGCFNLSVKGHADCLRFLRSYNVPLMVLGGGGYTIRNVARCWCYETAVAVGVEPDNNLPYNEYFEYFGPDYTLHVDPGPMENLNTPKDMEKIRNTLLEQLSGLMHAPSVQFQHTPPV…
>Carubv10007995m|PACid:20914282	MRSKDKISYFYDGDVGSVYFGPNHPMKPHRLCMTHHLILAYGLHSKMEVYRPHKAYPIEMAQFHSPDYVEFLQRINPENQNLFPNEMARYNLGEDCPVFEDLFEFCQIYAGGTIDAARRLNNKLCDIAINWAGGLHHAKKCDASGFCYINDLVLGILELLKHHPRVLYIDIDVHHGDGVEEAFYFTDRVMTVSFHKFGDKFFPGTGDVKEIGEREGKFYAINVPLKDGIDDSSFNRLFRTIISKVVEIYQPGAIVLQCGADSLARDRLGCFNLSIDGHAECVKFVKKFNLPLLVTGGGGYTKENVARCWTVETGILLDTELPNEIPENDYIKYFAPDFSLKIPGGHIENLNTKSYISSIKVQILENLRYIQHAPSVQMQEVPPDFYIPDFDEDEQNPDE…
>Carubv10009385m|PACid:20892943	MASDVPCLSPSPASPMATSRVDVFWHDGMLRHDAVVGVFDSGHDPGFLDVLEKHPENADRVRNMLSILRRGPIAPHVNWFSGRPALISELLMFHTSEYIDKLVEADKSGERCEIAAGTFMSPGSWEAALLAAGTTLSAMQHILDCHGKIAYALVRPPGHHSQPTQADGYCFLNNAALAVKLALNSGSCSRVAVIDIDVHYGNGTAEGFYTSDKVLTVSLHMNHGSWGSSHPQKGSIDELGEDVGLGYNLNVPLPNGTGDRGYEYAMTELVVPAVRRFGPDMVVLVVGQDSSAFDPNGRQSLTMNGYRRIGQIMRGVAEEHSHGRLLMVQEGGYHVTYAAYCLHAMLEGVLKIPEPHLADPIAYYPEEEAIAVAAVDSIKKYHSEFVPFLRGT*
>Carubv10006887m|PACid:20896833	MSMALIAQPHFVPGSAGISGTRRIWKKKKPWIGFDSRNELSLWRKHLLKPNGASSICCSYGTDKDPLLPSIQQLTDARLIYSVSAALGHNKESHPECSARVPAIVSALEKNELTPKLRGSQILELANFRTASIEDIANVHDRAYVFGLEKAMDEASDSGLIFIEGSGPTYATSTTFQDSLIAAGAGMALVDSVIAASRKSPDPPTGFALIRPPGHHAVPKGPMGFCVFGNVAIAARHAQRAHGLKRVFIIDFDVHHGNGTNDAFSEDPDIFFLSTHQDGSYPGTGKISDIGKGKGEGTTLNLPLPGGSGDIAMRSAFEEIIVPCVQRFKPDLILVSAGYDAHVLDPLANLQFTTGTYYSLAKDIKRLAKEVCGGRCVFFLEGGYNLESLSSSVADSFRA…
>Carubv10013374m|PACid:20897420	MVVETLESSCEGSKRRRHVNGGDVAVPCSGDEFSNGDINAAAPGVSAKRARVSREMTFQDIYGAETLLNGDDDEEDDSDWEPVQTPMEFINWCCVNCTMSNPGDMVHCFICGEHKESGILRLGSFASPLVKDTGLIEVEEKYGGNSSETSSTAVGFDERMLLHSEFEVKAHPHPERPDRLRAIAASLATAGVFPGRCLPINAREITKQELQMVHTSEHVDTVDTTSQFLYSYFTSDTYANEYSARAARLAAGLCADLATEIFTGRVKNGFALVRPPGHHAGIRHAMGFCLHNNAAVAALVAQAAGAKKVLIVDWDVHHGNGTQEIFEQNKSVLYISLHRHEGGNFYPGTGAADEVGTNGGEGYCVNVPWSCGGVGDKDYIFAFQHVVLPIASAFSPDFV…
>Carubv10028344m|PACid:20911762	ALTSSSKIRLSHLPEMTMVGKSLGKNFKDCDGKVAGKSQRKVGLIYDETMCKHDTPDGEVHVECPDRIRVIWEKLQLAGVTQRCVVLGGSKAEDKHLQLVHTKKHVNLVKRITTKQKDHRRNRTASQFDSIYLNGGSSEAAYLAAGSVLKVVEKVAQGELDCGFAIVRPPGHHAEAGEAMGFCLFNNVAVAASYLLNQRPDLGFKKILIVDWDIHHGNGTQKMFWKDPRVLVFSVHRHDHGSFYPSGDDGDYNMVGEGPGEGFNINVPWEQGGCGDADYLVAWDHILIPVLKEYNPDIILLSAGFDAAIGDPLGGCCVTPYGYSVMLKKLMEFAQGKIVLALEGGYNLESMAMSSLACVQVLLEEKPIQCSSGTYPLESTRRVIQVENRELRYTFSAAS…
>Carubv10026118m|PACid:20912035	MAMAGESSGINCRDCDGIVERKVGLIYDETMCKHDTPDGEDHPECPDRIRVIWEKLQLAGVSQRFILFPSSRACSVVCFRVCIQSQLSSQFLVFPFADVWPPGHHAETDEAMGFCLFNNVAVAASYLLNERPDLGVKKILIVDWDVHHGNGTQKMFWKDPRVLFFSVHRHEYGSFYPSGDDGDFNMVGEGPGEGFNINVPWDQGRCGDADYLAAWDHILIPVAREFNPDIILLSAGFDAAIGDPLGGCRVTPYGYSVMLKKLMEFAHGKIVMALEGGYNLDSIAKSSLACVQVLLEDKVIQGSSEAYPFESTWRVIQAVRKRLCAYWPSLADELSWKLIDQKTPNPIILISSSDSEIEDDDHGLVDQISKLSIENYQVDTASTSWRADLAKVDVWYACF…
>Carubv10026060m|PACid:20913649	MDPSSSPSSDNKTVVTSSHLSDMATAGQSSGKYYENLDAEVAGKIQRKVGLIYDETMCKHDTPDGEDHPECPDRIRVIWEKLQLAGVSQRCVVLGSSKAEDKHLQLVHTKDHVNLVKTISTKQKDYRRNKIASQLNSIYLNGGSSEAAYLAAGSVVKVAEKVAEGELDSGFAIVRPPGHHAETDEAMGFCLFNNVAVAASYLLNERPDLGVKKILIVDWDVHHGNGTQKMFWKDPRVLFFSVHRHEYGSFYPSGDDGDYNMVGEGPGEGFNINVPWDQGRCGDADYLAAWDHILIPVAREFNPDIILLSAGFDAAIGDPLGGCRVTPYGYSVMLKKLMEFTHGKIVMALEGGYNLDSIAKSSLACVQVLLEDKIIQGSSEAYPFESTWPVIQAIILISS…
>Carubv10026082m|PACid:20913650	MDPSSSPSSDNKTVVTSSHLSDMATAGQSSGKYYENLDAEVAGKIQRKVGLIYDETMCKHDTPDGEDHPECPDRIRVIWEKLQLAGVSQRCVVLGSSKAEDKHLQLVHTKDHVNLVKTISTKQKDYRRNKIASQLNSIYLNGGSSEAAYLAAGSVVKVAEKVAEGELDSGFAIVRPPGHHAETDEAMGFCLFNNVAVAASYLLNERPDLGVKKILIVDWDVHHGNGTQKMFWKDPRVLFFSVHRHEYGSFYPSGDDGDYNMVGEGPGEGFNINVPWDQGRCGDADYLAAWDHILIPVAREFNPDIILLSAGFDAAIGDPLGGCRVTPYGYSVMLKKLMEFTHGKIVMALEGGYNLDSIAKSSLACVQVLLEDKIIQGSSEAYPFESTWPVIQAVRKRLC…
>Carubv10003001m|PACid:20909079	MTDTRVISTWTEFTRNSAIYLLFTFVTIKVFKFLFCNSRTSEMSSFSMATHPEALRRERILNSRLYFDVPLSKVSIIYSSAYDISFMGIEKLHPFDSTKWGRVCKFLVSDGFLEEKSIVEPLEASKTDLLVVHSENYLNSLKSSATVARIAEVPPVAFFPNFLVQQKVLYPFRKQVGGTILAAKLATERGWAINIGGGFHHCTAERGDLDAHQGNGHETDLGDDNRVYILDMYNPGIYPLDYSARRFIDQKVEVASGTTTEEYLRKLDEALEVASRNFQPELVIYNAGTDILDGDPLGLLKISPDGVTSRDEKVFRFAREKNIPLVMLTSGGYMKLSARVIADSIENLSRQGLIQTRPE*
>Cucsa.100050.1|PACid:16958510	MDTGGNSLPSGADGVKRKVSYFYDPEIGNYYYGQGHPMKPHRIRMTHALLAHYGLLQHMQVFKPTLAKDKDLCRFHADDYVSFLRNITPETQQDQLRQLKRFNVGEDCPVFDGLYSFCQTYAGGSVGGAVKLNHNQCDIAVNWAGGLHHAKKCEASGFCYVNDIVLAILELLKQHERVLYVDIDIHHGDGVEEAFYTTDRVMTVSFHKFGDYFPGTGDIRDIGYGKGKYYSLNVPLDDGIDDESYHSLFKPIMGKVMEIFKPGAVVLQCGADSLSGDRLGCFNLSIKGHAECVKYMRSFNVPLLLLGGGGYTIRNVARCWCYETGVALGMDVDNKMPQHEYYEYFGPDYTLHVAPSNMENKNSRKILEDIRVNLLGYLSKLQHAPSVQFQERPPDTEFQ…
>Cucsa.100050.2|PACid:16958511	MDTGGNSLPSGADGVKRKVSYFYDPEIGNYYYGQGHPMKPHRIRMTHALLAHYGLLQHMQVFKPTLAKDKDLCRFHADDYVSFLRNITPETQQDQLRQLKRFNVGEDCPVFDGLYSFCQTYAGGSVGGAVKLNHNQCDIAVNWAGGLHHAKKCEASGFCYVNDIVLAILELLKQHERVLYVDIDIHHGDGVEEAFYTTDRVMTVSFHKFGDYFPGTGDIRDIGYGKGKYYSLNVPLDDGIDDESYHSLFKPIMGKVMEIFKPGAVVLQCGADSLSGDRLGCFNLSIKGHAECVKYMRSFNVPLLLLGGGGYTIRNVARCWCYETGVALGMDVDNKMPQHEYYEYFGPDYTLHVAPSNMENKNSRKILEDIRVNLLGYLSKLQHAPSVQFQERPPDTEFQ…
>Cucsa.120070.1|PACid:16961073	METGGNSLPSGPDGVKRKVCYFYDPEVGNYYYGQGHPMKPHRIRMTHALLAHYGLLQHMQVFKPLPARDKVLCRFHADDYVAFLKSITPETQQDQLRQLKRFNVGEDCPVFDGLYSFCQTYAGGSVGGAVKLNHKVCDIAVNWSGGLHHAKKCEASGFCYVNDIVLAILELLKHYERVLYVDIDIHHGDGVEEAFYTTDRVMTVSFHKFGDYFPGTGDIRDIGYGKGKYYSLNVPLDDGIDDESYHFLFKPIMGKVMEVFKPGAVVLQCGADSLSGDRLGCFNLSIKGHAECVRYMRSFNVPLLLLGGGGYTIRNVARCWCYETGVALGMEVDDKMPQHEYYEYFGPDYTLHVAPSNMENKNTHQMLEEIQGKLLEYLSRLQHAPSVQFQERPPDTELP…
>Cucsa.196560.1|PACid:16968280	MSDDIHGGASLPSGPDGRKRRVTYFYEPTIGDYYYGQGHPMKPHRIRMAHNLIVHYGLHRRMEINRPYPAGPEDIRRFHSDDYVDFLASVSPETLSDHAFSRHLKRFNVGEDCPVFDGLFGFCQASAGGSIGAAVKLNRGDADIAINWAGGLHHAKKSEASGFCYVNDIVLGILELLKYHKRVLYIDIDVHHGDGVEEAFYTTDRVMTVSFHKFGDFFPGTGHIKDVGVGTGKNYALNVPLNDGMDDDSFRGLFRPLIQKVMEVYQPDAVVLQCGADSLSGDRLGCFNLSVKGHADCLRFLRSFNVPLMVLGGGGYTIRNVARCWCYETAVAVGVEPDNKLPYNEYFEYFGPDYALHIEPSNMENLNSPKDMEKIRNTLLEQLSRLPHAPSVPFQMTPS…
>Cucsa.385280.1|PACid:16982543	MRSKDRISYFYDGDVGSVYFGPNHPMKPHRLCMTHHLVLSYELHKKMEIYRPHKAYPVELAQFHSADYVEFLHRINPDTQHLFANELSKYNLGEDCPVFENLFEFCQIYAGGTIDAARRLNHQLCDIAINWAGGLHHAKKCEASGFCYINDLVLGILELLKYHSRVLYIDIDVHHGDGVEEAFYFTDRVMTVSFHKYGDLFFPGTGDVKEIGEREGKFYAINVPLKDGIDDGSFNRLFRTIISKVVEMYRPGVIVLQCGADSLAGDRLGCFNLSIDGHAECVRFVKKFNLPLLVTGGGGYTKENVARCWTVETGVLLDTELPNEIPDNEYIKYFSPDHLLRIPNGHMENLNTKSYLSTIKTQVLENLRFIQHAPGVQMQEVPPDFYIPDFDEDGQNPDE…
>Cucsa.385280.2|PACid:16982544	MRSKDRISYFYDGDVGSVYFGPNHPMKPHRLCMTHHLVLSYELHKKMEIYRPHKAYPVELAQFHSADYVEFLHRINPDTQHLFANELSKYNLGEDCPVFENLFEFCQIYAGGTIDAARRLNHQLCDIAINWAGGLHHAKKCEASGFCYINDLVLGILELLKYHSRVLYIDIDVHHGDGVEEAFYFTDRVMTVSFHKYGDLFFPGTGDVKEIGEREGKFYAINVPLKDGIDDGSFNRLFRTIISKVVEMYRPGVIVLQCGADSLAGDRLGCFNLSIDGHAECVRFVKKFNLPLLVTGGGGYTKENVARCWTVETGVLLDTELPNEIPDNEYIKYFSPDHLLRIPNGHMENLNTKSYLSTIKTQVLENLRFIQHAPGVQMQEVPPDFYIPDFDEDGQNPDE…
>Cucsa.385280.3|PACid:16982545	MRSKDRISYFYDGDVGSVYFGPNHPMKPHRLCMTHHLVLSYELHKKMEIYRPHKAYPVELAQFHSADYVEFLHRINPDTQHLFANELSKYNLGEDCPVFENLFEFCQIYAGGTIDAARRLNHQLCDIAINWAGGLHHAKKCEASGFCYINDLVLGILELLKYHSRVLYIDIDVHHGDGVEEAFYFTDRVMTVSFHKYGDLFFPGTGDVKEIGEREGKFYAINVPLKDGIDDGSFNRLFRTIISKVVEMYRPGVIVLQCGADSLAGDRLGCFNLSIDGHAECVRFVKKFNLPLLVTGGGGYTKENVARCWTVETGVLLDTELPNEIPDNEYIKYFSPDHLLRIPNGHMENLNTKSYLSTIKTQVLENLRFIQHAPGVQMQEVPPDFYIPDFDEDGQNPDE…
>Cucsa.385280.4|PACid:16982546	MSFIRRWKFITVWLYMFLFLCIMQRPHKAYPVELAQFHSADYVEFLHRINPDTQHLFANELSKYNLGEDCPVFENLFEFCQIYAGGTIDAARRLNHQLCDIAINWAGGLHHAKKCEASGFCYINDLVLGILELLKYHSRVLYIDIDVHHGDGVEEAFYFTDRVMTVSFHKYGDLFFPGTGDVKEIGEREGKFYAINVPLKDGIDDGSFNRLFRTIISKVVEMYRPGVIVLQCGADSLAGDRLGCFNLSIDGHAECVRFVKKFNLPLLVTGGGGYTKENVARCWTVETGVLLDTELPNEIPDNEYIKYFSPDHLLRIPNGHMENLNTKSYLSTIKTQVLENLRFIQHAPGVQMQEVPPDFYIPDFDEDGQNPDERMNRHTQDKQIQRDDEYYEGDNDNDH…
>Cucsa.100840.1|PACid:16958593	MELTPKFLGSNVIQLENYKPASVDDIVSVHSKSYVAGLEKAMDRASRDGLILIEGSGPTYATATTFNESLVAAGAGISLVDSVVKASQTHKNPPIGFALIRPPGHHAVPKGPMGFCVFGNVAIAARYAQRVHGLKRVFIIDFDAHHGNGTSDAFYDDSDIFFLSTHQDGSYPGTGKIDEVGCGDGEGTTLNIPLPGGSGDYAMKMVFDEVIVPCAQRFKPDIILVSAGYDAHVLDPLANLQFTTGTYYMLASNIKQLAKELCGGRCIFFLEGGYNLESLSYSVADSFRAFLDEPSMASEFDNPAILYEEPSRKFKQVIQKVKQIHSL*
>Cucsa.198200.1|PACid:16968554	MDVDGSGTTKFNGINGDSRRLGVLYDDRMCKHHTPDGDYHPENPYRIRAIWNKLHSAGILQRCVVLKGKEAEDKHILAVHSKNHVKLIKEISSKEFDSRRDKIASKLNSIYFNEGSSEASYLAAGSVIDVAEKVAKGDLDSGIAIVRPPGHHAEHDEAMGFCLFNNIAVAASFILNERPDLGIKKILIVDWDVHHGNATQKMFWEDPRVLFFSVHRHEYGSFYPATHDGFYTKVGEGPGAGYNINVPWENGRCGDADYLAVWDHILLPVAEEYNPDMIMVSAGFDAAVGDPLGGCCVTPYGYSIMLKKLMNLAQGKIVLALEGGYNLDSIASSMLACAELLLDGRTVNKPQETYPFESTWQVIQAVRQELSPFWPILSDEIPDNLISKKVPLPEVLLSS…
>Cucsa.355670.1|PACid:16980201	MVSEALQKRVNGEAEVNLQKQGEQHPRHSLNGRCGKSGSERKSVRSCPDDSCREDNTGVASYKDVPSSVDIDMQPDSLRKKTRKQREISFQDMGNNVDIFDDGDDDDDDDSDWEPLQKLREIVKWFCTNCTMANLDVAVHCDSCGEHKESAILKHGFFAPSFVQDSNFLKTELEMKRTDKAMVSQVSTSNSSTAIGFDERMLLHSEVEMKSHPHPERPDRLRAIAASLATAGIFPGKCYPIPAREITKEELEMVHSLENIQAVEVTSNVISCYFTPDTYANKHSAQAARLAAGLCADLASEIVSGRAKNGFALVRPPGHHAGVKQAMGFCLHNNAAVSALAAQAAGAKKVLIVDWDVHHGNGTQEIFEQNKSVLYISLHRHEFGRFYPGTGAADEVGTM…
>Cucsa.353290.1|PACid:16980138	MSSSLSPDANDGEAVRRDRILSSKLYFDVPSSKVPVIYSSSYDISFLGIEKLHPFDSKKWGRVCQFLIAAGVLRKDQIIKPLEAKKNDLLVVHPESYLNSLKNSSNVAKIIEVPPVALFPHCVVKEKVQRPFRNQVGGSILAGKVAKEKGWAINVGGGFHHCSAERGGGFCVYADISLCIHYAFVQLNISKAMIIDLDAHQGNGHEMDFAHDRRVYILDMFNPGIYPFDYEARRCIDQKVEVVSGTTTSEYLKKLDEALEVAATSYDPELIVYNAGTDILDGDPLGLLKISAEGIAKRDEKVFRFARARNIPIVMLTSGGYMKSSAKVIADSIENLSKQRLIDTESSPHRT*
>Cucsa.319590.1|PACid:16977264	LLPWLVHRQYMCFGTRGCSITTPAMGYSTPEKIQVFSTSWINIQKTLTGLRTWFPFSKEDLSLLSSLGIPDDTHSSLNCILFTIKLVEADKNGGKVMCCGTFLNPGSWDVSLLAAGTTLSAMKHVLEGQGNIAYALVRPPGHHAQPTRADGYCFLNNAGLAVHLALNSGCEKVAVVDIDVHHGNGTAEGFYMSNKVLTISLHMDHGSWGPSHPQSGSIDELGEGQGYGYNLNIPLPNGTGNRGYEYAMKTLVVPAIQKFEPHMIVLVVGQDSSAFDPNGRQCLTMDGYWKIGQIISELAKKYSSGSLLIVQEGGYHVTYSAYCLHATLEGILNLSPPLISDPLDSYPEDEAFSVKVIDFIKKYEDENVPFLKV*
>orange1.1g010834m|PACid:18099270	MDTGGNSLPSGTDGVKRKVCYFYDPEVGNYYYGQGHPMKPHRIRMTHALLAHYGLLQNMQVLKPFPARERDLCRFHADDYVSFLRSITPETQQDQLRQLKRFNVGEDCPVFDGLFSFCQTYAGGSVGGAVKLNHGLCDIAINWAGGLHHAKKCEASGFCYVNDIVLAILELLKQHERVLYVDIDIHHGDGVEEAFYTTDRVMTVSFHKFGDYFPGTGDIRDIGYSKGKFYSLNVPLDDGIDDESYHYLFKPIIGKVMEVFRPGAVVLQCGADSLSGDRLGCFNLSIKGHAECVKFMRSFNVPLLLLGGGGYTIRNVARCWCYETGVALGVEVDDKMPQHEYYEYFGPDYTLHVAPSNMENKNSRQLLEEIRNKLLEYLSKLQHAPSVQFQERPPDSELP…
>orange1.1g010858m|PACid:18099271	MDTGGNSLPSGTDGVKRKVCYFYDPEVGNYYYGQGHPMKPHRIRMTHALLAHYGLLQNMQVLKPFPARERDLCRFHADDYVSFLRSITPETQQDQLRQLKRFNVGEDCPVFDGLFSFCQTYAGGSVGGAVKLNHGLCDIAINWAGGLHHAKKCEASGFCYVNDIVLAILELLKQHERVLYVDIDIHHGDGVEEAFYTTDRVMTVSFHKFGDYFPGTGDIRDIGYSKGKFYSLNVPLDDGIDDESYHYLFKPIIGKVMEVFRPGAVVLQCGADSLSGDRLGCFNLSIKGHAECVKFMRSFNVPLLLLGGGGYTIRNVARCWCYETGVALGVEVDDKMPQHEYYEYFGPDYTLHVAPSNMENKNSRQLLEEIRNKLLEYLSKLQHAPSVQFQERPPDSELP…
>orange1.1g011109m|PACid:18099272	MDTGGNSLPSGTDGVKRKVCYFYDPEVGNYYYGQGHPMKPHRIRMTHALLAHYGLLQNMQVLKPFPARERDLCRFHADDYVSFLRSITPETQQDQLRQLKRFNVGEDCPVFDGLFSFCQTYAGGSVGGAVKLNHGLCDIAINWAGGLHHAKKCEASGFCYVNDIVLAILELLKQHERVLYVDIDIHHGDGVEEAFYTTDRVMTVSFHKFGDYFPGTGDIRDIGYSKGKFYSLNVPLDDGIDDESYHYLFKPIIGKVMEVFRPGAVVLQCGADSLSGDRLGCFNLSIKGHAECVKFMRSFNVPLLLLGGGGYTIRNVARCWCYETGVALGVEVDDKMPQHEYYEYFGPDYTLHVAPSNMENKNSRQLLEEIRNKLLEYLSKLQHAPSVQFQERPPDSELP…
>orange1.1g011761m|PACid:18099273	MDTGGNSLPSGTDGVKRKVCYFYDPEVGNYYYGQGHPMKPHRIRMTHALLAHYGLLQNMQVLKPFPARERDLCRFHADDYVSFLRSITPETQQDQLRQLKRFNVGEDCPVFDGLFSFCQTYAGGSVGGAVKLNHGLCDIAINWAGGLHHAKKCEASGFCYVNDIVLAILELLKQHERVLYVDIDIHHGDGVEEAFYTTDRVMTVSFHKFGDYFPGTGDIRDIGYSKGKFYSLNVPLDDGIDDESYHYLFKPIIGKVMEVFRPGAVVLQCGADSLSGDRLGCFNLSIKGHAECVKFMRSFNVPLLLLGGGGYTIRNVARCWCYETGVALGVEVDDKMPQHEYYEYFGPDYTLHVAPSNMENKNSRQLLEEIRNKLLEYLSKLQHAPSVQFQERPPDSELP…
>orange1.1g014465m|PACid:18099274	MDTGGNSLPSGTDGVKRKVCYFYDPEVGNYYYGQGHPMKPHRIRMTHALLAHYGLLQNMQVLKPFPARERDLCRFHADDYVSFLRSITPETQQDQLRQLKRFNVGEDCPVFDGLFSFCQTYAGGSVGGAVKLNHGLCDIAINWAGGLHHAKKCEASGFCYVNDIVLAILELLKQHERVLYVDIDIHHGDGVEEAFYTTDRVMTVSFHKFGDYFPGTGDIRDIGYSKGKFYSLNVPLDDGIDDESYHYLFKPIIGKVMEVFRPGAVVLQCGADSLSGDRLGCFNLSIKGHAECVKFMRSFNVPLLLLGGGGYTIRNVARCWCYETGVALGVEVDDKMPQHEYYEYFGPDYTLHVAPSNMENKNSRQLLEEIRNKLLEYLSKLQHAPSVQFQERPPDSELP…
>orange1.1g014460m|PACid:18099275	MDTGGNSLPSGTDGVKRKVCYFYDPEVGNYYYGQGHPMKPHRIRMTHALLAHYGLLQNMQVLKPFPARERDLCRFHADDYVSFLRSITPETQQDQLRQLKRFNVGEDCPVFDGLFSFCQTYAGGSVGGAVKLNHGLCDIAINWAGGLHHAKKCEASGFCYVNDIVLAILELLKQHERVLYVDIDIHHGDGVEEAFYTTDRVMTVSFHKFGDYFPGTGDIRDIGYSKGKFYSLNVPLDDGIDDESYHYLFKPIIGKVMEVFRPGAVVLQCGADSLSGDRLGCFNLSIKGHAECVKFMRSFNVPLLLLGGGGYTIRNVARCWCYETGVALGVEVDDKMPQHEYYEYFGPDYTLHVAPSNMENKNSRQLLEEIRNKLLEYLSKLQHAPSVQFQERPPDSELP…
>orange1.1g014470m|PACid:18099276	MDTGGNSLPSGTDGVKRKVCYFYDPEVGNYYYGQGHPMKPHRIRMTHALLAHYGLLQNMQVLKPFPARERDLCRFHADDYVSFLRSITPETQQDQLRQLKRFNVGEDCPVFDGLFSFCQTYAGGSVGGAVKLNHGLCDIAINWAGGLHHAKKCEASGFCYVNDIVLAILELLKQHERVLYVDIDIHHGDGVEEAFYTTDRVMTVSFHKFGDYFPGTGDIRDIGYSKGKFYSLNVPLDDGIDDESYHYLFKPIIGKVMEVFRPGAVVLQCGADSLSGDRLGCFNLSIKGHAECVKFMRSFNVPLLLLGGGGYTIRNVARCWCYETGVALGVEVDDKMPQHEYYEYFGPDYTLHVAPSNMENKNSRQLLEEIRNKLLEYLSKLQHAPSVQFQERPPDSELP…
>orange1.1g041063m|PACid:18132548	NQLTLKPTLYIGRNRIQCLDFCKKRERGGKKKRHKREKSQLSKMEEPTEGASLVSGPDGKKRRVSYFYEPTIGDYYYGQGHPMKPHRIRMAHNLIVHYGLHRRMEVNRPFPAGPSDIRRFHTDEYVEFLASVSPESSGDPSFSRHLKRFNVGEDCPVFDGLFGFCQASAGGSIGAAVKLNRGDADIAVNWAGGLHHAKKSEASGFCYVNDIVLGILELLKVHRRVLYVDIDVHHGDGVEEAFYTTDRVMTVSFHKFGDFFPGTGHIKDVGAGQGKFYALNVPLNDGLDDESFRGLFRPIIQKVMEVYQPDAVVLQCGADSLSGDRLGCFNLSVKGHADCLRFLRSFNVPLMVLGGGGYTIRNVARCWCYETAVAVGVEPDNKLPYNEYYEYFGPDYTLH…
>orange1.1g013038m|PACid:18119079	MRSKDKISYFYDGDVGSVYFGPNHPMKPHRLCMTHHLVLSYDLHKKMEIYRPHKAYPVELAQFHSADYVEFLHRITPDTQHLFRQELTKYNLGEDCPVFENLFEFCQIYAGGTIDAARRLNNQLCDIAINWAGGLHHAKKCEASGFCYINDLVLGILELLKYHARVLYIDIDVHHGDGVEEAFYFTDRLLQTCRYNLTKYLILVTYPDVKVMTVSFHKFGDLFFPGTGDVKEIGEREGKFYAINVPLKDGIDDTSFTRLFKTIISKVVETYAPGAIVLQCGADSLAGDRLGCFNLSIDGHAECVRFVKKFNLPLLVTGGGGYTKENVARCWTVETGILLDTELPNEIPENEYIKYFAPECSLRIPNGHIENLNSKSYLSTIKMQVLENLRSIQHAPSVQ…
>orange1.1g014167m|PACid:18119080	MRSKDKISYFYDGDVGSVYFGPNHPMKPHRLCMTHHLVLSYDLHKKMEIYRPHKAYPVELAQFHSADYVEFLHRITPDTQHLFRQELTKYNLGEDCPVFENLFEFCQIYAGGTIDAARRLNNQLCDIAINWAGGLHHAKKCEASGFCYINDLVLGILELLKYHARVLYIDIDVHHGDGVEEAFYFTDRVMTVSFHKFGDLFFPGTGDVKEIGEREGKFYAINVPLKDGIDDTSFTRLFKTIISKVVETYAPGAIVLQCGADSLAGDRLGCFNLSIDGHAECVRFVKKFNLPLLVTGGGGYTKENVARCWTVETGILLDTELPNEIPENEYIKYFAPECSLRIPNGHIENLNSKSYLSTIKMQVLENLRSIQHAPSVQMQEVPPDFYIPEFDEDEQNPDE…
>orange1.1g017484m|PACid:18119081	MRSKDKISYFYDGDVGSVYFGPNHPMKPHRLYNLGEDCPVFENLFEFCQIYAGGTIDAARRLNNQLCDIAINWAGGLHHAKKCEASGFCYINDLVLGILELLKYHARVLYIDIDVHHGDGVEEAFYFTDRVMTVSFHKFGDLFFPGTGDVKEIGEREGKFYAINVPLKDGIDDTSFTRLFKTIISKVVETYAPGAIVLQCGADSLAGDRLGCFNLSIDGHAECVRFVKKFNLPLLVTGGGGYTKENVARCWTVETGILLDTELPNEIPENEYIKYFAPECSLRIPNGHIENLNSKSYLSTIKMQVLENLRSIQHAPSVQMQEVPPDFYIPEFDEDEQNPDERMDQHTQDKQIQRDDEFYEGDNDNDHMDVG*
>orange1.1g017454m|PACid:18119082	MRSKDKISYFYDGDVGSVYFGPNHPMKPHRLCMTHHLVLSYDLHKKMEIYRPHKAYPVELAQFHSADYVEFLHRITPDTQHLFRQELTKYNLGEDCPVFENLFEFCQIYAGGTIDAARRLNNQLCDIAINWAGGLHHAKKCEASGFCYINDLVLGILELLKYHARVLYIDIDVHHGDGVEEAFYFTDRVMTVSFHKFGDLFFPGTGDVKEIGEREGKFYAINVPLKDGIDDTSFTRLFKTIISKVVETYAPGAIVLQCGADSLAGDRLGCFNLSIDGHAECVRFVKKFNLPLLVTGGGGYTKENVARCWTVETGILLDTELPNEIPENEYIKYFAPECSLRIPNGHIVCSFKEIDKFILFNKQILYFIFYI*
>orange1.1g020378m|PACid:18093779	MELTSEFRGSEIIELKNFSPASVDDIASVHARAYVSGLEKAMDRASQQGIILIEGSGPTYATATTFQESLAAAGAGIALVDSVVAASKNRPDPPLGFALIRPPGHHAIPKGPMGFCVFGNVAIAARYAQRAHGLKRVFIIDFDVHHGNGTNDAFYDDPDIFFLSTHQDGSYPGTGKIDEVGRGDGEGSTLNLPLPGGSGDTAMRTVFHEVIVPCAQRFKPDLILVSAGYDAHVLDPLASLQFTTGTYYMLAANIKQLAKDLCGSRCVFFLEGGYNLNSLSYSVADSFRAFLGEPSKASEFDNPAILYEEPSAKVKQAIERVKHIHSL*
>orange1.1g020361m|PACid:18093780	MELTSEFRGSEIIELKNFSPASVDDIASVHARAYVSGLEKAMDRASQQGIILIEGSGPTYATATTFQESLAAAGAGIALVDSVVAASKNRPDPPLGFALIRPPGHHAIPKGPMGFCVFGNVAIAARYAQRAHGLKRVFIIDFDVHHGNGTNDAFYDDPDIFFLSTHQDGSYPGTGKIDEVGRGDGEGSTLNLPLPGGSGDTAMRTVFHEVIVPCAQRFKPDLILVSAGYDAHVLDPLASLQFTTGTYYMLAANIKQLAKDLCGSRCVFFLEGGYNLNSLSYSVADSFRAFLGEPSKASEFDNPAILYEEPSAKVKQAIERVKHIHSL*
>orange1.1g020351m|PACid:18093781	MELTSEFRGSEIIELKNFSPASVDDIASVHARAYVSGLEKAMDRASQQGIILIEGSGPTYATATTFQESLAAAGAGIALVDSVVAASKNRPDPPLGFALIRPPGHHAIPKGPMGFCVFGNVAIAARYAQRAHGLKRVFIIDFDVHHGNGTNDAFYDDPDIFFLSTHQDGSYPGTGKIDEVGRGDGEGSTLNLPLPGGSGDTAMRTVFHEVIVPCAQRFKPDLILVSAGYDAHVLDPLASLQFTTGTYYMLAANIKQLAKDLCGSRCVFFLEGGYNLNSLSYSVADSFRAFLGEPSKASEFDNPAILYEEPSAKVKQAIERVKHIHSL*
>orange1.1g020323m|PACid:18093782	MELTSEFRGSEIIELKNFSPASVDDIASVHARAYVSGLEKAMDRASQQGIILIEGSGPTYATATTFQESLAAAGAGIALVDSVVAASKNRPDPPLGFALIRPPGHHAIPKGPMGFCVFGNVAIAARYAQRAHGLKRVFIIDFDVHHGNGTNDAFYDDPDIFFLSTHQDGSYPGTGKIDEVGRGDGEGSTLNLPLPGGSGDTAMRTVFHEVIVPCAQRFKPDLILVSAGYDAHVLDPLASLQFTTGTYYMLAANIKQLAKDLCGSRCVFFLEGGYNLNSLSYSVADSFRAFLGEPSKASEFDNPAILYEEPSAKVKQAIERVKHIHSL*
>orange1.1g020411m|PACid:18093783	MELTSEFRGSEIIELKNFSPASVDDIASVHARAYVSGLEKAMDRASQQGIILIEGSGPTYATATTFQESLAAAGAGIALVDSVAASKNRPDPPLGFALIRPPGHHAIPKGPMGFCVFGNVAIAARYAQRAHGLKRVFIIDFDVHHGNGTNDAFYDDPDIFFLSTHQDGSYPGTGKIDEVGRGDGEGSTLNLPLPGGSGDTAMRTVFHEVIVPCAQRFKPDLILVSAGYDAHVLDPLASLQFTTGTYYMLAANIKQLAKDLCGSRCVFFLEGGYNLNSLSYSVADSFRAFLGEPSKASEFDNPAILYEEPSAKVKQAIERVKHIHSL*
>orange1.1g048339m|PACid:18107252	MAASPSEPPSPAAEGIINVFWDDGMLNHDTGKGLFDTGFDPGFLEVLEKHPENSDRIKNIVSILKRGPISPYISWHSGIPAQIPQLLSFHTPDYINELVEADKAGGKMVCDGTVLNPGSWGAALLAVGTTLSAMKHVLDGHGKIAYALVRPPGHHAQPTMADGYCFLNNAGLAVQLALNSGCGKVVVIDIDVHYGNGTAEGFYRSNKVLTISLHMNHGSWGPSHPQNGTVDELGEGEGFGYNLNIPLPNGTGDRGYVHAMTELVVPAIQKFEPNMIVLVVGQDSSAFDPNGRQCLTMDGYREMGRIVRSLADRYSGGRLLIVQEGGYHVTYSAYCLHATLEGVLNLPLALLSDPIAYYPEDEAFPVKVIESIKQYQNDVIPFLKGS*
>orange1.1g006415m|PACid:18133618	MEVKSGEGRTIKRRVGLLYDERMCKHNTPDGDYHPENPNRIKAIWNKLQAAGIPQRCVVLNAKEAKDKNLLSVHTENHVNLIKNISSKQFDSRRDRIASKLNSIYLNEGSSEAAYLAAGSVIEVAERVAEGELNSAFAIVRPPGHHAEPDEAMGFCLYNNVAVAASFLLNERPELGINKILIVDWDVHHGNSTQKMFWKDPRVLFFSVHRHEFGTFYPANDDGFYTMIGEGPGLGYNINVPWENGRCGDADYLAVWDHILLPVAKDFGPDIIIISAGFDAAAGDPLGGCRVTPYGYSVMLKKLMDFAQGKIVLALEGGYNLGSISNSVLACMNVLLEDKPVAGSSEAYPFESTWRVIQAVRKKLSAFWPTLADELPTKLTSLKAPPAHMISSSDSEDED…
>orange1.1g008057m|PACid:18133619	MEVKSGEGRTIKRRVGLLYDERMCKHNTPDGDYHPENPNRIKAIWNKLQAAGIPQRCVVLNAKEAKDKNLLSVHTENHVNLIKNISSKQFDSRRDRIASKLNSIYLNEGSSEAAYLAAGSVIEVAERVAEGELNSAFAIVRPPGHHAEPDEAMGFCLYNNVAVAASFLLNERPELGINKILIVDWDVHHGNSTQKMFWKDPRVLFFSVHRHEFGTFYPANDDGFYTMIGEGPGLGYNINVPWENGRCGDADYLAVWDHILLPVAKDFGPDIIIISAGFDAAAGDPLGGCRVTPYGYSVMLKKLMDFAQGKIVLALEGGYNLGSISNSVLACMNVLLEDKPVAGSSEAYPFESTWRVIQAVRKKLSAFWPTLADELPTKLTSLKAPPAHMISSSDSEDED…
>orange1.1g018685m|PACid:18096661	MSSSSSPSVTTDAETLKRNRILSSKLYFDIPIFKLPLIYSPDYDISFLGIEKLHPFDSSKWGRICQFLSSEGFLDKNCIVEPLEASKEDLLVVHSESYLKSLQSSPNVSIIIEVPPVALFPNCLVQRKVLYPFRKQVGGTILAAKLAKERGWAINVGGGFHHCSADEGGGFCAYADISLCIHYAFVQLNISRVMIIDLDAHQGNGHEKDFSSDSRVYILDMFNPGIYPRDYEARRFIDQKVEVVSGTTTNEYLKKLDEALEVAGHTFDPELVIYNAGTDILEGDPLGMLKISPDGIAARDEKTFRFARSRNIPIVMLTSGGYMKSSARVIANSVENLSRKGLINMGRSPVKI*
>orange1.1g019524m|PACid:18096662	MSSSSSPSVTTDAETLKRNRILSSKLYFDIPIFKLPLIYSPDYDISFLGIEKLHPFDSSKWGRICQFLSSEGFLDKNCIVEPLEASKEDLLVVHSESYLKSLQSSPNVSIIIEVPPVALFPNCLVQRKVLYPFRKQVGGTILAAKLAKERGWAINVGGGFHHCSADEGGGFCAYADISLCIHYAFVQLNISRVMIIDLDAHQGNGHEKDFSSDSRVYILDMFNPGIYPRDYEARRFIDQKVEVVSGTTTNEYLKKLDEALEVAGHTFDPELVIYNAGTDILEGDPLGMLKISPDGIAARDEKTFRFARSRNIPIVMLTSGPITSEKVLALWSIRFHVFV*
>orange1.1g022557m|PACid:18096663	MSSSSSPSVTTDAETLKRNRILSSKLYFDIPIFKLPLIYSPDYDISFLGIEKLHPFDSSKWGRICQFLSSEGFLDKNCIVEPLEASKEDLLVVHSESYLKSLQSSPNVSIIIEVPPVALFPNCLVQRKVLYPFRKQVGGTILAAKLAKERGWAINVGGGFHHCSADEGGGFCAYADISLCIHYAFVQLNISRVMIIDLDAHQGNGHEKDFSSDSRVYILDMFNPGIYPRDYEARRFIDQKVEVVSGTTTNEYLKKLDEALEVAGHTFDPELVIYNAGTDILEGDPLGMLKVKWGV*
>orange1.1g022526m|PACid:18096664	MSSSSSPSVTTDAETLKRNRILSSKLYFDIPIFKLPLIYSPDYDISFLGIEKLHPFDSSKWGRICQFLSSEGFLDKNCIVEPLEASKEDLLVVHSESYLKSLQSSPNVSIIIEVPPVALFPNCLVQRKVLYPFRKQVGGTILAAKLAKERGWAINVGGGFHHCSADEGGGFCAYADISLCIHYAFVQLNISRVMIIDLDAHQGNGHEKDFSSDSRVYILDMFNPGIYPRDYEARRFIDQKVEVVSGTTTNEYLKKLDEALEVAGHTFDPELVIYNAGTDILEGDPLGMLKVKWGV*
>orange1.1g022668m|PACid:18096665	MSSSSSPSVTTDAETLKRNRILSSKLYFDIPIFKLPLIYSPDYDISFLGIEKLHPFDSSKWGRICQFLSSEGFLDKNCIVEPLEASKEDLLVVHSESYLKSLQSSPNVSIIIEVPPVALFPNCLVQRKVLYPFRKQVGGTILAAKLAKERGWAINVGGGFHHCSADEGGGFCAYADISLCIHYAFVQLNISRVMIIDLDAHQGNGHEKDFSSDSRVYILDMFNPGIYPRDYEARRFIDQKVEVVSGTTTNEYLKKLDEALEVYMFKTFSVHVFHLLFFPKSFHHYWKEDCGCLL*
>orange1.1g022642m|PACid:18096666	MSSSSSPSVTTDAETLKRNRILSSKLYFDIPIFKLPLIYSPDYDISFLGIEKLHPFDSSKWGRICQFLSSEGFLDKNCIVEPLEASKEDLLVVHSESYLKSLQSSPNVSIIIEVPPVALFPNCLVQRKVLYPFRKQVGGTILAAKLAKERGWAINVGGGFHHCSADEGGGFCAYADISLCIHYAFVQLNISRVMIIDLDAHQGNGHEKDFSSDSRVYILDMFNPGIYPRDYEARRFIDQKVEVVSGTTTNEYLKKLDEALEVYMFKTFSVHVFHLLFFPKSFHHYWKEDCGCLL*
>orange1.1g025519m|PACid:18096667	MSSSSSPSVTTDAETLKRNRILSSKLYFDIPIFKLPLIYSPDYDISFLGIEKLHPFDSSKWGRICQFLSSEGFLDKNCIVEPLEASKEDLLVVHSESYLKSLQSSPNVSIIIEVPPVALFPNCLVQRKVLYPFRKQVGGTILAAKLAKERGWAINVGGGFHHCSADEGGGFCAYADISLCIHYAFVQLNISRVMIIDLDAHQGNGHEKDFSSDSRVYILDMFNPGIYPRDYEARRFIDQKVEVVVNNQYTS*
>orange1.1g027427m|PACid:18096668	MSSSSSPSVTTDAETLKRNRILSSKLYFDIPIFKLPLIYSPDYDISFLGIEKLHPFDSSKWGRICQFLSSEGFLDKNCIVEPLEASKEDLLVVHSESYLKSLQSSPNVSIIIEVPPVALFPNCLVQRKVLYPFRKQVGGTILAAKLAKERGWAINVGGGFHHCSADEGGGFCAYADISLCIHYAFVQLNISRVMIIDLDAHQGNGHEKDFSSDSRSCLYSGYV*
>orange1.1g029525m|PACid:18096669	MSSSSSPSVTTDAETLKRNRILSSKLYFDIPIFKLPLIYSPDYDISFLGIEKLHPFDSSKWGRICQFLSSEGFLDKNCIVEPLEASKEDLLVVHSESYLKSLQSSPNVSIIIEVPPVALFPNCLVQRKVLYPFRKQVGGTILAAKLAKERGWAINVGGGFHHCSADEGGGFCAYADISLCIHYAFVQLNISR*
>Eucgr.I01553.1|PACid:23596177	MDTGGNSLPSGPDGVKRKVCYFYDPEVGNYYYGQGHPMKPHRIRMTHALLAHYGLLQHMQVLKPVPARDRDLCRFHADDYVAFLRSITPETQQDQLRQLKRFNVGEDCPVFDGLHSFCQTYAGGSVGGAVKLNHGLCDIAINWAGGLHHAKKCEASGFCYVNDIVLGILELLKQHERVLYVDIDIHHGDGVEEAFYTTDRVMTVSFHKFGDYFPGTGDIRDIGYGKGKYYSLNVPLDDGIDDESYHSLFKPIIGKVMEVFKPGAVVLQCGADSLSGDRLGCFNLSIKGHAECVRYMRSFNVPVLLLGGGGYTIRNVARCWCYETGVALGLEVDDKMPQHEYYEYFGPDYTLHVAPSNMENKNSRQLLEEIRSKLLENLSKLQHAPSVPFQERPPDTELP…
>Eucgr.I01553.2|PACid:23596178	MDTGGNSLPSGPDGVKRKVCYFYDPEVGNYYYGQGHPMKPHRIRMTHALLAHYGLLQHMQVLKPVPARDRDLCRFHADDYVAFLRSITPETQQDQLRQLKRFNVGEDCPVFDGLHSFCQTYAGGSVGGAVKLNHGLCDIAINWAGGLHHAKKCEASGFCYVNDIVLGILELLKQHERVLYVDIDIHHGDGVEEAFYTTDRVMTVSFHKFGDYFPGTGDIRDIGYGKGKYYSLNVPLDDGIDDESYHSLFKPIIGKVMEVFKPGAVVLQCGADSLSGDRLGCFNLSIKGHAECVRYMRSFNVPVLLLGGGGYTIRNVARCWCYETGVALGLEVDDKMPQHEYYEYFGPDYTLHVAPSNMENKNSRQLLEEIRSKLLENLSKLQHAPSVPFQERPPDTELP…
>Eucgr.I01553.3|PACid:23596179	MDTGGNSLPSGPDGVKRKVCYFYDPEVGNYYYGQGHPMKPHRIRMTHALLAHYGLLQHMQVLKPVPARDRDLCRFHADDYVAFLRSITPETQQDQLRQLKRFNVGEDCPVFDGLHSFCQTYAGGSVGGAVKLNHGLCDIAINWAGGLHHAKKCEASGFCYVNDIVLGILELLKQHERVLYVDIDIHHGDGVEEAFYTTDRVMTVSFHKFGDYFPGTGDIRDIGYGKGKYYSLNVPLDDGIDDESYHSLFKPIIGKVMEVFKPGAVVLQCGADSLSGDRLGCFNLSIKGHAECVRYMRSFNVPVLLLGGGGYTIRNVARCWCYETGVALGLEVDDKMPQHEYYEYFGPDYTLHVAPSNMENKNSRQLLEEIRSKLLENLSKLQHAPSVPFQERPPDTELP…
>Eucgr.I01553.4|PACid:23596180	MDTGGNSLPSGPDGVKRKVCYFYDPEVGNYYYGQGHPMKPHRIRMTHALLAHYGLLQHMQVLKPVPARDRDLCRFHADDYVAFLRSITPETQQDQLRQLKRFNVGEDCPVFDGLHSFCQTYAGGSVGGAVKLNHGLCDIAINWAGGLHHAKKCEASGFCYVNDIVLGILELLKQHERVLYVDIDIHHGDGVEEAFYTTDRVMTVSFHKFGDYFPGTGDIRDIGYGKGKYYSLNVPLDDGIDDESYHSLFKPIIGKVMEVFKPGAVVLQCGADSLSGDRLGCFNLSIKGHAECVRYMRSFNVPVLLLGGGGYTIRNVARCWCYETGVALGLEVDDKMPQHEYYEYFGPDYTLHVAPSNMENKNSRQLLEEIRSKLLENLSKLQHAPSVPFQERPPDTELP…
>Eucgr.J00456.1|PACid:23598217	MRPKDRISYFYDGDVGSVYFGPNHPMKPHRLCMTHHLVLSYELHTKMEIYRPHKAYPAELAQFHSPDYVEFLHRITPDTQHLFPNDLAKYNLGEDCPVFENLFEFCQIYAGGTIDAARRLNNQLCDIAINWAGGLHHAKKCEASGFCYINDLVLGILELLKYHARVLYIDIDVHHGDGVEEAFYFTDRVMTVSFHKFGDMFFPGTGDVKEIGGKEGKFYAINVPLKDGIDDTSFTRLFKAIISKVVETYQPGAIVLQCGADSLAGDRLGCFNLSIDGHSECVRFVKKFNLPLLVTGGGGYTKENVARCWVVETGVLLDTELPNEIPENEYFKYFAPDYSLKIPRGNIVLENLNSKSYLSAIKVQVLENLRNIQHAPSVQMQEVPPDFYIPDFDEDEQNP…
>Eucgr.J00456.2|PACid:23598218	MRPKDRISYFYDGDVGSVYFGPNHPMKPHRLCMTHHLVLSYELHTKMEIYRPHKAYPAELAQFHSPDYVEFLHRITPDTQHLFPNDLAKYNLGEDCPVFENLFEFCQIYAGGTIDAARRLNNQLCDIAINWAGGLHHAKKCEASGFCYINDLVLGILELLKYHARVLYIDIDVHHGDGVEEAFYFTDRVMTVSFHKFGDMFFPGTGDVKEIGGKEGKFYAINVPLKDGIDDTSFTRLFKAIISKVVETYQPGAIVLQCGADSLAGDRLGCFNLSIDGHSECVRFVKKFNLPLLVTGGGGYTKENVARCWVVETGVLLDTELPNEIPENEYFKYFAPDYSLKIPRGNIENLNSKSYLSAIKVQVLENLRNIQHAPSVQMQEVPPDFYIPDFDEDEQNPDE…
>Eucgr.J00456.3|PACid:23598219	MRPKDRISYFYDGDVGSVYFGPNHPMKPHRLCMTHHLVLSYELHTKMEIYRPHKAYPAELAQFHSPDYVEFLHRITPDTQHLFPNDLAKYNLGEDCPVFENLFEFCQIYAGGTIDAARRLNNQLCDIAINWAGGLHHAKKCEASGFCYINDLVLGILELLKYHARVLYIDIDVHHGDGVEEAFYFTDRVMTVSFHKFGDMFFPGTGDVKEIGGKEGKFYAINVPLKDGIDDTSFTRLFKAIISKVVETYQPGAIVLQCGADSLAGDRLGCFNLSIDGHSECVRFVKKFNLPLLVTGGGGYTKENVARCWVVETGVLLDTELPNEIPENEYFKYFAPDYSLKIPRGNIVLENLNSKSYLSAIKVQVLENLRNIQHAPSVQMQEVPPDFYIPDFDEDEQNP…
>Eucgr.J00456.4|PACid:23598220	MRPKDRISYFYDGDVGSVYFGPNHPMKPHRLCMTHHLVLSYELHTKMEIYRPHKAYPAELAQFHSPDYVEFLHRITPDTQHLFPNDLAKYNLGEDCPVFENLFEFCQIYAGGTIDAARRLNNQLCDIAINWAGGLHHAKKCEASGFCYINDLVLGILELLKYHARVLYIDIDVHHGDGVEEAFYFTDRVMTVSFHKFGDMFFPGTGDVKEIGGKEGKFYAINVPLKDGIDDTSFTRLFKAIISKVVETYQPGAIVLQCGADSLAGDRLGCFNLSIDGHSECVRFVKKFNLPLLVTGGGGYTKENVARCWVVETGVLLDTELPNEIPENEYFKYFAPDYSLKIPRGNIVLENLNSKSYLSAIKVQVLENLRNIQHAPSVQMQEVCIPYSATQRIFSLLEC…
>Eucgr.J00456.5|PACid:23598221	MRPKDRISYFYDGDVGSVYFGPNHPMKPHRLCMTHHLVLSYELHTKMEIYRPHKAYPAELAQFHSPDYVEFLHRITPDTQHLFPNDLAKYNLGEDCPVFENLFEFCQIYAGGTIDAARRLNNQLCDIAINWAGGLHHAKKCEASGFCYINDLVLGILELLKYHARVLYIDIDVHHGDGVEEAFYFTDRVMTVSFHKFGDMFFPGTGDVKEIGGKEGKFYAINVPLKDGIDDTSFTRLFKAIISKVVETYQPGAIVLQCGADSLAGDRLGCFNLSIDGHSECVRFVKKFNLPLLVTGGGGYTKENVARCWVVETGVLLDTELPNEIPENEYFKYFAPDYSLKIPRGNIVLENLNSKSYLSAIKVQVLENLRNIQHAPSVQMQEVCSTRFLYSRF*
>Eucgr.K02807.1|PACid:23604444	MVESSGGASLPSVGQDARKRRVSYFYEPTIGDYYYGQGHPMKPHRIRMAHNLIVHYYLHRRMEISRPFPAATTDIRRFHSEDYVTFISSVTPETVSDPAFSRQLKRFNVGEDCPVFDGIFGFCQASAGGSMGAAVKLNRGDSDIALNWAGGLHHAKKSEASGFCYVNDIVLGILELLKVHKRVLYVDIDVHHGDGVEEAFYTTDRVMTVSFHKFGDFFPGSGHIKDTGAGPGKNYALNVPLNDGIDDESFRGMFRPIIQKVMEVYQPDAVVLQCGADSLSGDRLGCFNLSVKGHADCLRFLRSFNVPLMVLGGGGYTMRNVARCWCYETAVAVGVEPENDLPYNEYYEYFGPDYTLHVEPCSMENLNAPKDLERIRNMLLEQLSRIPHAPSVPFQMTPP…
>Eucgr.K02807.2|PACid:23604445	MVESSGGASLPSVGQDARKRRVSYFYEPTIGDYYYGQGHPMKPHRIRMAHNLIVHYYLHRRMEISRPFPAATTDIRRFHSEDYVTFISSVTPETVSDPAFSRQLKRFNVGEDCPVFDGIFGFCQASAGGSMGAAVKLNRGDSDIALNWAGGLHHAKKSEASGFCYVNDIVLGILELLKVHKRVLYVDIDVHHGDGVEEAFYTTDRVMTVSFHKFGDFFPGSGHIKDTGAGPGKNYALNVPLNDGIDDESFRGMFRPIIQKVMEVYQPDAVVLQCGADSLSGDRLGCFNLSVKGHADCLRFLRSFNVPLMVLGGGGYTMRNVARCWCYETAVAVGVEPENDLPYNEYYEYFGPDYTLHVEPCSMENLNAPKDLERIRNMLLEQLSRIPHAPSVPFQMTPP…
>Eucgr.B00702.1|PACid:23565829	MTVAEDFHVNNRSKMVSQATPESRLTGGEDDNSLHNQVDELLCQELPERQVILEFEGTRPKPYFSDHNGGENSALGVRAAEDDLNSDVEAEEKQKEMTLEDMYKNDGTLYDDDEDDSDWEPVKRQVELMRWFCTNCTMVNVEDVFLCDICGEHRDSGILRHGFYASPFMQDVGAPSIEAEVQESREDHARSSPPSSSTVVGFDEKMLLHSEVEMKSHPHPERADRLQAIAASLATAGIFPGRCCSLPVREITKEELQMVHSSEHIDAVEMTSHMFSSYFTPDTYANEHSARAARIAAGLCADLASTIISGRSKNGFALVRPPGHHAGIKHAMGFCLHNNAAVAALAAQGAGAKKVLIVDWDVHHGNGTQEIFDGNKSVLYISLHRHEGGNFYPGTGAAH…
>Eucgr.B00702.2|PACid:23565830	MTVAEDFHVNNRSKMVSQATPESRLTGGEDDNSLHNQVDELLCQELPERQVILEFEGTRPKPYFSDHNGGENSALGVRAAEDDLNSDVEAEEKQKEMTLEDMYKNDGTLYDDDEDDSDWEPVKRQVELMRWFCTNCTMVNVEDVFLCDICGEHRDSGILRHGFYASPFMQDVGAPSIEAEVQESREDHARSSPPSSSTVVGFDEKMLLHSEVEMKSHPHPERADRLQAIAASLATAGIFPGRCCSLPVREITKEELQMVHSSEHIDAVEMTSHMFSSYFTPDTYANEHSARAARIAAGLCADLASTIISGRSKNGFALVRPPGHHAGIKHAMGFCLHNNAAVAALAAQGAGAKKVLIVDWDVHHGNGTQEIFDGNKSVLYISLHRHEGGNFYPGTGAAH…
>Eucgr.B01265.1|PACid:23566385	MEAVDSGSDGASRSQRRVGIVYDERMCRHHTPDNAPHPENPDRIRAIWNELQAAGITQRCEVLNAKEAEDKYILSVHSKSHVDLIRNISSKQFNSRRNIIASEFDSIYLNKGSSEAAYLAAGSVIEVAKRVAKGELDSAFAIVRPPGHHAEHDEAMGFCLYNNVAIATKFLLNKKELGINKILIVDWDVHHGNGTQKTFRKDPRVLFFSVHRHEFGSFYPASDDGDYTMIGEGPGAGYNINVPLGYGRHGDADYLAVWDHILIPVAKQFNPDMILISAGFDAAVGDPLGGCCVTPYGYAMMLKKLVDFARGKIVLALEGGYNLASISNSALACMEVLLDDKTVASSTKAYPFESTWRVIQAVRQELKAFWSVLADESPTKLTSQKAPIPQILISSFDSE…
>Eucgr.B01265.2|PACid:23566386	MEAVDSGSDGASRSQRRVGIVYDERMCRHHTPDNAPHPENPDRIRAIWNELQAAGITQRCEVLNAKEAEDKYILSVHSKSHVDLIRNISSKQFNSRRNIIASEFDSIYLNKGSSEAAYLAAGSVIEVAKRVAKGELDSAFAIVRPPGHHAEHDEAMGFCLYNNVAIATKFLLNKKELGINKILIVDWDVHHGNGTQKTFRKDPRVLFFSVHRHEFGSFYPASDDGDYTMIGEGPGAGYNINVPLGYGRHGDADYLAVWDHILIPVAKQFNPDMILISAGFDAAVGDPLGGCCVTPYGYAMMLKKLVDFARGKIVLALEGGYNLASISNSALACMEVLLDDKTVASSTKAYPFESTWRVIQAVRQELKAFWSVLADESPTKLTSQKAPIPQILISSFDSE…
>Eucgr.J00560.1|PACid:23598343	MAAAPSSPPTNRVDVFWHDGMLSHDTGRGVFDTGSDPGFLDVLEKHPENPDRVRNMVSILKRGPISPFISWHTATPALISQLLSFHSPEYINELVEADKNGGKVLCSGTFLNPGSWDAALLAAGNTLSAMKYVLDGKGKIAYALVRPPGHHAQPSQADGYCFLNNAGLAVRLALDSGCKRVVVVDIDVHYGNGTAEGFYQSSDVLTISLHMNHGSWGPSHPQSGSVDELGEDEGYGYNMNIPLPNGTGDRGYEYAVTELVVPAVESFKPEMVVLVVGQDSSAFDPNGRQCLTMDGYRAIGRTIRGLADRHSGGRILIVQEGGYHVTYSAYCLHATVEGILDLPDPLLADPIAYYPEDEAFPVKVVDSIKRYLVDKVPFLKEH*
>Eucgr.J01293.1|PACid:23599261	MELLPSPRATALAGNAALRGWNRARGLRSGAGFRLGAGLGGPQGRRRSPGTGGPVRCSSEAETRPRLAAARVVYGVAPAMGHNQESHPESHFRVPAIVTALQKMELTPKVRGDQIVELPTVKPASVDDLVHVHTRAYVLGLEKAMDKASEKGIIYIEGSGPTYATATTFQESLVAAGVGMALVDSVVDASRITQNPPTAFALIRPPGHHAIPKGPMGFCVFGNIAIAARYAQRVHGLKRVFIIDFDVHHGNGTNDAFYDDPDIFFLSTHQDGSYPGTGKIDEIGVADGEGTTLNLPLPGGSGDIAMRTVFDEIIAPCAQRFKPDIILVSAGYDAHVLDPLASLQFTTGTYYALASNIKQLAEELCGGRCIFFLEGGYNLQSLSYSVADSFRAFLGEPSL…
>Eucgr.J01293.2|PACid:23599262	MELLPSPRATALAGNAALRGWNRARGLRSGAGFRLGAGLGGPQGRRRSPGTGGPVRCSSEAETRPRLAAARVVYGVAPAMGHNQESHPESHFRVPAIVTALQKMELTPKVRGDQIVELPTVKPASVDDLVHVHTRAYVLGLEKAMDKASEKGIIYIEGSGPTYATATTFQESLVAAGVGMALVDSVDASRITQNPPTAFALIRPPGHHAIPKGPMGFCVFGNIAIAARYAQRVHGLKRVFIIDFDVHHGNGTNDAFYDDPDIFFLSTHQDGSYPGTGKIDEIGVADGEGTTLNLPLPGGSGDIAMRTVFDEIIAPCAQRFKPDIILVSAGYDAHVLDPLASLQFTTGTYYALASNIKQLAEELCGGRCIFFLEGGYNLQSLSYSVADSFRAFLGEPSLA…
>Eucgr.K02528.1|PACid:23604125	MEAVASGSDGASRSQQRVGIAYDERMCRHHTPDDEPHPENPNRIRAIWNKLQAAGITQRCEVLNAKEAEDKYILSVHGKSHVDLIRNISSKQFNSRRNRIASKFNSIYLNEGSSEAAYLAAGSVIEVAKRVAKGELDSAFAIVRPPGHHAEHDEAMGFCLYNNVAIATNFLLNEKELGINKILIVDWDVHHGNGTQKTFWKDPRVLFFSVHRHEFGSFYPASDDGDYTMVGEGPGAGYNINVPWENGQCGDADYLAVWDHILIPVAKQFNPDMILISAGFDAAVGDPLGGCRVTPYGYAMMLKKLMDFARGKIVLALEGGYNVTSISNSALACMEVLLDDKTVAGSTEAYPFESTWRVIQAVRQELKAFWSVLADELPTKLTSQKAHIPQILISSSDSE…
>Eucgr.K02530.1|PACid:23604126	MEAVDSGSDGASWSQRRVGIVYDERMCRHHTPDGEFHHENPNRIRAIWNKLQAAGITQRCEVLNAKEAEDKYILSVHGKIHVDLIRNISSKQFNSRRNRRASKFNSIYLNEGSSEAAYLAAGSVIEVAKRVAKGELDSAFAIVRPPGHHAEHDKAMGFCLYNNVAIATKFLLNKKELGINRILIVDWDVHHGNGTQKTFWKDPRVLFFSVHRHECGSFYPASDEGDYTMIGEGPGAGYNINVPWENGRCGDADYLAVWDHILIPVAKQFNPDMILISAGFDAAVGDPLGGCRVTPYGYAMMLKKLMDFARGKIVLALEGGYNLTSISNSALACMEVLLDDKIVAGSTKADPLESTWRVIQVVCQELKAFWSVLADELPTKLTSQKAPIAQILFSSSDSE…
>Eucgr.K02530.2|PACid:23604127	MEAVDSGSDGASWSQRRVGIVYDERMCRHHTPDGEFHHENPNRIRAIWNKLQAAGITQRCEVLNAKEAEDKYILSVHGKIHVDLIRNISSKQFNSRRNRRASKFNSIYLNEGSSEAAYLAAGSVIEVAKRVAKGELDSAFAIVRPPGHHAEHDKAMGFCLYNNVAIATKFLLNKKELGINRILIVDWDVHHGNGTQKTFWKDPRVLFFSVHRHECGSFYPASDEGDYTMIGEGPGAGYNINVPWENGRCGDADYLAVWDHILIPVAKQFNPDMILISAGFDAAVGDPLGGCRVTPYGYAMMLKKLMDFARGKIVLALEGGYNLTSISNSALACMEVLLDDKIVAGSTKADPLESTWRVIQVVCQELKAFWSVLADELPTKLTSQKAPIAQILFSSSDSE…
>Eucgr.K02530.3|PACid:23604128	MEAVDSGSDGASWSQRRVGIVYDERMCRHHTPDGEFHHENPNRIRAIWNKLQAAGITQRCEVLNAKEAEDKYILSVHGKIHVDLIRNISSKQFNSRRNRRASKFNSIYLNEGSSEAAYLAAGSVIEVAKRVAKGELDSAFAIVRPPGHHAEHDKAMGFCLYNNVAIATKFLLNKKELGINRILIVDWDVHHGNGTQKTFWKDPRVLFFSVHRHECGSFYPASDEGDYTMIGEGPGAGYNINVPWENGRCGDADYLAVWDHILIPVAKQFNPDMILISAGFDAAVGDPLGGCRVTPYGYAMMLKKLMDFARGKIVLALEGGYNLTSISNSALACMEVLLDDKIVAGSTKADPLESTWRVIQVVCQELKAFWSVLADELPTKLTSQKAPIAQILFSSSDSE…
>Eucgr.K02530.4|PACid:23604129	MEAVDSGSDGASWSQRRVGIVYDERMCRHHTPDGEFHHENPNRIRAIWNKLQAAGITQRCEVLNAKEAEDKYILSVHGKIHVDLIRNISSKQFNSRRNRRASKFNSIYLNEGSSEAAYLAAGSVIEVAKRVAKGELDSAFAIVRPPGHHAEHDKAMGFCLYNNVAIATKFLLNKKELGINRILIVDWDVHHGNGTQKTFWKDPRVLFFSVHRHECGSFYPASDEGDYTMIGEGPGAGYNINVPWENGRCGDADYLAVWDHILIPVAKQFNPDMILISAGFDAAVGDPLGGCRVTPYGYAMMLKKVCQELKAFWSVLADELPTKLTSQKAPIAQILFSSSDSEAEVVEEVLQDFILPLSKTFSVDEDHHVLAESASVSWRSDLSKIDIWYATFGSNMWNP…
>Eucgr.L02060.1|PACid:23606872	MEAVESGSDGASRSQRRVGILYDERMCRHHTPDDEPHPENPNRIRAIWNKLQAAGITQRCEVLNAKEAEDKYILSVHGKSHVDLIRNISSKQFNSRRNRIASKFNSIYLNEGSSEAAYLAAGSVIEVAKRVAKGELDSAFAIVRPPGHHAEHDEAMGFCLYNNVAIATNFLLNEKELGINKILIVDWDVHHGNGTQKTFWKDPRVLFFSVHRHEFGSFYPASDDGDYTMIGEGPGAGYNINVPWENGRCGDADYLAVWDHILIPVAKQFNPDMILISAGFDAAVGDPLGGCRVTPYGYAMMLKKLMDFARGKIVLALEGGYNLTSISNSALACMEVLLDDKTVRQELKAFWSVLADELATKLTSQKAPIPQILISSSDSEAEDVEELLQDVIRPLSTLR…
>Eucgr.L02060.2|PACid:23606873	MEAVESGSDGASRSQRRVGILYDERMCRHHTPDDEPHPENPNRIRAIWNKLQAAGITQRCEVLNAKEAEDKYILSVHGKSHVDLIRNISSKQFNSRRNRIASKFNSIYLNEGSSEAAYLAAGSVIEVAKRVAKGELDSAFAIVRPPGHHAEHDEAMGFCLYNNVAIATNFLLNEKELGINKILIVDWDVHHGNGTQKTFWKDPRVLFFSVHRHEFGSFYPASDDGDYTMIGEGPGAGYNINVPWENGRCGDADYLAVWDHILIPVAKQFNPDMILISAGFDAAVGDPLGGCRVTPYGYAMMLKKLMDFARGKIVLALEGGYNLTSISNSALACMEVLLDDKTVRQELKAFWSVLADELATKLTSQKAPIPQILISSSDSEAEDVEELLQDVIRPLSTLR…
>Eucgr.L02064.1|PACid:23606875	MEAVDSGSDGASRSQRRVGILYDEKMCRHRTPDREPHPENPNRIKTIWNKLQDAGITERCEVLNANKAVDKYILAVHGKSYVDLIRTISSKQSNCRRRIASKFNSIYLNKGSSEAAYLAAGSVIEVAKRVAKGELDSAFAIVRPPGHHAERDTAMGFCLYNNVAIAAKFLLNKKELGINKILIVDWDVHHGNGTQKTFSDDPRVLFFSVHRHDFGKFYPVSDEGDYTMIGEGPGAGYNINVPWENGRCGDADYLAVWDHILIPVAKQFNPDMILISAGFDA
>Eucgr.C00641.1|PACid:23570147	MSTLPPANPKASSSSSSPPATGADGARARRILSSKLYSDVPPSKVPLVYSPSYDIAFLGIEKLHPFDSSKWGRICQFLISEGALVKSRIVEPLEASKEDLLVVHSESYLNSLKSSARVAMIVEVPPVALLPNCLVDQKVLRPFRKQVGGTILAAKLAKERGWAINVGGGFHHCSADQGGGFCAYADISLCIHFAFARLNISRVMIIDLDAHQGNGHEIDFSHDRRVYILDMFNPQIYPFDYEARKYIDQKVEVMSGTSTTAYLKKLDEALEVAARAFDPELVVYNAGTDILEGDPLGRLKITPDGITSRDEKVFQFARERSIPIVMVTSGGYMKSSARVVADSIVNLSKKCLIDMETPSARA*
>mrna09844.1-v1.0-hybrid|PACid:27254814	MMDSSGASLPSGPDATKRRVSYFYEPTVGDYYYGQGHPMKPHRIRMAHNLIVHYGLHRRMEINRPFPAAPADIRKFHSDDYVDFLASVSPETLSDAVHSRHLKRFNVGEDCPVFDGLFGFCQASSGGSIGAAVKLNRTDCDIAINWAGGLHHAKKSEASGFCYVNDIVLGILELLKVHRRVLYIDIDVHHGDGVEEAFYTTDRVMTVSFHKFGDFFPGTGHIKDVGAGPGKNYALNVPLNDGMDDENFRSLFRPLIQKVMEMYQPDAVVLQCGADSLSGDRLGCFNLSVKGHADCLRYLRSFNVPLMVLGGGGYTIRNVARCWCYETAVAVGVEPENKLPYNEYYEYFGPDYTLHVDTCNMENLNTPKDMENIRNTLLEQLSRLPHTPSVPFQTTPPIT…
>mrna17127.1-v1.0-hybrid|PACid:27263635	MRATRNLSTDLKFLNSGSGTIEKRIEETRRQTPTFTTLLLLLLSSVLLGFSPLPTPNQGGAMDTGGNSLASGPDGVKRKVSYFYDPEVGNYYYGQGHPMKPHRIRMTHALLAHYGLLQHMQVLKPYPARDRDLCRFHADDYVAFLRNITPESQQDQLRQLKRFNVGEDCPVFDGLYSFCQTYAGGSVGGAVKLNHGICDISINWAGGLHHAKKCEASGFCYVNDIVLAILELLKQHERVLYVDIDIHHGDGVEEAFYTTDRVMTVSFHKFGDYFPGTGDIRDIGYGKGKYYSLNVPLDDGIDDESYHYLFKPLIGKVMEIFRPGAVVLQCGADSLSGDRLGCFNLSIKGHAECVKYMRSFNVPLLLLGGGGYTIRNVARCWCYETGVALGAEIEDKMPQ…
>mrna12349.1-v1.0-hybrid|PACid:27265623	MESTSDANSLPSGPDARKRRVSYFYDPTIGQHYYGQGHPMKPLRIQMAHNLIVNYGLNHKMDINCPFLATTDDLSQFHSDDYVNFLASVSPDTLNQTPFSRYKERFNIGQDCPVFDDLFGFCQASAGGSLGAAVKLNQGDADIAINWAGGLHHAKMSAASGFCYVNDIVLGILELLKVHRRVLYIDIDVHHGDGVEEAFYTTDRVMTVSFHKFGDFFPGTGHIEDIGVGLGKNYSLNVPLNDGIDDEDFRWIFRPVIQKVMEMYQPEAVVLQSGADSLSGDKLGCFNLSIKGHADCLGFLRSFNIPLMVLGGGGYTIRNVVRCWCYETAVAIGEELDDQLPENDYYGYFAPNYTLLFDTCGMRNLNKPEDLVEMRNKLLEQISKMPHAPSVQFQTTPSI…
>mrna29263.1-v1.0-hybrid|PACid:27270810	MRSKDRISYFYDGDVGSVYFGPNHPMKPHRLCMTHHLVLSYDLHKKMEIYRPHKAYPVELAQFHSADYVEFLHRITPDKQHLFSNELARYNLGEDCPVFDNLFEFCQIYAGGTIDAARRLNNKLCDIAINWAGGLHHAKKCGASGFCYINDLVLGILELLKHHARVLYIDIDVHHGDGVEEAFYFTDRVMTVSFHKFGDLFFPGTGDVKEIGEREGKFYAINVPLKNGIDDTSFTRLFKTIISKVIETYQPGAIVLQCGADSLAGDRLGCFNLSIDGHAECVRFVKKFNIPLLVTGGGGYTKENVARCWTVETGVLLDSDLPNEIPENEYIKYFSPEFSLRIPNGHIENLNSKSYLSTIKMQVLENLRCIQHAPSVQLHEVPPDFYIPDFDEDEQNPDE…
>mrna16203.1-v1.0-hybrid|PACid:27244483	MEGCLDLHELVFGEWKAMALYNNTRELHCVVRDPGKLLLIAILHSRQSMDLVLVTPSPSLAGSVLFLARQRFCNWKSPERLRLDAIFATDRILCKRLRRGRRCFSKRTEASTSFSDGTGESLYVPVNTKPSDARIIYAVAPAMGHNQEAHPESHFRVPAIVQALDKLELTPKFRGSKVIEIQNFRPALVDDIASVHTRSYVTGLEKAMDQVSKDGLIYIEGSGPTYATVDTFQESLIAAGAGIALIDSVVAESMNSRDPPTGFALIRPPGHHAIPKGPMGFCVFGNIAIAARYAQREHGLKRVFIIDFDVHHGNGTNDAFYEDPDIFFLSTHQKDSKLIKELRVLNWGLNPGSGYLVLPQLICSSELGVVFLEMSDDSDGSYPGTGKFDEIGRGDGEGT…
>mrna26215.1-v1.0-hybrid|PACid:27269671	MCEASLSIVVDGWNFIEGMIVAENPNASTEQNLVSETLQMTRLANGEAEVSRHKSNNEVSGKDASTDDVNGITPPEVSSKKAGQQKEMTFQDVYNQDLDDEEDDSDWEPLQRSAELVKWFCTNCTMVNLGDDVNCDICGEHRESGILRHGFLASPLLPDSGLTEIDSDIRERHKGSRDSASNSSTAVGFDERMLLHSEIQMQSHPHPERPDRIRAIAASLATAGIFPGRCYPIPAREITREELQMVHSLEHVEAVDLTGHMFSSYFTPDTYANEHSACAARLAAGLCADLASAIVSGRTKNGFALVRPPGHHAGIKQAMGFCLHNNAAVAALAAQVSGAKKVLIVDWDVHHGNGTQEIFDQNKSVLYISLHRHEGGKFYPGTGAADEVGTMGAEGYCVN…
>mrna25808.1-v1.0-hybrid|PACid:27269780	MRDNLSYQNWDKWVCESCTKEDGKLSSKPSTKGDPLPSSSNIAHYDGRHLASPSKRHNSSGWQAHSSRQKAVTSGKVRFITNEEVQQLHRTKSTSPVKSSAVFKTSVPKSPLSRVNAPSDVTRPKRGRPPKKQNISISEKGSPFSIARSVGPPRRGRPPKMLSISKINQQASQIREHSQEKWSPGTHTKGHSIEVQPKIASVLSRGAESSSRKIVKEQNKLSCAPSSSRDSSLNTSSGGEASAAEHKLSDDEERDLLNILSSLHLYHSYLPALHATWKGGFVIYDADKPAQFIGGLQAQLPSKVHRKVFDFSQKMPSVLKATLLPRLHLWDDPFHNECPALEDVALYLFPDDNITSSRETYASLFEVMHATNSVMRIYFDGVEAMELLIYTSKQLRLDL…
>mrna27053.1-v1.0-hybrid|PACid:27272163	MAASTERVDVFWDSGMLTHDSGTGVFDTGMDPGFLDVLEKHPENSDRVKNMVSILKRGPISPYISWLPGRHALLPELLSFHSQEYINELVKADKEGGKMLCAGTFLNPGSWDAALLAAGTTLSAMKHVINGNGKIAYALVRPPGHHAQPTRADGYCFLNNAGLAVQLALDSGCAKVAVIDIDVHYGNGTAEGFYRSDKVLTTSLHMNHGTWGPSHPQNGSIHELGEEDGFGYNLNIPLPNGTGDRGYVYAMNELIAPAIRKFEPELLVLVIGQDSSAFDPNGRQCLTMEGYREIGKKVRSLVNRHCGGRLLIVQEGGYHITYSAYCLHATLEGVLNLPIPLLSDPIAYYPEDERLSVEGIDSIKRFQKDTVPFLKGN*
>mrna02678.1-v1.0-hybrid|PACid:27263698	MDPLIKKEKDIEIFTDPLVSWRVQTTRPNRAKYSIPQPSDHDHFLNVPRKRLAFISTPNLLLHQREFEQPGHFNVDRIDSEPSHSHSPHLRRHRQTLSLSLPLQAPPLQSSLRNDVARSSVGNRRRISQAQPYSLQQALLRRPELQGKPLPRFVSAFKFTFRNLRNFTDQVPLIYSSSYDIAFLGIEKLHPFDSAKWGRICRFLSMDDVVEKNCLVEPKQASKEDLLVVHTEAYLKSLKSSLDVAMIIEVVYSLLTASDKDECKVPPVALFPNCLVQQKVLGPFRNQVGGTILAAKLAKERGWAINVGGGFHHCCGAKGGGFCAYADISLCIHFAFVWLNISRVMIIDLDAHQGNGHETDFANDSRVYILDMYNPGIYPFDYEARRYIDQRVEVPSGTT…
>Glyma12g09190.1|PACid:26292401	MRSKDRIAYFYDGDVGSVYFGAKHPMKPHRLCMTHHLVLSYDLHKKMEIYRPHKAYPVELAQFHSADYVEFLNRITPDTQHLFLNELTKYNLGEDCPVFDNLFEFCQIYAGGTIDAARRLNNQLCDIAINWAGGLHHAKKCEASGFCYINDLVLGILELLKYHARVLYIDIDVHHGDGVEEAFYFTDRVMTVSFHKYGDSFFPGTGDAKEIGEREGKFYAINVPLKDGIDDSSFTRLFKTIISKVVETYQPGAIVLQCGADSLAGDRLGCFNLSIDGHAECVSFVKRFNLPLLVTGGGGYTKENVARCWTVETGVLLDTELPNEIPQNDYIKYFAPEFSLKVPNGPIENLNSKSYLSTIKMQVLENLRCIQHAPSVQMQEVPPDFYIPEFDEDEQNPDE…
>Glyma11g19290.1|PACid:26294739	MPSKDKIAYFYDGDVGSVYFGAKHPMKPHRLCMTHHLVLSYDLHKKMEIYRPHKAYPVELAQFHSADYVEFLNRITPDTQHLFLKELTKYNLGEDCPVFDNLFEFCQIYAGGTIDAARRLNNQLCDIAINWAGGLHHAKKCEASGFCYINDLVLGILELLKYHARVLYIDIDVHHGDGVEEAFYFTDRVMTVSFHKYGDLFFPGTGDAKEIGEREGKFYAINVPLKDGIDDSSFTRLFKTIISKVLETYQPGAIVLQCGADSLAGDRLGCFNLSIDGHAECVSFVKRFNLPLLVTGGGGYTKENVARCWTVETGVLLDTELPNEIPENDYIKYFAPEFSLKIPNGQIENLNSKSYLSTIKMQVLENLRCIQHAPSVQMQEVPPDFYIPEFDEDEQNPDE…
>Glyma11g00220.3|PACid:26297509	MESGGNSLPSGSDGVKRKVSYFYDPEVGNYYYGQGHPMKPHRIRMTHALLAHYGLLQHMQVLKPTAAKDRDLCKFHADDYVAFLRGITPETQQDQLRQLKRFNVGEDCPVFDGLYSFCQTYAGGSVGGALKLNHGACDVAINWAGGLHHAKKCEASGFCYVNDIVLAILELLKIHERVLYVDIDIHHGDGVEEAFYTTDRVMTVSFHKFGDYFPGTGDIRDIGYGKGKYYSLNVPLDDGIDDESYQSLFKPIMGKVMEIFRPGAVVLQCGADSLSGDRLGCFNLSIKGHAECVRHMRSFNVPLLLLGGGGYTIRNVARCWCYETSVALGIELDDKMPQHEYYEYFGPDYTLHVAPSNMENKNSRHLLDEIRAKLLDNLSRLQHAPSVPFQERPPDAELL…
>Glyma0006s50.1|PACid:26299082	MDTGGNSLPSAPDGVKRKVCYFYDPEVGNYYYGQGHPMKPHRIRMTHALLAHYGLLQHMQVHKPFPARDRDLCRFHADDYVAFLRSITPETQQDHLRQLKRFNVGEDCPVFDGLYSFCQTYAGGSVGGAVKLNHDQCDIAVNWAGGLHHAKKCEASGFCYVNDIVLAILELLKQHERVLYVDIDIHHGDGVEEAFYTTDRVMTVSFHKFGDYFPGTGDVRDIGYGKGKYYSLNVPLDDGIDDESYHFLFKPIIGKIMEVFRPGAVVLQCGADSLSGDRLGCFNLSIRGHAECVKYMRSFNVPLLLLGGGGYTIRNVARCWCYETGVALGIEVDDKMPQHEYYEYFGPDYTLHVAPSNMENKNSWHLLEEIRSKLLENLSKLQHAPSVQFQERPPDSDLG…
>Glyma06g18850.2|PACid:26300520	MARGERAETVSGVPLPSVGTDAKKRRMTYFYEPCIGYYFYGQGHPMKPHRFRMAHNLIVHYGLHRRMQVNRPFPAAEADIGRFHSDDYVDFLSTVSPQILSQNSHSHYRQLKRFNVGEDCPVFDGLFDFCRAFPGGSIGAAVRLNRGDADIAINWAGGLHHAKKAEASGFCYVNDIVLGILELLKVHTVLYIDIDVHHGDGVEEAFYTTDRVMTVSFHKFRDFFPGTGHSKDIGVGAGKNYSLNVPLNDGLDDETFCGLFRPIIQKVMDIYQPDAVVLQCGADSLSGDQLGCFNLTVKGHADCLRFLRSFSVPLMVLGGGGYTVQNVARCWTYETAVAVGVEPSPKNTLLEQLSRLPHAPNAPFQTTPSVIEVPEEEEEDMDVRPKPCIWSCEDFDSDH…
>Glyma04g36090.2|PACid:26303345	MARGERAETESGVSLPSVGTDAKKRRVTYFYEPCIGDYYYGQGHPMKPHRIRMAHNLIVHYGLHRRMQVNRPFPAAEADIGRFHADDYVDFLSTVSPQILSENSHSHYRQLKRFNVGEDCPVFDGLFDFCRASAGGSIGAAVRLNREDADVAINWAGGLHHAKKAEASGFCYVNDIVLGILELLKVHRRVLYIDIDVHHGDGVEEAFYTTDRVMTVSFHKFGDFFPGTGHIKDIGVGAGKNYSLNVPLNDGLDDETFRGLFRPIIQKVMDVYQPDAVVLQCGADSLSGDRLGCFNLTVKGHADCLRFLRSFNVPLMVLGGGGYTVRNVARCWCYETAVAVGVEPSPKLPYNEYYEYFGPDYNLHVEPSTMENLNTPRDLEKIRNTLLEQLSRLPHAPSA…
>Glyma04g36090.1|PACid:26303346	MARGERAETESGVSLPSVGTDAKKRRVTYFYEPCIGDYYYGQGHPMKPHRIRMAHNLIVHYGLHRRMQVNRPFPAAEADIGRFHADDYVDFLSTVSPQILSENSHSHYRQLKRFNVGEDCPVFDGLFDFCRASAGGSIGAAVRLNREDADVAINWAGGLHHAKKAEASGFCYVNDIVLGILELLKVHRRVLYIDIDVHHGDGVEEAFYTTDRVMTVSFHKFGDFFPGTGHIKDIGVGAGKNYSLNVPLNDGLDDETFRGLFRPIIQKVMDVYQPDAVVLQCGADSLSGDRLGCFNLTVKGHADCLRFLRSFNVPLMVLGGGGYTVRNVARCWCYETAVAVGVEPSPKLPYNEYYEYFGPDYNLHVEPSTMENLNTPRDLEKIRNTLLEQLSRLPHAPSA…
>Glyma17g09320.1|PACid:26312115	MGMEEESSIIEGGASLPSSGSDAKKRRVTYFYEPTIGDYYYGQGHPMKPHRIRMAHNLIVHYSLHRRMEINRPFPASPADIRRFHSDDYVDFLSSVSPETLADSAFSRHLKRFNVGEDCPVFDGLFPFCQASAGGSLGAAVKLNRADADIAINWAGGLHHAKKSEASGFCYVNDIVLGILELLKAHRRVLYVDIDVHHGDGVEEAFYTTDRVMTVSFHKFGDFFPGTGHVKDIGVGSGKNYAVNVPLNDGMDDESFRSLFRSIIQKVMEVYQPEAVVLQCGADSLSGDRLGCFNLSVRGHADCLRFLRSFNVPLMVLGGGGYTIRNVARCWCYETAVAVGVEPDNKLPYNEYYEYFGPDYTLYVDPSNMENLNTSKDLEKLRNTLLEQISRLPHAPSVP…
>Glyma13g06010.3|PACid:26315556	MDTGGNSLPSAPDGVKRKVCYFYDPEVGNYYYGQGHPMKPHRIRMTHALLAHYGLLQHMQVHKPFPARDRDLCRFHADDYVAFLRSITPETQQDHLRQLKRFNVGEDCPVFDGLYSFCQTYAGGSVGGAVKLNHDQCDIAVNWAGGLHHAKKCEASGFCYVNDIVLAILELLKQHERVLYVDIDIHHGDGVEEAFYTTDRVMTVSFHKFGDYFPGTGDVRDIGYGKGKYYSLNVPLDDGIDDESYHFLFKPIIGKVMEVFRPGAVVLQCGADSLSGDRLGCFNLSIRGHAECVKYMRSFNVPLLLLGGGGYTIRNVARCWCYETGVALGIEVDDKMPQHEYYEYFGPDYTLHVAPSNMENKNSRHLLEEIRSKLLENLSKLQHAPSVQFQERPPDSDLG…
>Glyma13g06010.4|PACid:26315557	MDTGGNSLPSAPDGVKRKVCYFYDPEVGNYYYGQGHPMKPHRIRMTHALLAHYGLLQHMQVHKPFPARDRDLCRFHADDYVAFLRSITPETQQDHLRQLKRFNVGEDCPVFDGLYSFCQTYAGGSVGGAVKLNHDQCDIAVNWAGGLHHAKKCEASGFCYVNDIVLAILELLKQHERVLYVDIDIHHGDGVEEAFYTTDRVMTVSFHKFGDYFPGTGDVRDIGYGKGKYYSLNVPLDDGIDDESYHFLFKPIIGKVMEVFRPGAVVLQCGADSLSGDRLGCFNLSIRGHAECVKYMRSFNVPLLLLGGGGYTIRNVARCWCYETGVALGIEVDDKMPQHEYYEYFGPDYTLHVAPSNMENKNSRHLLEEIRSKLLENLSKLQHAPSVQFQERPPDSDLG…
>Glyma05g02540.1|PACid:26321192	MGMEEESSNNSSIIEGGASLPSTGSDAKKRRVTYFYEPTIGDYYYGQGHPMKPHRIRMAHNLIVHYSLHRRMEINRPFPASPADIRRFHSDDYVDFLSSVSPETLADSAFSRHLKRFNVGEDCPVFDGLFPFCQASAGGSLGAAVKLNRADADIAINWAGGLHHAKKSEASGFCYVNDIVLGILELLKVHRRVLYVDIDVHHGDGVEEAFYTTDRVMTVSFHKFGDFFPGTGHVKDIGVGSGKNYAVNVPLNDGMDDESFRSLFRTIIQKVMEVYQPEAVVLQCGADSLSGDRLGCFNLSVRGHADCLRFLRSFNVPLMVLGGGGYTIRNVARCWCYETAVAVGVEPDNKLPYNEYYEYFGPDYTLYVDPSNMENLNTPKDMEKIRNTLLEQISQLPHA…
>Glyma05g02540.2|PACid:26321193	MGMEEESSNNSSIIEGGASLPSTGSDAKKRRVTYFYEPTIGDYYYGQGHPMKPHRIRMAHNLIVHYSLHRRMEINRPFPASPADIRRFHSDDYVDFLSSVSPETLADSAFSRHLKRFNVGEDCPVFDGLFPFCQASAGGSLGAAVKLNRADADIAINWAGGLHHAKKSEASGFCYVNDIVLGILELLKVHRRVLYVDIDVHHGDGVEEAFYTTDRVMTVSFHKFGDFFPGTGHVKDIGVGSGKNYAVNVPLNDGMDDESFRSLFRTIIQKVMEVYQPEAVVLQCGADSLSGDRLGCFNLSVRGHADCLRFLRSFNVPLMVLGGGGYTIRNVARCWCYETAVAVGVEPDNKLPYNEYYEYFGPDYTLYVDPSNMENLNTPKDMEKIRDITDEMEEEKPEV…
>Glyma01g45660.3|PACid:26325407	MESGGNSLPSGSDGVKRKVSYFYDPEVGNYYYGQGHPMKPHRIRMTHALLAHYGLLQHMQVLKPMAAKDRDLCKFHADDYVAFLRGITPETQQDQLRQLKRFNVGEDCPVFDGLYSFCQTYAGGSVGGALKLNHGVCDIAINWAGGLHHAKKCEASGFCYVNDIVLAILELLKIHERVLYVDIDIHHGDGVEEAFYTTDRVMTVSFHKFGDYFPGTGDIRDIGYAKGKYYSLNVPLDDGIDDESYQSLFKPIMGKVMEIFRPGAVVLQCGADSLSGDRLGCFNLSIKGHAECVRYMRSFNVPLLLLGGGGYTIRNVARCWCFETSVALGIELDDKMPQHEYYEYFGPDYTLHVAPSNMENKNSRQLLDEIRAKLLDNLSRLQHAPSVPFQERPPDAELL…
>Glyma01g45660.4|PACid:26325408	MESGGNSLPSGSDGVKRKVSYFYDPEVGNYYYGQGHPMKPHRIRMTHALLAHYGLLQHMQVLKPMAAKDRDLCKFHADDYVAFLRGITPETQQDQLRQLKRFNVGEDCPVFDGLYSFCQTYAGGSVGGALKLNHGVCDIAINWAGGLHHAKKCEASGFCYVNDIVLAILELLKIHERVLYVDIDIHHGDGVEEAFYTTDRVMTVSFHKFGDYFPGTGDIRDIGYAKGKYYSLNVPLDDGIDDESYQSLFKPIMGKVMEIFRPGAVVLQCGADSLSGDRLGCFNLSIKGHAECVRYMRSFNVPLLLLGGGGYTIRNVARCWCFETSVALGIELDDKMPQHEYYEYFGPDYTLHVAPSNMENKNSRQLLDEIRAKLLDNLSRLQHAPSVPFQERPPDAELL…
>Glyma01g45660.5|PACid:26325409	MESGGNSLPSGSDGVKRKVSYFYDPEVGNYYYGQGHPMKPHRIRMTHALLAHYGLLQHMQVLKPMAAKDRDLCKFHADDYVAFLRGITPETQQDQLRQLKRFNVGEDCPVFDGLYSFCQTYAGGSVGGALKLNHGVCDIAINWAGGLHHAKKCEASGFCYVNDIVLAILELLKIHERVLYVDIDIHHGDGVEEAFYTTDRVMTVSFHKFGDYFPGTGDIRDIGYAKGKYYSLNVPLDDGIDDESYQSLFKPIMGKVMEIFRPGAVVLQCGADSLSGDRLGCFNLSIKGHAECVRYMRSFNVPLLLLGGGGYTIRNVARCWCFETSVALGIELDDKMPQHEYYEYFGPDYTLHVAPSNMENKNSRQLLDEIRAKLLDNLSRLQHAPSVPFQERPPDAELL…
>Glyma12g31380.1|PACid:26292377	MADAGAEGASSSTVGQIDVFWHEGMLKHDTGNGVFDTGMDPGFLEVLEKHPENSDRVKNLVSILKRGPISPYISWHLGTPAKIPELFSFHTPEYINELVEVDKEGGKQLCGGTFLNPGSWDAALLAAGTTLSAMKHLLNGDGKVSYALVRPPGHHAQPSLADGYCFLNNAGLAVQLALDSGCKKVAVIDIDVHYGNGTAEGFYRSNKVLTISLHMNHGSWGPSHPQSGSVDELGEGEGYGFNLNIPLPNGTGDKGYVHAFNELVVPSIQKFGPDMIVLVLGQDSNAFDPNGRQCLTMEGYREIGRIVHLLAKRHSAGRLLIVQEGGYHVTYSAYCLHATLEGILNLPMPLLADPIAFYLDDETFSVQVIEAIKNYQKDKVC*
>Glyma17g13000.1|PACid:26311806	MVSGALKTTENSLHKQASQVSDANDAVADPDIPAKRARLQKEQKDLTFQDIYQNDGVFDDEDSDWEPFQLHKCMDFEIKKWFCRNCTMVNLDHDDCCYICGEHTDSKILSHGFFASPLAQDENLTEVQGIAKGLKDVGSQELVANSSTAIGFDERMLLHAEVEKKSTLHPERPDRLQAIAASLARAGIFPGKCYSIPAREITPEELITVHSLEHIESVEVTSESLSSYFTSDTYANEHSALAARLAAGLCADLASAIVSERAKNGFALVRPPGHHAGVRHAMGFCLHNNAAVAALAAQAAGARKVLILDWDVHHGNGTQEIFEQNKSVLYISLHRHEGGKFYPGTGAAEEVGSMGAEGYCVNIPWSRGGVGDNDYIFSFQHVVLPIAAEFNPDFTIVSA…
>Glyma17g08581.1|PACid:26313819	MERENENSVNAQRRVGLLYDETMCKHHTPDDEDHPENPNRIRAIWNRLQSAGVLQRCVILEAKEAEDKHLLLVHSINHVNLIKNISSKQFNSRRHKIASKLGSIYFNEGSSEAAYLAAGSAVEVVKRVASRELDSAVAIVRPPGHHAEQQEAMGFCLFNNVAVAARYLLDERPELGVKKILIVDWDVHHGNGTQKMFWNDSRVLFFSVHRHEFGSFYPANDDGFYTMIGEGAGAGYNINVPWENGRCGDADYFAVWDHILLPVAKEFNPDIIIVSAGFDAAVGDPLGGCLVTPFGYSVLLEKLMNFAEGRIVLILEGGYNLDSISKSMHACLEVLLADQPVIGSAEAYPFESTWRVIQAVRQVLSPFWPTLARELPHKLISPMAPPPYTLISSSDTEAE…
>Glyma05g32600.3|PACid:26321232	MHLLKFPRSPSSFASSGNAFFLVGHHVLDIRVFRKNQRCFRASISCSAVRNGSIEQLSDARLIYSVAPSMGHNQESHPESHFRVPAIVNALEEMQLTSKFRGPEVIELQHFEPASVDDIASVHARAYVSGLEKVMDQAVEKGLIFLDGSGPTYATATTFQESIVAAGAGLALVDSVVACSKIKGDAPTGFALIRPPGHHAVPQGPMGFCIFGNVAIAARYSQRVHGLKRVFIIDFDVHHGNGTNDAFYDDPDVFFLSFHQDGSYPGTGKFDEVGSGDGEGTTLNLPLPGGSGDTAIRTVFDEVIVPCAQRFKPDIILVSAGYDGHVLDPLANLQYTTGTYYMLASSIKQLAKDLCGGRCVFFLEGGYNLKSLSYSVADTFRALLGDRSLASEFDNPNIL…
>Glyma05g32600.1|PACid:26321233	MHLLKFPRSPSSFGNAFFLVGHHVLDIRVFRKNQRCFRASISCSAVRNGSIEQLSDARLIYSVAPSMGHNQESHPESHFRVPAIVNALEEMQLTSKFRGPEVIELQHFEPASVDDIASVHARAYVSGLEKVMDQAVEKGLIFLDGSGPTYATATTFQESIVAAGAGLALVDSVVACSKIKGDAPTGFALIRPPGHHAVPQGPMGFCIFGNVAIAARYSQRVHGLKRVFIIDFDVHHGNGTNDAFYDDPDVFFLSFHQDGSYPGTGKFDEVGSGDGEGTTLNLPLPGGSGDTAIRTVFDEVIVPCAQRFKPDIILVSAGYDGHVLDPLANLQYTTGTYYMLASSIKQLAKDLCGGRCVFFLEGGYNLKSLSYSVADTFRALLGDRSLASEFDNPNILYEE…
>Glyma05g00460.1|PACid:26321846	MERENDNSAKSSVNGQRRVGLLYDERMCKHHTPDDEDHPETPNRIRAIWNKLQSTGVPQRCVILEAKEAEDKHLLLVHSENHVNLIKNISSKQFNSRRHKIASKLDSIYFNEGSSEAAYLAAGSAVEVVERVASRELDSAVAIVRPPGHHAEQNEAMGFCLFNNVAVAARYLLDERPELGVKKILIVDWDVHHGNGTQKMFWNDSRVLFFSVHRHEFGSFYPANDDGFYTMIGEGAGAGYNINVPWENGRCGDADYFAVWDHILLPVAKEFNPDIIIVSAGFDAAVGDPLGGCRVTPFGYSVLLEKLMNFAEGRIVLILEGGYNLDSIAKSMHACLEVLLEDKPVIGSSEAYPFESTWRVIKAVLLELSPFWPTLACELPQKLISQMAPPPHTLVSSSD…
>Glyma05g07991.1|PACid:26322251	MLLHAEVEKKSTLHPERPDRLQAIAASLARAGIFPGKCYSIPAREITPEELITVHSLEHIESVEVTSESLSSYFTSDTYANEHSALAARLAAGLCADLASAIVSGRAKNGFALVRPPGHHAGVRQAMGFCLHNNAAVAALAAQAAGARKVLILDWDVHHGNGTQEIFEQNKSVLYISLHRHEGGKFYPGTGAAEEVGSMGAEGFCVNIPWSQGGVGDNDYIFAFQHVVLPIAAEFNPDLTIVSAGFDAARGDPLGCCDITPSGYAHMTNMLNALSGGKLLVILEGGYNLRSISSSATAVIKVLLGESPGCELENSFPSKAGLQTVLEVLKIQMNFWPALGPIFVNLESQWRMYCFERKRKQIKKRRRVLVPMWRWGRKSLLFHFLNGHHNVKSKLC*
>Glyma17g34770.1|PACid:26313598	MSSSSANDAEALRRNRILSSKLYFDVSPSKVPLIYSASYDIEFLGIEKLHPFDSSKWGRICGFLVSFGILDKKCVVEPLEASKDDLLVVHSESYLNTLKQSSKVAMIVEVPPVALIPNCLVQQKVLFPFRKQVGGTILAAKLAKERGWAINMGGGFHHCSAQKGGGFCAYADISLCIHFAFVRLNISRVMIIDLDAHQGNGHEMDFAYDSRVYILDMYNPGIYPLDYEARNYINQKVEVKSGTVTEEYLQKLDEALEVAGHRFNPELVIYNAGTDILEGDPLGRLEISPEGITLRDEKVFRFAREKNIPIVMLTSGGYMKSSAGVIADSIVNLSKKCLIETSGAPKST*
>Glyma16g07920.1|PACid:26352411	MFKHHPPNDEDHLENQSTDVPRRCMTLEAKEAEDKHLLLVHSINHVNLIKNISSKQFNSKRHEIASKLGSIYFNEGSSQAVYLATNSIVKVVKRVVSRELDSVVAIVRPSGYHAKQHDAMGFFLFNNVAVAARYLLDERPKLVHVLSFSVHRHEFRSFYPAKDNGFYTMIGEGASASYNINVPWENRRCANFFVMWDHILFPIAKEFNLDIIIVSIGFDAAIGDPLGEYRVTPFGYYVQLEKLMNFAEGRVVLILEGGSNLDFISKSISFWATLACELPQKLISQMAPPLHTLILSFDFEDEDDNGVSSTWQSKLSNVYIWYASYGSNMCKATLDCYLAGGQWNVNVVANTKQLFICSPDQLDLMQGFRTEFLRPIIVLGNSSSKGMFIDSCYAHCQTK…
>Glyma04g36101.1|PACid:26305693	MATRERAEIENGVSLPSVGMDANKRRVTYFYKPNIDAHYHGEEYPMNPFRVDITHNLIVHYGLHRLMQINRPFLADKVDIARFHSDDYVEFLSTVSPQILAENFDSNYCQLKRFNIGGDFPILNGLFDFCRVSAGGSIGAAVCLNCSNADITINWAGGWHHAKKTKASGFCYVNDIVLGILELLKVHRVLEFCDFGP*
>Gorai.002G014800.1|PACid:26792399	MDTGGNSLPSGPDGVKRKVSYFYDPEVGNYYYGQGHPMKPHRIRMTHALLAHYGLLQNMQVYKPLPARERDLCRFHADDYVNFLRSITPETQQDQLRQLKRFNVGEDCPVFDGLFSFCQTYAGGSVGGAVKLNHNICDIAINWAGGLHHAKKCEASGFCYVNDIVLAILELLKQHQRVLYVDIDIHHGDGVEEAFYTSDRVMTVSFHKFGDYFPGTGDIRDIGYSKGKYYSLNVPLDDGIDDESYHFLFKPIIGKVMEVFKPGAVVLQCGADSLSGDRLGCFNLSIKGHAECVKFMRSFNVPLLLLGGGGYTIRNVARCWCYETGVALGTEVDDQLPQHEYYEYFGPDYTLHVAPSNMENKNTRQLLEEIRNNLLDNLSKLQHAPSVQFQERPPDTELP…
>Gorai.002G014800.3|PACid:26792400	MDTGGNSLPSGPDGVKRKVSYFYDPEVGNYYYGQGHPMKPHRIRMTHALLAHYGLLQNMQVYKPLPARERDLCRFHADDYVNFLRSITPETQQDQLRQLKRFNVGEDCPVFDGLFSFCQTYAGGSVGGAVKLNHNICDIAINWAGGLHHAKKCEASGFCYVNDIVLAILELLKQHQRVLYVDIDIHHGDGVEEAFYTSDRVMTVSFHKFGDYFPGTGDIRDIGYSKGKYYSLNVPLDDGIDDESYHFLFKPIIGKVMEVFKPGAVVLQCGADSLSGDRLGCFNLSIKGHAECVKFMRSFNVPLLLLGGGGYTIRNVARCWCYETGVALGTEVDDQLPQHEYYEYFGPDYTLHVAPSNMENKNTRQLLEEIRNNLLDNLSKLQHAPSVQFQERPPDTELP…
>Gorai.002G014800.2|PACid:26792401	MDTGGNSLPSGPDGVKRKVSYFYDPEVGNYYYGQGHPMKPHRIRMTHALLAHYGLLQNMQVYKPLPARERDLCRFHADDYVNFLRSITPETQQDQLRQLKRFNVGEDCPVFDGLFSFCQTYAGGSVGGAVKLNHNICDIAINWAGGLHHAKKCEASGFCYVNDIVLAILELLKQHQRVLYVDIDIHHGDGVEEAFYTSDRVMTVSFHKFGDYFPGTGDIRDIGYSKGKYYSLNVPLDDGIDDESYHFLFKPIIGKVMEVFKPGAVVLQCGADSLSGDRLGCFNLSIKGHAECVKFMRSFNVPLLLLGGGGYTIRNVARCWCYETGVALGTEVDDQLPQHEYYEYFGPDYTLHVAPSNMENKNTRQLLEEIRNNLLDNLSKLQHAPSVQFQERPPDTELP…
>Gorai.003G110100.1|PACid:26798095	MEDSAGGASLRSGPDGKKRRVTYFYEPTIGDYYYGQGHPMKPHRIRMAHNLIVHYSLHRRMEINRPFPAGPDDIRRFHTEEYVDFLNAVTPDSISDPTYSRHLKRFNVGEDCPVFDGLFGFCQASAGGSIGAAVKLNRGDADIAINWAGGLHHAKKSEASGFCYVNDIVLGILELLKYHRRVLYVDIDVHHGDGVEEAFYTTDRVMTVSFHKFGDFFPGTGHIRDVGVGNGKYYALNVPLNDGMDDESFRGLFRPIIQKVMEVYQPDAVVLQCGADSLSGDRLGCFNLSVKGHADCLRFLRSFNVPLMVLGGGGYTIRNVARCWCYETAVAVGVEPDNKLPYNEYYEYFGPDYTLHVEVGSMENLNAPRDMEKIRNMLLEQLSRLSHAPSVPFQTTPST…
>Gorai.005G215000.1|PACid:26805192	METGGNSLPSGPDGVKRKVLYFYDPEVGNYYYGQGHPMKPHRIRMTHALLAHYGLLQHMQVHKPVPARDRDLCRFHADDYVNFLHNVTPETQQDQLRQLKRFNVGEDCPVFDGLFSFCQTYAGGSIGGAVKLNHGFCDIAINWAGGLHHAKKCEASGFCYVNDIVLAILELLKQHQRVLYVDIDIHHGDGVEEAFYTTDRVMTVSFHKFGDYFPGTGDIRDIGYSKGKYYSLNVPLDDGIDDESYHYLFKPIISKVMEVFRPGAVVLQCGADSLSGDRLGCFNLSIKGHAECVKFMRSFNVPLLLLGGGGYTIRNVARCWCYETGVALGVEVDDKMPQHEYYEYFGPDYNLHVSPSNMENKNSRQLLLEIRNKLLDNLSKLEHAPSVQFQEREPDTELP…
>Gorai.005G215000.2|PACid:26805193	METGGNSLPSGPDGVKRKVLYFYDPEVGNYYYGQGHPMKPHRIRMTHALLAHYGLLQHMQVHKPVPARDRDLCRFHADDYVNFLHNVTPETQQDQLRQLKRFNVGEDCPVFDGLFSFCQTYAGGSIGGAVKLNHGFCDIAINWAGGLHHAKKCEASGFCYVNDIVLAILELLKQHQRVLYVDIDIHHGDGVEEAFYTTDRVMTVSFHKFGDYFPGTGDIRDIGYSKGKYYSLNVPLDDGIDDESYHYLFKPIISKVMEVFRPGAVVLQCGADSLSGDRLGCFNLSIKGHAECVKFMRSFNVPLLLLGGGGYTIRNVARCWCYETGVALGVEVDDKMPQHEYYEYFGPDYNLHVSPSNMENKNSRQLLLEIRNKLLDNLSKLEHAPSVQFQEREPDTELP…
>Gorai.005G215000.5|PACid:26805194	METGGNSLPSGPDGVKRKVLYFYDPEVGNYYYGQGHPMKPHRIRMTHALLAHYGLLQHMQVHKPVPARDRDLCRFHADDYVNFLHNVTPETQQDQLRQLKRFNVGEDCPVFDGLFSFCQTYAGGSIGGAVKLNHGFCDIAINWAGGLHHAKKCEASGFCYVNDIVLAILELLKQHQRVLYVDIDIHHGDGVEEAFYTTDRVMTVSFHKFGDYFPGTGDIRDIGYSKGKYYSLNVPLDDGIDDESYHYLFKPIISKVMEVFRPGAVVLQCGADSLSGDRLGCFNLSIKGHAECVKFMRSFNVPLLLLGGGGYTIRNVARCWCYETGVALGVEVDDKMPQHEYYEYFGPDYNLHVSPSNMENKNSRQLLLEIRNKLLDNLSKLEHAPSVQFQEREPDTELP…
>Gorai.005G215000.3|PACid:26805195	METGGNSLPSGPDGVKRKVLYFYDPEVGNYYYGQGHPMKPHRIRMTHALLAHYGLLQHMQVHKPVPARDRDLCRFHADDYVNFLHNVTPETQQDQLRQLKRFNVGEDCPVFDGLFSFCQTYAGGSIGGAVKLNHGFCDIAINWAGGLHHAKKCEASGFCYVNDIVLAILELLKQHQRVLYVDIDIHHGDGVEEAFYTTDRVMTVSFHKFGDYFPGTGDIRDIGYSKGKYYSLNVPLDDGIDDESYHYLFKPIISKVMEVFRPGAVVLQCGADSLSGDRLGCFNLSIKGHAECVKFMRSFNVPLLLLGGGGYTIRNVARCWCYETGVALGVEVDDKMPQHEYYEYFGPDYNLHVSPSNMENKNSRQLLLEIRNKLLDNLSKLEHAPSVQFQEREPDTELP…
>Gorai.005G215000.4|PACid:26805196	METGGNSLPSGPDGVKRKVLYFYDPEVGNYYYGQGHPMKPHRIRMTHALLAHYGLLQHMQVHKPVPARDRDLCRFHADDYVNFLHNVTPETQQDQLRQLKRFNVGEDCPVFDGLFSFCQTYAGGSIGGAVKLNHGFCDIAINWAGGLHHAKKCEASGFCYVNDIVLAILELLKQHQRVLYVDIDIHHGDGVEEAFYTTDRVMTVSFHKFGDYFPGTGDIRDIGYSKGKYYSLNVPLDDGIDDESYHYLFKPIISKVMEVFRPGAVVLQCGADSLSGDRLGCFNLSIKGHAECVKFMRSFNVPLLLLGGGGYTIRNVARCWCYETGVALGVEVDDKMPQHEYYEYFGPDYNLHVSPSNMENKNSRQLLLEIRNKLLDNLSKLEHAPSVQFQEREPDTELP…
>Gorai.005G215000.6|PACid:26805197	METGGNSLPSGPDGVKRKVLYFYDPEVGNYYYGQGHPMKPHRIRMTHALLAHYGLLQHMQVHKPVPARDRDLCRFHADDYVNFLHNVTPETQQDQLRQLKRFNVGEDCPVFDGLFSFCQTYAGGSIGGAVKLNHGFCDIAINWAGGLHHAKKCEASGFCYVNDIVLAILELLKQHQRVLYVDIDIHHGDGVEEAFYTTDRVMTVSFHKFGDYFPGTGDIRDIGYSKGKYYSLNVPLDDGIDDESYHYLFKPIISKVMEVFRPGAVVLQCGADSLSGDRLGCFNLSIKGHAECVKFMRSFNVPLLLLGGGGYTIRNVARCWCYETGVALGVEVDDKMPQHEYYEYFGPDYNLHVSPSNMENKNSRQLLLEIRNKLLDNLSKLEHAPSVQFQEREPDTELP…
>Gorai.013G256700.1|PACid:26791489	MSAPSTSCRIDVFWHDGMLNHDTGKGVFDTGMNPGFLEVLEKHPENSDRIRNIVSILSKGPISSYISWHSGSPATIHQLLSFHSQEYVDMLIEADKNGGKKEICCGTFLNPGSFNAALLAAGTTLSAMKYILDGYGELVYALVRPPGHHAQPTQADGYCFFNNAGLAVQLALDSGCKKVLVLDIDVHYGNGTAEGFYRSDKVLTVSLHMNHGSWGPSHPQNGTVDELGEGEGFGYNLNVPLPNGSGDKGYGYAMREVVIPAVEKFEPDMMVLVIGQDSSAFDPNGRQCLTMDGYREIGRMVRRLADKHCGSRLLIVQEGGYHVTYSAYCVHATLEGVLDLPHPLLSDPIAYYPEDETFAVKAIEAIKQFQMKNVPMLKDV*
>Gorai.013G256700.2|PACid:26791490	MSAPSTSCRIDVFWHDGMLNHDTGKGVFDTGMNPGFLEVLEKHPENSDRIRNIVSILSKGPISSYISWHSGSPATIHQLLSFHSQEYVDMLIEADKNGGKKEICCGTFLNPGSFNAALLAAGTTLSAMKYILDGYGELVYALVRPPGHHAQPTQADGYCFFNNAGLAVQLALDSGCKKVLVLDIDVHYGNGTAEGFYRSDKVLTVSLHMNHGSWGPSHPQNGTVDELGEGEGFGYNLNVPLPNGSGDKGYGYAMREVVIPAVEKFEPDMMVLVIGQDSSAFLKLNVVYPEVACYPPANRNCLKRVNI*
>Gorai.013G256700.3|PACid:26791491	MLIEADKNGGKKEICCGTFLNPGSFNAALLAAGTTLSAMKYILDGYGELVYALVRPPGHHAQPTQADGYCFFNNAGLAVQLALDSGCKKVLVLDIDVHYGNGTAEGFYRSDKVLTVSLHMNHGSWGPSHPQNGTVDELGEGEGFGYNLNVPLPNGSGDKGYGYAMREVVIPAVEKFEPDMMVLVIGQDSSAFDPNGRQCLTMDGYREIGRMVRRLADKHCGSRLLIVQEGGYHVTYSAYCVHATLEGVLDLPHPLLSDPIAYYPEDETFAVKAIEAIKQFQMKNVPMLKDV*
>Gorai.013G256700.4|PACid:26791492	MSAPSTSCRIDVFWHDGMLNHDTGKGVFDTGMNPGFLEVLEKHPENSDRIRNIVSILSKGPISSYISWHSGSPATIHQLLSFHSQEYVDMLIEADKNGGKKEICCGTFLNPGSFNAALLAAGTTLSAMKYILDGYGELVYALVRPPGHHAQPTQADGYCFFNNAGLAVQLALDSGCKKVLVLDIDVHYGNGTAEGFYRSDKVLTVSLHMNHGSWGPSHPQNGTVDELGEGEGFGYNLNVPLPNGSGDKGYGYAMREVVIPAVEKFEPDMMVLVIGQDSSAVS*
>Gorai.003G101100.1|PACid:26798071	MMEEGSGGGRSNYNHMNDAKNERRVGLIYDQRMCKHRTPYGDDHPEKPDRITVIWNKLELAGIPQRCVILNAKEAKDEYICAVHSKNHVNLIRNISSKEYSKRNRIASKLNSIYLNEGSSESAYLAAGSVIEVAEKVAKGELNSAFAIVRPPGHHAEYDEAMGFCLFNNIAIAASFLLDQRPELGINKILIVDWDVHHGNGTQKTFWSDPRVLFFSVHRHEFGRFYPANFDGFYTMVGEGPGAGYNINVPWENGRCGDADYLAVWDHVLVPVAKEFNPDIILVSAGFDAAVGDPLGGCRLTPHGYSVLLKKLMDFAQGRIVLALEGGYNLDSLANSALACMEVLLEDKPISELSEAYPFESTWRVIQAVRQMLSAYWPTLADKLPTKLTDQKAPPHILL…
>Gorai.003G101100.2|PACid:26798072	MMEEGSGGGRSNYNHMNDAKNERRVGLIYDQRMCKHRTPYGDDHPEKPDRITVIWNKLELAGIPQRCVILNAKEAKDEYICAVHSKNHVNLIRNISSKEYSKRNRIASKLNSIYLNEGSSESAYLAAGSVIEVAEKVAKGELNSAFAIVRPPGHHAEYDEAMGFCLFNNIAIAASFLLDQRPELGINKILIVDWDVHHGNGTQKTFWSDPRVLFFSVHRHEFGRFYPANFDGFYTMVGEGPGAGYNINVPWENGRCGDADYLAVWDHVLVPVAKEFNPDIILVSAGFDAAVGDPLGGCRLTPHGYSVLLKKLMDFAQGRIVLALEGGYNLDSLANSALACMEVLLEDKPISELSEAYPFESTWRVIQAVRQMLSAYWPTLADKLPTKLTDQKAPPHILL…
>Gorai.003G101100.3|PACid:26798073	MMEEGSGGGRSNYNHMNDAKNERRVGLIYDQRMCKHRTPYGDDHPEKPDRITVIWNKLELAGIPQRCVILNAKEAKDEYICAVHSKNHVNLIRNISSKEYSKRNRIASKLNSIYLNEGSSESAYLAAGSVIEVAEKVAKGELNSAFAIVRPPGHHAEYDEAMGFCLFNNIAIAASFLLDQRPELGINKILIVDWDVHHGNGTQKTFWSDPRVLFFSVHRHEFGRFYPANFDGFYTMVGEGPGAGYNINVPWENGRCGDADYLAVWDHVLVPVAKEFNPDIILVSAGFDAAVGDPLGGCRLTPHGYSVLLKKLMDFAQGRIVLALEGGYNLDSLANSALACMEVLLEDKPISELSEAYPFESTWRVIQAVRQMLSAYWPTLADKLPTKLTDQKAPPHILL…
>Gorai.003G101100.5|PACid:26798075	MVGEGPGAGYNINVPWENGRCGDADYLAVWDHVLVPVAKEFNPDIILVSAGFDAAVGDPLGGCRLTPHGYSVLLKKLMDFAQGRIVLALEGGYNLDSLANSALACMEVLLEDKPISELSEAYPFESTWRVIQAVRQMLSAYWPTLADKLPTKLTDQKAPPHILLSSSESDDEDDDASKIISKDLVQAIADVVEPILNLKIEDYHDEVNSALWRSKLSKTDIWYAGFGSNMWKSRFLCYIEGGQVIGMKKLCSGSVDRNPPKETRWKTFPHRLFFGRDFTQTWGPGGVAFLDPRSNSEDKAYMCLYKITLEQFNDVLLQENVPDHDMNSPLFDLNALDSILNEGSIPVEAVKRGWYHNVVYLGMEDDIPILTMTCPLSAMESFKSGEIPLCAPSKDYADT…
>Gorai.008G285500.1|PACid:26813801	MVSETVQGSCVTNGGTKSNESFKRKHLGSDEHASASRHDSSDAKGDIGTSERDIAANINEDTQADDASKKVRLPKELTFQDMYNNQDAFDDDDEDDSDWEPVQKHIEILKWFCTNCTMVNLDDVFLCDICGEHKESGILRHGFYASPFSPEVELVQVESEATGREKEIWSEASASNCSTAVGFDERMLLHSEVEIKSHPHPERPDRLRAIAASLSAAGIFPGKCCLIPAREITLEELQMVHSSEHIEVVELTRQMFSSYFTPDTYANEHSAHAARLAAGLCADLASAIFSGRVRNGFALVRPPGHHAGVTQAMGFCLHNNAAVAALAAQAAGAKKVLIVDWDVHHGNGTQEIFDQNKSVLYISLHRHEGGKFYPGTGSAFEVGTKGAEGYCVNIPWSRG…
>Gorai.008G285500.2|PACid:26813802	MVSETVQGSCVTNGGTKSNESFKRKHLGSDEHASASRHDSSDAKGDIGTSERDIAANINEDTQADDASKKVRLPKELTFQDMYNNQDAFDDDDEDDSDWEPVQKHIEILKWFCTNCTMVNLDDVFLCDICGEHKESGILRHGFYASPFSPEVELVQVESEATGREKEIWSEASASNCSTAVGFDERMLLHSEVEIKSHPHPERPDRLRAIAASLSAAGIFPGKCCLIPAREITLEELQMVHSSEHIEVVELTRQMFSSYFTPDTYANEHSAHAARLAAGLCADLASAIFSGRVRNGFALVRPPGHHAGVTQAMGFCLHNNAAVAALAAQAAGAKKVLIVDWDVHHGNGTQEIFDQNKSVLYISLHRHEGGKFYPGTGSAFEVGTKGAEGYCVNIPWSRG…
>Gorai.008G285500.3|PACid:26813803	MYNNQDAFDDDDEDDSDWEPVQKHIEILKWFCTNCTMVNLDDVFLCDICGEHKESGILRHGFYASPFSPEVELVQVESEATGREKEIWSEASASNCSTAVGFDERMLLHSEVEIKSHPHPERPDRLRAIAASLSAAGIFPGKCCLIPAREITLEELQMVHSSEHIEVVELTRQMFSSYFTPDTYANEHSAHAARLAAGLCADLASAIFSGRVRNGFALVRPPGHHAGVTQAMGFCLHNNAAVAALAAQAAGAKKVLIVDWDVHHGNGTQEIFDQNKSVLYISLHRHEGGKFYPGTGSAFEVGTKGAEGYCVNIPWSRGGVGDNDYIFAFQHVVLPIASKFAPDFTIISAGFDAARGDPLGCCDVTPAGYTQMTHMLSTLSGGKLLVVLEGGYNLRSISS…
>Gorai.008G285500.4|PACid:26813804	MYNNQDAFDDDDEDDSDWEPVQKHIEILKWFCTNCTMVNLDDVFLCDICGEHKESGILRHGFYASPFSPEVELVQVESEATGREKEIWSEASASNCSTAVGFDERMLLHSEVEIKSHPHPERPDRLRAIAASLSAAGIFPGKCCLIPAREITLEELQMVHSSEHIEVVELTRQMFSSYFTPDTYANEHSAHAARLAAGLCADLASAIFSGRVRNGFALVRPPGHHAGVTQAMGFCLHNNAAVAALAAQAAGAKKVLIVDWDVHHGNGTQEIFDQNKSVLYISLHRHEGGKFYPGTGSAFEVGTKGAEGYCVNIPWSRGGVGDNDYIFAFQHVVLPIASKFAPDFTIISAGFDAARGDPLGCCDVTPAGYTQMTHMLSTLSGGKLLVVLEGGYNLRSISS…
>Gorai.008G285500.5|PACid:26813805	MVSETVQGSCVTNGGTKSNESFKRKHLGSDEHASASRHDSSDAKGDIGTSERDIAANINEDTQADDASKKVRLPKELTFQDMYNNQDAFDDDDEDDSDWEPVQKHIEILKWFCTNCTMVNLDDVFLCDICGEHKESGILRHGFYASPFSPEVELVQVESEATGREKEIWSEASASNCSTAVGFDERMLLHSEVEIKSHPHPERPDRLRAIAASLSAAGIFPGKCCLIPAREITLEELQMVHSSEHIEVVELTRQMFSSYFTPDTYANEHSAHAARLAAGLCADLASAIFSGRVRNGFALVRPPGHHAGVTQAMGFCLHNNAAVAALAAQAAGAKKVLIVDWDVHHGNGTQEIFDQNKSVLYISLHRHEGGKFYPGTGSAFEVGTKGAEGYCVNIPWSRG…
>Gorai.008G285500.6|PACid:26813806	MVSETVQGSCVTNGGTKSNESFKRKHLGSDEHASASRHDSSDAKGDIGTSERDIAANINEDTQADDASKKVRLPKELTFQDMYNNQDAFDDDDEDDSDWEPVQKHIEILKWFCTNCTMVNLDDVFLCDICGEHKESGILRHGFYASPFSPEVELVQVESEATGREKEIWSEASASNCSTAVGFDERMLLHSEVEIKSHPHPERPDRLRAIAASLSAAGIFPGKCCLIPAREITLEELQMVHSSEHIEVVELTRQMFSSYFTPDTYANEHSAHAARLAAGLCADLASAIFSGRVRNGFALVRPPGHHAGVTQAMGFCLHNNAAVAALAAQAAGAKKVLIVDWDVHHGNGTQEIFDQNKSVLYISLHRHEGGKFYPGTGSAFEVGTKGAEGYCVNIPWSRG…
>Gorai.012G036200.1|PACid:26826824	MPLSHLMELQTFRPPSFAGTMVFLVRNQVQQWKNHCRFSANTMLSEHRFYKHLLSGRKCVSKNTKTSVSCSYSTEQNDTLPSINQLSDARVIYAVAAALGHNKESHPESSARVPAIVKALEKMELTPKFRGSDILELQNFNLASVDDIASVHAKAYVSGLEKAMDQASEKGLILIEGSGPTYATSTTFHESLVAAGAGLALVDSVVAASKNQLDPPTAFALIRPPGHHAIPKGPMGFCVFGNVAIAARHAQRVHGLKRVFIIDFDVHHGNGTNDAFLDDPDIFFLSTHQDGSYPGTGKFDEIGIGAGEGATLNLPLPGGSGDTAMRAVFDEVIVPCAQRFKPDIILVSAGYDGHVLDPLASLQFTTGTYYMLASNIKQLAKDLCGGRCVFFLEGGYNLD…
>Gorai.012G036200.6|PACid:26826825	MELTPKFRGSDILELQNFNLASVDDIASVHAKAYVSGLEKAMDQASEKGLILIEGSGPTYATSTTFHESLVAAGAGLALVDSVVAASKNQLDPPTAFALIRPPGHHAIPKGPMGFCVFGNVAIAARHAQRVHGLKRVFIIDFDVHHGNGTNDAFLDDPDIFFLSTHQDGSYPGTGKFDEIGIGAGEGATLNLPLPGGSGDTAMRAVFDEVIVPCAQRFKPDIILVSAGYDGHVLDPLASLQFTTGTYYMLASNIKQLAKDLCGGRCVFFLEGGYNLDSLSYSVADSFRAFLGEPSLAAEFDDPAILYEEPSTRVKQAIQRVKHIHSL*
>Gorai.012G036200.5|PACid:26826826	MELTPKFRGSDILELQNFNLASVDDIASVHAKAYVSGLEKAMDQASEKGLILIEGSGPTYATSTTFHESLVAAGAGLALVDSVVAASKNQLDPPTAFALIRPPGHHAIPKGPMGFCVFGNVAIAARHAQRVHGLKRVFIIDFDVHHGNGTNDAFLDDPDIFFLSTHQDGSYPGTGKFDEIGIGAGEGATLNLPLPGGSGDTAMRAVFDEVIVPCAQRFKPDIILVSAGYDGHVLDPLASLQFTTGTYYMLASNIKQLAKDLCGGRCVFFLEGGYNLDSLSYSVADSFRAFLGEPSLAAEFDDPAILYEEPSTRVKQAIQRVKHIHSL*
>Gorai.013G220000.1|PACid:26789789	MTIPLLTLSHQQPFWKFRTHRVIANTTESTRNLCKSTLYLFLALATPFIAYRCFNSFTMFWSSSSSSSQPATKIDAESLRRQRINSSKLYQPDASSKVPVIYSSYYDISFLGIEKLHPFDSSKWGRICRFLMSEGYLEKKSIVDPLEASRDDLLVVHTEAYLNSLNNSVNVARITEVPPVAMLPNWLVQMKVLYPFRRQVGGTVLAAKLAMDRGWAINVGGGFHHCSGGRGGGFCAYADISLCIHFAFVRLNISRVMIIDLDAHQGNGHEMDFGNDERVYILDMYNPGIYPFDMTARNYINQKVEVVTGTATVDYLDQLDKALAVAGSNFAPELIVYNAGTDILDGDPLGGLKVSPEGVIKRDEKVFRFARDRKIPIVMVTSGGYMKTSARVIADSIIN…
>Gorai.013G220000.4|PACid:26789790	MTIPLLTLSHQQPFWKFRTHRVIANTTESTRNLCKSTLYLFLALATPFIAYRCFNSFTMFWSSSSSSSQPATKIDAESLRRQRINSSKLYQPDASSKVPVIYSSYYDISFLGIEKLHPFDSSKWGRICRFLMSEGYLEKKSIVDPLEASRDDLLVVHTEAYLNSLNNSVNVARITEVPPVAMLPNWLVQMKVLYPFRRQVGGTVLAAKLAMDRGWAINVGGGFHHCSGGRGGGFCAYADISLCIHFAFVRLNISRVMIIDLDAHQGNGHEMDFERVYILDMYNPGIYPFDMTARNYINQKVEVVTGTATVDYLDQLDKALAVAGSNFAPELIVYNAGTDILDGDPLGGLKVSPEGVIKRDEKVFRFARDRKIPIVMVTSGGYMKTSARVIADSIINLSN…
>Gorai.013G220000.5|PACid:26789791	MTIPLLTLSHQQPFWKFRTHRVIANTTESTRNLCKSTLYLFLALATPFIAYRCFNSFTMFWSSSSSSSQPATKIDAESLRRQRINSSKLYQPDASSKVPVIYSSYYDISFLGIEKLHPFDSSKWGRICRFLMSEGYLEKKSIVDPLEASRDDLLVVPPVAMLPNWLVQMKVLYPFRRQVGGTVLAAKLAMDRGWAINVGGGFHHCSGGRGGGFCAYADISLCIHFAFVRLNISRVMIIDLDAHQGNGHEMDFGNDERVYILDMYNPGIYPFDMTARNYINQKVEVVTGTATVDYLDQLDKALAVAGSNFAPELIVYNAGTDILDGDPLGGLKVSPEGVIKRDEKVFRFARDRKIPIVMVTSGGYMKTSARVIADSIINLSNEGLIETNVHSGRKIMI*
>Gorai.013G220000.7|PACid:26789792	MTIPLLTLSHQQPFWKFRTHRVIANTTESTRNLCKSTLYLFLALATPFIAYRCFNSFTMFWSSSSSSSQPATKIDAESLRRQRINSSKLYQPDASSKVPVIYSSYYDISFLGIEKLHPFDSSKWGRICRFLMSEGYLEKKSIVDPLEASRDDLLVVHTEAYLNSLNNSVNVARITEVPPVAMLPNWLVQMKVLYPFRRQVGGTVLAAKLAMDRGWAINVGGGFHHCSGGRGGGFCAYADISLCIHFAFVRLNISRVMIIDLDAHQGNGHEMDFGNDERVYILDMYNPGIYPFDMTARNYINQKVEVVTGTATVDYLDQLDKALAVAGSNFAPELIVYNAGTDILDGDPLGGLKVNSIIGSICLIVCFLFFFSQYFSSSMRSKADLH*
>Gorai.013G220000.2|PACid:26789793	MTIPLLTLSHQQPFWKFRTHRVIANTTESTRNLCKSTLYLFLALATPFIAYRCFNSFTMFWSSSSSSSQPATKIDAESLRRQRINSSKLYQPDASSKVPVIYSSYYDISFLGIEKLHPFDSSKWGRICRFLMSEGYLEKKSIVDPLEASRDDLLVVHTEAYLNSLNNSVNVARITEVPPVAMLPNWLVQMKVLYPFRRQVGGTVLAAKLAMDRGWAINVGGGFHHCSGGRGGGFCAYADISLCIHFAFVRLNISRVMIIDLDAHQGNGHEMDFGNDERVYILDMYNPGIYPFDMTARNYINQKVEVVTGTATVDYLDQLDKALAVAGSNFAPELIVYNAGTDILDGDPLGGLKNCPFNDGPGEWRAA*
>Gorai.013G220000.6|PACid:26789794	MTIPLLTLSHQQPFWKFRTHRVIANTTESTRNLCKSTLYLFLALATPFIAYRCFNSFTMFWSSSSSSSQPATKIDAESLRRQRINSSKLYQPDASSKVPVIYSSYYDISFLGIEKLHPFDSSKWGRICRFLMSEGYLEKKSIVDPLEASRDDLLVVHTEAYLNSLNNSVNVARITEVPPVAMLPNWLVQMKVLYPFRRQVGGTVLAAKLAMDRGWAINVGGGFHHCSGGRGGGFCAYADISLCIHFAFVRLNISRVMIIDLDAHQGNGHEMDFGNDERVYILDMYNPGIYPFDMTARNYINQKVEVVTGTATVDYLDQLDKALALLVTNAR*
>Gorai.013G220000.3|PACid:26789795	MTIPLLTLSHQQPFWKFRTHRVIANTTESTRNLCKSTLYLFLALATPFIAYRCFNSFTMFWSSSSSSSQPATKIDAESLRRQRINSSKLYQPDASSKVPVIYSSYYDISFLGIEKLHPFDSSKWGRICRFLMSEGYLEKKSIVDPLEASRDDLLVVHTEAYLNSLNNSVNVARITEVPPVAMLPNWLVQMKVLYPFRRQVGGTVLAAKLAMDRGWAINVGGGFHHCSGGRGGGFCAYADISLCIHFAFVRLNISRVMIIDLDAHQGNGHEMDFGNDERVYILDMYNPGIYPFDMTARNYINQKVEVVTGTATVDYLDQLDKALALLVTNAR*
>Gorai.006G110500.1|PACid:26831165	MTVSFHKFGDMFFPGTGDVKDIGEREGKYYAINVPLKDGIDDNSFTRLFKIIISKVVEMYQPGAIVLQCGADSLAGDRLGCFNLSIDGHAECVKIVKKFNLPLLVTGGGGYTKENVARCWTVETGVLLDTELPNEIPENEYIKYFAPDCLLNIPNGHIENLNSKSYLKTITMQVLENLRSIQHAPGVQMQEVPPDFYIPDFDEDEQNADERMDQHTQDKQIQRDDEYYDGDNDNDHNMDM
>Lus10001356|PACid:23162023	MDNGGNSLPSGSDAVKRKVCYFYDPEVGNYYYGQGHPMKPHRIRMTHALLAHYGLLQHMQVLKPFPARDRDLCRFHADDYVSFLRSITPETQQDQLRQLKRFNVGEDCPVFDGLYSFCQTYAGGSVGGAVKLNHDLCDIAVNWAGGLHHAKKCEASGFCYVNDIVLAILELLKKHEILVNHGDGVEEAFYTTDRVMTVSFHKFGDYFPGTGDIRDIGYSKGKYYSLNVPLDDGIDDESYHYLFKPIIGKVMEVFKPGAVVLQCGADSLSGDRLGCFNLSIKGHAECVKYMRSFNVPLLLLGGGGYTIRNVARCWCYETGVALGIEVEDKMPQHEYYEYFGPDYTLHVAPSNMENKNTRQLLEDIKCRLLDYLSKLQHAPSVQFQERPPDTETPEVDEDL…
>Lus10043337|PACid:23168209	MEINRPFPAGPNDVRKFHSDEYVDFLSTITPSAVSDPLNHRHLKRFNVGEDCPVFDGIFGFCQASTGGSIGAAVKLNRGDADIAINWAGGLHHAKKSEASGFCYVNDIVLGILEMLKVHKRVLYVDIDVHHGDGVEEAFYTTDRVMTVSFHKFGDFFPGTGHIRDVGAGQGKNYALNIPLNDGLDDESFKSLFQPIMLKVMEVYQPDAVVLQCGADSLTGDRLGCFNLSVKGHAECLRFLRSFNVPMMVLGGGGYTIRNVARCWCYETAVAVGVEPDNKLPYNEYYEYFGPDYTLHVEPSNIENLNTPKDIEKIRNILLEQLSRLPNSPSVPFQMTPSVTEVPEEDEEEMDERERPRPRIWGGEEYDSDREDDSKPHTRSLNTEDESVQNDETRDGTDD…
>Lus10020570|PACid:23172339	MKSKDKISYFYDGDVGSVYFGPNHPMKPHRLCMTHHLVLSYDLHKKMEIYRPHKAYPVELAQFHSADYVEFLHRITPDTQHLYRTDLARYNLGEDCPVFENLFEFCQIYAGGTIDAARRLNNQLCDIAINWAGGLHHAKKCEASGFCYINDLVLGILELLKYHARVLYIDIDVHHGDGVEEAFYFTDRVMTVSFHKFGDLFFPGTGDVKEIGEREGKFYAINVPLRDGIDDSSFNRLFKTIISKVVEIYQPGAIVLQCGADSLAGDRLGCFNLSIDGHAECVKFVKKFNIPLLVTGGGGYTKENVARCWTVETGVLLDTELPNEIPENEYIKYFGPDYTLKIPSRYIENLNSKSYLSSLKVQVMENLRYIQHAPSVQMQEVPPDFYIPDFDEDEQNPDE…
>Lus10001605|PACid:23175433	MDTGGNSLPSGSDAVKRKVCYFYDPEVGNYYYGQGHPMKPHRIRMTHALLAHYGLLQHMQVLKPFPARDRDLCRFHADDYVSFLRSITPETQQDQLRQLKRFNVGEDCPVFDGLYSFCQTYAGGSVGGAVKLNHDLCDIAVNWAGGLHHAKKCEASGFCYVNDIVLAILELLKKHERVLYVDIDIHHGDGVEEAFYTTDRVMTVSFHKFGDYFPGTGDIRDIGYSKGKYYSLNVPLDDGIDDESYHYLFKPIIGKVMEVFKPGAVVLQCGADSLSGDRLGCFNLSIKGHAECVKYMRSFNVPLLLLGGGGYTIRNVARCWCYETGVALGIEVEDKMPQHEYYEYFGPDYTLHVAPSNMENKNTRQLLEDIKCRLLDYLSKLQHAPSVQFQERPPDTETP…
>Lus10006274|PACid:23181453	MKSKEKISYFYDGDVGSVYFGPNHPMKPHRLCMTHHLVLSYDLHKKMEIYRPHKAYPVELAQFHSADYVEFLHRITPDTQHLYRTDLARYNLGEDCPVFENLFEFCQIYAGGTIDAARRLNNQLCDIAINWAGGLHHAKKCEASGFCYINDLVLGILELLKYHARVLYIDIDVHHGDGVEEAFYFTDRVMTVSFHKFGDLFFPGTGDVKEIGEREGKFYAINVPLRDGIDDSRFNRLFKTIISKVVEIYQPGAIVLQCGADSLAGDRLGCFNLSIDGEILDLCPLISIIFLLSSYFYLSGHAECVKFVKKFNIPLLVTGGGGYTKENVARCWTVETGVLLDTELPNEIPENEYIKYFGPDYTLKIPSRHIENFNSKSYLSSLKVQVMENLRYIQHAPSV…
>Lus10019486|PACid:23181577	MEDSTSGASLPSVGTDAKKRRVTYFYEPTIGDYYYGQGHPMKPHRIRMAHNLIVHYSLHRRMEINRPFPAGPNDIRKFHSDEYVDFLSTITPSAVSDPLNHRHLKRFNVGEDCPVFDGIFGFCQASTGGSIGAAVKLNRGDADIAINWAGGLHHAKKSEASGFCYVNDIVLGILEMLKVHKRVLYVDIDVHHGDGVEEAFYTTDRVMTVSFHKFGDFFPGTGHIRDVGAGQGKSYALNIPLNDGMDDESFKSLFQPIMIKVMEVYQPDAVVLQCGADSLTGDRLGCFNLSVKGHAECLRFLRSFNVPMMVLGGGGYTIRNVARCWCYETAVAVGVEPDNKLPYNEYYEYFGPDYTLHVEPSNIENLNTPKDIEKIRNILLEQLSRLPNSPSVPFQMTPS…
>Lus10017845|PACid:23148817	MGDVTGSDIISKTSSNQSRVGLLYDERMCNHCTPDGEDHPENPSRIRSIWSKLQAKGIPQRCVHLDAKMAEDKHLLAVHSQRHVDLIKNISSKTFYSRNRLAARLNSIYFNEGSSEAAYLAAGSVVEVAEKVAKGEVDSAAAIVRPPGHHAEHDEAMGFCLFNNVAVAARFLLDEKPELGIKKILIVDWDVHHGNGTQKMFWSDSRVLFFSVHRHEFGSFYPANDDGFYTNVGEGAGEGYNINVPWENGRCGDSDYLAVWDHVLVPVAKEFDPDIIIVSAGFDAALKNSDLQIRDKFPSHSSHKEKPLTDLTDCFRLLSAAGDPLGGCCITPYGYSVMLEKLMDFANGKVVLAFEGGYNLDSIASSFLACMEVLLERKRIEGSSEACPFESTWHVINEV…
>Lus10013343|PACid:23151392	MAGTSEASSALQTTTNRIDVFWHEGMLKHDAGSGVFDTADDPGFLDVLEKHPENADRIRNMVSILKRGPIAPYISWHIGRPAQIPELLCFHTSGYINELVKTDKEGGKKLCDGTFLNPGSWDAALLAAGTTLSAMKHILDGNGKVAYSLVRPPGHHAQTTQADGYCFLNNAGIAVQFALDSGCEKIAVIDIDVHYGNGTAEGFFWTNEVLAISLHMDHGTWGPSHPQSGSVDEIGDEEGHGYTMNIPLPNGTGDKGYLHAFNELVVPAVNGFQPDMLVFVVGQDSSAFDPNGRQCLTMDGYREIGRIVHGLTKAHSGGRLLIVQEGGYHITYSAYCLHATLEGVLNLPETLLPDPIGYYPEDEAFAVNVIDSIKKYQRDAFPFLKQA*
>Lus10001850|PACid:23158788	MAGDGEASSAIQTATNRIDVFWHEGMLKHDAGSGVFDTADNPGFLDVLEKHPENADRIRNMVSILKRGPIAPYISWHLGRPAQIPELLCFHTSGYINELVKADKEGGKKLCDGTFLNPGSWDAALLAAGTTLSAMKHILDGNGKVAYSLVRPPGHHAQTTQADGYCFLNNAGIAVQFALDSGCEKIVVIDIDVHYGNGTAEGFFWTNEVLAISLHMDHGTWGPSHPQSGSVDEIGDEEGHGYTMNIPLPNGTGDKGYLHAFNELVVPAVNGFQPDMVVFVVGQDSSAFDPNGRQCLTMDGYREIGRIVHGLTKAHSGGRLLIVQEGGYHITYSAYCLHATLEGVLNLPETLLPDPIGYYPEDEAFAVNVIDSIKKYQRDAFPFLKQA*
>Lus10022906|PACid:23160011	MRRDLTLQDMCSNVDWFEDEEDEEDDSDWEPVAKPVMEMLSWFCVNCTMMNLDCVVHCSSCLSPSCNLFRMSNSLLLCKWVFICVIYPIYAFQTCGEHKDSGILKYGFYASPSARVDTSVNGQIENNGHEISSEPFALSGSTAVGFDERMLLHEEVQMKSHPHPERPDRLQAIAASFATAGIYPGRCQAIAPREITPEELKRVHSMENIQTVDLTSHIYSSYFTPDTYANEHSARAARLAAGLCADLASAIFSGRAKNGFALIRPPGHHAGVTQAMGFCLHNNAAVAALAAQVAGAKRVLIVDWDVHHGNGTQEIFDGNKSVLYISLHRHDGGKFYPGTGSANEVGSNGAEGYCVNIPWSCSGVGDKDYIFAFQHVVLPIATEFDPDFAIISAGFDAAR…
>Lus10034689|PACid:23162721	MGDVTDSDFSKKSSSQSRVGLLYDERMCNHCTPDGEDHPENPSRIRSIWSKLQAKGIPQRCVRLDAKMAEDKHLLAVHSQRHVDLIKNISSKTFYSRNRLAARLNSIYFNEGSSEAAYLAAGSVVEVAEKVAKGEVDSAAAIVRPPGHHAEHDEAMGFCHFNNVAVAASFLLDEKPELGIKKILIVDWDVHHGNGTQKMFWSDSRVLFFSVHRHEFGSFYPANDDGFYTNVGEGAGEGYNINVPWENGRCGDSDYLAVWDHVLVPVAKEFDPDIIIVSAGFDAAAGDPLGGCRLTPYGYSVMLEKLMDFSNGKVVLAFEGGYNLDSIASSFLACMEVLLERKRIEGSSEAYPFESTWRVIDEVTCISIASSCMLCLEKAIVGFADGVYGIVQVRKKLSV…
>Lus10010889|PACid:23172452	MIADSGCYESLGLKRLRICSRRHCRPAARNYVSCSNHLEKQSEPLPIMNLTDARVIYSVAPAMGHNQEAHPESHFRVPAIVSALEKMELTPKFRGSEIIELTSFKPASVDEIANVHSKGYVTGLEKAMDKASHQGIILIERTGPTYATSTTFQESLVAAGAGMSLVDSVVAASKNCQNPPTGFALIRPPGHHAVPKGPMGFCVFGNVAIAARHAQRQHGLKKVFIIDFDVHHGNGTNDTFYDDPDVFFLSTHQNGSYPGTGKIDQVGVGAGEGTTLNLPLPGGSGDTAMRTVFDEVIAPCAQRFKPDIILVSAGYDGHVLDPLASLQYTTSTYYSLASNIKQLAKDLCGGRCVFFLEGGYNLESLSNSVADTFRALLGDKSMASEFDNPAILYEEPSSR…
>Lus10024919|PACid:23178908	MRGDLTFQDMCNDVDWFEDEEDEEDDSDWEPVAKPVMEMLSWFCVNCTMMNLDCVVHCSTCGEHKDSGILKYGFYASPSARVDSYVDGQIESNGHEIGSQSSALSGPTAVGFDERMLLHEEVQVKSHPHPERPDRLQAIAASLATAGIFPGRCQAIAPREITPEELKRVHSMENIQTVDLTSHIYSSYFTPDTYANEHSARAARLAAGLCADLASAIFSGRAKNGFALIRPPGHHAGVTQAMGFCLHNNAAVAALAAQVAGAKRVLIVDWDVHHGNGTQEIFDDNKSVLYISLHRHEGGKFYPGTGSANEVGSNGAEGYCVNIPWSCSGVGDKDYIFAFQHVVLPIATEFAPDFTIISAGFDAARGDPLGCCDVTPVGYAQMTQMLSNLTGGKLLVILE…
>Lus10024990|PACid:23148405	MVLRTDRVLNSESAWFLRKSALYTILTVAAIKFSHSLFTYVKSLAMSSSSSSTMSAGGDTETIRRNRILASKLYFDVSPAKVALIYSPAYDISFLGIEKLHPFDSSKWGRVCQFLIAAGVLDKKSIIEPLEASKDDLLVVHSEAYLDSLKSSANVSMIVEVPPVAIFPNCLVQKKVLYPFRKQVGGTILAAKLAKERGCAINVGGGFHHCSSEKGGGFCVYADISLCIHYAFARLDISRVMIIDLDAHQGNGHEMDFSTEKRVYILDMYNPGIYPLDYEARRFIDQRVEVASGTTTDEYLNILDNALEVAGRMFDPELVIYNAGTDILDGDPLGRLKISPAGITNRDEKVFRFARERDVPLVMLTSGGYMKSSARVIADSIENLSKKCLINLVCHRE*
>Lus10012713|PACid:23148225	MGATAAVGGDDGVQGCYLYVFESAGNPRYILIGRICPWWVLESSGLKRLRIYSRRHCRPATRTYVSCSNHLEKQSEPLPILNLTDARVIYSVAPAMGHNQEAHPESHFRVPAIVSALEEMELTPKFRGSEIIELTSFKPASVDEIANVHSKGYVTGLEKAMDKASHQGIILIERTGPTYATSTTLQESLVAAGAGISLVDSVVAASKNCQNPPTGFALIRPPGHHAVPKGPMGFCVFDVFFLSTHQNGSYPGTGKIDEVGVGAGEGTTLNLPLPGGSGDTAMRTVFDEVIAPCAQRFKPDIILVSAGYDGHVLDPLASLQYTTSTYYSLASNIKQLAKDLCGGRCVFFLEGGYNLESLSYSVADTFRALLGDKSMASEFDNPAILYEEPSSRVKQAIDR…
>MDP0000270649|PACid:22620123	MDTGGNSLVSGPDGVKRKVSYFYDPEVGNYYYGQGHPMKPHRIRMTXALLAHYGLLQNMQVLKPYPARDRDLXRFHAETQQDQLRQLKRFNVGEDCPVFDGLYSFCQTYAGGXVGGAVKLNHGICDISINWAGGLHHAKNCEASGFCYVNDIILXILELLNVENFKPGSVVLQCGADSLSGDWLGCFNLSIKGHAECVRYMRSFNVPLLLLGGGGYTIRNVARCWCYEHFRLCNLLIYGLYSKPLPSRVKKEIVEPEVKDPIQKGTSENARSSGYDPAVDEITTGAKALDMGSGSVDEPTVKVEQDTMNKPADQI
>MDP0000266034|PACid:22625663	MDTGGNSLASGPDGVKRKVSYFYDPEVGNYYYGQGHPMKPHRIRMTHALLAHYGLLQNMQVLKPYPARDRDLCRFHADDYVAFLRNITPETQQDQLRQLKRFNVGEDCPVFDGLYSFCQTYAGGSVGGAVKLNHGICDISINWAGGLHHAKKCEASGFCYVNDIVLAILELLKQHERVLYVDIDIHHGDGVEEAFYTTDRVMTVSFHKFGDYFPGTGDIRDIGYGKGKYYSLNVPLDDGIDDESYHYLFKPIIGKVMEIFKPGAVVLQCGADSLSGDRLGCFNLSIKGHAECVRYMRSFNVPLLLLGGGGYTIRNVARCWCYETGVALGAEIEDKMPQHEYYEYFGPDYTLHVAPSNMENKNSHVLLEEIRSKLLENLSTLQHAPSVQFQDRPPDTELP…
>MDP0000132078|PACid:22628511	MDTGGNSLASGPDGVKRKVSYFYDPEVGNYYYGQGHPMKPHRIRMTHALLAHYGLLQNMQVLKPYPARDRDLCRFHADDYVAFLRNITPETQQDQLRQLKRFNVGEDCPVFDGLYSFCQTYAGGSVGGAVKLNHGICDISINWAGGLHHAKKCEASGFCYVNDIVLAILELLKQHERVLYVDIDIHHGDGVEEAFYTTDRVMTVSFHKFGDYFPGTGDIRDIGYGKGKYYSLNVPLDDGIDDESYHYLFKPIIGKVMEIFKPGAVVLQCGADSLSGDRLGCFNLSIKGHAECVRYMRSFNVPLLLLGGGGYTIRNVARCWCYETGVALGAEIEDKMPQHEYYEYFGPDYTLHVAPSNMENKNSHVLLEEIRSKLLENLSTLQHAPSVQFQDRPPDTELP…
>MDP0000180347|PACid:22628663	MDTGGNSLVSGPDGVKRKVSYFYDPEVGNYYYGQGHPMKPHRIRMTHALLAHYGLLQNMQVLKPYPARDRDLCRFHADDYVAFLRNITPETQQDQLRQLKRFNVGEDCPVFDGLYSFCQTYAGGSVGGAVKLNHGICDISINWAGGLHHAKKCEASGFCYVNDIVLAILELLKQHERVLYVDIDIHHGDGVEEAFYTTDRVMTVSFHKFGDYFPGTGDIRDIGYGKGKYYSLNVPLDDGIDDESYHYLFKPIIGKVMEIFXPGAVVLQCGADSLSGDRLGCFNLSIKGHAECVRYMRSFNVPLLLLGGGGYTIRNVARCWCYETGVALGAEIEDKMPQHEYYEYFGPDYTLHVAPSNMENKNSHMLLEEIRSKLLENLSRLQHAPSVQFQERPPDTELP…
>MDP0000221516|PACid:22644771	MDTGGNSLVSGPDGVKRKVSYFYDPEVGNYYYGQGHPMKPHRIRMTXALLAHYGLLQNMQVLKPYPARDRDLXRFHAETQQDQLRQLKRFNVGEDCPVFDGLYSFCQTYAGGSVGGAVKLNHGICDISINWAGGLHHAKNCEASGFCYRVLYSVENFKPGSVVLQCGADSLSGDWLGCFNLSIKGHAECVRYMRSFNVPLLLLGGGGYTIRNVARCWCYEDDPDERWDPDSDMEVDDERKPLPSRVKKEIVEPEVKDPIQKGTSENARSSGYDPAVDEITTGAKALDMGSGSVDEPTVKVEQDTMNKPADQI
>MDP0000219322|PACid:22657305	MDTGGNSLVSGPDGVKRKVSYFYDPEVGNYYYGQGHPMKPHRIRMTXALLAHYGLLQNMQVLKPYPARDRDLXRFHAETQQDQLRQLKRFNVGEDCPVFDGLYSFCQTYAGGXVGGAVKLNHGICDISINWAGGLHHAKNCEASGFCYRVLYSVENFKPGSVVLQCGADSLSGDXLGCFNLSIKGHAECVRYMRSFNVPLLLLGGGGYTIRNVARCWCYEDDPDERWDPDSDMEVDDERKPLPSRVKKEIVEPEVKDPIQKGTSENARSSGYDPAVDEITTGAKALDMGSGSVDEPTVKVEQDTMNKPADQI
>MDP0000243247|PACid:22682275	MDTGGNSLASGPDGVKRKVSYFYDPEVGNYYYGQGHPMKPHRIRMTHALLAHYGLLQNMQVLKPYPARDRDLCRFHADDYVAFLRNITPETQQDQLRQLKRFNVGEDCPVFDGLYSFCQTYAGGSVGGAVKLNHGICDISINWAGGLHHAKKCEASGFCYVNDIVLAILELLKQHERVLYVDIDIHHGDGVEEAFYTTDRVMTVSFHKFGDYFPGTGDIRDIGYGKGKYYSLNVPLDDGIDDESYHYLFKPIIGKVMEIFKPGAVVLQCGADSLSGDRLGCFNLSIKGHAECVRYMRSFNVPLLLLGGGGYTIRNVARCWCYETGVALGAEIEDKMPQHEYYEYFGPDYTLHVAPSNMENKNSHVLLEEIRSKLLENLSTLQHAPSVQFQDRPPDTELP…
>MDP0000196428|PACid:22638231	MDTGGNSLVSGTPDEAPPDSDDPRPPRALWPPPEHAGPQTLPGPRPRPLXLXRRPPTQQDQLRQLKRFNVGEDCPVFDGLYSFCQTYAGGSVGGAVKLNHGICDISINWAGGLHHAKXCEASGFCYVNDIXLAILELLKQHERVLYVDIDIHHGDGVEEAFYTTDRVMTVSFHKFGDYFPGTGDIRDIGYGKGKYYSLNVPLDDGIDDESYHYLFKPIIGKVMEIFXPGAVVLQCGADSLSGDRLGCFNLSIKGHAECVRYMRSFNVPLLLLGGGGYTIRNVARCWCYETGVALGAEIEDKMPQHEYYEYFGPDYTLHVAPSNMENKNSHMLLEEIRSKLLENLSRLQHAPSVQFQERPPDTELPEENEEQDDPDERWDPDSDMEVDDERYFNLFS
>MDP0000277606|PACid:22651187	MATETRFVGVGIFEAEIGDWVEEILRKIGSDWRWRAIRFRKAGEAASDKKMEEVENDTEISSPIGVGFVYLETNMVNLSKVXKLLSEQNDDCIADPYVQLCDEKYSIXDRNYERPHKAYPVELAQFHSADHVEFLHRITPDTQHLFSNEMARYNLGEDCPVFDNLFEFCQIYAXGTIDAARRLNNKLCDIAINWAGGLHHAKKCEXSGFCYXNDLVLGILELLKXHAREVGERXGKFYAINVPLKDGIDDXSFSRLFNTIISKVVETYLPGAIVLQCGADSLAGDRLGCFNLSIDGHAECVKFVKKFNIPLLVTGGGGYTKENVARCWSVETGVLLDSELPNEIPDNEYIKYFSPDCLLRIPSGHIVWH
>MDP0000261742|PACid:22663832	MRSKDKIAYFYDGDVGSVYFGPNHPMKPHRLCMTHHLVLSYDLHKKMEIYVSIQCLLGKFFNFLCHWVCVFRRKRPHKAYPVELAQFHSADYVEFLHRITPDTQHLFSNEMARYNLGEDCPVFDNLFEFCQIYAGGTIDAARRLNNKLCDIAINWAGGLHHAKKCEASGFCYINDLVLGILELLKHHARVLYIDIDVHHGDGVEEAFYFTDRVMTVSFHKFGDLFFPGTGDVKEVGEREGKFYAINVPLKDGIDDASFNRLFKTIISKVVETYLPGAIVLQCGADSLAGDRLGCFNLSIDGHAECVRFVKKFNIPLLVTGGGGYTKENVARCWTVETGVLLDSELPNEIPDNEYIKYFSPDCSLRIPNGHIENLNSKSYLSTIKIQVLENLRCIQHAPS…
>MDP0000296211|PACid:22659103	MNSEGGASLPSGPDAKKRRVSYFYEPTVGDYYYGQGHPMKPHRIRMAHNLVVHYGLHRRMEINRPFPAGPIDIRRFHADDYVDFLASVTPETLADSVHSRHLKRFNVGEDCPVFDGLFGFCQASAGGSIGAAVKLNRQDADIAINWAGGLHHAKKAEASGFCYVNDIVLGILELLKVHRRVLYVDIDVHHGDGVEEAFYTTDRVMTVSFHKFGDFFPGTGHVKDVGXGTGKNYALNVPLNDGMDDESFRSLFRPIIQKVMEMYQPDAVVLQCGADSLSGDRLGCFNLSVKGHADCLRFLRSFNVPLMVLGGGGYTIRNVARCWCYETAVAVDVEPDNKLPYNEYYEYFGPDYTLHIAPSNMENLNTPKDLEKIRNALLEQLTRIPHTPSVPFQTTPPTT…
>MDP0000238003|PACid:22659533	MDSEGGASLPSGPDAKKRRVSYFYEPTVGDYYYGQGHPMKPHRIRMAHSLVVHYGLHRRMEINRPFPAGPIDIRRFHADDYVDFLASVTPETLADSVHXRHLKRFNVGEDCPVFDGLLGFCQASAGGSIGAAVKLNRQDADIAVNWAGGLHHAKKAEASGFCYVNDIVLGILELLKVHRRVLYVDIDVHHGDGVEEAFYTTDRVMTVSFHKFGDFFPGTGHIKDVGAGTGKNYALNVPLNDGMDDXSFRSLFRPILQKVMEMYQPDAVVLQCGADSLSGDRLGCFNLSVRGHADCLRFLRSFNVPLMTAVAVGVEPDNNLPYNEYYEYFGPDYTLHIAPSNMENLNTPKDMEKIRNALLEQLTRIPHTPSVPFQTTPPTTKVPEEVEEKLDERPKPRIW…
>MDP0000178669|PACid:22641704	METEDSMMRICFDDEGVELLIFTSEKLQLDKQCEFFPYELPFLLQRLQILRLSRPFGLVYLEFSSRSFLFMSTVTSFLWGVLHCTKNDQVEANMNNNQSVDMEIDMEAGWLPHSSPSRFRGLTEEREREGGREGEERERMEVAEDVDCESKGQQQKRTRRVGLLYDERMCKHSTPDGDPHPENPNRIKAIWNKLXSAAIPQRCVVLEAKEAEDKHILSVHTKKHVDLIRNISSKQFNSRRNRIASKFNSIYLNEGSSEAAYLAAGSAIEVAERVAKGELDSAVAIIRPPGHHAEQDEAMGFCLYNNVAIAASVLLNEKPEXGXNKILIVDWDVHHGNGTQKMFWKDPRVLFFSVHRHEFGSFYPANDDGFYTMIGEGAGAGYNINVPWENGGCGDADYF…
>MDP0000190496|PACid:22677275	MEVAEDIDCENKSQQQKRTRRVGLLYDERMCKHSTPDGDPHPENPNRIKAIWNKLQSAAIPQRCVVLEAKEAEDKHILSVHTKKHVDLIRNISSKQFNSRRNRIASKFNSIYLNEGSSEAAYLAAGSAIEVAERVAKGELDSAMAIIRPPGHHAEQDEAMGFCLYNNVAIAASVLLNEKPELGINKILIVDWDVHHGNGTQKMFWKDPRVLFFSVHRHEFGSFYPANGDGFYTMIGEGPGAGYNINEFNPDLIIVSAGFDAAAGDPLGGCRVTPYGYAVMLKKLMSFANGKIVLALEGGYNLESIASSTLSCVEVLLDDNPIHGSSEAYPFESTWRVIQAVRRKLSAFWPSLADKLPETLTNQKTPPASLYIASGWVVETTGNVVRPQKRIKKKATGNV…
>MDP0000140141|PACid:22635881	MEVAEDIDCENKSQQQKRTRRVGLLYDERMCKHSTPDGDPHPENPNRIKAIWNKLQSAAIPQRCVVLEAKEAEDKHILSVHTKKHVDLIRNISSKQFNSRRNRIASKFNSIYLNEGSSEAAYLAAGSAIEVAERVAKGELDSAMAIIRPPGHHAEQDEAMGFCLYNNVAIAASVLLNEKV
>MDP0000780720|PACid:22677954	MAALTATAPADRIHVFWHEGMLNHDSGHGVFDTGMDPGFLDVLEKHPENSDRIKNMVSILKRGPISPYISWVPGRPSLLSELLSFHSPEYINELVEADRDGGKMLCTGTFLNPGSWDASLLAAGTTLSAMRHVLDGHGKISYALVRPPGHHAQPTQADGYCFLNNAGLAVQLALNSGCAKXAVVDIDVHYGNGTAEGFYRSDKVLTISLHMNHGSWGPSHPQTGSVDELGEGEGLGYNLNIPLPNGTGDQGYGHAMTELVVPAVGKFEPEMIVLVIGQDSSAFDPNGRQCLTMEGYKEIGRMVRGLADRHCRGRLLIVQEGGYHVTYSAYCLHATLEGVLNLPVSLLSDPIAYYPEDKAFAIEVIKSIKKFQKDNVPFLIQD*
>MDP0000271679|PACid:22670092	MCTVVFSLIVVIATVLGNALFLVRKHLCKWKSHSRFDLDAKFVRDRILNKSWRRRRCFSEKAETPISCSNGTGEDPFIPVNKKLSDARVIYAVAPAMGHNKEAHPESHFRVPAIVNALEKLELSPKFRGSNVIELETFKSASLDDIASVHTRAYVSGLEKAMDEASQQGIIFIEGSGPTYATVDTFQESLVAAGAGISLIDSVVAQSKISKSPPIGFALIRPPGHHAIPKGPMGFCVFGNIAIAARYAQRVHGLKRVFIIDFDVHHGNGTNDAFYEDPDIFFLSTHQDGSYPGTGKFDEVGHGDGEGTTLNLPLPGGSGDAAMRAIFDEIIVPCAQRFKPDIILVSAGYDAHVLDPLASLQFTTGTYYMLASNIQQLAKDVCGGRCVFFLEGGYNLESL…
>MDP0000256797|PACid:22682933	MKNSVMPIWTESTRNLITPVVVLVITFAATVKLSQSLYRYSRRRXRNRSETMSPASSSGNDADVRRSRVRSSKLYFDIPNSKVPLIYSSAYDISFLGIEKLHPFDSAKWGRICGFLLVDNVVDKNCIVEPREASKNDLLVVHSEAYLNSXKKSANVAMIIEVPPVAVFPNCLVQQKVLYPFLNQVIYHPXCGFAFQSFGXRGKEKQEKWFYAIHIVLQVGGTVLAAKLAKERGWAINIGGGFHHCSGEKGGGFCVYADISLCIHFAFEXLNISRVMIIDLDAHQGNGHETDFANDSRVYILDMYNPGIYPFDYEARRYIDQKVEVASGTTTNEYLRKLDEALEVAVRSFDPELIVYNAGTDILDGDPLGQLKVSPDGITNRDEKVFSFARNRNIPIVML…
>MDP0000758498|PACid:22659017	MDDHYPIRSAFYXLNQVLDEYQNFFDDSWRNAKQDGTQPWPYLSKALTKFQDQLRQLKRFNVDEDCPIFDGLYWFCQTYAGGSVGGAVKLNHGICDISINWAGGLHHAEKCEASGFCYVNDIVLAILEFLKQHERVLYVDIDIHHGDGVKEAFYTTDRVMTISFHKFGDYFPGTGDISGLVDAQIPSPVTWLTLAAIPSPATWLTLVALLMLRSHLL*
>MDP0000445837|PACid:22650316	MDDHYPIRSAFYLLNQVLDEYQNFFDDSWRNAKQDGTQPWPYLSKALTKFQDQLRQLKRFNVDEDCPIFDGLYWFCQTYAGGSVGGAVKLNHGICDISINWAGGLHHAEKCEASGFCYVNDIVLAILEFLKQHERVLYVDIDIHHGDGVKEAFYTTDRVMTISFHKFGDYFPGTGDISGLVDAQIPSPVTWLTLAAIPSPATWLTLVALLMLRSHLL*
>MDP0000131685|PACid:22670233	MVRGARSERLFFKPEDTSSMVQKAKGTGEGEMKNRRLKEKGPASRSSSSSSVAPSPHSPAEPTPVRQAQRRTAKQDGTQPWPYLSKALTKFQDQLRQLKRFNVDKDCLAFDRLYSFCQTYAGGSVSGAVKLNHGICDISINWAGGLHHAEKCEASRFCYVNDIVLAILELLKQHERVLYVEIDIHQGDGVEETFYTTDRVMTVLFHKFGDYFPGIKDISALIDAQIPSHVTWLTLAAIPSPANTTSTSGKREEDKLSQ
>MDP0000277272|PACid:22682188	NFPGTGDIRDIGYGKGKYYSLNVPLDDGIDDESYHYLFKPIIGKVMEILKLRLWFSSVVLIPDLGTGWAIPFAMLLVVDYTLHVAPSNMENKNFHVLLEEIRSKLLENPSRLQHAPSVQFQERPPDTELPEENEEQDDPDERTLIIDCLVKEEEDVNQTKCEHNTVMDMSYLLAIIRVVNRYGLSARRSRLIPWSDLPRIAIRRWRWRRRRTNRRMWISSMRFSDGPIWTAMTGLVAMKPSLSSRSLVSPNSKPLPSRVKKEIVEPEVKDLIQKQTSENAGSSGYDPAVDEITTGAKALDMGSGSVDEPTVKVEQDTMNKPADQI
>MDP0000313566|PACid:22662177	MESGGDSASGSLAKSLLSREESFAMSHEDFSNPEGFGLDLCLGLSFGGGGGGKVYDFYFRDYQEVIRKSRISPEYMCLGQSKKVMTRADLIWDVESRTDHFRDGNLKTDPDPKFWKGKYYSFNVPLDDGIDDESYNYLFKPIIGKVMEIFKSGAVVLQCGADSLSGDRLGCFNLSIKVHAEQNQPRALFSNRASTGRLAECVTWQSKARMWMSESYVPGLG
>MDP0000261538|PACid:22629758	MVNHLTHLLTLWLGPNHFSSSMSGLNLPNLQDLNVSANRLTGEIPKSFSIFPVTAFAENPGLCGSPVQSCEEHRRLQPRLDFQNTVDTVDGALVAFSGHRQLGDMCSMLDQLRQLKRFNVDEDYPVFDGLYSFFQTYAGGSVGGAVKLNHGIYDILINWAGGLHHAEKYIDIHHGDDVEEAFYTTDRVMIVSFHKFGDYFLGTGDISGLVDT
>MDP0000750839|PACid:22662065	MDEDGSPTIQQIRVENPSSGEGSIHRAIGRNKAQRLNEKGKNFPGTGDIRDITHYVPLDDGIDDESYHYLFKPIIGKVMENFKPGDVVRQCGADSLSGDGLGCFNLSIKVHAECARYIRSFNVPLLLLGGGGYTIHNKYGQSFLKTSPCKKYGQSFLKTSPCFRMHPMSNFRKDPPDTELPEKFYQENEEQVDLEERWDPDSDMEVDDERYDFMHSNTPPQXGSRGFLEPSLDRMRMN*
>MDP0000126357|PACid:22672060	MRYYFILITPPQAKRRGLKRELGPKMKKSLSRKRLDQLMRDGPRKIQNPPVDRRSHGQPAQSASEKALKIREEEDFGNHKPXPRVPFKRFNVGEDYPVFDSLFDICMASVSGSIVAVDSDVIPIWVVEFQVSTHVELAGEQRGDEWDVDIGEEAKVLAGEGVGRRGGVGEDKAEAESRDRREDGEDEGVGEGGDRGRVRGVFSENFCWVEDAAYGKLVGVICEANGGVESGVVDESEVGGNGDVGEGIEEEVKSRSAKRKRLLKRMMKTAEKDGVGGRCKYLGR
>MDP0000573966|PACid:22662526	MRDGPRKIQNPPVDRRSHGQPAQSASEKALKIREEEDFGNHKPXPRVPFKRFNVGEDYPVFDSLFDICMASVSGSIVAVDSDVIPIWVVEFQVSTHVELAGEQRGDEWDVDIGEEAKVLAGEGVGRRGGVGEDKAEAESRDRREDGEDEGVGEGGDRGRVRGVFSENFCWVEDAAYGKLVGVICEANGGVESGVVDESEVGGNGDVGEGXEXEVKSRXAKRKRXLKRMMKTAEKDGWGDGASI*
>MDP0000417542|PACid:22658645	MPVTHGASIKQRISPAXSKLSIGEPQQLISTLAEDTILRIMRFNVGEDYPVFDSLFDICMASVSGSIVAVDSDVIPIWVVEFQVSTHVELAGEQRGDEWDVDIGEEAKVLAGEGVGRRGGVGEDKAEAESRDRREDGEDEGVGEGGDRGRVRGVFSENFCWVEDAAYGKLVGVICEANGGVESGVVDESEVGGNGDVGEGIEEEVKSRSAKRKRLLKRMMKTAEKDGVGGRCKYLGR
>MDP0000539994|PACid:22644256	MEVLEGDVRQVRMKVRSYLLMNYNSDDINDDMLVYVNRLFTEQYKQWKSDLHQYFETFNDLKVTLEGGCPKEFEDQEENWVWFCSHFQEPGYVAKANKINRGKKILLHHSGLRPFSYRMEARRQGVQNSRRSMSLKTFMFNLGMSWPSPFIQTTMMEKRQLVFQETASQLPTETSLEFMDPLEDTLANSVHSYHLRWFNVAEDCPVFDSIYDICQASTSSLIGAVDFYVIPIWVIEFQVSTHVKLAGEQRGNKWDVGFGEEAKVLVGVGVGRQGGVQEDEAEESLDRHEDREDE*
>MDP0000234877|PACid:22680344	MASSLALRHLLSXNRFPKSFTISTIXPLAITHSPASKLFNTNALRSSDDDNNESDLNFDXXSSRHFFRRDRISENPIISMTRTGGARRPETKLARRPPVXESRQPEPAPPLSQRPGRAPTFPACSPTATCXXSSRSSPXLRQRIRXSRQFTAXIVGLHHAEKYIDIHHGDGVEEAFYTTDRVMTVSFHKFGDYFPSTGDISGFVDAQIPXPATXLTLXALLLLRSHLLRHGSH
>cassava4.1_006130m|PACid:17968039	METGGNSLPSGPDGVKRKVCYFYDPEVGNYYYGQGHPMKPHRIRMTHALLAHYGLLQHMQVLKPFPARDRDLCRFHADDYVAFLRSITPESQQDQLRQLKRFNVGEDCPVFDGLYSFCQTYAGGSVGGAVKLNHGLCDIAINWAGGLHHAKKCEASGFCYVNDIVLAILELLKQHERVLYVDIDIHHGDGVEEAFYTTDRVMTVSFHKFGDYFPGTGDIRDIGYGKGKYYSLNVPLDDGIDDESYHFLFKPIIGKVMEFFKPGAVVLQCGADSLSGDRLGCFNLSIKGHAECVKFMRSFNVPLLLLGGGGYTIRNVARCWCYETGVALGMEVDDKMPQHEYYEYFGPDYTLHVAPSNMENKNSRQLLDDIRSKLLDNLTKLQHAPSVPFQERPPNTELP…
>cassava4.1_006147m|PACid:17969605	MGDTTGGASLPSTGTDAKKRRVTYFYEPTIGDYYYGQGHPMKPHRIRMAHNLIVHYSLHRRMEINRPFPAGPADIRRFHSDDYVKFLASVSPESLADPAHNRHLKRFNVGEDCPVFDGLFGFCQASAGGSIGAAVKLNRGDADIALNWAGGLHHAKKSEASGFCYVNDIVLGILELLKVHRRVLYVDIDVHHGDGVEEAFYTTDRVMTVSFHKFGDFFPGTGHIKDTGAGQGKNYALNIPLNDGMDDESFRGLFRPIIQKVMEVYQPDAVVLQCGADSLSGDRLGCFNLSVKGHADCLRFLRSFNVPLMVLGGGGYTIRNVARCWCYEVFHSFLLLLSYLSHVNSLLSNGALVPLPQTAVAVGVEPDNKLPYNEYYEYFGPDYTLHIEPSNMENLNAPK…
>cassava4.1_006976m|PACid:17969606	MGDTTGGASLPSTGTDAKKRRVTYFYEPTIGDYYYGQGHPMKPHRIRMAHNLIVHYSLHRRMEINRPFPAGPADIRRFHSDDYVKFLASVSPESLADPAHNRHLKRFNVGEDCPVFDGLFGFCQASAGGSIGAAVKLNRGDADIALNWAGGLHHAKKSEASGFCYVNDIVLGILELLKVHRRVLYVDIDVHHGDGVEEAFYTTDRVMTVSFHKFGDFFPGTGHIKDTGAGQGKNYALNIPLNDGMDDESFRGLFRPIIQKVMEVYQPDAVVLQCGADSLSGDRLGCFNLSVKGHADCLRFLRSFNVPLMVLGGGGYTIRNVARCWCYETAVAVGVEPDNKLPYNEYYEYFGPDYTLHIEPSNMENLNAPKDMERIRNILLEQLSKLPNAPSVPFQTTPS…
>cassava4.1_008080m|PACid:17991769	MRSKDRISYFYDGDVGSVYFGPNHPMKPHRLCMTHHLVLSYELHKKMEIYRPHKAYPVELAQFHSADYVEFLHRIAPDTQHLFANELARYNLGEDCPVFENLFEFCQIYAGGTIDAARRLNNQLCDIAINWAGGLHHAKKCEASGFCYINDLVLGILELLKYHARVLYIDIDVHHGDGVEEAFYFTDRVMTVSFHKYGDLFFPGTGDVKDVGEREGKFYAINVPLKDGIDDTSFNRLFKTIISKVVETYLPGVIVLQCGADSLARDRLGCFNLSIDGHAECVRFVKKFNLPLLVTGGGGYTKENVARCWTVETGVLLDTELPNEIPDNEYIKYFAPEYSLKIPGGQIENLNSKSYLSTIKMQVLENLRCIQHAPSVQMQEVPPDFYIPDFDEDEQNPDE…
>cassava4.1_003713m|PACid:17960249	MVFEANRLVNGDSEMSFQKQRRGISRNGISGKHKNLGSNGTGASCSNDEISGDEDILTVHARDVDDNMDVEISPDVVVSRKTRQREMTFQDMYNNQDLFDDDDDDSDWEPLQKRIDVMKWFCTNCTMVNLNDVVHCEICGEHKESGILRHGFFASPFSQDAGSPEVETEVKGRNKDTRVKHSSSNSCTAVGFDERMLLHSEVEMKSHPHPERPDRLRAIAASLATAGPHIGCGWVYMDLYTTKESCRNCHGFDLDPMIAVFVYFTPDTYANEHSACAARLAAGLCADLASAIFSGCAKNGFALVRPPGHHAGIKQAMGFCLHNNAAVAALAAQAAGAKKVLIVDWDVHHGNGTQEIFEQNKSPLLLLSCNGHYACKSGGAVNNGHEGGKFYPGTGAVDE…
>cassava4.1_004103m|PACid:17960250	MVFEANRLVNGDSEMSFQKQRRGISRNGISGKHKNLGSNGTGASCSNDEISGDEDILTVHARDVDDNMDVEISPDVVVSRKTRQREMTFQDMYNNQDLFDDDDDDSDWEPLQKRIDVMKWFCTNCTMVNLNDVVHCEICGEHKESGILRHGFFASPFSQDAGSPEVETEVKGRNKDTRVKHSSSNSCTAVGFDERMLLHSEVEMKSHPHPERPDRLRAIAASLATAGIFPGRCYPIPAREITQQELQMVHSLEHVQAVELTSHIFSSYFTPDTYANEHSACAARLAAGLCADLASAIFSGCAKNGFALVRPPGHHAGIKQAMGFCLHNNAAVAALAAQAAGAKKVLIVDWDVHHGNGTQEIFEQNKSVLYISLHRHEGGKFYPGTGAVDEIGTNGAAGY…
>cassava4.1_003135m|PACid:17962704	MQQLESGETMTIQRRVGLLYDERMCKHHTPDDDYHPENPYRIKAIWNKLLANNIPQRCVVLNAKEAEDKYLLAVHSKNHVNLIRNISSNQFDSRRNRIALKFNSIYFNDGSSEAAYIAAGSVVEVAERVAKGELHSSAAIVRPPGHHAEHDEAMGFCLFNNVAVAASYLLDERPELGIKKILIVDWDVHHGNGTQKMFWKDPRVLFFSVHRHEFGNFYPANDDGFYTMIGEGPGAGYNINVPWENGRCGDADYLAVWDHILIPVAKEFDPDMILVSAGFDAAIGDPLGGCRVTPYGYSVMLKKLMDFAHGKIVLALEGGYNLDSIANSFLACMEVLLESKPIAGSSEAYPFESTWRVIQAVRKKLSAYWPSLADEIPLKLTSQKAPPAHLLISSSDSED…
>cassava4.1_003176m|PACid:17962705	MQQLESGETMTIQRRVGLLYDERMCKHHTPDDDYHPENPYRIKAIWNKLLANNIPQRCVVLNAKEAEDKYLLAVHSKNHVNLIRNISSNQFDSRRNRIALKFNSIYFNDGSSEAAYIAAGSVVEVAERVAKGELHSSAAIVRPPGHHAEHDEAMGFCLFNNVAVAASYLLDERPELGIKKILIVDWDVHHGNGTQKMFWKDPRVLFFSVHRHEFGNFYPANDDGFYTMIGEGPGAGYNINVPWENGRCGDADYLAVWDHILIPVAKEFDPDMILVSAGFDAAIGDPLGGCRVTPYGYSVMLKKLMDFAHGKIVLALEGGYNLDSIANSFLACMEVLLESKPIAGSSEAYPFESTWRVIQAVRKKLSAYWPSLADEIPLKLTSQKAPPAHLLISSSDSED…
>cassava4.1_031461m|PACid:17973641	MYGIYQVHREYSRLTTSPGGLKPIWILVPVMVRAVTEGFHEGINLPSIQELTDARVIYSVAPAMGHNQDSHPESHLRVPAIVSALEKMELTSKFRGPEIIELKNFKPASADDIASVHAKAYIDGLEQAMGRASERGIIFIEGTGPTYATGNVAASNSNQNPPTGFALIRPPGHHAIPKGPMGFCVFGNVAIAARHAQRVHGLRRVFIIDFDVHHGNGTNDAFYDDPDIFFLSTHQDGSYPGTGKIHEVGHGDGEGATLNLPLPGGSGDIAMRTVFDEVIVPCAQRFKPDIILVSAGYDGHVLDPLASLQFTTGTYYMLASNIKQLAKDLCGGRCVFFLEGGYNLDSLSYSVADSFRAFLGDKSLASEFDNSAFLYEEPSTRVKQAIQKVKHIHSL*
>cassava4.1_009721m|PACid:17979358	MAVASATERIDVFWHEGMLKHDTGKGVFDTGLDPGFLDVLEMHPENANRIKNMVSILKRGPISPYISWHLGRPAQLSELLSFHTPEYINELVKADKEGGKMICCGTFLSPGSWNASLLAAGTTLSAMKHILDGHGKLAYALVRPPGHHAQPTQADGYCFLNNAGLAIQLALDSGCQKVAVVDIDVHYGNGTAEGFYQSDRVLTMSLHMNHGSWGPSHPQNGSVDELGERDGFGYNLNIPLPNGTGDKGYEYAMSELVMPAINKFKPDMLVMVVGQDSSAFDPNGRQCLTLDGYRAIGRMVRSLANAHCGGRLLIVQEGGYHITYSAYCLHATLEGVLSLPQPLLSDPIAYYPEDEAFAMKVVESIQKFQKESVPFLKEA*
>cassava4.1_009161m|PACid:17972097	MTFQVKAIATEFTRNIGKSTLYLALTIASVKFSHFLFRFFRSRKMSSSSSSTSPTADAATLRRNRILSSKLYFDVLPSKVPLIYSSAYDISFLGIEKLHPFDSSKWGRVCRFLIVDGVLNKNSIVEPLEASKDDLLVVHSESYLSSLKSSPNVAMIIEVPPVALFPNCLVQQKVLFPFRKQVGGTILAAKLAKEQGWAINVGGGFHHCSSEKGGGFCAYADISLCIHFAFVRLNISRVMIIDLDAHQGNGHEMDFSNDSRVYILDMYNPGIYPFDFEARRYIDQKVEVAQSGTTTNVYLRKLDEALELADQKKFDPELVVYNAGTDILDGDPLGRLKVSPDGITARDEKVFRFARERNAPLVMLTSGGYMKSSARVIADSIVNLSKKCLIDLNRCR*
>cassava4.1_009184m|PACid:17972098	MTFQVKAIATEFTRNIGKSTLYLALTIASVKFSHFLFRFFRSRKMSSSSSSTSPTADAATLRRNRILSSKLYFDVLPSKVPLIYSSAYDISFLGIEKLHPFDSSKWGRVCRFLIVDGVLNKNSIVEPLEASKDDLLVVHSESYLSSLKSSPNVAMIIEVPPVALFPNCLVQQKVLFPFRKQVGGTILAAKLAKEQGWAINVGGGFHHCSSEKGGGFCAYADISLCIHFAFVRLNISRVMIIDLDAHQGNGHEMDFSNDSRVYILDMYNPGIYPFDFEARRYIDQKVEVASGTTTNVYLRKLDEALELADQKKFDPELVVYNAGTDILDGDPLGRLKVSPDGITARDEKVFRFARERNAPLVMLTSGGYMKSSARVIADSIVNLSKKCLIDLNRCR*
>mgv1a024527m|PACid:17672630	MNTGGNSLPSGPDGSKRKVCYFHDPDIGNYYYGIGHPMRPYRTAMTFSLLKNYNLLQHMQVFKPAPAQETDLRSFHADDYVDFLKRVTPENQKEHLLQLKRFNLGVFDCPVFDGLYSYCRSYAGGSISGAVRLNNGLSDIAVNWAGGLHHAKNCGASGFCYVNDIVLAILELLANHQRVLYVDIDVHHGDGVEEAFYTTDRVMTVSFHKFGNYFPGTGHILDIGYGEGKYYSVNIPLHEGIDDESYQLLFKPIMSKVMEVYRPEAVVLQCGADSLSGDRLGRFNLTVKGHAECVKYMRSFNVPLLLLGGGGYTLRNVARCWCYETGVAVGVEIDDKLPEGDKNIDYFGPNFKLHEPQRIMDNKNSREMIDKLRVRILDNLSRLEHAPSVQFQDRPPETR…
>mgv1a006831m|PACid:17677472	MRSKDRISYFYDGDVGNVYFGPNHPMKPHRLCMTHHLVLSYDLHHKMEIYRPHKAYPVELAQFHSPDYVEFLQRITPDTQELFSNEMVKHNLGEDCPIFENLFEFCQIYAGGTIDAARRLNNKLCDIAINWAGGLHHAKKCEASGFCYINDLVLGILELLKYHARVLYIDIDVHHGDGVEEAFYFTDRVMTVSFHKYGDMFFPGTGDVKDVGEREGKNYAINVPLRDGIDDGSFFRLFKMIILKVMECYVPGAIVLQCGADSLAGDRLGCFNLSIDGHAACVKFVKQLNLPLLVTGGGGYTKENVARCWTVETGALLDVELPNEIPENEYIKYFAPDYSLKCPSGHMENLNSKSYLNTIRQQVCENLSAIQHAPGVQMQEVPPDFYIPDFDEDQHNPDQ…
>mgv1a007530m|PACid:17677473	MRSKDRISYFYDGDVGNVYFGPNHPMKPHRLCMTHHLVLSYDLHHKMEIYRPHKAYPVELAQFHSPDYVEFLQRITPDTQELFSNEMVKHNLGEDCPIFENLFEFCQIYAGGTIDAARRLNNKLCDIAINWAGGLHHAKKCEASGFCYINDLVLGILELLKYHARVLYIDIDVHHGDGVEEAFYFTDRVMTVSFHKYGDMFFPGTGDVKDVGEREGKNYAINVPLRDGIDDGSFFRLFKMIILKVMECYVPGAIVLQCGADSLAGDRLGCFNLSIDGHAACVKFVKQLNLPLLVTGGGGYTKENVARCWTVETGALLDVELPNEIPENEYIKYFAPDYSLKCPSGHMENLNSKSYLNTIRQQVCENLSAIQHAPGVQMQEVPPDFYIPDFDEDQHNPDQ…
>mgv1a005940m|PACid:17690429	MEAGGNSLPSGTDGVKRKVSYFYDPEVGNYYYGQGHPMKPHRIRMTHALLAHYGLLQHMHVLKPNPARDKDLCRFHADDYVGFLRSITPETQQEQLRQLKRFNVGEDCPVFDGLYSFCQTYAGGSVGGAVKLNHGHCDIAVNWAGGLHHAKKCEASGFCYVNDIVLAILELLKVHERVLYVDIDIHHGDGVEEAFYTTDRVMTVSFHKFGDYFPGTGDVRDIGYGKGKYYSLNVPLDDGIDDDSYQSLFKPIMGKVMEIFRPGAVVLQCGADSLSGDRLGCFNLSIKGHAECVKFMRSFNVPLLLLGGGGYTIRNVARCWCYETGVALGIELDDKMPQHEYYEYFGPDYTLHVAPSNMENKNSRILLEEIRSKLLDNLSRLQHAPSVQFQERPPDTDLP…
>mgv1a005933m|PACid:17690430	MEAGGNSLPSGTDGVKRKVSYFYDPEVGNYYYGQGHPMKPHRIRMTHALLAHYGLLQHMHVLKPNPARDKDLCRFHADDYVGFLRSITPETQQEQLRQLKRFNVGEDCPVFDGLYSFCQTYAGGSVGGAVKLNHGHCDIAVNWAGGLHHAKKCEASGFCYVNDIVLAILELLKVHERVLYVDIDIHHGDGVEEAFYTTDRVMTVSFHKFGDYFPGTGDVRDIGYGKGKYYSLNVPLDDGIDDDSYQSLFKPIMGKVMEIFRPGAVVLQCGADSLSGDRLGCFNLSIKGHAECVKFMRSFNVPLLLLGGGGYTIRNVARCWCYETGVALGIELDDKMPQHEYYEYFGPDYTLHVAPSNMENKNSRILLEEIRSKLLDNLSRLQHAPSVQFQERPPDTDLP…
>mgv1a006079m|PACid:17690431	MEAGGNSLPSGTDGVKRKVSYFYDPEVGNYYYGQGHPMKPHRIRMTHALLAHYGLLQHMHVLKPNPARDKDLCRFHADDYVGFLRSITPETQQEQLRQLKRFNVGEDCPVFDGLYSFCQTYAGGSVGGAVKLNHGHCDIAVNWAGGLHHAKKCEASGFCYVNDIVLAILELLKVHERVLYVDIDIHHGDGVEEAFYTTDRVMTVSFHKFGDYFPGTGDVRDIGYGKGKYYSLNVPLDDGIDDDSYQSLFKPIMGKVMEIFRPGAVVLQCGADSLSGDRLGCFNLSIKGHAECVKFMRSFNVPLLLLGGGGYTIRNVARCWCYETGVALGIELDDKMPQHEYYEYFGPDYTLHVAPSNMENKNSRILLEEIRSKLLDNLSRLQHAPSVQFQERPPDTDLP…
>mgv1a006051m|PACid:17692317	MATGGNSLPSGTDGSKRTVCYFYDPEVGNYYYGQGHPMKPHRMRMTHALLAHYGLLQHMHVMKPNPAREKDLCRFHADDYVSFLRRITPESTQDQLRQLKRFNVGEDCPVFDGLYNFCQTYAGGSIGGAVKLNHGHCDIAVNWAGGLHHAKKCEASGFCYVNDIVLAILELLKTHERVLYIDIDIHHGDGVEEAFYVTDRVMTVSFHKFGDYFPGTGDILDNGYGAGKYYALNVPLDDGIDDESYQSLFKPIISKVMEVYRPGAVVLQCGADSLSGDRLGCFNLSVKGHAECVRFMRSFNVPLLLLGGGGYTIRNVARCWCYETGVALGVEIDDKMPEHEYIEYFGPEYTLHVAPSNMENKNSREMLDEIRISLLDNLSKLQHAPSVQFQERPPDTYFP…
>mgv1a017867m|PACid:17692948	MDIGGNSLISGSDATKRRVCYFYDSEIGNYYYGQGHPMKPHRMRMTHALLAQYGLLEQMHVLKPNPAREKDLCRFHADDYVAFLKRITPHTQQEYMRQLKRFNVGEDCPVFDGLYSYCQTYAGGSIGGAVKLNHGHCDIAVNWAGGLHHAKKCEASGFCYVNDIVLAILELLKNHERVLYVDIDIHHGDGVEEAFYITDRVMTVSFHKFGDYFPGTGDFRDIGYGKGKYYAINVPLDDGIDDESYQSLFKPIMSKVMEVYRPGAVVLQCGADSLSGDRLGCFNLTVKGHSECVKYMRSFNVPLLLLGGGGYTIRNVARCWCYETGVALGVEVDDKIPAHEYIEYFGPDYSLHVSPSNMENKNSREMVDELRARILNNLSKLEHAPSVEFQERPPHIQLP…
>mgv1a023584m|PACid:17695974	MDIGGNSLISGSDATKRRVCYFYDSEIGNYYYGQGHPMKPHRMRMTHALLAQYGLLEQMHVLKPNPAREKDLCRFHADDYVAFLKRITPHTQQEYMRQLKRFNVGEDCPVFDGLYSYCQTYAGGSIGGAVKLNHGHCDIAVNWAGGLHHAKKCEASGFCYVNDIVLAILELLKNHERVLYVDIDIHHGDGVEEAFYITDRVMTVSFHKFGDYFPGTGDFRDIGYGKGKYYAINVPLDDGIDDESYQSLFKPIMSKVMEVYRPGAVVLQCGADSLSGDRLGCFNLTVKGHSECVKYMRSFNVPLLLLGGGGYTIRNVARCWCYETGVALGVEVDDKIPAHEYIEYFGPDYSLHVSPSNMENKNSREMVDELRARILNNLSKLEHAPSVEFQERPPHTQLP…
>mgv1a005892m|PACid:17696155	MDSGSGASLPSSGTDARKRRVSYFYEPTIGDYYYGQGHPMKPHRIRMAHNLIVHYGLHRRMEISRPFPADSADIRRYHSPEYIEFLSSVSPDTLHDHTHARSLKRFNVGEDCPVFDGLYSFCQASAGGSIGAAVKLNRQDADITINWAGGLHHAKKSEASGFCYVNDIVLGILELLKMHRRVLYIDIDIHHGDGVEEAFYCTDRVMTVSFHKFGEFFPGTGHIKDIGAGGGKYYSLNVPLNDGVNDDNFRSLFRPIIQKVMEVYQPEAVVLQCGADSLAGDRLGCFNLSVKGHADCLRFLRSFNVPLMVLGGGGYTIRNVARCWCYETAVAVDVEPENRLPYNEYYEYYGPDYTLHVEPSQMENLNTERDMEKIRNMLLDQLSKLQHTPSVPFQTMPST…
>mgv1a019712m|PACid:17670569	MAIMEEDSPKRRRVGLMYDDRMCKHADPVDDDHVENPNRIRAIWDKLNASGLAQRCIVSNGKEAKDNHLALVHSEKHIKLIKNIINSYITVKKVAEKVAKGELDSAFAIVRPPGHHAEETEPMGFCLYNNIAIAASFLLNRRPKLGVGKILIVDWDVHHGNGTQKMFYEDPRVLTFSVHRHDSGEFYPYGNDGSYSMIGEGAGAGYNINVPWENDLCGDADYFAVWDHILIPVARKFNPDLIMVAAGFDAALGDPLGGCCLSPYAYSVMLRKLMDISRGKNIVLALEGGYNLVSLAKSAQACVEVLLQDKPLTRSSVDLPLKSTALVIRTVRQAVSRYWPVLASELTDQVINSSRRPSSQTEVQLLLV*
>mgv1a023963m|PACid:17696828	MAIMEEDSPKRRRVGLIYDDRMCKHADPDDDDHDENPNRIRAIWDKLNASGLAQRCIVSNGKEAKDNHLALVHSEKHIKLIKNISSRKNSTMKRTAKKMDSIYFNEGSSEASSLAAGSVIQVAEKVAKGELDSAFAIVRPPGHHAEETEPMGFCLYNNIAVAASFLLNRRPKLGVGKILIVDWDVHHGNGTQKMFYEDPRVLTFSVHRHDSGKFYPYGNDGSYSMIGEGAGAGYNINVPWENDSCGDADYFAVWDHILIPVARKFNPDLIMVAAGFDAALGDSLGGCCLSPYGYSVILRKLMDISSGKNIVLALEGGYDLVSLANSAQACVEVLLQDKPLTRSSVDLPLKSTALVIRTVRQALSRYWPVLASELTDEVINSSCRPSSQTEVQLLLV
>mgv1a021496m|PACid:17680153	MAIMEEDSPKRRRVGLVYDDRMCKHADPDDDDHDEKPNRIRAIWDKLNASGLAQRTACIVLKAKEAKDNHLALVHSAKHIQLIKNISSRKNSTMKRTAERFDSIYFNEGSSEASSLAAGSVIQAAEKVAKGELDSAFAIVRPPGHHAEEAEPMGFCLYNNIAIAASFLLNRRPKLGVGKILIVDWDVHHGNGTQKMFYEDPRVLTFSVHRHDSGEFYPYGNDGSYSMIGEGAGAGYNINVPWENDSCGDADYFAVWDHILIPVAKKFNPDMIMVAAGFDAALGDPLGGCCLSPYAYSVMLRKLMDISRGKKIVLALEGGYDPVSLANSTQACVEVLLQDKPRTRSSVDLPLKSTALVIRTVRQALSRYWPVLASELTDEVINSSRRPSSQTELMLGFRI…
>mgv1a005254m|PACid:17671676	MELNGEIESSLSRTNDAAAEKDPRVGLIYDARMCGHHALDDDDHPESPARIRVIWEILNSSGIANRCVILDAKDAEDNQLALVHTKNHINLIKNISSGNSDSKLIRIAAQYNSVYFNQGSSEAAYLAAGSVIEVAEKVAKGELDSGFAIVRPPGHHAEESRPMGFCLYSNVAVATRFLLNERSELGIGKILIVDWDVHHGNGTQNTFYNDPRVLFFSVHRYNNGDFYPGGNGGSHIMTGKGEGAGYNINVPWENGGCRDADYLAVWDHVLIPVAKQFNPDLIFISAGFDAAVGDPLGGCSVTPYGYSVMLDKLMGFAGGKIVMALEGGYDLNSLAKSAKACVEVLLHDKPVIRSLNVYPFESTWRVIQMVRKELSKYWPILAAELPEQLISQASPFVGL…
>mgv1a005265m|PACid:17677552	MKGDDMTVEEMYNNEYEFEDDEDDDSDWDPSAVSDHNNVVEIPKWFCINCTWPNIGHDFHCDLCGEHRESGILQRGFLASSLHPAEQGLAQNGADVAVALQDPSLQSIGSDNRTAIGFDERMLLHEEVVQKSHPHPERSDRLRAIAASLAATGIFPGRCYPIPPREITREELLMVHSLENIEAVELTSQVFSSYFTSDTYANQNSARAARLAAGLCFDLAAAIFSGSVKNGFALVRPPGHHAGVKQAMGFCLHNNAAIAALAAQNAGAKKVLIIDWDVHHGNGTQEIFDKNKSVGTMGAEGYCVNVPWSRGGVGDNDYVFAFQQVVLPIVSEFDPDFTIISAGFDAARGDPLGRCDITPSGYAQMTQMCSDLSGGKLLVILEGGYNLRSISSSATAVIK…
>mgv1a006979m|PACid:17677575	MELRIFFASQSRAGDVLYKHNQITTPKKQFFMCGFRKKKIGTVCCSNNPDNNGFSLSESELLSSKVVYSVAPAMGHNKESHPECNARVPAITGALEKMRLTSEFRSLEVVELQKFRSAKIDDIASVHERVYVSGLEKAMDQASEQGLIFLDGSGPTYATSTTFKESLLAAGAGISLVDTVVAASKVRKDPPVGFALIRPPGHHAVPAGPMGFCVFGNVAIAARYAQRAHGLKRVFIIDFDVHHGNGTNDAFYDDPDIFFLSTHQDGSYPGTGKINQIGSGNGEGSTLNLPLPGGSGDRAMRSVFDEVIVPSAQRFKPDIILVSAGYDAHVLDPLANLQFTTGTYYMLASNIQQLATELCGGRCVFFLEGGYNLTSLSNSVADSFRAFLGEPSMAAEFDN…
>mgv1a008061m|PACid:17685593	MAMPCSEPDLKPAQKEDRIDVFWHEGMLEHDTGRGVFDTGMDPGFLDVLENHPENSDRVKNMVSILKRGPISPFISWHQGRPALISELLSFHTQEYINELIEADEKQGKTICAGTFLNPRSWYAALLAAGSTISAMKHVLDGHGKIAYALVRPPGHHAQPSRADGYCFLNNAGLAVQSALTSGLDSVAVIDIDVHYGNGTAEGFYRSDKVLTVSLHMNHGSWGPSHPQNGAVDELGEGEGFGYNLNIPLPNGSGDSGYACAMTELVVPAVEKFEPKIMVLVIGQDSSAFDPNGRQCLTMEGYRKIGQIVREMADKHSKGRLVIVQEGGYHVTYSAYCLHATLEGVLNFPAPLLSDPIAYYPEDDSFATRAVESIKKYQRGIVPFFK*
>mgv1a019729m|PACid:17693775	WDNHLALVHSGKHIQLIKNISSRKNSTMKRTAERFDSIYFNEGSSEASSLAAGSVIQAAEKVAKGELDSAFAIVRPPGHHAEKTEPMGFCLYNNIAIAASFLLNRRPKLGVGKILIVDWDVHHGNGTQKMFYDDPRVLTFSVHRHDSGEFYPYGNDGSYSMTGEGAGAGYNINVPWENDSCGDADYFAVWDHILIPVARKFNPDLIMVAAGFDAALGDPLGGCCLSPYAYSVMLHKLMEGYDLVSLANSAKACVEVLLQDKPLTRSSVDLPLKSTALVIQTVRQALSKYWPVLASELTDEVINSSRRPSQTEVQLLLV*
>mgv1a010107m|PACid:17682029	MSIVPHPRTFATCQSLAPIQNNVSTSPPIKSFATLFFCKLRQSITNAFSGGEMATESSSSGDSARTAASENGGGGSARRSRVLSSKLYFDVHTSKAPLIYSSSYDISFLGIEKLHPFDSSKWGRICRFLIAEGLLDKKHIVEPVEAKREDLLVVHSESYLDSLKSSLNVSTIVEVPPVALLPNCLVDKYVLLPFRKQVGGTVLAAKLAKERGWAINVGGGFHHCSAERGGGFCVYADISICIHFAFTRLNISRVMIIDLDAHQGNGHEVDFSDDKRVYILDVYNPDIYPFDYEARRYINQKVEVASGTATNEYLSKLDGALK*
>mgv1a024046m|PACid:17672316	MYTAGNSWPSGPDGSKRKVCYFHDPDIGNYYYGIANPMRPYRTAMTFSLLKNYDVLQHMQVFKPVPARETDLHSFHADDYVDFLKRVTPENQKEHLLQLKRFNLGAFDCPVFDGLYSYCRSYAGGSISGAVRLNNGLSDIAVNWAGGLHHAKKCGASGFCYVNDIVLAILELLANHQTGVAVGVEIDDKLPEGDKNIDYFGPNFKLHEPQRIMDNKNSREMIDKLRVRILDNLSRLEHAPSVQFQDRPPETRLPEVRHYENIIFFINFF*
>Medtr3g118540.1|PACid:23013011	MDVSGNSLPSSAPDGVKRKVCYFYDPEVGNYYYGQGHPMKPHRIRMTHALLAHYGLLQHMQVHKPFPARDRDLCRFHADDYVSFLRSITPETQQDHMRQLKRFNVGEDCPVFDGLYSFCQTYAGGSVGGAVKLNHDQCDIAVNWAGGLHHAKKCEASGFCYVNDIVLAILELLKQHERVLYVDIDIHHGDGVEEAFYTTDRVMTVSFHKFGDYFPGTGDLRDIGYGKGKYYSLNVPLDDGIDDESYHLLFKPLICKVMEIFRPGAVVLQCGADSLSGDRLGCFNLSIRGHAECVRYMRSFNVPLLLLGGGGYTIRNVARCWCYETGVALGIEVDDKMPEHEYYEYFGPDYTLHVAPSNMENKNTRHLLDNIRSKLLENLSKLQHAPSVQFQERPPDCDL…
>Medtr3g077160.1|PACid:23013482	MGSGEMGVAESGGASLPSIGADAMKRRVTYFYEPSIGDYYYGQGHPMKPHRIRMAHNLIIHYSLHRRMQINRPFAAAPEDIRRFHSDDYVEFLSSVSPEIVSDNSHSHYRQLKRFNVGEDCPVFDGLFPFCQASAGGSIGAAVRLNRGDADIAINWAGGLHHAKKAEASGFCYVNDIVLGILELLKVHRRVLYVDIDVHHGDGVEEAFYTTDRVMTVSFHKFGDFFPGTGHIKDTGVGPGKDYALNVPLNDGMDDENFRALFRPIMQKVMDVYQPDAVVLQCGADSLSGDRLGCFNLSVKGHADCLRFLRSFNVPLMVLGGGGYTVRNVARCWCYETAVAVGVEPSNKLPYNEYYEYFGPDYTLHVEPNNMENLNTPKDMEKIRNTLLEQIARLPHAPS…
>AC151525_30.1|PACid:23046292	MEEPNERGRKEKRSLGRGDVVKEEIEAFPTSLVHLIIYIVVIERRKETLVREKEWKEIDEIEKEETLTYILQQPRERERERERSCKDLGLFPFRTMMMESVSGGNSLPSGSDGVKRKISYFYDPEVGNYYYGQGHPMKPHRIRMTHALLAHYGLLQHMQVVKPTAAKDRDLCKFHADDYVAFLRGITPETQQDQIRQLKRFNVGEDCPVFDGLYSFCQTYAGGSVGGALKLNHGICDIAINWSGGLHHAKKCEASGFCYVNDIVLAILELLKIHERVLYVDIDIHHGDGVEEAFYTTDRVMTVSFHKFGDYFPGTGDVRDIGYGKGKYYSLNVPLDDGIDDESYHSLFKPLMGKVMEVFRPGAVVLQCGADSLSGDRLGCFNLSIKGHAECVKYMRSFN…
>Medtr4g055080.1|PACid:23049950	MRSKDRISYFYDGDVGSVYFGPNHPMKPHRLCMTHHLVLSYDLHKKMEVYRPHKAYPVELAQFHSADYVEFLHRITPDTQHLFSDELAKYNLGEDCPVFDNLFEFCQMYAGGTIDAARRLNNKLCDIAINWAGGLHHAKKCEASGFCYINDLVLGILELLKHHPRVLYIDIDVHHGDGVEEAFYFTDRVMTVSSHKYGDLFFPGTGDAKEIGEREGKFYAINVPLKDGIDDSSFTRLFKTIISKVVETYQPGAIVLQCGADSLAGDRLGCFNLSIDGHAECVRFVKKFNVPLLVTGGGGYTKENVARCWTVETGVLLDTELPNEIPENDYIKYFGPDFSLKIPNGFIENLNSKSYLSTIKMQVMENLRCIQHAPSVQMQEVPPDFYIPDIDEDLQNPDE…
>Medtr2g087270.1|PACid:23015846	MATNRDAAAESSSVNKIEVFWHEGMLKHDTGNGVFDTGIDPGFLDILEKHPENSDRVKNMVSILKRGPISPYVSWHLGRHALIPELLSFHTPEYINELVKADKKGRKVLCAGTFLNPGSWDAALLAAGTTLSSMKHLLDGHGKVAYALVRPPGHHAQPSQADGYCFLNNAGLAVQLALDSGCKKVAVIDIDVHYGNGTAEGFYSSNKVLTVSLHMNHGSWGPSHPQSGSIDELGDGEGYGYNLNIPLPNGTGDNGYVYAFNELVVPSIHKFEPDMIVLVVGQDSSAFDPNGRQCLTMEGYREIGRIVHGLAMRHSDGRLLIVQEGGYHVTYSAYCLHATLEGVLNLPLPLLQDPVAYYPEDKTFSVKVIEAVQNYVTDKMPLWKTD*
>Medtr8g093800.1|PACid:23036552	MHLPYYLPRSPPSSSGKSIFLLNHHVNKWKNHRHKVVKKCLGASIYCSSDVPSIQQLSHARLIYSVAPSMGHNQESHPESHFRVPAIVTALQQMKLTSKFRGSEVIELQNFEPASTDDIASVHARAYVSGLEKVMDQALEKGLIVVDGSGPTYATSTTFQESIVAAGAGLALVDSVVAASKIMKDPPTGFALIRPPGHHAIPKGPMGFCIFGNVAIAARHAQRVHGLKRVFIIDFDVHHGNGTNDAFYDDPDVFFLSFHQDGSYPGTGKFDEVGAGDGEGTTLNLPLPGGSGDTAIRSVFDEVVVPCAQRFKPDIILVSAGYDGHVLDPLANLQLTTGTYYMLASSIKQLAKDLCGGRCVFFLEGGYNLKSLSYSVADTFRALLGDKSLASEFDNPNIL…
>Medtr1g016440.1|PACid:23042145	MSSPPSCSAADDTLMRNRILSTKLYFDVPPSKVPLIYSDSYDISFLGIEKLHPFDSSKWGRICKFLISFGVLDKNRIVEPLEASKDDLLVVHSESYLNSLKESSNVAKIIEVPPVALFPNCLVQRKVLFPFRKQVGGTILAAKLAKERGWAINVGGGFHHCSAENGGGFCAYADISLCIHFAFVQLNISRVIIIDLDAHQGNGHEMDFADDNRVYILDMYNPGIYPLDHEARSYINQKVEVKSGTRTEEYLLKLDEALEVAGRRFNPELLVYNAGTDILEGDPLGRLKISPDGIALRDEKVFRFARKKNIPIVMLTSGGYMKSSARVIADSILNLEKKCLIETSGDPKTA*
>Medtr3g077120.1|PACid:23008550	MGSGELAVAESGGASLPSVGADAMKRRVTYFYEPSIGDYYYGQGHPMKPHRIRMAHNLIVHYSLHRRMQINLPFAAAPEDICRFHSDDYVEFLSSVSPEIVKDNSHPHNRLLKRFNVGDDCPVFDGLFPFCQASAGGSIGCAARLNRGDADIAINWAGGLHHAKKAEASGFCYVNDIVLGILELLKAHRIVYDNLGHDGTT*
>Pp1s223_52V6.1|PACid:18036612	MEGGNSLVAGPEGRKRRVSYFYDPDVGNYYYGQGHPMKPHRIRMAHSLLVHYNLHTRMEVLRPYPARDRDLCRFHADDYVSFLKEVTPETQHDQMRQLKRFNVGEDCPVFDGLYNFCQTYAGGSVGGAVKLNHGHSDIAINWAGGLHHAKKCEASGFCYVNDIVLAILELLKYHQRVLYIDIDIHHGDGVEEAFYTTDRVMTVSFHKFGDYFPGTGDVRDIGHGKGKYYSLNVPLDDGIDDESYQSLFKPIMSKVMEVFQPGAVVLQCGADSLSGDRLGCFNLSVKGHAECVRFMRSFNVPLLLVGGGGYTIRNVARCWCYETAVAVGEELDDRLPHHEYYEYFGPDYSLHVAPSNMANQNSKKDIDNLRMKLLENLSKLQHVPSVPFSERPPDTELPE…
>Pp1s351_29V6.1|PACid:18066354	MEGGNSLVAGPEGRKRRVSYFYDPDVGNYYYGQGHPMKPHRIRMAHSLLVHYNLHTRMEVLRPYPARDRDLCRFHADDYVSFLKEVTPETQHDQMRQLKRFNVGEDCPVFDGLYNFCQTYAGGSVGGAVKLNHGHSDIAINWAGGLHHAKKCEASGFCYVNDIVLAILELLKYHQRVLYIDIDIHHGDGVEEAFYTTDRVMTVSFHKFGDYFPGTGDVRDIGYGKGKYYSLNVPLDDGIDDESYQSLFKPIMSKVMEVFQPGAVVLQCGADSLSGDRLGCFNLSVKGHAECVRFMRSFNVPLLLVGGGGYTIRNVARCWCYETAVAVGEELDDKLPHHEYYEYFGPDYSLHVAPSNMANQNSKKDLDNLRMKLLDNLSKLQHVPSVPFSERPPDTELPE…
>Pp1s180_68V6.1|PACid:18059647	MPVKDRVSYFYDGDVGSVYYGPNHPMKPHRLCMTNSLVLAYGLHNKMEIYRPHKAYPVELAQFHSVDYVEFLGRITPESQEKYAAELIRYNMGEDCPVFDNLFEFCQIYAGGTIDAAHRLNHGLCDIAINWAGGLHHAKKCEASGFCYVNDLVLGILELLKYHARVLYIDIDIHHGDGVEEAFYLTDRVMTVSFHKFGDYFFPGTGDVKDVGEREGKYYAINVPLKDGIDDANFIRMFRVVIQKVVEVYQPGAIVLQCGADSLAGDRLGCFNLSIDGHSECVKFVKKFNIPLLVTGGGGYTKENVARCWTVETGVLVDTELPNEIPDNDYLKYFKPDCTLKTTSGNHMENLNGKTYLSTIKQQVMENLRRIAHAPSVQMHEVPPDTYIPEFDEDELNPD…
>Pp1s85_154V6.1|PACid:18037743	MRERAAAAMAMASSASVLARDSCFYRVVSFGRNRISARGVYGKEKEFGSNGVHEVEFPRQFFRSERPSAITCVADSQASTSISRQPRELLVPIPQLVEARVIFAAAPALGHYQEGHPESNERVPSILEALERGKLTPEFRGNEVLRIQNFKAASQEDVAAVHSLGYVKGLERAMQKAEDEGLIFLDNSGPTYATSSTYHDSMLAAGASLALVDSVVAASKETQNPPVGFALVRPPGHHAVPAGPMGFCVFGNIAVAARYAQQAHGLQRVFIIDYDVHHGNGTNDAFYDDSDIYFLSTHQDGSYPGTGKMSEVGAGSGEGATLNLPLPGGSGDDTMARVFEEVIAPAAQRFKPDIILVSAGFDAHVQDPLAGMQFTTGTYYRLASDIKSLAQSLCGGRCV…
>Pp1s312_11V6.1|PACid:18046185	MIGCSVGSEMGANSPAEGELDHVSGENAVKDVFQEKGKEVEKDVHPLAAFLALHGIDGAEDDDEMESEDEEWQPHVRWICTNCIMPNPEDEVYCWKCNEHRNSSILEQGFMSVSSEPKGVDGSAKPVAKKEICPSQMLSKNLTFSGTFMCGKEKKTAIGYDDRMLLHEETGKSHPERPDRLRAIMGGLQASGLLSGTCFTIPAREATQAELELVHTANHIGAVQATEGQDLSYFTPDTYANEHSALAARLAAGICTDLASAIMTGKAHNGFAAVRPPGHHAEQEQVMGFCLHNNACVAARAAQAAGAKKVLIVDWDVHHGNGTQEIFEQDPTVLYISLHRHEAGAFYPGTGWAHQVGSGPGEGFCVNIPWSCGGIGDGDYLSAFQHVVMPIARQFEPDM…
>Pp1s145_70V6.2|PACid:18049932	MDANSPAEGKLDCSSCDDAVKNFVIQEEGEDIENDVHPFTAFLVSHDIEDEDEDEVESEDEEWQPHVRWICINCTMPNPEDEDHCWKCNEQCDSNILEQKLASVPSELTGVDGFAKSTAAEELSFAERISKNLTFSGTFVSGNEKKTVIGFDERMLLHEETGKSHPERPNRLRAIMEGLQASGLLSERCFTIPSREATEAELEVVHTANHISAVQATERRGLSYFTSDTYANEHSALAARLAAGICADLASAIMTGTACNGFAVVRPPGHHAEQDQVMGFCLHNNVCVAARAAQASGAKKVLVVDWDVHHGNGTQKIFEQDPTILYISLHRHEAGAFYPGTGWAHHVGSGPGEGFSVNIPWSCGGIGDEDYLSAFQHIVMPIARQFEPDITIVSAGFDA…
>Pp1s145_70V6.1|PACid:18049933	MDANSPAEGKLDCSSCDDAVKNFVIQEEGEDIENDVHPFTAFLVSHDIEDEDEDEVESEDEEWQPHVRWICINCTMPNPEDEDHCWKCNEQCDSNILEQKLASVPSELTGVDGFAKSTAAEELSFAERISKNLTFSGTFVSGNEKKTVIGFDERMLLHEETGKSHPERPNRLRAIMEGLQASGLLSERCFTIPSREATEAELEVVHTANHISAVQATERRGLSYFTSDTYANEHSALAARLAAGICADLASAIMTGTACNGFAVVRPPGHHAEQDQVMGFCLHNNVCVAARAAQASGAKKVLVVDWDVHHGNGTQKIFEQDPTILYISLHRHEAGAFYPGTGWAHHVGSGPGEGFSVNIPWSCGGIGDEDYLSAFQHIVMPIARQFEPDITIVSAGFDA…
>Pp1s142_41V6.1|PACid:18065445	MNQVHVFFHEDMLKHNNGYGVFDTFEDPGFLDVLEPHPENADRIRNIRSILQRGPIAPFITWHEGRPCEIESLERFHTPEYIKELIDADSAGGEIICAGTRLHPGSWAAALLAAGSAQQAMQYLLDGHGQLAYALVRPPGHHAQPTQADGYCFLNNAGIAVELAVHQGCKRVVVLDIDVHYGNGTAEGFYSRKDVYTISLHMNHGSWGPSHPQTGLTDECGEGLGKGFNLNIPLPNGTGNKGYEHAMTELVVPAMAEFKPEMIVLTVGQDSSEFDPNGRMCLTMEGYRRIGQIVREFADEYSGGRVLVVQEGGYHVSYSAYCVHATLEGLLDLPTPLLADPIGYYPEDQSYSTARVAEIKRKLKGLKRERNEEK*
>Pp1s34_252V6.1|PACid:18072637	MASRVGLVYDERMCAHENVDSDDHPEQPARITSIYQRLKAEGVVDRCVQVDAREATPAELSTVHTEDHISLMQELGHKSFGKKKRRRLQETFDSIYFNEGSAVAALLAAGSVIEVATQVAEGKLASGACVIRPPGHHAEADRPMGFCLLNNVAVAAHILAHEKTELGVKKVLIVDWDVHHGNGTQHMFWTDPQVMYFSVHRFDQGRFYPPGNDGNCTEVGGEEGKGYNINVPWPNKDYGDADYLAVWKYILMPVARQFNPDIVLISAGFDSARGDPLGRCNVTPGGYFQMTRQLMELANGRVVLALEGGYNLTSISESYLACMQAMLGDSPVLKVEHDLLPETFPVIKEVRKHLQMYWPILAEEPLPVPFTPAPSLASKELEGMVIESLDEDQQWQTPP…
>Pp1s127_95V6.1|PACid:18041070	MSTSLRSQEELAKQKQRIDASGLYFNVPPGDKDPIVYSPSYNISFLGMEKLHPFDSSKWGRVQKFLADEGVLNRKRIVEPVEATRDDLLVVHSEEYLDSLKCSSVVAQIAEVPPIALLPNFVVQWKVLKPFRKQVGGTVLSAKLAKERGWAINIGGGFHHCCATEGGGFCAHADISLAIQFAYTRLGITRVMIIDLDAHQGNGHERDFMNDDRVYIVDLYNSDIYPWDHEAKRRMNQSVTLKSGTKTDQYLELLSQALKKAEAIFKPELVVYNAGSDILEGDPLGRLLVTPEGVKQRDEIVFQFAKDQHAPILMLTSGGYMKTSARVIADSITNLGAKGLISLPSGGSVSASCCALK*
>Pp1s53_217V6.2|PACid:18046348	MAASSTLQEDQVKQKQRIEASKLYINVSPDEKDPVVYSSSYNVSFLGIEKLHPFDASKWSHVQNFLSDDGVLKQKRIVEPVEATRDDLLVVHTEKYLDSLNSSYVVAQITEVAPVAFLPNFLVQWKLLHPFRKQVGGTVLSAKLAKERGWAINIGGGFHHCCANEGGGFCAYADITLAIQFAYTRLAISRVIIIDLDAHQGNGHERDFTNDDRVYIIDMYNEDIYPQDFKARKRINQAVALKSGTKTDRYLALLSQELKKAATIFKPELVVYNAGTDVLEGDPLGRLLVSPEGVKQRDEMVFRFAKDQKSPIIMLTSGGYMKTSARVIADSIKNLAAKRLISLPSGSSGSSS*
>Pp1s53_217V6.1|PACid:18046349	MAASSTLQEDQVKQKQRIEASKLYINVSPDEKDPVVYSSSYNVSFLGIEKLHPFDASKWSHVQNFLSDDGVLKQKRIVEPVEATRDDLLVVHTEKYLDSLNSSYVVAQITEVAPVAFLPNFLVQWKLLHPFRKQVGGTVLSAKLAKERGWAINIGGGFHHCCANEGGGFCAYADITLAIQFAYTRLAISRVIIIDLDAHQGNGHERDFTNDDRVYIIDMYNEDIYPQDFKARKRINQAVALKSGTKTDRYLALLSQELKKAATIFKPELVVYNAGTDVLEGDPLGRLLVSPEGVKQRDEMVFRFAKDQKSPIIMLTSGGYMKTSARVIADSIKNLAAKRLISLPSGSSGSSS
>ppa006053m|PACid:17651798	MRSKDKIAYFYDGDVGSVYFGPNHPMKPHRLCMTHHLVLSYDLHKKMEIYRPHKAYPVELAQFHSADYVEFLHRITPDTQHLFSNELARYNLGEDCPVFDNLFEFCQIYAGGTIDAARRLNNKLCDIAINWAGGLHHAKKCEASGFCYINDLVLGILELLKHHARVLYIDIDVHHGDGVEEAFYFTDRVMTVSFHKFGDMFFPGTGDVKEVGEREGKFYAINVPLKDGIDDTSFNRLFKTIISKVVETYLPGVIVLQCGADSLAGDRLGCFNLSIDGHAECVRFVKKFNLPLLVTGGGGYTKENVARCWTVETGVLLDSELPNEIPENEYIKYFSPDFSLRIPNGHIENLNSKSYISTIKMQVLENLRCIQHAPNVQMQEVPPDFYIPDFDEDAQNPDE…
>ppa005308m|PACid:17655518	MESESGASLPSGPDAKKRRVTYFYEPTVGDYYYGQGHPMKPHRIRMAHNLIVHYGLHRRMEINRPFPAGPNDIRRFHSDDYVDFLASVSPETLAESSYSRHLKRFNVGEDCPVFDGLFGFCQASAGGSIGAAVKLNRQDADIALNWAGGLHHAKKSEASGFCYVNDIVLGILELLKVHKRVLYVDIDVHHGDGVEEAFYTTDRVMTVSFHKFGDFFPGTGHIKDVGAGTGKNYALNVPLNDGMDDESFRGLFRPILQKVMEMYQPDAVVLQCGADSLSGDRLGCFNLSVKGHADCLRFLRSFNVPLMVLGGGGYTIRNVARCWCYETAVAVGVEPDNKLPYNEYYEYFGPDYTLHIPPSNMENLNSPKEMEAIRNTLLDQLSRIPHTPSVPFQTTPPTT…
>ppa004697m|PACid:17659099	MDTGGNSLASGPDGVKRKVSYFYDPEVGNYYYGQGHPMKPHRIRMTHALLAHYGLLQHMQVLKPYPARDRDLCRFHADDYVSFLRNITPETQQDQLRQLKRFNVGEDCPVFDGLYSFCQTYAGGSVGGAVKLNHGFCDISINWAGGLHHAKKCEASGFCYVNDIVLAILELLKLHERVLYVDIDIHHGDGVEEAFYTTDRVMTVSFHKFGDYFPGTGDIRDIGYGKGKYYSLNVPLDDGIDDESYHYLFKPIIGKVMEIFRPGAVVLQCGADSLSGDRLGCFNLSIKGHAECVRYMRSFNVPLLLLGGGGYTIRNVARCWCYETGVALGAEIEDKMPQHEYYEYFGPDYTLHVAPSNMENKNSHVLLEEIRSKLLENLSRLQHAPSVQFHERPPDTELP…
>ppa004694m|PACid:17659100	MDTGGNSLASGPDGVKRKVSYFYDPEVGNYYYGQGHPMKPHRIRMTHALLAHYGLLQHMQVLKPYPARDRDLCRFHADDYVSFLRNITPETQQDQLRQLKRFNVGEDCPVFDGLYSFCQTYAGGSVGGAVKLNHGFCDISINWAGGLHHAKKCEASGFCYVNDIVLAILELLKLHERVLYVDIDIHHGDGVEEAFYTTDRVMTVSFHKFGDYFPGTGDIRDIGYGKGKYYSLNVPLDDGIDDESYHYLFKPIIGKVMEIFRPGAVVLQCGADSLSGDRLGCFNLSIKGHAECVRYMRSFNVPLLLLGGGGYTIRNVARCWCYETGVALGAEIEDKMPQHEYYEYFGPDYTLHVAPSNMENKNSHVLLEEIRSKLLENLSRLQHAPSVQFHERPPDTELP…
>ppa007108m|PACid:17647055	MAASTATAPTDRIDVFWESGMLNHNSGNGVFDTGMDPGFLDVLEKHPENSDRVKNMVSILKRGPISPYISWLPGRPALLSELLSFHSSEYINELVEADRDGGKMLCAGTFLNPGSWGASLLAAGTTLSAMKHVLDGHGKIAYALVRPPGHHAQPTRADGYCFLNNAGLAVQFALNSGCSKVAVIDIDVHYGNGTAEGFYRSDKVLTTSLHMNHGSWGPSHPQNGSVDELGEAEGFGYNLNIPLPNGTGDRGYRHAMTELVVLAIQKFEPEMMVLVIGQDSSAFDPNGRQCLTMEGYQEIGRIVRSLADRHCSGRLLIVQEGGYHVTYSAYCLHATLEGVLNLPTCLLSDPIAYYPEDEALAVEVIKSIKKFQKDNVPFLKGA*
>ppa007939m|PACid:17655041	MGHNQESHPESHFRVPSIVNALEKWELSPKFRGLEVIELENFNAASSNDIASVHTRAYVSGLEKAMDQASKQGIILIEGSGPTYATVDTFQESLVAAGAGIALIDAVVAESKISKSPPVGFALIRPPGHHAIPKGPMGFCVFGNVAVAARYAQRSHGLKRVFIIDFDVHHGNGTNDAFYDDPDIFFLSTHQDGSYPGTGKFEEVGHGDGEGTTLNLPLPGGSGDTAMRTVFDEIIVPCAQRFKPDIILVSAGYDAHVLDPLASLQFTTGTYYMLASYIQQLANDLCEGRCVFFLEGGYNLKSLSYSVADSFRAFLGEPSLASEFDNPAILHEEPSTRVRQAIERVKHIHSL*
>ppa003353m|PACid:17657748	MRRVGLLYDERMCKHSTPDGGQHPENPDRIKVIWNKLQAAAIPQRCVILGAKEAEDKHILSVHSKNHVNLIKNISSKQFDSRRNRVASKFNSIYFNEGSSEAAYLAAGSAIEVTERVAKGELDSAVAIIRPPGHHAEQDEAMGFCLYNNVAIAARFLLDEKPELGINKILIVDWDVHHGNGTQKMFWKDPRVLFFSVHRHEFGSFYPATDDGFYTMIGEGPGAGYNINVPWENGRCGDADYFAVWDHILVPVAKEFNPDLIIVSAGFDAAAGDPLGGCRVTPYGYAVMLKKLMDFAHGKIVLALEGGYNLESVANSVLACVEVLLEDDPIHGSSEAYPFESTWSVIQAVRQKLSSFWPSLADELPDKLTNKKAPPAAYILTSSSDSEEEDYEAPNAISK…
>ppa003397m|PACid:17660072	MILAENPHVSSEYSLASETLQMSRLTNGEAEISLHKPNNQVQCQGSNGRYGNLGFDGTNGRPCRDENCGKEDIGVSSGDASTDVLSKKATQQKEMTLEDMYNQDLNDDDDDSDWEPFPQHVEIVKWFCTNCTMVNLDDVVHCDICGEHRESGILRHGFFASSLLQDSGLTEIGADTRERHKGPQDSASNSSTAVGFDERMLLHSEVQMKSHPHPERPDRIRAIAASLATAGIFPGRCYPISAREITREELQMVHSLDHIEAVDHTSHMFSSYFTPDTYANEHSAHAARLAAGLCADLTKEIVSGRAKNGFALVRPPGHHAGVRQAMGFCLHNNAAAAALAAQASGAKKVLIVDWDVHHGNGTQEIFDQNKSVLYMSLHRHEGGKFYPGTGAADEVGSMG…
>ppa006590m|PACid:17659356	MKNPVVTSWTESTRNLFEPVIVLVITFAAIVKLSQSLYRYNLRRRSRARSGTMSSSSSSDNGTGVQARRRSRILSSKLYFDIPNSKVPLIYSSAYDITFLGIEKLHPFDSSKWGRICGFLLVDNVVDKNCIVEPLEASKNDLLVVHSEAYLNCLKKSANVAMIIEVPHVAVFPNCLVQQKVLYPFRNQVGGTILAAKLAKERGWAINVGGGFHHCSGEKGGGFCAYADISLCIHFAFERLNISRVMIIDLDAHQGNGHETDFANDSRVYILDVYNPGIYPFDYEARRYIDQKVEVVSGTTTNEYLRKLDEALEVSVHSFDPELIVYNAGTDILDGDPLGRLKISPDGITNRDEKVFRFARKRNIPIVMLTSGGYMKSSARVIADSITNLSNKCLIDTGK…
>ppa008161m|PACid:17659357	MKNPVVTSWTESTRNLFEPVIVLVITFAAIVKLSQSLYRYNLRRRSRARSGTMSSSSSSDNGTGVQARRRSRILSSKLYFDIPNSKVPLIYSSAYDITFLGIEKLHPFDSSKWGRICGFLLVDNVVDKNCIVEPLEASKNDLLVVHSEAYLNCLKKSANVAMIIEVPHVAVFPNCLVQQKVLYPFRNQVGGTILAAKLAKERGWAINVGGGFHHCSGEKGGGFCAYADISLCIHFAFERLNISRVMIIDLDAHQGNGHETDFANDSRVYILDVYNPGIYPFDYEARRYIDQKVEVVSGTTTNEYLRKLDEALEVSVHSFDPELIVYNAGTDILDGDPLGRLKS*
>ppa017394m|PACid:17640923	MTELVVPAIQKFEPEMMVLVAGQDSSAYDPIGRQCLTMEGYEEIGRIVRSLADRHCSGRLLIVEALAIEVIKSIKKFQKDNVPFLKGA*
>Potri.009G170700.1|PACid:26987798	MDTGGNSLPSAAPDGVKRKVCYFYDPEVGNYYYGQGHPMKPHRIRMTHALLAHYGLLQHMQVLKPFPARDRDLCRFHADDYVSFLRSITPETQQDQLRQLKRFNVGEDCPVFDGLYSFCQTYAGGSVGGAVKLNHNLCDIAVNWAGGLHHAKKCEASGFCYVNDIVLAILELLKVHERVLYVDIDIHHGDGVEEAFYTTDRVMTVSFHKFGDYFPGTGDIRDIGFSKGKYYSLNVPLDDGIDDESYHFLFKPLIGKVMEVFKPGAVVLQCGADSLSGDRLGCFNLSIKGHAECVKYMRSFNVPLLLLGGGGYTIRNVARCWCYETGVALGIEVDDKMPQHEYYEYFGPDYTLHVAPSNMENKNSFQLLEEIRSKLLDNLSKLQHAPSVQFQERPPDTEL…
>Potri.009G170700.3|PACid:26987799	MDTGGNSLPSAAPDGVKRKVCYFYDPEVGNYYYGQGHPMKPHRIRMTHALLAHYGLLQHMQVLKPFPARDRDLCRFHADDYVSFLRSITPETQQDQLRQLKRFNVGEDCPVFDGLYSFCQTYAGGSVGGAVKLNHNLCDIAVNWAGGLHHAKKCEASGFCYVNDIVLAILELLKVHERVLYVDIDIHHGDGVEEAFYTTDRVMTVSFHKFGDYFPGTGDIRDIGFSKGKYYSLNVPLDDGIDDESYHFLFKPLIGKVMEVFKPGAVVLQCGADSLSGDRLGCFNLSIKGHAECVKYMRSFNVPLLLLGGGGYTIRNVARCWCYETGVALGIEVDDKMPQHEYYEYFGPDYTLHVAPSNMENKNSFQLLEEIRSKLLDNLSKLQHAPSVQFQERPPDTEL…
>Potri.009G170700.2|PACid:26987800	MDTGGNSLPSAAPDGVKRKVCYFYDPEVGNYYYGQGHPMKPHRIRMTHALLAHYGLLQHMQVLKPFPARDRDLCRFHADDYVSFLRSITPETQQDQLRQLKRFNVGEDCPVFDGLYSFCQTYAGGSVGGAVKLNHNLCDIAVNWAGGLHHAKKCEASGFCYVNDIVLAILELLKVHERVLYVDIDIHHGDGVEEAFYTTDRVMTVSFHKFGDYFPGTGDIRDIGFSKGKYYSLNVPLDDGIDDESYHFLFKPLIGKVMEVFKPGAVVLQCGADSLSGDRLGCFNLSIKGHAECVKYMRSFNVPLLLLGGGGYTIRNVARCWCYETGVALGIEVDDKMPQHEYYEYFGPDYTLHVAPSNMENKNSFQLLEEIRSKLLDNLSKLQHAPSVQFQERPPDTEL…
>Potri.009G170700.4|PACid:26987801	MLSLPTTACFSTCSITPETQQDQLRQLKRFNVGEDCPVFDGLYSFCQTYAGGSVGGAVKLNHNLCDIAVNWAGGLHHAKKCEASGFCYVNDIVLAILELLKVHERVLYVDIDIHHGDGVEEAFYTTDRVMTVSFHKFGDYFPGTGDIRDIGFSKGKYYSLNVPLDDGIDDESYHFLFKPLIGKVMEVFKPGAVVLQCGADSLSGDRLGCFNLSIKGHAECVKYMRSFNVPLLLLGGGGYTIRNVARCWCYETGVALGIEVDDKMPQHEYYEYFGPDYTLHVAPSNMENKNSFQLLEEIRSKLLDNLSKLQHAPSVQFQERPPDTELLEAEEDQDDADERWDPDSDMDVDDERKPLPSRVKREIVEAEPKELEGQKGSSEYARGFDAAIDENASGKALDA…
>Potri.009G170700.5|PACid:26987802	MDTGGNSLPSAAPDGVKRKVCYFYDPEVGNYYYGQGHPMKPHRIRMTHALLAHYGLLQHMQVLKPFPARDRDLCRFHADDYVSFLRSITPETQQDQLRQLKRFNVGEDCPVFDGLYSFCQTYAGGSVGGAVKLNHNLCDIAVNWAGGLHHAKKCEASGFCYVNDIVLAILELLKVHERVLYVDIDIHHGDGVEEAFYTTDRVMTVSFHKFGDYFPGTGDIRDIGFSKGKYYSLNVPLDDGIDDESYHFLFKPLIGKVMEVFKPGAVVLQCGADSLSGDRLGCFNLSIKGHAEVKREIVEAEPKELEGQKGSSEYARGFDAAIDENASGKALDAGPMQIDEPGVRVEQENVNKHSDQLYSK*
>Potri.004G209800.1|PACid:26992719	MDTGGNSLSSAAPDGVKRKVCYFYDPEVGNYYYGQGHPMKPHRIRMTHALLAHYGLLQHMQVLKPFPARDRDLCRFHADDYVSFLRSITPETQQDQLRQLKRFNVGEDCPVFDGLYSFCQTYAGGSVGGAVKLNHNLCDIAVNWAGGLHHAKKCEASGFCYVNDIVLAILELLKVHERVLYVDIDIHHGDGVEEAFYTTDRVMTVSFHKFGDYFPGTGDVRDIGYSKGKYYSLNVPLDDGIDDESYHFLFKPLIGKVMEVFKPGAVILQCGADSLSGDRLGCFNLSIKGHAECVKFMRSFNVPLLLLGGGGYTIRNVARCWCYETGVALGIEVDDKMPQHEYYEYFGPDYTLHVAPSNMENKNSHQVLEEIRCKLLDNLSKLQHAPSVQFQERVPDTEL…
>Potri.004G209800.2|PACid:26992720	MDTGGNSLSSAAPDGVKRKVCYFYDPEVGNYYYGQGHPMKPHRIRMTHALLAHYGLLQHMQVLKPFPARDRDLCRFHADDYVSFLRSITPETQQDQLRQLKRFNVGEDCPVFDGLYSFCQTYAGGSVGGAVKLNHNLCDIAVNWAGGLHHAKKCEASGFCYVNDIVLAILELLKVHERVLYVDIDIHHGDGVEEAFYTTDRVMTVSFHKFGDYFPGTGDVRDIGYSKGKYYSLNVPLDDGIDDESYHFLFKPLIGKVMEVFKPGAVILQCGADSLSGDRLGCFNLSIKGHAECVKFMRSFNVPLLLLGGGGYTIRNVARCWCYETGVALGIEVDDKMPQHEYYEYFGPDYTLHVAPSNMENKNSHQVLEEIRCKLLDNLSKLQHAPSVQFQERVPDTEL…
>Potri.004G209800.3|PACid:26992721	MDTGGNSLSSAAPDGVKRKVCYFYDPEVGNYYYGQGHPMKPHRIRMTHALLAHYGLLQHMQVLKPFPARDRDLCRFHADDYVSFLRSITPETQQDQLRQLKRFNVGEDCPVFDGLYSFCQTYAGGSVGGAVKLNHNLCDIAVNWAGGLHHAKKCEASGFCYVNDIVLAILELLKVHERVLYVDIDIHHGDGVEEAFYTTDRVMTVSFHKFGDYFPGTGDVRDIGYSKGKYYSLNVPLDDGIDDESYHFLFKPLIGKVMEVFKPGAVILQCGADSLSGDRLGCFNLSIKGHAECVKFMRSFNVPLLLLGGGGYTIRNVARCWCYETGVALGIEVDDKMPQHEYYEYFGPDYTLHVAPSNMENKNSHQVLEEIRCKLLDNLSKLQHAPSVQFQERVPDTEL…
>Potri.004G209800.4|PACid:26992722	MDTGGNSLSSAAPDGVKRKVCYFYDPEVGNYYYGQGHPMKPHRIRMTHALLAHYGLLQHMQVLKPFPARDRDLCRFHADDYVSFLRSITPETQQDQLRQLKRFNVGEDCPVFDGLYSFCQTYAGGSVGGAVKLNHNLCDIAVNWAGGLHHAKKCEASGFCYVNDIVLAILELLKVHERVLYVDIDIHHGDGVEEAFYTTDRVMTVSFHKFGDYFPGTGDVRDIGYSKGKYYSLNVPLDDGIDDESYHFLFKPLIGKVMEVFKPGAVILQCGADSLSGDRLGCFNLSIKGHAECVKFMRSFNVPLLLLGGGGYTIRNVARCWCYETGVALGIEVDDKMPQHEYYEYFGPDYTLHVAPSNMENKNSHQVLEEIRCKLLDNLSKLQHAPSVQFQERVPDTEL…
>Potri.004G209800.5|PACid:26992723	MDTGGNSLSSAAPDGVKRKVCYFYDPEVGNYYYGQGHPMKPHRIRMTHALLAHYGLLQHMQVLKPFPARDRDLCRFHADDYVSFLRSITPETQQDQLRQLKRFNVGEDCPVFDGLYSFCQTYAGGSVGGAVKLNHNLCDIAVNWAGGLHHAKKCEASGFCYVNDIVLAILELLKVHERVLYVDIDIHHGDGVEEAFYTTDRVMTVSFHKFGDYFPGTGDVRDIGYSKGKYYSLNVPLDDGIDDESYHFLFKPLIGKVMEVFKPGAVILQCGADSLSGDRLGCFNLSIKGHAECVKFMRSFNVPLLLLGGGGYTIRNVARCWCYETGVALGIEVDDKMPQHEYYEYFGPDYTLHVAPSNMENKNSHQVLEEIRCKLLDNLSKLQHAPSVQFQERVPDTEL…
>Potri.004G209800.6|PACid:26992724	MDTGGNSLSSAAPDGVKRKVCYFYDPEVGNYYYGQGHPMKPHRIRMTHALLAHYGLLQHMQVLKPFPARDRDLCRFHADDYVSFLRSITPETQQDQLRQLKRFNVGEDCPVFDGLYSFCQTYAGGSVGGAVKLNHNLCDIAVNWAGGLHHAKKCEASGFCYVNDIVLAILELLKVHERVLYVDIDIHHGDGVEEAFYTTDRVMTVSFHKFGDYFPGTGDVRDIGYSKGKYYSLNVPLDDGIDDESYHFLFKPLIGKVMEVFKPGAVILQCGADSLSGDRLGCFNLSIKGHAECVKFMRSFNVPLLLLGGGGYTIRNVARCWCYETGVALGIEVDDKMPQHEYYEYFGPDYTLHVAPSNMENKNSHQVLEEIRCKLLDNLSKLQHAPSVQFQERVPDTEL…
>Potri.004G209800.9|PACid:26992725	MDTGGNSLSSAAPDGVKRKVCYFYDPEVGNYYYGQGHPMKPHRIRMTHALLAHYGLLQHMQVLKPFPARDRDLCRFHADDYVSFLRSITPETQQDQLRQLKRFNVGEDCPVFDGLYSFCQTYAGGSVGGAVKLNHNLCDIAVNWAGGLHHAKKCEASGFCYVNDIVLAILELLKVHERVLYVDIDIHHGDGVEEAFYTTDRVMTVSFHKFGDYFPGTGDVRDIGYSKGKYYSLNVPLDDGIDDESYHFLFKPLIGKVMEVFKPGAVILQCGADSLSGDRLGCFNLSIKGHAECVKFMRSFNVPLLLLGGGGYTIRNVARCWCYETGVALGIEVDDKMPQHEYYEYFGPDYTLHVAPSNMENKNSHQVLEEIRCKLLDNLSKLQHAPSVQFQERVPDTEL…
>Potri.004G209800.10|PACid:26992726	MDTGGNSLSSAAPDGVKRKVCYFYDPEVGNYYYGQGHPMKPHRIRMTHALLAHYGLLQHMQVLKPFPARDRDLCRFHADDYVSFLRSITPETQQDQLRQLKRFNVGEDCPVFDGLYSFCQTYAGGSVGGAVKLNHNLCDIAVNWAGGLHHAKKCEASGFCYVNDIVLAILELLKVHERVLYVDIDIHHGDGVEEAFYTTDRVMTVSFHKFGDYFPGTGDVRDIGYSKGKYYSLNVPLDDGIDDESYHFLFKPLIGKVMEVFKPGAVILQCGADSLSGDRLGCFNLSIKGHAECVKFMRSFNVPLLLLGGGGYTIRNVARCWCYETGVALGIEVDDKMPQHEYYEYFGPDYTLHVAPSNMENKNSHQVLEEIRCKLLDNLSKLQHAPSVQFQERVPDTEL…
>Potri.004G209800.7|PACid:26992727	MDTGGNSLSSAAPDGVKRKVCYFYDPEVGNYYYGQGHPMKPHRIRMTHALLAHYGLLQHMQVLKPFPARDRDLCRFHADDYVSFLRSITPETQQDQLRQLKRFNVGEDCPVFDGLYSFCQTYAGGSVGGAVKLNHNLCDIAVNWAGGLHHAKKCEASGFCYVNDIVLAILELLKVHERVLYVDIDIHHGDGVEEAFYTTDRVMTVSFHKFGDYFPGTGDVRDIGYSKGKYYSLNVPLDDGIDDESYHFLFKPLIGKVMEVFKPGAVILQCGADSLSGDRLGCFNLSIKGHAECVKFMRSFNVPLLLLGGGGYTIRNVARCWCYETGVALGIEVDDKMPQHEYYEYFGPDYTLHVAPSNMENKNSHQVLEEIRCKLLDNLSKLQHAPSVQFQERVPDTEL…
>Potri.004G209800.8|PACid:26992728	MDTGGNSLSSAAPDGVKRKVCYFYDPEVGNYYYGQGHPMKPHRIRMTHALLAHYGLLQHMQVLKPFPARDRDLCRFHADDYVSFLRSITPETQQDQLRQLKRFNVGEDCPVFDGLYSFCQTYAGGSVGGAVKLNHNLCDIAVNWAGGLHHAKKCEASGFCYVNDIVLAILELLKVHERVLYVDIDIHHGDGVEEAFYTTDRVMTVSFHKFGDYFPGTGDVRDIGYSKGKYYSLNVPLDDGIDDESYHFLFKPLIGKVMEVFKPGAVILQCGADSLSGDRLGCFNLSIKGHAECVKFMRSFNVPLLLLGGGGYTIRNVARCWCYETGVALGIEVDDKMPQHEYYEYFGPDYTLHVAPSNMENKNSHQVLEEIRCKLLDNLSKLQHAPSVQFQERVPDTEL…
>Potri.015G082500.1|PACid:27019307	MEDITGGASLPSTGTDAKKRRVTYFYEPTIGDYYYGQGHPMKPHRIRMAHNLIVHYALHRRMEINRPFPAGPTDIRKFHSDEYVEFLSSVSPQSVGDPAFGRQLKRFNVGEDCPVFDGLFGFCQASAGGSIGAAVKLNRGDADIALNWAGGLHHAKKSEASGFCYVNDIVLGILELLKVHRRVLYVDIDVHHGDGVEEAFYTTDRVMTVSFHKYGDFFPGTGHIKDTGAGQGKSYALNIPLNDGMDDENFRGLFRPLIQKVMEVYQPDAVVLQCGADSLSGDRLGCFNLSVKGHADCLRFLRSYNVPLMVLGGGGYTIRNVARCWCYETAVAVGVEPDNKLPYNEYFEYFGPDYTLHVEPSNVENLNSPKDMERIRNILLEQLSRLPNAPSVPFQTTPP…
>Potri.001G460000.1|PACid:27048523	MRSKDRIAYFYDGDVGSVYFGPNHPMKPHRLCMTHHLVLSYELHKKMEIYRPHKAYPVELAQFHSEDYVEFLHRITPDTQHLFAGELARYNLGEDCPVFENLFEFCQIYAGGTIDAAHRLNNQLCDIAINWAGGLHHAKKCGASGFCYINDLVLGILELLKHHARVLYIDIDVHHGDGVEEAFYFTDRVMTVSFHKYGDMFFPGTGDVKELGEREGKFYAINVPLKDGIDDTSFTRLFKTIISKVVETYQPGAIVLQCGADSLAGDRLGCFNLSIDGHAECVRFVKKFNLPLLVTGGGGYTKENVARCWTVETGVLLDTELPNEIPENEYIKYFAPDYSLKSPGGLMENLNSKSYLSTIKMQVLENLRCIQHAPSVQMQEVPPDFFIPDFDEDEQNPDE…
>Potri.001G460000.4|PACid:27048524	MTWGVFVYVEFVMQRPHKAYPVELAQFHSEDYVEFLHRITPDTQHLFAGELARYNLGEDCPVFENLFEFCQIYAGGTIDAAHRLNNQLCDIAINWAGGLHHAKKCGASGFCYINDLVLGILELLKHHARVLYIDIDVHHGDGVEEAFYFTDRVMTVSFHKYGDMFFPGTGDVKELGEREGKFYAINVPLKDGIDDTSFTRLFKTIISKVVETYQPGAIVLQCGADSLAGDRLGCFNLSIDGHAECVRFVKKFNLPLLVTGGGGYTKENVARCWTVETGVLLDTELPNEIPENEYIKYFAPDYSLKSPGGLMENLNSKSYLSTIKMQVLENLRCIQHAPSVQMQEVPPDFFIPDFDEDEQNPDERMDQHTQDKQIQRDDEYYEGDNDNDHADGS*
>Potri.001G460000.2|PACid:27048525	MRSKDRIAYFYDGDVGSVYFGPNHPMKPHRLCMTHHLVLSYELHKKMEIYRPHKAYPVELAQFHSEDYVEFLHRITPDTQHLFAGELARYNLGEDCPVFENLFEFCQIYAGGTIDAAHRLNNQLCDIAINWAGGLHHAKKCGASGFCYINDLVLGILELLKHHARVLYIDIDVHHGDGVEEAFYFTDRVMTVSFHKYGDMFFPGTGDVKELGEREGKFYAINVPLKDGIDDTSFTRLFKTIISKVVETYQPGAIVLQCGADSLAGDRLGCFNLSIDGHAECVRFVKKFNLPLLVTGGGGYTKENVARCWTVETGVLLDTELPNEIPENEYIKYFAPDYSLKSPGGLMENLNSKSYLSTIKMQVLENLRCIQHAPSVQMQEVSTS*
>Potri.001G460000.3|PACid:27048526	MRSKDRIAYFYDGDVGSVYFGPNHPMKPHRLCMTHHLVLSYELHKKMEIYRPHKAYPVELAQFHSEDYVEFLHRITPDTQHLFAGELARYNLGEDCPVFENLFEFCQIYAGGTIDAAHRLNNQLCDIAINWAGGLHHAKKCGASGFCYINDLVLGILELLKHHARVLYIDIDVHHGDGVEEAFYFTDRVMTVSFHKYGDMFFPGTGDVKELGEREGKFYAINVPLKDGIDDTSFTRLFKTIISKVVETYQPGAIVLQCGADSLAGDRLGCFNLSIDGHAECVRFVKKFNLPLLVTGGGGYTKENVARCWTVETGVLLDTELPNEIPENEYIKYFAPDYSLKSPGGLM*
>Potri.012G083800.1|PACid:27050425	MLDTNGGASLPSTGTDAEKRRVSYFYEPTIGEYYYGQGHSMKPHRIRMAHNLIINYALHRRMEINRPFPAGPEDIGWFHSDDYVEFLSSVSPQSASDPAHGRQLKRFNIGEDCPVFYGLFEFCQASAGGSIGCAVKLNRGDADIALNWAGGLHHAKRSEASGFCYVNDIVLGILELLKVHKRVLYVDIDVHHGDGVEEAFYTTDRVMTVSFHKYGDFFPGTGHIKDIGVGKGKNYALNIPLKDGMDDECFRALFRPLIQKVMEVYQPDAVVLQCGADSLSGDRLGCFNLSVKGHADCLRFIRSFNVPLMILGGGGYTIRNVARCWCYETAVAVGVEPDNKLPYNEYYEYFGPEYTLHADPSNMENLNTPKDMERIRNILLEQLSRLPNAPSVPFQTTPA…
>Potri.012G083800.2|PACid:27050426	MLDTNGGASLPSTGTDAEKRRVSYFYEPTIGEYYYGQGHSMKPHRIRMAHNLIINYALHRRMEINRPFPAGPEDIGWFHSDDYVEFLSSVSPQSASDPAHGRQLKRFNIGEDCPVFYGLFEFCQASAGGSIGCAVKLNRGDADIALNWAGGLHHAKRSEASGFCYVNDIVLGILELLKVHKRVLYVDIDVHHGDGVEEAFYTTDRVMTVSFHKYGDFFPGTGHIKDIGVGKGKNYALNIPLKDGMDDECFRALFRPLIQKVMEVYQPDAVVLQCGADSLSGDRLGCFNLSVKGHADCLRFIRSFNVPLMILGGGGYTIRNVARCWCYEVSLSPHMPMLAHTHAHKKHAHID*
>Potri.009G020500.1|PACid:26986282	MAAACSNKIIDVFWHEGMLNHETGKGVFDSGTDPGFLDVLEKHPENSDRIKNMVSILQKGPISPYISWQHGRPAQVPELLSFHAPEYIDELVEAGKQGGKMICAGTFLNPGSWDAALLAAGTTLSAMKHILDGHGKLAYALVRPPGHHAQPKQADGYCFLNNAGLAVQLALDSGCKKVTVIDIDVHYGNGTAEGFYRTDKVLTVSLHMNHGSWGPSHPQNGSVGELGEGEGFGYNLNIPLPNGTGDRGYGYAMKKLVVPAVHKFEPDMIVFVVGQDSSAFDPNGRQCLTMDGYREIGRIVHSLANKHSGGKILIVQEGGYHITYSAYCLHAILEGVLDLPQPLLCDPIAYYPEDEAFAVKFVEATRNYHKEMVPFLKGT*
>Potri.009G020500.2|PACid:26986283	MAAACSNKIIDVFWHEGMLNHETGKGVFDSGTDPGFLDVLEKHPENSDRIKNMVSILQKGPISPYISWQHGRPAQVPELLSFHAPEYIDELVEAGKQGGKMICAGTFLNPGSWDAALLAAGTTLSAMKHILDGHGKLAYALVRPPGHHAQPKQADGYCFLNNAGLAVQLALDSGCKKVTVIDIDVHYGNGTAEGFYRTDKVLTVSLHMNHGSWGPSHPQNGSVGELGEGEGFGYNLNIPLPNGTGDRGYGYAMKKLVVPAVHKFEPDMIVFVVGQDSSAVSTFNSMIDHCQIVTML*
>Potri.004G092900.2|PACid:26992179	MGEVEESGEMNSSERLVGIIYDEKMCKHHTPDGDSHPENPNRIRVIWNKLLANNIPQRCVVLSGKEAEDKYLMAVHSENHVNLIRNISSKQFDSRRNRIASKLNSIYFNEGSSEAAYHAAGSVLELAERIAKGDLNSGAAIVRPPGHHAEYDEAMGFCLFNNVAVAASFLLDERPELGVKKILIVDWDVHHGNGTQKTFWNDSRVLFFSVHRHEFGSFYPGNDDGFYTMIGEGPGTGYNINVPWEHARCGDADYLAVWDHILIPVAKKFDPDMIIVSAGFDAAVGDPLGGCCVTPYGYSVMLKKLMDFAQGKIMLALEGGYNLDSIANSFLACMKVLLEDKPVSGSVEAYPFESTWRVIQAVRKKLSPYWPALADELPLKLTIQNAPHPHILISNSDSE…
>Potri.004G092900.1|PACid:26992180	MGEVEESGEMNSSERLVGIIYDEKMCKHHTPDGDSHPENPNRIRVIWNKLLANNIPQRCVVLSGKEAEDKYLMAVHSENHVNLIRNISSKQFDSRRNRIASKLNSIYFNEGSSEAAYHAAGSVLELAERIAKGDLNSGAAIVRPPGHHAEYDEAMGFCLFNNVAVAASFLLDERPELGVKKILIVDWDVHHGNGTQKTFWNDSRVLFFSVHRHEFGSFYPGNDDGFYTMIGEGPGTGYNINVPWEHARCGDADYLAVWDHILIPVAKKFDPDMIIVSAGFDAAVGDPLGGCCVTPYGYSVMLKKLMDFAQGKIMLALEGGYNLDSIANSFLACMKVLLEDKPVSGSVEAYPFESTWRVIQAVRKKLSPYWPALADELPLKLTIQNAPHPHILISNSDSE…
>Potri.004G092900.3|PACid:26992181	MGEVEESGEMNSSERLVGIIYDEKMCKHHTPDGDSHPENPNRIRVIWNKLLANNIPQRCVVLSGKEAEDKYLMAVHSENHVNLIRNISSKQFDSRRNRIASKLNSIYFNEGSSEAAYHAAGSVLELAERIAKGDLNSGAAIVRPPGHHAEYDEAMGFCLFNNVAVAASFLLDERPELGVKKILIVDWDVHHGNGTQKTFWNDSRVLFFSVHRHEFGSFYPGNDDGFYTMIGEGPGTGYNINVPWEHARCGDADYLAVWDHILIPVAKKFDPDMIIVSAGFDAAVGDPLGGCCVTPYGYSVMLKKLMDFAQGKIMLALEGGYNLDSIANSFLACMKVLLEDKPVSGSVEAYPFESTWRVIQAVRKKLSPYWPALADELPLKLTIQNAPHPHILISNSDSE…
>Potri.004G092900.4|PACid:26992182	MGEVEESGEMNSSERLVGIIYDEKMCKHHTPDGDSHPENPNRIRVIWNKLLANNIPQRCVVLSGKEAEDKYLMAVHSENHVNLIRNISSKQFDSRRNRIASKLNSIYFNEGSSEAAYHAAGSVLELAERIAKGDLNSGAAIVRPPGHHAEYDEAMGFCLFNNVAVAASFLLDERPELGVKKILIVDWDVHHGNGTQKTFWNDSRVLFFSVHRHEFGSFYPGNDDGFYTMIGEGPGTGYNINVPWEHARCGDADYLAVWDHILIPVAKKFDPDMIIVSAGFDAAVGDPLGGCCVTPYGYSVMLKKLMDFAQGKIMLALEGGYNLDSIANSFLACMKVLLEDKPVSGSVEAYPFESTWRVIQAVRKKLSPYWPALADELPLKLTIQNAPHPHILISNSDSE…
>Potri.004G092900.5|PACid:26992183	MGEVEESGEMNSSERLVGIIYDEKMCKHHTPDGDSHPENPNRIRVIWNKLLANNIPQRCVVLSGKEAEDKYLMAVHSENHVNLIRNISSKQFDSRRNRIASKLNSIYFNEGSSEAAYHAAGSVLELAERIAKGDLNSGAAIVRPPGHHAEYDEAMGFCLFNNVAVAASFLLDERPELGVKKILIVDWDVHHGNGTQKTFWNDSRVLFFSVHRHEFGSFYPGNDDGFYTMIGEGPGTGYNINVPWEHARCGDADYLAVWDHILIPVAKKFDPDMIIVSAGFDAAVGDPLGGCCVTPYGYSVMLKKLMDFAQGKIMLALEGGYNLDSIANSFLACMKVLLEDKPVSGSVEAYPFESTWRVIQAVRKKLSPYWPALADELPLKLTIQNAPHPHILISNSDSE…
>Potri.005G064200.1|PACid:27031212	MELQTFRLPYFAGCRYFQRRSILRRQFCTKRSGFSISCSYSLDKDPLIEKLTDARVIYSVAPAMGHNQEAHPESYLRVPAIVSALEKAELTSKFRGSEIIELQDFKPASLDDIANVHARAYVAGLEKAMDQASEQGIIYIDGSGPTYATATTFRESLVAAGAGLTLVDSVVAASNCSQNPPTGFALIRPPGHHAIPKGPMGFCVFGNVAIAARHAQLVHGLKRVFIIDFDVHHGNGTNDAFFDDPDIYFLSTHQDGSYPGTGKIDEIGHGDGEGTTLNLPLPGGSGDISMRTVFDEVIVPSAQRFKPDIILVSAGYDAHVLDPLGSLQFTTGTYYTLASNIKELAKDLCGGRCVFFLEGGYNLDSLSYSVTDSFRAFLGEKSLASEFDNPAILYEEPST…
>Potri.012G060400.1|PACid:27049796	MGSETIKTGRLANGEAQKSVHKERRGLSSNGMNGKHENLGSNRAGTSSSGEDYDLMMNTGDVDGNLDGDVEPVFVCRKARQGDLTFQDIHDNRDFFDEDDEDDSDWEPVQKHVELIKWFCVNCTMVNLGDGVICDLCGEHKDSGILRLGCFASPSSQDAGCSEVESEMKGKNKEMHSQLSASNSLTAIGFDERMLLHSEVQMKSHPHPERSDRLRAIAASLATAGLFPGRCYPISAREITREELQMVHSLEHIQDVELTSHIFSSYFTPDTYANEHSACAARLAAGLCADLASTIFSGRVKNGFAMVRPPGHHAGVREAMGFCLHNNAAVAALAAQAAGAKKVLIVDWDVHHGNGTQEIFDQNKSVLYISLHRHEGGKFYPGTGSANEVGRNGAEGSCV…
>Potri.012G060400.18|PACid:27049797	MGSETIKTGRLANGEAQKSVHKERRGLSSNGMNGKHENLGSNRAGTSSSGEDYDLMMNTGDVDGNLDGDVEPVFRKARQGDLTFQDIHDNRDFFDEDDEDDSDWEPVQKHVELIKWFCVNCTMVNLGDGVICDLCGEHKDSGILRLGCFASPSSQDAGCSEVESEMKGKNKEMHSQLSASNSLTAIGFDERMLLHSEQVQMKSHPHPERSDRLRAIAASLATAGLFPGRCYPISAREITREELQMVHSLEHIQDVELTSHIFSSYFTPDTYANEHSACAARLAAGLCADLASTIFSGRVKNGFAMVRPPGHHAGVREAMGFCLHNNAAVAALAAQAAGAKKVLIVDWDVHHGNGTQEIFDQNKSVLYISLHRHEGGKFYPGTGSANEVGRNGAEGSCVN…
>Potri.012G060400.17|PACid:27049798	MGSETIKTGRLANGEAQKSVHKERRGLSSNGMNGKHENLGSNRAGTSSSGEDYDLMMNTGDVDGNLDGDVEPVFRKARQGDLTFQDIHDNRDFFDEDDEDDSDWEPVQKHVELIKWFCVNCTMVNLGDGVICDLCGEHKDSGILRLGCFASPSSQDAGCSEVESEMKGKNKEMHSQLSASNSLTAIGFDERMLLHSEVQMKSHPHPERSDRLRAIAASLATAGLFPGRCYPISAREITREELQMVHSLEHIQDVELTSHIFSSYFTPDTYANEHSACAARLAAGLCADLASTIFSGRVKNGFAMVRPPGHHAGVREAMGFCLHNNAAVAALAAQAAGAKKVLIVDWDVHHGNGTQEIFDQNKSVLYISLHRHEGGKFYPGTGSANEVGRNGAEGSCVNI…
>Potri.012G060400.16|PACid:27049799	MGSETIKTGRLANGEAQKSVHKERRGLSSNGMNGKHENLGSNRAGTSSSGEDYDLMMNTGDVDGNLDGDVEPVFVCARQGDLTFQDIHDNRDFFDEDDEDDSDWEPVQKHVELIKWFCVNCTMVNLGDGVICDLCGEHKDSGILRLGCFASPSSQDAGCSEVESEMKGKNKEMHSQLSASNSLTAIGFDERMLLHSEVQMKSHPHPERSDRLRAIAASLATAGLFPGRCYPISAREITREELQMVHSLEHIQDVELTSHIFSSYFTPDTYANEHSACAARLAAGLCADLASTIFSGRVKNGFAMVRPPGHHAGVREAMGFCLHNNAAVAALAAQAAGAKKVLIVDWDVHHGNGTQEIFDQNKSVLYISLHRHEGGKFYPGTGSANEVGRNGAEGSCVNI…
>Potri.012G060400.2|PACid:27049800	MGSETIKTGRLANGEAQKSVHKERRGLSSNGMNGKHENLGSNRAGTSSSGEDYDLMMNTGDVDGNLDGDVEPVFRKARQGDLTFQDIHDNRDFFDEDDEDDSDWEPVQKHVELIKWFCVNCTMVNLGDGVICDLCGEHKDSGILRLGCFASPSSQDAGCSEVESEMKGKNKEMHSQLSASNSLTAIGFDERMLLHSEVQMKSHPHPERSDRLRAIAASLATAGLFPGRCYPISAREITREELQMVHSLEHIQDVELTSHIFSSYFTPDTYANEHSACAARLAAGLCADLASTIFSGRVKNGFAMVRPPGHHAGVREAMGFCLHNNAAVAALAAQAAGAKKVLIVDWDVHHGNGTQEIFDQNKSVLYISLHRHEGGKFYPGTGSANEVGRNGAEGSCVNI…
>Potri.012G060400.14|PACid:27049801	MGSETIKTGRLANGEAQKSVHKERRGLSSNGMNGKHENLGSNRAGTSSSGEDYDLMMNTGDVDGNLDGDVEPVFRKARQGDLTFQDIHDNRDFFDEDDEDDSDWEPVQKHVELIKWFCVNCTMVNLGDGVICDLCGEHKDSGILRLGCFASPSSQDAGCSEVESEMKGKNKEMHSQLSASNSLTAIGFDERMLLHSEVQMKSHPHPERSDRLRAIAASLATAGLFPGRCYPISAREITREELQMVHSLEHIQDVELTSHIFSSYFTPDTYANEHSACAARLAAGLCADLASTIFSGRVKNGFAMVRPPGHHAGVREAMGFCLHNNAAVAALAAQAAGAKKVLIVDWDVHHGNGTQEIFDQNKSVLYISLHRHEGGKFYPGTGSANEVGRNGAEGSCVNI…
>Potri.012G060400.15|PACid:27049802	MGSETIKTGRLANGEAQKSVHKERRGLSSNGMNGKHENLGSNRAGTSSSGEDYDLMMNTGDVDGNLDGDVEPVFRKARQGDLTFQDIHDNRDFFDEDDEDDSDWEPVQKHVELIKWFCVNCTMVNLGDGVICDLCGEHKDSGILRLGCFASPSSQDAGCSEVESEMKGKNKEMHSQLSASNSLTAIGFDERMLLHSEVQMKSHPHPERSDRLRAIAASLATAGLFPGRCYPISAREITREELQMVHSLEHIQDVELTSHIFSSYFTPDTYANEHSACAARLAAGLCADLASTIFSGRVKNGFAMVRPPGHHAGVREAMGFCLHNNAAVAALAAQAAGAKKVLIVDWDVHHGNGTQEIFDQNKSVLYISLHRHEGGKFYPGTGSANEVGRNGAEGSCVNI…
>Potri.012G060400.13|PACid:27049803	MGSETIKTGRLANGEAQKSVHKERRGLSSNGMNGKHENLGSNRAGTSSSGEDYDLMMNTGDVDGNLDGDVEPVFRKARQGDLTFQDIHDNRDFFDEDDEDDSDWEPVQKHVELIKWFCVNCTMVNLGDGVICDLCGEHKDSGILRLGCFASPSSQDAGCSEVESEMKGKNKEMHSQLSASNSLTAIGFDERMLLHSEVQMKSHPHPERSDRLRAIAASLATAGLFPGRCYPISAREITREELQMVHSLEHIQDVELTSHIFSSYFTPDTYANEHSACAARLAAGLCADLASTIFSGRVKNGFAMVRPPGHHAGVREAMGFCLHNNAAVAALAAQAAGAKKVLIVDWDVHHGNGTQEIFDQNKSVLYISLHRHEGGKFYPGTGSANEVGRNGAEGSCVNI…
>Potri.012G060400.12|PACid:27049804	MGSETIKTGRLANGEAQKSVHKERRGLSSNGMNGKHENLGSNRAGTSSSGEDYDLMMNTGDVDGNLDGDVEPVFARQGDLTFQDIHDNRDFFDEDDEDDSDWEPVQKHVELIKWFCVNCTMVNLGDGVICDLCGEHKDSGILRLGCFASPSSQDAGCSEVESEMKGKNKEMHSQLSASNSLTAIGFDERMLLHSEVQMKSHPHPERSDRLRAIAASLATAGLFPGRCYPISAREITREELQMVHSLEHIQDVELTSHIFSSYFTPDTYANEHSACAARLAAGLCADLASTIFSGRVKNGFAMVRPPGHHAGVREAMGFCLHNNAAVAALAAQAAGAKKVLIVDWDVHHGNGTQEIFDQNKSVLYISLHRHEGGKFYPGTGSANEVGRNGAEGSCVNIPW…
>Potri.012G060400.9|PACid:27049805	MGSETIKTGRLANGEAQKSVHKERRGLSSNGMNGKHENLGSNRAGTSSSGEDYDLMMNTGDVDGNLDGDVEPVFRKARQGDLTFQDIHDNRDFFDEDDEDDSDWEPVQKHVELIKWFCVNCTMVNLGDGVICDLCGEHKDSGILRLGCFASPSSQDAGCSEVESEMKGKNKASNSLTAIGFDERMLLHSEVQMKSHPHPERSDRLRAIAASLATADCLIVLAFPLLSISNLTTITNVCRVISWKMLPNFCKRDYPRRTSNGDYFTPDTYANEHSACAARLAAGLCADLASTIFSGRVKNGFAMVRPPGHHAGVREAMGFCLHNNAAVAALAAQAAGAKKVLIVDWDVHHGNGTQEIFDQNKSVLYISLHRHEGGKFYPGTGSANEVGRNGAEGSCVNIP…
>Potri.012G060400.10|PACid:27049806	MGSETIKTGRLANGEAQKSVHKERRGLSSNGMNGKHENLGSNRAGTSSSGEDYDLMMNTGDVDGNLDGDVEPVFRKARQGDLTFQDIHDNRDFFDEDDEDDSDWEPVQKHVELIKWFCVNCTMVNLGDGVICDLCGEHKDSGILRLGCFASPSSQDAGCSEVESEMKGKNKEMHSQLSASNSLTAIGFDERMLLHSEVQMKSHPHPERSDRLRAIAASLATAGLFPGRCYPISAREITREELQMVHSLEHIQDVELTSHIFSSYFTPDTYANEHSACAARLAAGLCADLASTIFSGRVKNGFAMVRPPGHHAGVREAMGFCLHNNAAVAALAAQAAGAKKVLIVDWDVHHGNGTQEIFDQNKSVGRNGAEGSCVNIPWSRGGVGDNDYIFAFQNLVLPI…
>Potri.012G060400.11|PACid:27049807	MNGKHENLGSNRAGTSSSGEDYDLMMNTGDVDGNLDGDVEPVFRKARQGDLTFQDIHDNRDFFDEDDEDDSDWEPVQKHVELIKWFCVNCTMVNLGDGVICDLCGEHKDSGILRLGCFASPSSQDAGCSEVESEMKGKNKEMHSQLSASNSLTAIGFDERMLLHSEVQMKSHPHPERSDRLRAIAASLATAGLFPGRCYPISAREITREELQMVHSLEHIQDVELTSHIFSSYFTPDTYANEHSACAARLAAGLCADLASTIFSGRVKNGFAMVRPPGHHAGVREAMGFCLHNNAAVAALAAQAAGAKKVLIVDWDVHHGNGTQEIFDQNKSVLYISLHRHEGGKFYPGTGSANEVGRNGAEGSCVNIPWSRGGVGDNDYIFAFQNLVLPIATEFAPDF…
>Potri.012G060400.6|PACid:27049808	MNGKHENLGSNRAGTSSSGEDYDLMMNTGDVDGNLDGDVEPVFRKARQGDLTFQDIHDNRDFFDEDDEDDSDWEPVQKHVELIKWFCVNCTMVNLGDGVICDLCGEHKDSGILRLGCFASPSSQDAGCSEVESEMKGKNKEMHSQLSASNSLTAIGFDERMLLHSEVQMKSHPHPERSDRLRAIAASLATAGLFPGRCYPISAREITREELQMVHSLEHIQDVELTSHIFSSYFTPDTYANEHSACAARLAAGLCADLASTIFSGRVKNGFAMVRPPGHHAGVREAMGFCLHNNAAVAALAAQAAGAKKVLIVDWDVHHGNGTQEIFDQNKSVLYISLHRHEGGKFYPGTGSANEVGRNGAEGSCVNIPWSRGGVGDNDYIFAFQNLVLPIATEFAPDF…
>Potri.012G060400.7|PACid:27049809	MVSSVMYVSCHLLVVHYALLTLESISASTYLCDMVCVWMTCTINSMQLCGEHKDSGILRLGCFASPSSQDAGCSEVESEMKGKNKEMHSQLSASNSLTAIGFDERMLLHSEVQMKSHPHPERSDRLRAIAASLATAGLFPGRCYPISAREITREELQMVHSLEHIQDVELTSHIFSSYFTPDTYANEHSACAARLAAGLCADLASTIFSGRVKNGFAMVRPPGHHAGVREAMGFCLHNNAAVAALAAQAAGAKKVLIVDWDVHHGNGTQEIFDQNKSVLYISLHRHEGGKFYPGTGSANEVGRNGAEGSCVNIPWSRGGVGDNDYIFAFQNLVLPIATEFAPDFTIISAGFDAARGDPLGCCDVTPAGYSRMTDMLYTLTGGKLLVILEGGYNLRSISS…
>Potri.012G060400.8|PACid:27049810	MGSETIKTGRLANGEAQKSVHKERRGLSSNGMNGKHENLGSNRAGTSSSGEDYDLMMNTGDVDGNLDGDVEPVFRKARQGDLTFQDIHDNRDFFDEDDEDDSDWEPVQKHVELIKWFCVNCTMVNLGDGVICDLCGEHKDSGILRLGCFASPSSQDAGCSEVESEMKGKNKEMHSQLSASNSLTAIGFDERMLLHSEVQMKSHPHPERSDRLRAIAASLATAGLFPGRCYPISAREITREELQMVHSLEHIQDVELTSHIFSSYFTPDTYANEHSACAARLAAGLCADLASTIFSGRVKNGFAMVRPPGHHAGVREAMGFCLHNNAAVAALAAQAAGAKKVLIVDWDVHHGNGTQEIFDQNKSVLYISLHRHEGGKFYPGTGSANEVGRNGAEGSCVNI…
>Potri.012G060400.19|PACid:27049811	MGSETIKTGRLANGEAQKSVHKERRGLSSNGMNGKHENLGSNRAGTSSSGEDYDLMMNTGDVDGNLDGDVEPVFRKARQGDLTFQDIHDNRDFFDEDDEDDSDWEPVQKHVELIKWFCVNCTMVNLGDGVICDLCGEHKDSGILRLGCFASPSSQDAGCSEVESEMKGKNKEMHSQLSASNSLTAIGFDERMLLHSEVQMKSHPHPERSDRLRAIAASLATAGLFPGRCYPISAREITREELQMVHSLEHIQDVELTSHIFSSYFTPDTYANEHSACAARLAAGLCADLASTIFSGRVKNGFAMVRPPGHHAGVREAMGFCLHNNAAVAALAAQAAGAKKVLIVDWDVHHGNGTQEIFDQNKSVLYISLHRHEGGKFYPGTGSANEVGRNGAEGSCVNI…
>Potri.012G060400.4|PACid:27049812	MVNLGDGVICDLCGEHKDSGILRLGCFASPSSQDAGCSEVESEMKGKNKEMHSQLSASNSLTAIGFDERMLLHSEVQMKSHPHPERSDRLRAIAASLATAGLFPGRCYPISAREITREELQMVHSLEHIQDVELTSHIFSSYFTPDTYANEHSACAARLAAGLCADLASTIFSGRVKNGFAMVRPPGHHAGVREAMGFCLHNNAAVAALAAQAAGAKKVLIVDWDVHHGNGTQEIFDQNKSVLYISLHRHEGGKFYPGTGSANEVGRNGAEGSCVNIPWSRGGVGDNDYIFAFQNLVLPIATEFAPDFTIISAGFDAARGDPLGCCDVTPAGYSRMTDMLYTLTGGKLLVILEGGYNLRSISSSATSVIKVLLGEGPGSELGNIAPSRAGLQTVLEVMK…
>Potri.012G060400.5|PACid:27049813	MVNLGDGVICDLCGEHKDSGILRLGCFASPSSQDAGCSEVESEMKGKNKEMHSQLSASNSLTAIGFDERMLLHSEVQMKSHPHPERSDRLRAIAASLATAGLFPGRCYPISAREITREELQMVHSLEHIQDVELTSHIFSSYFTPDTYANEHSACAARLAAGLCADLASTIFSGRVKNGFAMVRPPGHHAGVREAMGFCLHNNAAVAALAAQAAGAKKVLIVDWDVHHGNGTQEIFDQNKSVLYISLHRHEGGKFYPGTGSANEVGRNGAEGSCVNIPWSRGGVGDNDYIFAFQNLVLPIATEFAPDFTIISAGFDAARGDPLGCCDVTPAGYSRMTDMLYTLTGGKLLVILEGGYNLRSISSSATSVIKVLLGEGPGSELGNIAPSRAGLQTVLEVMK…
>Potri.012G060400.3|PACid:27049814	MVNLGDGVICDLCGEHKDSGILRLGCFASPSSQDAGCSEVESEMKGKNKEMHSQLSASNSLTAIGFDERMLLHSEVQMKSHPHPERSDRLRAIAASLATAGLFPGRCYPISAREITREELQMVHSLEHIQDVELTSHIFSSYFTPDTYANEHSACAARLAAGLCADLASTIFSGRVKNGFAMVRPPGHHAGVREAMGFCLHNNAAVAALAAQAAGAKKVLIVDWDVHHGNGTQEIFDQNKSVLYISLHRHEGGKFYPGTGSANEVGRNGAEGSCVNIPWSRGGVGDNDYIFAFQNLVLPIATEFAPDFTIISAGFDAARGDPLGCCDVTPAGYSRMTDMLYTLTGGKLLVILEGGYNLRSISSSATSVIKVLLGEGPGSELGNIAPSRAGLQTVLEVMK…
>Potri.012G060400.20|PACid:27049815	MGSETIKTGRLANGEAQKSVHKERRGLSSNGMNGKHENLGSNRAGTSSSGEDYDLMMNTGDVDGNLDGDVEPVFRKARQGDLTFQDIHDNRDFFDEDDEDDSDWEPVQKHVELIKWFCVNCTMVNLGDGVICDLCGEHKDSGILRLGCFASPSSQDAGCSEVESEMKGKNKEMHSQLSASNSLTAIGFDERMLLHSEVQMKSHPHPERSDRLRAIAASLATAGLFPGRCYPISAREITREELQMVHSLEHIQDVELTSHIFSSYFTPDTYANEHSACAARLAAGLCADLASTIFSGRVKNGFAMVRPPGHHAGVREAMGFCLHNNAAVAALAAQAAGAKKVLIVDWDVHHGNGTQEIFDQNKSVLYISLHRHEGGKFYPGTGSANEVGRNGAEGSCVNI…
>Potri.006G230300.3|PACid:27007596	MTFRVTPVITESTRNLGKSTLYFFLTIAAIKASHSLYRCIRSLTMSSSSSSTSNSTADASTLRRNRILSSKVYFDVPLSKVPLIYSTAYDISFLGMEKLHPFDSSKWGRICRFLIVDGVLDKNSIIEPLEASKDDLLVVHTESYLSSLKSSANVAMIIEVPPVALLPNCLVQQKVLYPFRKQVGGTVLAAKLAKERGWAINVGGGFHHCCSERGGGFCAYADISLCIHYAFNRLDISKVMIIDLDAHQGNGHERDFSNDRRVYILDMYNPEIYPFDHEARRYIDQKVEVVSGTTTDEYLVKLDEALAVAGKMFDPELVVFNAGTDILDGDPLGRLKISPDGITSRDEKVFRFAREKNASLVMLTSGGYMKSSARVIADSIANLSKQTLINF*
>Potri.006G230300.1|PACid:27007597	MTFRVTPVITESTRNLGKSTLYFFLTIAAIKASHSLYRCIRSLTMSSSSSSTSNSTADASTLRRNRILSSKVYFDVPLSKVPLIYSTAYDISFLGMEKLHPFDSSKWGRICRFLIVDGVLDKNSIIEPLEASKDDLLVVHTESYLSSLKSSANVAMIIEVPPVALLPNCLVQQKVLYPFRKQVGGTVLAAKLAKERGWAINVGGGFHHCCSERGGGFCAYADISLCIHYAFNRLDISKVMIIDLDAHQGNGHERDFSNDRRVYILDMYNPEIYPFDHEARRYIDQKVEVVSGTTTDEYLVKLDEALAVAGKMFDPELVVFNAGTDILDGDPLGRLKISPDGITSRDEKVFRFAREKNASLVMLTSGGYMKSSARVIADSIANLSKQTLINF*
>Potri.006G230300.2|PACid:27007598	MTFRVTPVITESTRNLGKSTLYFFLTIAAIKASHSLYRCIRSLTMSSSSSSTSNSTADASTLRRNRILSSKVYFDVPLSKVPLIYSTAYDISFLGMEKLHPFDSSKWGRICRFLIVDGVLDKNSIIEPLEASKDDLLVVHTESYLSSLKSSANVAMIIEVPPVALLPNCLVQQKVLYPFRKQVGGTVLAAKLAKERGWAINVGGGFHHCCSERGGGFCAYADISLCIHYAFNRLDISKVMIIDLDAHQGNGHERDFSNDRRVYILDMYNPEIYPFDHEARRYIDQKVEVVSGTTTDEYLVKLDEALAVAGKMFDPELVVFNAGTDILDGDPLGRLKVVT*
>Potri.006G230300.4|PACid:27007599	MTFRVTPVITESTRNLGKSTLYFFLTIAAIKASHSLYRCIRSLTMSSSSSSTSNSTADASTLRRNRILSSKVYFDVPLSKVPLIYSTAYDISFLGMEKLHPFDSSKWGRICRFLIVDGVLDKNSIIEPLEASKDDLLVVHTESYLSSLKSSANVAMIIEVPPVALLPNCLVQQKVLYPFRKQVGGTVLAAKLAKERGWAINVGGGFHHCCSERGGGFCAYADISLCIHYAFNRLDISKVMIIDLDAHQGNGHERDFSNDRRVYILDMYNPEIYPFDHEARRYIDQKVEVVVRNFW*
>Potri.007G104900.1|PACid:27014951	MPNRVHGLKRVSIIDFDVHHGNGTNDAFYDDPNIFNYPGTCKIDELGHGDGEGTFLNLPLQRGSGDIAISTVFEEVIVPSAQRFKPDIFLASAGYDGPICGGRCVFFLEGGYNLDSVSYSVAGYFHAFIGEKSLASEFDNPAIN*
>Potri.001G217900.1|PACid:27044179	MKHILDGHGKLAYALVRLPGHHSQPKQADGTCCSIGLGLDSGCKKVVAIDIDVIYGNGTAEGFYRTDRALTVSFHMNNGSWGSSHPQNGPIDELDGFGYNLNVPLPDGTGDRGYEYAMNKLIVPAIHKFESDMIVLVVGQDSSAVSTFNLDDTPLSNCDHVTSLIQMEGNACQWMGIERLDGQFIVKQITRGGCLHIIQGGGYHVTYSAYCLHATLDSVLDLLQLLLCDPIAHYSEDEAFSVEVVGAIRKYHKDLVPFLIYDSYAHILLKLCHATMETTSSFKMN*
>Phvul.003G203800.1|PACid:27142276	MGMMEEESSNSNIEGGASLPSSGSDAKKRRVTYFYEPTIGDYYYGQGHPMKPHRIRMAHNLIVHYSLHRRMEINRPFPASTADIRRFHSDDYVHFLSSVSPETLSDITFSRQLKRFNVGEDCPVFDGLFDFCQASAGGSIGAAVKLNRGDADIAINWAGGLHHAKKSEASGFCYVNDIVLGILELLKVHRRVLYVDIDVHHGDGVEEAFYTTDRVMTVSFHKFGDFFPGTGHIKDIGVGSGKNYAVNVPLNDGMDDENFRGLFRPIIHKVMEVYQPEAVVLQCGADSLSGDRLGCFNLSVKGHADCLRFLRSFNVPLMVLGGGGYTIRNVARCWCYETAVAVGVEPDNKLPYNEYYEYFGPDYTLYVDPSNMENLNTPKDMEKIRITLLEQISRLPHAP…
>Phvul.009G175000.1|PACid:27145954	MARGERAETESGASLPSVGTDAKKRRVTYFYEPCIGDYYYGQGHPMKPHRIRMAHNLIVHYGLHRRMQVNRPFPAAEADIGRFHSDDYVEFLSSVSPQILSENSHSHYRQLKRFNVGEDCPVFDGLFDFCRASAGGSIGAAVRLNRADADIAINWAGGLHHAKKAEASGFCYVNDIVLGILELLKVHRRVLYIDIDVHHGDGVEEAFYTTDRVMTVSFHKFGDFFPGTGHMKDTGVGAGKNYSLNVPLNDGLDDETFRGLFRPIIQKVMDVYQPDAVVLQCGADSLSGDRLGCFNLTVKGHADCLRFLRSFNVPLMVLGGGGYTVRNVARCWCYETAVAVGVEPNPKLPYNEYYEYFGPDYTLHLEPSNMENLNSPRDLEKIRNALLEQLSRLPHAPSV…
>Phvul.009G175000.2|PACid:27145955	MARGERAETESGASLPSVGTDAKKRRVTYFYEPCIGDYYYGQGHPMKPHRIRMAHNLIVHYGLHRRMQVNRPFPAAEADIGRFHSDDYVEFLSSVSPQILSENSHSHYRQLKRFNVGEDCPVFDGLFDFCRASAGGSIGAAVRLNRADADIAINWAGGLHHAKKAEASGFCYVNDIVLGILELLKVHRRVLYIDIDVHHGDGVEEAFYTTDRVMTVSFHKFGDFFPGTGHMKDTGVGAGKNYSLNVPLNDGLDDETFRGLFRPIIQKVMDVYQPDAVVLQCGADSLSGDRLGCFNLTVKGHADCLRFLRSFNVPLMVLGGGGYTVRNVARCWCYETAVAVGVEPNPKLPYNEYYEYFGPDYTLHLEPSNMENLNSPRDLEKIRNALLEQLSRLPHAPSV…
>Phvul.009G115300.1|PACid:27147411	MDSGGNSLPSAPDAVKRKVCYFYDPEVGNYYYGQGHPMKPHRIRMTHALLAHYGLLQHMQVHKPFPARDRDLCRFHADDYVAFLRSITPETQQDHLRQLKRFNVGEDCPVFDGLYSFCQTYAGGSVGGAVKLNHDQCDIAVNWAGGLHHAKKCEASGFCYVNDIVLAILELLKQHERVLYVDIDIHHGDGVEEAFYTTDRVMTVSFHKFGDYFPGTGDVRDIGYGKGKYYSLNVPLDDGIDDESYHFLFKPLIGKVMEVFRPGAVVLQCGADSLSGDRLGCFNLSIRGHAECVKYMRSFNVPLLLLGGGGYTIRNVARCWCYETGVALGIEVDDKMPEHEYYEYFGPDYTLHVAPSNMENKNSRYLLEEIQSKLLENLSKLQHAPSVQFQERPPDSDLG…
>Phvul.011G091100.1|PACid:27152059	MRSKDRIAYFYDGDVGSVYFGAKHPMKPHRLCMTHHLVLSYDLHKKMEIYRPHKAYPVELAQFHSADYVEFLHRITPDTQHLFLNELTKYNLGEDCPVFDNLFEFCQIYAGGTIDAARRLNNQLCDIAINWAGGLHHAKKCEASGFCYINDLVLGILELLKYHARVLYIDIDVHHGDGVEEAFYFTDRVMTVSFHKYGDQFFPGTGDAKEIGEREGKFYAINVPLKDGIDDLSFTRLFKTIVSKVVETYQPGAIVLQCGADSLAGDRLGCFNLSIDGHSECVSFVKRFNLPLLVTGGGGYTKENVARCWTVETGVLLDTELPNEIPENDYIKYFAPEFSLKIPNGQIENLNSKSYLSTIKIQVLENLRCIQHAPSVQMQEVPPDFYIPDFDEDEQNPDE…
>Phvul.008G283200.1|PACid:27153132	MRSKDKIAYFYDGDVGSVYFGAKHPMKPHRLCMTHHLVLSYELHKKMEIYRPHKAYPVELAQFHSADYVEFLHRITPDTQHLFLDELTKYNLGEDCPVFDNIFEFCQIYAGGTIDAARRLNNQLCDIAINWAGGLHHAKKCEASGFCYINDLVLGILELLKHHPRVLYIDIDVHHGDGVEEAFYFTDRVMTVSFHKYGDQFFPGTGDAKEIGEREGKFYAINVPLKDGIDDLSFTRLFKTIISKVVETYQPGAIVLQCGADSLAGDRLGCFNLSIDGHSECVSFVKKFNLPLLVTGGGGYTKENVARCWTVETGVLLDTELPNEIPENDYIKYFAPEFSLKIPNGQIENLNSKSYLSTIKMQVLENLRCIQHAPSVQMQEVPPDFYIPDFDEDEQNPDE…
>Phvul.002G054700.1|PACid:27167796	MESGGNSLPSGSDGVKRKVSYFYDPEVGNYYYGQGHPMKPHRIRMTHALLAHYGLLQHMQVLKPTAAKDRDLCKFHADDYVAFLRGITPETQQDQLRQLKRFNVGEDCPVFDGLYSFCQTYAGGSVGGALKLNHGVCDIAINWAGGLHHAKKCEASGFCYVNDIVLAILELLKIHERVLYVDIDIHHGDGVEEAFYTTDRVMTVSFHKFGDYFPGTGDIRDTGYGKGKYYSLNVPLDDGIDDESYQSLFKPIMGKVMEIFRPGAVVLQCGADSLSGDRLGCFNLSIKGHAECVRYMRSFNVPLLLLGGGGYTIRNVARCWCYETSVALGIELDDKMPQHEYYEYFGPVYALHVAPSNMENKNSRNLLDEIRAKLLDNLSRLQHAPSVPFQERPPDAELQ…
>Phvul.002G054700.2|PACid:27167797	MESGGNSLPSGSDGVKRKVSYFYDPEVGNYYYGQGHPMKPHRIRMTHALLAHYGLLQHMQVLKPTAAKDRDLCKFHADDYVAFLRGITPETQQDQLRQLKRFNVGEDCPVFDGLYSFCQTYAGGSVGGALKLNHGVCDIAINWAGGLHHAKKCEASGFCYVNDIVLAILELLKIHERVLYVDIDIHHGDGVEEAFYTTDRVMTVSFHKFGDYFPGTGDIRDTGYGKGKYYSLNVPLDDGIDDESYQSLFKPIMGKVMEIFRPGAVVLQCGADSLSGDRLGCFNLSIKGHAECVRYMRSFNVPLLLLGGGGYTIRNVARCWCYETSVALGIELDDKMPQHEYYEYFGPVYALHVAPSNMENKNSRNLLDEIRAKLLDNLSRLQHAPSVPFQERPPDAELQ…
>Phvul.003G185200.1|PACid:27141909	MEGESAKKSSESSVNGQPRVGLLYDRRMCKHHTPNNEDHVETPNRIRSTWNHLESAGIPQRCLILEAKKAEDKHLRLVHSRVHVNLIKNISSKQFSSRRPEIASKLNSIYFNEGSSEAAYLAAGSAVVVVEKVASGELDSAVAIVRPPGHHAEQNEAMGFCLFNNVAVAARYLLDERPDLGVKKILIVDWDVHHGNGTQKMFWNDSRVLFFSVHRHEFGSFYPANDDGFYTKVGEGEGAGYNINVPWENGRCGDADYFAVWDHILLPVTKEFNPDIIIVSAGFDAAVGDPLGGCRVTPFGYSVLLKELMNFAEGRIVLILEGGYNLDSIARSMHACLEVLLKDKPVIRSLEAYPFQSTWNVIQAVRQTLSPFWPTLASELPQELVSQIAPPPHTLISSS…
>Phvul.003G176700.1|PACid:27144130	MGSGARETNRLTNGEAENSLHKQVSPAPAALDNSLSDASNAVTDPDVPAKRARLQKELTFQDMYQNDGVFDEDDEDDSDWEPFQLPKCVEFEIKKWCCRNCTMTNLDCYDCCDICGEHRESKILSHGFFASPLAQDEDLIEVHGDVKGLKDVGSQESVANSSTAIGFDERMLLHAEVEKKSPPHPERPDRLQAIAASLARAGIFPGKCYSIPSREITPEELITVHSLEHIESVEVTTESLSSYFTPDTYANQHSALAARLAAGLCADLASAIVSGRAKNGFALVRPPGHHAGVRQAMGFCLHNNAAVAALAAQAAGAKRVLILDWDVHHGNGTQEIFEQNKSVLYISLHRHEGGKFYPGTGAAEEVGSMGAEGYCVNIPWSRGGVGDNDYNFAFQHVVL…
>Phvul.005G120200.1|PACid:27148942	MGDDADAVAGVKIDVFWDEGMVKHDTGIGVFDTGMEVGFLEVLEKHPENSDRVRNMVSILKKGPISPYISWNSGRSALVSELLSFHTPGYVNELLEADKEGGKVLCAGTFLNPGSWDAALLAAGTTLSAMKHLLDGHGKVAYALVRPPGHHAQPSQADGYCFLNNAGLAVQLALDSGCKKVAVIDIDVHYGNGTAEGFYRSNKVLTISLHMNHGSWGPSHPQSGSVDELGEGEGYGYNLNIPLPNGTGDKGYICAFNELVVPSIQKFGPDMIVLVAGQDSSAFDPNGRQCLTMEGYREIGRIVHVLAKSQSDGRLLIVQEGGYHITYSAYCLHATLEGVLNLPITLLSDPLGGYPEDETFSVKVIESIKNYQKDKVPFWRNS*
>Phvul.002G273200.1|PACid:27167905	MHLHKLYSIPSSFGNAFFLVGHRVLDLRACNDCLCRKNRRWFGASISCSGVRNDFPSIEQLSDARVIYSVAASMGHNQESHPESHFRVPAIVNALEEMQLSSKFRGSELIELQHFEPASVDDIASVHARAYVTGLEKVMDQAVEKGLLFVEGSGPTYATATTFQESKIAAGAGLALVDSVVAGSKIKSDAPTGFALIRPPGHHAVPQGPMGFCIFSNVAIAARHAQRVHGLKRVFIIDFDVHHGNGTNDAFYNDPDVFFLSFHQDGSYPGTGKFHEVGSGDGEGTTLNLPLPGGSGDTAIRTVFDEVIVPCAQRFKPDIILVSAGYDGHVLDPLANLQYTTGTYYMLASSIKELARDLCGGRCVFFLEGGYNLKSLSYSVADTFRALLGDRSLASEFDD…
>Phvul.001G034500.1|PACid:27163059	MQWVRKVYFWIIRVISHSIFGACMKLVNRVSEFSKKNISDSSPPPLLSLSMSSSSVNDTEALRRNRILSSKLYFDVSPSKVPLIYSESYDIAFLGIEKLHPFDSSKWGRICRFLVSFGILDKKCIVEPLEASKDDLLVVHTELYLNRLKESSKVAMIVEVPPVALIPNCLVQQKLLSPFRKQVGGTVLAAKLAKERGWAINVGGGFHHCSAEKGGGFCAYADISLCIHFAFVRLNISRVMIIDLDAHQGNGHEMDFAYDSRVYILDMYNPGIYPLDYEARNYINQKVEVKSGTVTEEYLQKLDEALEVAGRRFNPELVIYNAGTDILEGDPLGRLEISPEGIALRDEKVFRFARERNIPIVMLTSGGYMKSSARVIADSIVNLSKKCLIETSGAPKSS*
>Phvul.001G034500.2|PACid:27163060	MQWVRKVYFWIIRVISHSIFGACMKLVNRVSEFSKNISDSSPPPLLSLSMSSSSVNDTEALRRNRILSSKLYFDVSPSKVPLIYSESYDIAFLGIEKLHPFDSSKWGRICRFLVSFGILDKKCIVEPLEASKDDLLVVHTELYLNRLKESSKVAMIVEVPPVALIPNCLVQQKLLSPFRKQVGGTVLAAKLAKERGWAINVGGGFHHCSAEKGGGFCAYADISLCIHFAFVRLNISRVMIIDLDAHQGNGHEMDFAYDSRVYILDMYNPGIYPLDYEARNYINQKVEVKSGTVTEEYLQKLDEALEVAGRRFNPELVIYNAGTDILEGDPLGRLEISPEGIALRDEKVFRFARERNIPIVMLTSGGYMKSSARVIADSIVNLSKKCLIETSGAPKSS*
>29659.m000144|PACid:16804990	MTHALLAHYGLLQHMQVLKPFPARDRDLCRFHADDYVAFLRSITPETQQDQLRQLKRFNVGEDCPVFDGLYSFCQTYAGGSVGGAVKLNHGLCDIAINWAGGLHHAKKCEASGFCYVNDIVLAILELLKQHERVLYVDIDIHHGDGVEEAFYTTDRVMTVSFHKFGDYFPGTGDIRDIGYGKGKYYSLNVPLDDGIDDESYHFLFKPIIGKVMEVFKPGAVVLQCGADSLSGDRLGCFNLSIKGHAECVKFMRSFNVPLLLLGGGGYTIRNVARCWCYETGVALGMDVDDKMPQHEYYEYFGPDYTLHVAPSNMENKNSHPLLDEIRSKLLDYLSKLQHAPSIQFQERPPNTDIPEADEDQDDGDERWDPDSDMDVDDERKPLPSRVKREILEAEPKDL…
>29791.m000547|PACid:16808618	MRSKDRISYFYDGDVGNVYFGPNHPMKPHRLCMTHHLVLSYDLHKKMEIYRPHKAYPVELAQFHSTDYVEFLHRIVPDTQHLFANELARYNLGEDCPVFQNLFEFCQIYAGGTIDAARRLNNQLCDIAINWAGGLHHAKKCGASGFCYINDLVLGILELLKYHARVLYIDIDVHHGDGVEEAFYFTDRVMTVSFHKYGDMFFPGTGDVKDIGEREGKFYAINVPLKDGIDDTSFTRLFKTIISKVVETYQPGVIVLQCGADSLARDRLGCFNLSIDGHAECVRFVKKFNLPLLVTGGGGYTKENVARCWTVETGVLLDTELPNEIPDNDYIEYFAPEYSLKIPGGQIENFNSKSYLSTIKMQVLENLRCIQHAPSVQLQEVPPDFYVPDFDEDEQNPDE…
>30147.m013886|PACid:16819902	MGDETGGASLPSTGTDAKKRRVTYFYEPTIGNYYYGQGHPMKPHRIRMAHNLIVHYSLHRRMEINRPFPASTIDIRKFHSDDYVDFLSSVSPESLADPAHNRHLKRFNVGEDCPVFDGLFGFCQASAGGSMGAAVKLNRGDADIALNWAGGLHHAKKSEASGFCYVNDIVLGILELLKVHRRVLYVDIDVHHGDGVEEAFYTTDRVMTVSFHKFGDFFPGTGHIKDTGAGQGKNYALNIPLNDGMDDVSFRALFRPIIQKVMEVYQPDAVVLQCGADSLTGDRLGCFNLSVKGHADCLRFLRSFNVPLMVLGGGGYTIRNVARCWCYETAVAVGVEPDNKLPYNEYYEYFGPDYTLHIDPSNMENLNSPKDMERIRNILLEQLSKLPNAPSVPFQTTPA…
>29992.m001409|PACid:16815279	MWSVAPGCMLSSVQQASLFLRCRHFSQHVMSSRDHCNRSIRACICCSNSFEKDPNLPSIQQLTDARIIYSVAPAMGHNQESHPESHLRVPAIVTALEKMELSAKFRGPEIIELQHFKPASAIDIASVHAKAYVAGLEKAMDQASQEGIIFIDGTGPTYATATTFQESLMAAGAGLALVDSVVAASNNSQNPPTGFALIRPPGHHAIPKGPMGFCVFGNVAIAARHAQRVHGLKRVFIIDFDVHHGNGTNDAFYDDPDIFFLSTHQDGSYPGTGKIDEVGQGDGEGTTLNLPLPGGSGDVAMRTVFDEVIVPCAQRFKPDIILVSAGYDGHVLDPLASLQFTTGTFYMLASNITQLAKDMCGGRCIFFLEGGYNLDSLSYSVADSFRAFLGETSLASEFD…
>30055.m001629|PACid:16816260	MAAAAAAWPTGRIDVFWHEDMLKHDAGQGMFDTGINPGFLDVLEKHPENADRIKNIVSILKRGPISPYISWHLGRPAQLPELLSFHTSDYINELVEADREGGKIICSSTFLNPGSWDACLLAAGTTLSAMQHLLDGHGKLAYALVRPPGHHAQPTQADGYCFLNNAGLAVQLALDSGYRKVAVIDMDVHYGNGTAEGFYHSDRVLTISLHMNHGSWGPTHPQNGSIDELGKGEGFGFNLNIPLPNGTGNKGYDHAMTELVIPAVNKFEPDMLVMVVGQDSSTLDPNGRQCLTMDGYREIGRKLHALANRHSGGRLLIVQEGGYHITYSAYCLHATLEGVLNLPMPLLSDPIDCYPEDEALAFEAIGSIRKHYKDIVPFLKGA
>30138.m003978|PACid:16819344	MEMESSERKSNQRRVGLLYDERMRKHHTPDDDNHPENPNRISAIWNKLLANSIPQRCVVLNAKEAEDKNLLAVHSKNHVNLIRNISSKQYESQRDNIASKFNSIYFNQGSSEAAYLAAGSVVEVAERVAKGELDSAAAIVRPPGHHAEHDKAMGFCLFNNVAVAASFLLDENPELGIKKILIVDWDVHHGNGTQKTFWKDPRVLFFSVHRHEFGSFYPANDDGFYTMIGEGPGAGYNINVPWENGRCGDADYLAVWDHILIPVAKEFNPDMIIISAGFDAAVGDPLGGCRITPYGYSVMLKKLMDFANGKIVLALEGGYNLESIANSFFACMEVLLESKPIAGSSEAYPFESTWRVIQAVRKKLSGYWATLADELPLKLTSQKGPPAHLLISSSDSEDE…
>30174.m008716|PACid:16822362	MDNVCARNSLCKAIMVLGTLQTSRVMNKESEKSCHKRNHGASCNGSNGKHEDLGTNGTSGSCSYDESAGEEDTLTMHADADGDTPSDVDVSRKKKQREMTFQGMYNVFDFDDDEDDSDWEPVQKRLEIVKWFCTNCTMVNLDDVVHCDICGEHKESGILKYGFFASPILEDTGLIEIETETKGRDKDGCSQQSSSSSNGCTAIGFDERMLLHSEVEMKSHPHPERPDRLRAIAASLATAGIFPGRCYPISAREITQQELQMVHSLEHIQAVEFTSHIFSSYFTPDTYANEHSAHAARLAAGLCADIASAIVSARVKNGFALVRPPGHHAGIRQAMGFCLHNNAAVAALAAQVAGAKKVLIVDWDVHHGNGTQEIFEQNKSVLYISLHRHEGGKFYPGTG…
>29794.m003331|PACid:16808692	MSPPLSSRILHRYIRSRQMSSSTTADSLTLRRNRIISSKLYFDIPLSKVPIIYSPAYDISFLGIEKLHPFDSSKWGRVCRFLVTEGVLDKNSIVEPLEASKDDLLVVHLESYLSSLRSSANVATIIEVPPVSLFPNCLVQQKVLFPFRKQVGGTILAAKLAKERGWAINVGGGFHHCSSGKGGGFCAYADISLCIHFAFVRLRISRVMIIDLDAHQGNGHEMDFYDDNRIYILDMYNPGIYPLDYEARNYIDQKVEIASGTRTDEYLRELDEALEVADQKFDPELVVYNAGTDILDGDPLGRLKISPDGITARDEKVFRFAREKNAPLVMLTSGPEIFLNVC
>Solyc06g071680.2.1|PACid:27284111	MDSSTVDGGASLPSTGTDARKRRVSYFYEPTIGDYYYGQGHPMKPHRIRMAHNLIVNYYLHRRMEISRPFPAGEDDIRRFHSPDYVDFLATVSPETLHDHTHSRHLKRFNVGEDCPVFDGLFGFCQASAGGSIGAAVKLNRQDADITINWAGGLHHAKKSEASGFCYVNDIVLGILELLKVHKRVLYIDIDIHHGDGVEEAFFTTDRVMTVSFHKFGDFFPGTGHIKDIGANQGKYYALNVPLHDGMDDDSFGRLFRPTIQKVMEVYQPEAVVLQCGADSLAGDRLGCFNLSVKGHAACLRYLRSFNVPLMVLGGGGYTIRNVARCWCYETAVAVGVEPENKLPYNEYYEYFGPDYTLHVEPIPMENLNSPRDLEKMRNILLEQISQLPHAPSVPFQTT…
>Solyc03g112410.1.1|PACid:27290443	MDSSVVEGGASLRSTGTDATKRRVSYFFDSSIGEYDYGEGHLMKPHRIRVAHNLILNYNLHRKMEIIEPFPATKEEIGSFHSSDYVEFLSSVSPETINDKYDSYQRRRFNVGLDSESFDCPVFYGLFDFCQTSSGGSIGAAAKLNRNEADIAINWAGGLHHAKKSEASGFCYVNDIVLGILELLKVHKRVLYVDIDVHHGDGVEEAFFTTDRVMTVSFHKFGDFFPGTGHIKDIGASTGKYYALNAPLGNGIDDESFRSLFRPVIQKVMEVYQPEAVVVQCGADSLAGDRLGVFNLSVKGHADCIRFLRSFNVPLMMLGGGGYTVKNVARCWCYETAVAVGVELDNDLPYNEFYEYFAPDYILYHESLHMKNENSPSELERIRNTLLEQLSRLPHVPSV…
>Solyc11g067020.1.1|PACid:27294876	MRSKDKISYFYDGDVGSVYFGPNHPMKPHRLCMTHHLVLAYGLHSKMEVYRPHKAYPVELAQFHSADYVEFLNRITPDTQNLFPSEMARYNLGEDCPVFDNLFEFCQIYAGGTIDAARRLNNKLCDIAINWAGGLHHAKKCAASGFCYINDLVLGILELLKYHPRVLYIDIDVHHGDGVEEAFYFTDRVMTVSFHKYGDKFFPGTGDMKDTGERDGRFYSINVPLKDGIDDGSFTRLFKTIISKVVETYLPGAIVLQCGADSLAGDRLGCFNLSIDGHAECVRFVKKFNLPLLVTGGGGYTKENVARCWALETGVLLDTELPNEIPDNDYIKYFAPDYSLKLPGGHIENLNSKSYIGTIKMQVMENLRCLQHAPSVQMQEVPPDFYIPDFDEDEQNPDE…
>Solyc09g091440.2.1|PACid:27310252	MDVGGNSLASGADGKKRKVSYFYDPEVGNYYYGQGHPMKPHRMRMTHALLAHYGLLQHMHVLKPNPARDKDLCRFHADDYIAFLRSVTPETQQDQLRQLKRFNVGEDCPVFDGLYSFCQTYAGGSVGGAVKLNHGHCDIAVNWAGGLHHAKKCEASGFCYVNDIVLAILELLKVHERVLYVDIDIHHGDGVEEAFYTTDRVMTVSFHKFGDYFPGTGDVRDIGYGSGKYYSLNVPLDDGIDDESYQSLFKPIMGKVMEVFKPGAVVLQCGADSLSGDRLGCFNLSIKGHAECVKYMRSFNVPLLLLGGGGYTIRNVARCWCYETGVALGIELEDKMPQHEYYEYFGPDYTLHVAPSNMENKNSRQILEDIRSKLLDNLSKLQHAPSVQFQERPPDTELP…
>Solyc06g074080.2.1|PACid:27284516	MASSASQSLPSKNNLIHVFWDEGMLKHDTGRGVFDTGMDPGFLDVLEKHPENSDRVKNMLSILKRGPISPFISWHHGRPAHVSELLSFHTQEYVNELIEADRNGGKELCGGTFLNPGSWHATLLAAGTTLSAMKLIIDGHGNVAYALVRPPGHHAQPTQADGYCFLNNAGLAVQLALDGGCRKVVVLDIDVHYGNGTAEGFYHFDKVLTISLHMNHGSWGPSHSQGGTIEELGEGEGFGYNLNIPLPNGTGDKGYGYAMQHLVVPAIEKFEPDMMVLVVGQDSSAFDPNGRQCLTMEGYREIGQTIRGMANKYSNGRLLIVQEGGYHVTYSAYCLHATLEGVLNVSDPLLSDPIAYYPEDESFPAKVIDAIKKYQREVVPFLRDA*
>Solyc03g119730.2.1|PACid:27289873	MILVQKCVTNSEGNEISESSKMSNLTGGKTETNLPNQSGVALCQDLNGRLDGVGSAVVCDYTCHNDGQSGEVSQLGTRDSDGISGLNADPAAITKSAKHESDMTLEDMYNARYNFDEDDDDSDWEPSEKQIEVLKWFCVNCSMINVEDVGNCEVCGEHRESGILRHGFFASPYLPVEDINQDELPVTEDSEDSCKQSSLSSSTAVGFDERMLLHTEVVLKSHPHPERPDRLRTIAASLATAGIFPGKCHPIPAREITREELQMIHSEENIEAVDNTKRMHASYFTPDTYANEYSACAARLAAGLCADLASAIYSGCVKNGFALVRPPGHHAGVKQAMGFCLHNNAAIAASAAQAAGAKKVLIVDWDVHHGNGTQEIFERSKSVLYISLHRHEGGRFYPG…
>Solyc03g115150.2.1|PACid:27291786	MDSGERRRVGLIYDKRMKKHFDLEEVKHPESADRIQKIWNKLKDSGIAKRCTVMGGKEAKDEHISLVHNRKHIDFIKSISSKEEMFWKEMAKKYNSVYFNQGSSEAAYISAGCVIEVAEKVAEGELDSAFAIVRPPGHHAEPNQPMGFCLFNNVAIATKYLLDKRADLGIKKILIVDWDVHHGNGTQKMFWKDPRVLFFSVHRHDFGTYYPCDEAGSHKMTGEGAGKGYNINVPWEHGGCGDADYLAVWDHVLIPVAKEFGPDIILISAGFDAAIGDPLGGCCVSPHGYAVMLNKLLEFAGGKIVMALEGGYDKVSIANSVQACMEVLLKQKPIIGSSEAYPFESSWRVIRAVRKTLSPFWQSLSERLPVKITSMSSPYIQVVSSDSEDEYNTFSNRVS…
>Solyc01g009110.2.1|PACid:27299927	MQTFQESLLAAGAGISLVDSVVAASRVSKDPPVAFALIRPPGHHAVPKGAMGFCVFGNIAIAARYAQRMHGLQRVFIIDFDVHHGNGTNDAFYEDPDIFFLSTHQAGSYPGTGKIDQIGCGSGEGSTLNLPLPGGSGDTAMRTVFDEVIVPCAQRFKPDIILVSAGYDAHLLDPLASLQFTTGTYYMLASSIKQLAKDLCGGRCVFFLEGGYNLSSLSNSVAESFRAFLGDRSLASELDDPSYLHEEPLKKVKQIIEKVKHIHSF*
>Solyc08g065350.2.1|PACid:27304907	MSSAASSSKTDDAEALRRSRILSSPLYYDVPPSKVPLIYSSSYDIAFFGIEKLHPFDSSKWGRICRFLTKEGIMDQKHVVEPVEATKDDLLVVHSESYLKSLNSSLNVSMIIEVPPVAMLPNCLVQKKVLHPFRKQVGGTILAAKLAKERGWAINVGGGFHHCSSEKGGGFCVYADISLCIHFAFVRLNISRVMIIDLDAHQGNGHEMDFSDDRRVFILDMYNPRIYPLDFEARRYIDLKVEVKSGTATDEYLTKLDHALEVAEKRFDPDFIVYNAGTDILDGDPLGRLKISPDGIASRDEKVFRFARERSIPLIMLTSGGYMKSSAKVIADSIVNLSSKSLIDMKS
>SmolHDAa_80012	MDGSGNSLASGPEGRSKRVAYFYDPEVGNYYYGQGHPMKPHRIRMTHSLLVHYGIHNKLEVLKPLPAKDRDLCRFHADDYVAFLRVITPE TQHEHLRALKRFNVGEDCPVFDGLYSFCQTYAGGSVGGAVKLNHGHSDIAVNWSGGLHHAKKCEASGFCYVNDIVLAILELLKYHARVLY IDIDIHHGDGVEEAFYTTDRVMTVSFHKFGDYFPGTGDVRDMGHAKGKYYSLNVPLNDGIDDESYHSLFKPIITKVMEVFQPGAVVLQCG ADSLSGDRLGCFNLSIKGHAQCVKFMRSFNVPLLLLGGGGYTIRNVARCWCYETAVAVGVELEDKMPYNEYYEYFGPDYTLHVTPSNMEN QNSAQYLESIRNRLLENLSNLQHVPSVPFQERPPD…
>SmolHDAb_74186	MDGSGNSLAGSVGGDGSKRRVSYFYDPEVGNYYYGQGHPMKPHRMRMTHSLLVHYGLHLKMEVVEPFRARDKDLCKFHADDYVDFLKQVT PETQQEFAKVLKRFNVGEDCPVFDGLYSFCQMYTGGSVGGAVRLNTNRSDIAINWSGGLHHAKKCEASGFCYVNDIVLAILELLKQHQRV LYIDIDVHHGDGVEEAFYTTDRVMTVSFHKFGDFFPGTGDLRDVGHGKGKYYSVNVPLNEGIDDESYQRLFKPVISKVMEVYQPGAIVLQ CGADSLSGDRLGCFNLSVKGHAECVRFVRSFNVPLLLVGGGGYTVRNVARCWCYETGVAVGVELENQMPYNDYYEYFGPEYTLLVPASNK ENANSPEYLDSLRQQLLENISKLQHAPSVPFYERP…
>SmolHDAc_84957	MPPAKDRVSYFYDGDVGSVYYGPNHPMKPHRLCMTHSLVLAYGLHNKMEIYRPRKAYPAELAQFHSTDYIDFLHRITPEMQDQYAKELLM YNMGEDCPVFDNLFEFCQIYAGGTIADAAHRLNHGLCDIAINWAGGLHHAKKCEASGFCYVNDLVLGILELLKYFPRVLYIDIDIHHGDG VEEAFYLTDRVMTVSFHKFGDYFFPGTGDVKDVGEREGKYYAVNVPLKDGIDDSSFIRLFRVVISKVVEFYQPGAVVLQCGADSLAGDRL GCFNLSIQGHAECVNFVKKLGIPLLVTGGGGYTKENVARCWTVETGVLLDTELPNEIPSNDYIKYFKPDYTLKTNHGLNLDNLNTKAYLS AIKMQVLENLRHIQHAPGVQMHEVPPDTYFPDFDE…
>SmolHDAd_170187	MAAIHVFWHDGMLKHEPLRGIFDSLSCAGGLLAVLDQHPENATRVLNIKSILEKGPISPRIVWHQGRMATIQELHLFHDPDYIQKLIDAD KAGGTTIFAPGTCFNPGSWEAALLAAGSTLDAVKHVLEGKSKLAYALVRPPGHHAQPSRADGYCFLNNAGLAVQFALSSSSVKRVAVLDI DVHYGNGTAAGFYSRDDVLTISLHMDHGPWDESHSAEFGQPEEAGTGKGVGYNVNIPLPNGTGDRGYQHAMEKLVVPRLESFEPELIVVT MGQDSSAFDPNGRQCLTMKGYRVLGRMIREQAEKHSSGRMVLVQEGGYQPCYTAFCVHATLEGVAGVDEALLDDPIAYYPEDETYAILKV AELEKRLHQLG*
>SmolHDAe_110614	RAMAVGLVYDRRMCAHRDPFNKLHPEQPARITAIWKRLEDAGVLDRCVRVDARPATAEELATVHTDRHIEKMSSVSSRAYGKEGRAALAR RYNSIYFNDGSSESALLAAGSVVELSLKVARGELASAAAIVRPPGHHAEADEAMGFCLFNNVAVAAQILSSGKVSVAGSHKVLIVDWDVH HGNGTQNMFWQDPNVLYFSVHRYDDGYFYPGGQEGNFDKVGGGAGAGFNINVPWPRGGYSDADYVAVWEHVLMPVAREFNPDIVLISGGF DSARGDPLGGCKLTPLGYSIMTQELMQLAGGKIVLALEGGYNLESIAESYLACVQVLLGDIQSERHDIERAYESTWTIIDKVRQELCQYW PVLREKIEMPASRSSPPKAFERLTTEADAVEETHD…
>SmolHDAf_166606	MAVAPNPTTPLDGARWSASCESSGRDGDEARAGLEFAASDGRIGGSAKEQLLEELVYGEWDEADEEEDEDWEPGSTLELRVRWFCVNCTM PNVEESTHCKLCSEHRYSGILNQGHLAPAFTQAGTDELAKDVKALKRLSVRRTAIGYDDRMLLHAEFQMKSNPHPERPDRLRSILAGFTA AGLYPGGCILIPAREITRVELETVHTHEHVEVVEATSSLESSYFTSDTYANGHSALAARLAAGVCADLASAILSGQVDNGFALVRPPGHH AEGATVMGFCLHNNACIAAKASQAAGAKKVLIVDWDVHHGNGTQEIFEHDPSVLYISLHRHEGGLFYPGSGAAHEVGSGPGEGFSINIPW PCSGIGDNDYIVAFQHIVLPIAKQFAPDITIVSAG…
>SmolHDAg_180494	MAKQASSSGGALYDAQRLARIKASKLYVSNASPGKVPVIYSAVYNIAFLGLEKLHPFDSSKWGRVCELLIQKGELESRRIMEPGEATKED LLVVHTPEYLESLKRSYVAASILEVPPVALLPYCIIRSKVLVPFRKQVGGSVLAGKVAYERGWAINVGGGFHHCCGYRGGGFCVYADITL CIHFAFANLNISRAMIVDLDAHQGNGHERDFADDDRVFIFDMYNRDIYPLDYEAKRWIDRRVEISSGTRTDSYLTRLKQELEGAFQAFAP DLLVYNAGTDILEGDPLGRLEVSPEGVKERDEIVFSFARQRNIPIVMLTSGGYMRSSAGVIAESISNLHSKKLIDLAGVN
>SmolHDAh1_179763	MVSCASRVLAGSSLRSCHKAAAFAATVSEDSRILYCSAPARGHNQDGHPESNARVPAILRELDRAQLTPEKRGKEISRLTNFMPASKQDVAAVHSISYAMGKAAADGLIFIEGSGPTYATSTTYEESMLAAGGSLALVDSLMSVAGPRPPIGFALIRPPGHHAVPAGPMGFCVFGNVAIAARHAQRAHGLKRVFIIDFDVHHGNGTQDAFYDDPDVFFCSTHQDGSYPGTGKMRQVGTRDGEGTTLNLPLPGGSGHAAMLTALEEVIVPSCLKFKPDILLVSAGYDAHVLDPLASLQFTTATYYHLASTIKQLAREVCNGSVADTFRGLLDDEESRAKLTDDPAVLYEEPLVRVRRAITEIKAIHSL*
>SmolHDAh2_448239	MGKAAADGLIFIEGSGQTYATSTTYEESMLAAGGSLALVDSLMSVAGPRPPIGFALIRPPGHHAVPAGPCVFGNVAIAARHAQRAHGLKRVFIIDFDVHHGNGTQDAFYDDPDVFFCSTHQDGSYPGTGKMRQVGTRDGEGTTLILPLPGGSGHAAMLTALEEVIVPSCLKFKPDILLVSAGYDAHVLDPLASLQFTTATYYHLASTIKQLAREVCNGSCVFFLEGGYNLDALSLSVADTFRGLLDDEESRAKLTDDPAVLYEEPLVGVRRAITEIKAIHSL*
>SmolHDAh3_429326	MGKATADGLIFIKGSGPTYATSMIFNNALKTYEESMLAAGESLALVDSLMSVADHHAVPAGPMGFCVFSNVAIAARHTQRAHGLKRVFIIDFDVHHGNGTQDAFYDDPDVFFCSIHQARTGKMRQVGTRDGKGTTLNLPLPGGSGHAAMLTALEEVMVPCCLKFKPDILLVSAGYDAHVLDPLASLQFTTATYHHLASTIKQLAREVCNGSCVFFLEGGYNLDALSLSVADIFRGLLDDEESRAKLTDDPAVLYEEPLVGVRRAITEIKAIHSL*
>SmolHDAi_432551	DYEAKRWIDRRVEISEAFQAFAPDLLVYNAGTDILEGDPLGRLEVSPEGVKERDEIVFSFARQRNIPIVMLTSGGYMRSSAGVIAESISNLHSKKLIDLAGATMPELARSLPCCSNRLMELPPKSCQLPVDVLVHVFSFLDPISLATAGCVCRSWNSEYKDANLWQKLFTVVLENTSFDPTRVLQLAGFELGDDDSSTPLRVKDVSIQKIGCWKKAFEIAVLRSPKLLYLFTRAQCLTCKATFWSSELCLQTFANQCSKKNFQEHKLRPLLLEQVVSFVLMGSRQAYNTKKDSDSDEDQYLPYAKLWEYAKWLR
>PGSC0003DMP400046865|PACid:24395142	MDSSTVDGGASLPSTGTDARKRRVSYFYEPTIGDYYYGQGHPMKPHRIRMAHNLIVHYYLHRRMEISRPFPAGADDIRRFHSPDYVDFLASVSPETLHDHTHSRHLKRFNVGEDCPVFDGLFGFCQASAGGSIGAAVKLNRQDADITINWAGGLHHAKKSEASGFCYVNDIVLGILELLKVHKRVLYIDIDIHHGDGVEEAFFTTDRVMTVSFHKFGDFFPGTGHIKDIGANQGKYYALNVPLHDGMDDDSFGRLFRPTIQKVMEVYQPDAVVLQCGADSLAGDRLGCFNLSVKGHAACLRYLRSFNVPLMVLGGGGYTIRNVARCWCYETAVAVGVEPENKLPYNEYYEYFGPDYTLHVEPNPMENLNSPRDLEKMRNILLEQISQLPHAPSVPFQTT…
>PGSC0003DMP400046864|PACid:24395143	MDSSTVDGGASLPSTGTDARKRRVSYFYEPTIGDYYYGQGHPMKPHRIRMAHNLIVHYYLHRRMEISRPFPAGADDIRRFHSPDYVDFLASVSPETLHDHTHSRHLKRFNVGEDCPVFDGLFGFCQASAGGSIGAAVKLNRQDADITINWAGGLHHAKKSEASGFCYVNDIVLGILELLKVHKRVLYIDIDIHHGDGVEEAFFTTDRVMTVSFHKFGDFFPGTGHIKDIGANQGKYYALNVPLHDGMDDDSFGRLFRPTIQKVMEVYQPDAVVLQCGADSLAGDRLGCFNLSVKGHAACLRYLRSFNVPLMVLGGGGYTIRNVARCWCYETAVAVGVEPENKLPYNEYYEYFGPDYTLHVEPNPMENLNSPRDLEKMR*
>PGSC0003DMP400051649|PACid:24399754	MDVGGNSLASGADGKKRKVSYFYDPEVGNYYYGQGHPMKPHRMRMTHALLAHYGLLQHMHVLKPNPARDKDLCRFHADDYIAFLRSVTPETQQDQLRQLKRFNVGEDCPVFDGLYSFCQTYAGGSVGGAVKLNHGHCDIAVNWAGGLHHAKKCEASGFCYVNDIVLAILELLKVHERVLYVDIDIHHGDGVEEAFYTTDRVMTVSFHKFGDYFPGTGDVRDIGYGSGKYYSLNVPLDDGIDDESYQSLFKPIMGKVMEVFKPGAVVLQCGADSLSGDRLGCFNLSIKGHAECVKYMRSFNVPLLLLGGGGYTIRNVARCWCYETGVALGIELEDKMPQHEYYEYFGPDYTLHVAPSNMENKNSRQILEDIRSKLLENLSKLQHAPSVQFQERPPDTELP…
>PGSC0003DMP400051650|PACid:24399755	MDVGGNSLASGADGKKRKVSYFYDPEVGNYYYGQGHPMKPHRMRMTHALLAHYGLLQHMHVLKPNPARDKDLCRFHADDYIAFLRSVTPETQQDQLRQLKRFNVGEDCPVFDGLYSFCQTYAGGSVGGAVKLNHGHCDIAVNWAGGLHHAKKCEASGFCYVNDIVLAILELLKVHERVLYVDIDIHHGDGVEEAFYTTDRVMTVSFHKFGDYFPGTGDVRDIGYGSGKYYSLNVPLDDGIDDESYQSLFKPIMGKVMEVFKPGAVVLQCGADSLSGDRLGCFNLSIKGHAECVKYMRSFNVPLLLLGGGGYTIRNVARCWCYETGVALGIELEDKMPQHEYYEYFGPDYTLHVAPSNMENKNSRQILEDIRSKLLENLSKLQHAPSVQFQERPPDTELP…
>PGSC0003DMP400031683|PACid:24402751	MDSSVVEGGASLRSPGTDATNRRVSYFFDSSIGEYYYGQGHLMKPHRIRVAHNLILNYNLHRKMEIIQPFPATKEEIGWFHSSDYVEFLSSVSPEIVNDKYDSYQRRRFNVGSDSESFDCPLFYGLFDFCQTSAGGSIGAAAKLNRNEADIAINWAGGLHHAKKSEASGFCYVNDIVLGILELLKVHKRVLYVDIDVHHGDGVEEAFYTTDRVMTVSFHKFGDFFPGTGHVKDIGASTGKYYALNAPLNNGIDDESFRSLFRPVIQKVMEVYQPEAVVLQCGADSLAGDRLGVFNLSVKGHADCIRFLRSFNVPLMMLGGGGYTVKNVARCWCYETAVAVGVEPDNDLPYSEFYEYFAPDYILYHESLPMKNENSPSELERIRNTLLEQLSHLPHVPSV…
>PGSC0003DMP400046098|PACid:24409086	MRSKDKISYFYDGDVGSVYFGPNHPMKPHRLCMTHHLVLAYGLHSKMEVYRPHKAYPVELAQFHSADYVEFLNRITPETQNLFPSEMARYNLGEDCPVFDNLFEFCQIYAGGTIDAARRLNNKLCDIAINWAGGLHHAKKCAASGFCYINDLVLGILELLKYHPRVLYIDIDVHHGDGVEEAFYFTDRVMTVSFHKYGDKFFPGTGDMKDTGERDGRFYSINVPLKDGIDDGSFTRLFKTIISKVVETYLPGAIVLQCGADSLAGDRLGCFNLSIDGHAECVRFVKKFNLPLLVTGGGGYTKENVARCWALETGVLLDTELPNEIPDNDYIKYFAPDYSLKLPGGHIVPPDFFIPDFDEDEQNPDERVNQHTQDKHIQRDDEYYEGDHDNDNHTDDA*
>PGSC0003DMP400010442|PACid:24398080	MASSASQSLPSDNLIHVFWDEGMLKHDTGRGVFDTGIDPGFLDVLEKHPENSDRVKNMLSILKRGPISPFISWHHGRPAHISELSSFHTQEYVNELIEADRNGGKELCGGTFLNPGSWDAALLAAGSTLSAMKHIIDGHGKITYALVRPPGHHAQPTQADGYCFLNNAGLAVQLALDGGCRKVVVLDIDVHYGNGTAEGFYHSDKVLTISLHMNHGSWGPSHPQGGTVEELGEGEGFGYNLNIPLPNGTGDKGYGYAMQHLVVPAIEKFEPDMMVLVVGQDSSAFDPNGRQCLTMEGYREIGRTIRGMANKYSNGRLLIVQEGGYHVTYSAYCLHATLEGVLNVSDPLLSDPIAYYPEDQSFPTKVIEAIKDHFLKMIS*
>PGSC0003DMP400010082|PACid:24404157	MILVQKCVTSSEGNEISESSNMSYLTGGKTETNLPNQSEVVLCQDLNGRLDGVGSAVVCDYTCHNDGQSGEVSQLCTRDSDGISGLNADPAAITKSAKHESDMTLEDMYNARYNFDEDDDDSDWEPSEKQIEVLKWFCVNCTMINVEDVGNCEVCGEHRESGILSHGFFASPYLPLEDVNQDELPVTEDSEDSCKQSSLSSSTAVGFDERMLLHTEVVMKSHPHPERPDRLRSIAASLATAGIFPGKCYPIPAREITREELQMVHSEENIEAVDNTKRMHASYFTPDTYANEHSACAARLAAGLCADLASAIYSGRVKNGFALVRPPGHHAGVKQAMGFCLHNNAAIAASAAQAAGAKKVLIVDWDVHHGNGTQEIFERSKSVLYISLHRHEGGRFYPG…
>PGSC0003DMP400052177|PACid:24390239	MSSTASSSKTDDAEALRRHRILSSHLYYDVPPSKVPLIYSPSYDIAFFGIEKLHPFDSSKWGRICRFLTKEGIMDQKHVVEPVEATKDDLLVVHSESYLKSLNSSLNVSMIVEVPPVAMLPNCLVQKKVLHPFRKQVGGTILAAKLAKERGWAINVGGGFHHCSSEKGGGFCVYADISLCIHFAFVRLNISRVMIIDLDAHQGNGHEMDFSDDKRVFILDMYNPGIYPLDFEARRYIDLGVEVKSGTATDEYLTKLDHALEVAEKKFDPDFIVYNAGTDILDGDPLGRLKISPDGIASRDEKVFRFARERNIPLIMLTSGGYMKSSAKVIADSIVNLSNKSLINMKSLLTGQAL*
>PGSC0003DMP400052172|PACid:24390240	MLPNCLVQKKVLHPFRKQVGGTILAAKLAKERGWAINVGGGFHHCSSEKGGGFCVYADISLCIHFAFVRLNISRVMIIDLDAHQGNGHEMDFSDDKRVFILDMYNPGIYPLDFEARRYIDLGVEVKSGTATDEYLTKLDHALEVAEKKFDPDFIVYNAGTDILDGDPLGRLKISPDGIASRDEKVFRFARERNIPLIMLTSGGYMKSSAKVIADSIVNLSNKSLINMKSLLTGQAL*
>PGSC0003DMP400052176|PACid:24390241	MLPNCLVQKKVLHPFRKQVGGTILAAKLAKERGWAINVGGGFHHCSSEKGGGFCVYADISLCIHFAFVRLNISRVMIIDLDAHQGNGHEMDFSDDKRVFILDMYNPGIYPLDFEARRYIDLGVEVKSGTATDEYLTKLDHALEVAEKKFDPDFIVYNAGTDILDGDPLGRLKISPDGIASRDEKVFRFARERNIPLIMLTSGGYMKSSAKVIADSIVNLSNKSLINMKSLLTGQAL*
>PGSC0003DMP400052175|PACid:24390243	MLPNCLVQKKVLHPFRKQVGGTILAAKLAKERGWAINVGGGFHHCSSEKGGGFCVYADISLCIHFAFVRLNISRVMIIDLDAHQGNGHEMDFSDDKRVFILDMYNPGIYPLDFEARRYIDLGVEVKVRFKSIKQVTSLLELR*
>PGSC0003DMP400052173|PACid:24390242	MDFSDDKRVFILDMYNPGIYPLDFEARRYIDLGVEVKSGTATDEYLTKLDHALEVAEKKFDPDFIVYNAGTDILDGDPLGRLKISPDGIASRDEKVFRFARERNIPLIMLTSGGYMKSSAKVIADSIVNLSNKSLINMKSLLTGQAL*
>PGSC0003DMP400052178|PACid:24390245	MAVQISPDGIASRDEKVFRFARERNIPLIMLTSGGYMKSSAKVIADSIVNLSNKSLINMKSLLTGQAL*
>PGSC0003DMP400052174|PACid:24390244	MSSTASSSKTDDAEALRRHRILSSHLYYDVPPSKVPLIYSPSYDIAFFGIEKLHPFDSSKWGRICRFLTKEGIMDQKHVVEPVEATKDDLLVVATSTG*
>Thecc1EG041482t3|PACid:27428392	MRPKDKIAYFYDGDVGSVYFGPNHPMKPHRLCMTHHLVLAYDLHKKMEIYRPHKAYPVELAQFHSADYVEFLHRITPDTQHLFSNELARYNLGEDCPVFENLFEFCQIYAGGTIDAARRLNNQLCDIAINWAGGLHHAKKCEASGFCYINDLVLGILELLKYHARVLYIDIDVHHGDGVEEAFYFTDRVMTVSFHKYGDMFFPGTGDVKDIGEREGKFYAINVPLKDGIDDTSFTRLFKTIISKVVEMYQPGAIVLQCGADSLAGDRLGCFNLSIDGHAECVRIVKKFNLPLLVTGGGGYTKENVARCWTVETGVLLDTELPNEIPENEYIKYFAPECLLNIPNGHIENLNSKSYISTIKMQVLENLRCIQHAPGVQMQEVSSTQLGANYIQPLMSQIT…
>Thecc1EG041482t6|PACid:27428393	MRPKDKIAYFYDGDVGSVYFGPNHPMKPHRLCMTHHLVLAYDLHKKMEIYRPHKAYPVELAQFHSADYVEFLHRITPDTQHLFSNELARYNLGEDCPVFENLFEFCQIYAGGTIDAARRLNNQLCDIAINWAGGLHHAKKCEASGFCYINDLVLGILELLKYHARVLYIDIDVHHGDGVEEAFYFTDRVMTVSFHKYGDMFFPGTGDVKDIGEREGKFYAINVPLKDGIDDTSFTRLFKTIISKVVEMYQPGAIVLQCGADSLAGDRLGCFNLSIDGHAECVRIVKKFNLPLLVTGGGGYTKENVARCWTVETGVLLDTELPNEIPENEYIKYFAPECLLNIPNGHIENLNSKSYISTIKMQVLENLRCIQHAPGVQMQEVSSTQLGANYIQPLMSQIT…
>Thecc1EG041482t1|PACid:27428394	MRPKDKIAYFYDGDVGSVYFGPNHPMKPHRLCMTHHLVLAYDLHKKMEIYRPHKAYPVELAQFHSADYVEFLHRITPDTQHLFSNELARYNLGEDCPVFENLFEFCQIYAGGTIDAARRLNNQLCDIAINWAGGLHHAKKCEASGFCYINDLVLGILELLKYHARVLYIDIDVHHGDGVEEAFYFTDRVMTVSFHKYGDMFFPGTGDVKDIGEREGKFYAINVPLKDGIDDTSFTRLFKTIISKVVEMYQPGAIVLQCGADSLAGDRLGCFNLSIDGHAECVRIVKKFNLPLLVTGGGGYTKENVARCWTVETGVLLDTELPNEIPENEYIKYFAPECLLNIPNGHIENLNSKSYISTIKMQVLENLRCIQHAPGVQMQEVPPDFFIPDFDEDEQNPDE…
>Thecc1EG041482t7|PACid:27428395	MRPKDKIAYFYDGDVGSVYFGPNHPMKPHRLCMTHHLVLAYDLHKKMEIYRPHKAYPVELAQFHSADYVEFLHRITPDTQHLFSNELARYNLGEDCPVFENLFEFCQIYAGGTIDAARRLNNQLCDIAINWAGGLHHAKKCEASGFCYINDLVLGILELLKYHARVLYIDIDVHHGDGVEEAFYFTDRVMTVSFHKYGDMFFPGTGEREGKFYAINVPLKDGIDDTSFTRLFKTIISKVVEMYQPGAIVLQCGADSLAGDRLGCFNLSIDGHAECVRIVKKFNLPLLVTGGGGYTKENVARCWTVETGVLLDTELPNEIPENEYIKYFAPECLLNIPNGHIENLNSKSYISTIKMQVLENLRCIQHAPGVQMQEVPPDFFIPDFDEDEQNPDERMDQHT…
>Thecc1EG041482t2|PACid:27428396	MRPKDKIAYFYDGDVGSVYFGPNHPMKPHRLCMTHHLVLAYDLHKKMEIYRPHKAYPVELAQFHSADYVEFLHRITPDTQHLFSNELARYNLGEDCPVFENLFEFCQIYAGGTIDAARRLNNQLCDIAINWAGGLHHAKKCEASGFCYINDLVLGILELLKYHARVLYIDIDVHHGDGVEEAFYFTDRVMTVSFHKYGDMFFPGTGDVKDIGEREGKFYAINVPLKDGIDDTSFTRLFKTIISKVVEMYQPGAIVLQCGADSLAGDRLGCFNLSIDGHAECVRIVKKFNLPLLVTGGGGYTKENVARCWTVETGVLLDTELPNEIPENEYIKYFAPECLLNIPNGHIENLNSKSYISTIKMQVLENLRCIQHAPGVQMQEVPPDFFIPDFDEDEQNPDE…
>Thecc1EG041482t8|PACid:27428397	FHSADYVEFLHRITPDTQHLFSNELARYNLGEDCPVFENLFEFCQIYAGGTIDAARRLNNQLCDIAINWAGGLHHAKKCEASGFCYINDLVLGILELLKYHARVLYIDIDVHHGDGVEEAFYFTDRVMTVSFHKYGDMFFPGTGDVKDIGEREGKFYAINVPLKDGIDDTSFTRLFKTIISKVVEMYQPGAIVLQCGADSLAGDRLGCFNLSIDGHAECVRIVKKFNLPLLVTGGGGYTKENVARCWTVETGVLLDTELPNEIPENEYIKYFAPECLLNIPNGHIENLNSKSYISTIKMQVLENLRCIQHAPGVQMQEVSSTQLGANYIQPLMSQITCLGGWFLIFDVSQSHAPSQGEGTQREGACGSFEGKLQCTMQSKYWYCNWLFFRAGSA*
>Thecc1EG041482t9|PACid:27428398	MRPKDKIAYFYDGDVGSVYFGPNHPMKPHRLCMTHHLVLAYDLHKKMEIYRPHKAYPVELAQFHSADYVEFLHRITPDTQHLFSNELARYNLGEDCPVFENLFEFCQIYAGGTIDAARRLNNQLCDIAINWAGGLHHAKKCEASGFCYINDLVLGILELLKYHARVLYIDIDVHHGDGVEEAFYFTDRVMTVSFHKYGDMFFPGTGDVKDIGEREGKFYAINVPLKDGIDDTSFTRLFKTIISKVVEMYQPGAIVLQCGADSLAGDRLGCFNLSIDGHAECVRIVKKFNLPLLVTGGGGYTKENVARCWTVETGVLLDTELPNEIPENEYIKYFAPECLLNIPNGHIEHTQDKQIQRDDEYYDGDNDNDQNMDM*
>Thecc1EG041482t5|PACid:27428399	MRPKDKIAYFYDGDVGSVYFGPNHPMKPHRLCMTHHLVLAYDLHKKMEIYRPHKAYPVELAQFHSADYVEFLHRITPDTQHLFSNELARYNLGEDCPVFENLFEFCQIYAGGTIDAARRLNNQLCDIAINWAGGLHHAKKCEASGFCYINDLVLGILELLKYHARVLYIDIDVHHGDGVEEAFYFTDRVMTVSFHKYGDMFFPGTGDVKDIGEREGKFYAINVPLKDGIDDTSFTRLFKTIISKVVEMYQPGAIVLQCGADSLAGDRLGCFNLSIDGHAECVRIVKKFNLPLLVYFLFDQPFNCCKYVMFKVQRGIFYPTGYWRWRIYKRKCCTLLDCRNRSSFRYRTS*
>Thecc1EG041482t4|PACid:27428400	MRPKDKIAYFYDGDVGSVYFGPNHPMKPHRLCMTHHLVLAYDLHKKMEIYRPHKAYPVELAQFHSADYVEFLHRITPDTQHLFSNELARYNLGEDCPVFENLFEFCQIYAGGTIDAARRLNNQLCDIAINWAGGLHHAKKCEASGFCYINDLVLGILELLKYHARVLYIDIDVHHGDGVEEAFYFTDRVMTVSFHKYGDMFFPGTGDVKDIGEREGKFYAINVPLKDGIDDTSFTRLFKTIISKVVEMYQPGAIVLQCGADSLAGDRLGCFNLSIDGHAECVRIVKKFNLPLLVTGGGGYTKENVARCWTVETGVLLDTELPNGMLR*
>Thecc1EG041482t10|PACid:27428401	MRPKDKIAYFYDGDVGSVYFGPNHPMKPHRLCMTHHLVLAYDLHKKMEIYRPHKAYPVELAQFHSADYVEFLHRITPDTQHLFSNELARYNLGEDCPVFENLFEFCQIYAGGTIDAARRLNNQLCDIAINWAGGLHHAKKCEASGFCYINDLVLGILELLKYHARVLYIDIDVHHGDGVEEAFYFTDRVMTVSFHKYGDMFFPGTGDVKDIGEREGKFYAINVPLKDGIDDTSFTRLFKTIISKVVEMYQPGAIVLQCGADSLAGDRLGCFNLSIDGHAECVRIVKKFNLPLLVTGGGGYTKENVARCWTVETGVLLDTELPNGEFK*
>Thecc1EG041482t11|PACid:27428402	MRPKDKIAYFYDGDVGSVYFGPNHPMKPHRLCMTHHLVLAYDLHKKMEIYRPHKAYPVELAQFHSADYVEFLHRITPDTQHLFSNELARYNLGEDCPVFENLFEFCQIYAGGTIDAARRLNNQLCDIAINWAGGLHHAKKCEASGFCYINDLVLGILELLKYHARVLYIDIDVHHGDGVEEAFYFTDRVMTVSFHKYGDMFFPGTGDVKDIGEREGKFYAINVPLKDGIDDTSFTRLFKTIISKVVEMYQPGAIVLQCGADSLAGDRLGCFNLSIDGHAECVRIVKKFNLPLLVAHPGQANPA*
>Thecc1EG012179t1|PACid:27448371	MEDSAGGASLPSGPDAKKRRVTYFYEPTIGDYYYGQGHPMKPHRIRMAHNLIVHYSLHRRMEINRPFPAGPADIRRFHTDEYVDFLNSVSPESISDPTYSRHLKRFNVGEDCPVFDGLFGFCQASAGGSIGAAVKLNRGDADIAINWAGGLHHAKKSEASGFCYVNDIVLGILELLKVHRRVLYVDIDVHHGDGVEEAFYTTDRVMTVSFHKFGDFFPGTGHIRDVGVGNGKHYALNVPLNDGMDDESFRGLFQPIIQKVMEVYQPDAVVLQCGADSLSGDRLGCFNLSVKGHADCLRFLRSFNVPLMVLGGGGYTIRNVARCWCYETAVAVGVEPDNKLPYNEYYEYFGPDYTLHVAPGNMENLNAPRDMEKIRNTLLEQLSKLSHAPSVPFQTTPST…
>Thecc1EG012179t2|PACid:27448372	MEDSAGGASLPSGPDAKKRRVTYFYEPTIGDYYYGQGHPMKPHRIRMAHNLIVHYSLHRRMEINRPFPAGPADIRRFHTDEYVDFLNSVSPESISDPTYSRHLKRFNVGEDCPVFDGLFGFCQASAGGSIGAAVKLNRGDADIAINWAGGLHHAKKSEASGFCYVNDIVLGILELLKVHRRVLYVDIDVHHGDGVEEAFYTTDRVMTVSFHKFGDFFPGTGHIRDVGVGNGKHYALNVPLNDGMDDESFRGLFQPIIQKVMEVYQPDAVVLQCGADSLSGDRLGCFNLSVKGHADCLRFLRSFNVPLMVLGGGGYTIRNVARCWCYETAVAVGVEPDNKLPYNEYYEYFGPDYTLHVAPGNMENLNAPRDMEKIRNTLLEQLSKLSHAPSVPFQTTPST…
>Thecc1EG007621t1|PACid:27461253	MDTGGNSLPSGADGVKRKVCYFYDPEVGNYYYGQGHPMKPHRIRMTHALLAHYGLLQHMQVHKPFPARDRDLCRFHADDYVNFLRSITPETQQDQLRQLKRFNVGEDCPVFDGLYSFCQTYAGGSVGGAVKLNHGLCDIAINWAGGLHHAKKCEASGFCYVNDIVLAILELLKQHQRVLYVDIDIHHGDGVEEAFYTTDRVMTVSFHKFGDYFPGTGDVRDIGYSKGKYYSLNVPLDDGIDDESYHYLFKPIIGKVMEVFKPGAVVLQCGADSLSGDRLGCFNLSIKGHAECVKFMRSFNVPLLLLGGGGYTIRNVARCWCYETGVALGMEVDDKMPQHEYYEYFGPDYTLHVAPSNMENKNSRTLLEDIRNQLLDNLSKLQHAPSVQFQERPPDTELP…
>Thecc1EG007621t2|PACid:27461254	MDTGGNSLPSGADGVKRKVCYFYDPEVGNYYYGQGHPMKPHRIRMTHALLAHYGLLQHMQVHKPFPARDRDLCRFHADDYVNFLRSITPETQQDQLRQLKRFNVGEDCPVFDGLYSFCQTYAGGSVGGAVKLNHGLCDIAINWAGGLHHAKKCEASGFCYVNDIVLAILELLKQHQRVLYVDIDIHHGDGVEEAFYTTDRVMTVSFHKFGDYFPGTGDVRDIGYSKGKYYSLNVPLDDGIDDESYHYLFKPIIGKVMEVFKPGAVVLQCGADSLSGDRLGCFNLSIKGHAECVKFMRSFNVPLLLLGGGGYTIRNVARCWCYETGVALGMEVDDKMPQHEYYEYFGPDYTLHVAPSNMENKNSRTLLEDIRNQLLDNLSKLQHAPSVQFQERPPDTELP…
>Thecc1EG007621t3|PACid:27461255	MDTGGNSLPSGADGVKRKVCYFYDPEVGNYYYGQGHPMKPHRIRMTHALLAHYGLLQHMQVHKPFPARDRDLCRFHADDYVNFLRSITPETQQDQLRQLKRFNVGEDCPVFDGLYSFCQTYAGGSVGGAVKLNHGLCDIAINWAGGLHHAKKCEASGFCYVNDIVLAILELLKQHQRVLYVDIDIHHGDGVEEAFYTTDRVMTVSFHKFGDYFPGTGDVRDIGYSKGKYYSLNVPLDDGIDDESYHYLFKPIIGKVMEVFKPGAVVLQCGADSLSGDRLGCFNLSIKGHAECVKFMRSFNVPLLLLGGGGYTIRNVARCWCYETGVALGMEVDDKMPQHEYYEYFGPDYTLHVAPSNMENKNSRTLLEDIRNQLLDNLSKLQHAPSVQFQERPPDTELP…
>Thecc1EG007621t4|PACid:27461256	MDTGGNSLPSGADGVKRKVCYFYDPEVGNYYYGQGHPMKPHRIRMTHALLAHYGLLQHMQVHKPFPARDRDLCRFHADDYVNFLRSITPETQQDQLRQLKRFNVGEDCPVFDGLYSFCQTYAGGSVGGAVKLNHGLCDIAINWAGGLHHAKKCEASGFCYVNDIVLAILELLKQHQRVLYVDIDIHHGDGVEEAFYTTDRVMTVSFHKFGDYFPGTGDVRDIGYSKGKYYSLNVPLDDGIDDESYHYLFKPIIGKVMEVFKPGAVVLQCGADSLSGDRLGCFNLSIKGHAECVKFMRSFNVPLLLLGGGGYTIRNVARCWCYETGVALGMEVDDKMPQHEYYEYFGPDYTLHVAPSNMENKNSRTLLEDIRNQLLDNLSKLQHAPSVQFQERPPDTELP…
>Thecc1EG007621t5|PACid:27461257	MDTGGNSLPSGADGVKRKVCYFYDPEVGNYYYGQGHPMKPHRIRMTHALLAHYGLLQHMQVHKPFPARDRDLCRFHADDYVNFLRSITPETQQDQLRQLKRFNVGEDCPVFDGLYSFCQTYAGGSVGGAVKLNHGLCDIAINWAGGLHHAKKCEASGFCYVNDIVLAILELLKQHQRVLYVDIDIHHGDGVEEAFYTTDRVMTVSFHKFGDYFPGTGDVRDIGYSKGKYYSLNVPLDDGIDDESYHYLFKPIIGKVMEVFKPGAVVLQCGADSLSGDRLGCFNLSIKGHAECVKFMRSFNVPLLLLGGGGYTIRNVARCWCYEGLHLEWKLTTRCLNMSIMNILVQTILFMLPLVTWKTRIHGHYLKIYVISYLTISQSFSMHQVSNFKKDHLTLSFLR…
>Thecc1EG007621t6|PACid:27461258	MDTGGNSLPSGADGVKRKVCYFYDPEVGNYYYGQGHPMKPHRIRMTHALLAHYGLLQHMQVHKPFPARDRDLCRFHADDYVNFLRSITPETQQDQLRQLKRFNVGEDCPVFDGLYSFCQTYAGGSVGGAVKLNHGLCDIAINWAGGLHHAKKCEASGFCYVNDIVLAILELLKQHQRVLYVDIDIHHGDGVEEAFYTTDRVMTVSFHKFGDYFPGTGDVRDIGYSKGKYYSLNVPLDDGIDDESYHYLFKPIIGKVMEVFKPGAVVLQCGADSLSGDRLGCFNLSIKGHAECVKFMRSFNVPLLLLGGGGYTIRNVARCWCYEGLHLEWKLTTRCLNMSIMNILVQTILFMLPLVTWKTRIHGHYLKIYVISYLTISQSFSMHQVSNFKKDHLTLSFLR…
>Thecc1EG007621t7|PACid:27461259	MDTGGNSLPSGADGVKRKVCYFYDPEVGNYYYGQGHPMKPHRIRMTHALLAHYGLLQHMQVHKPFPARDRDLCRFHADDYVNFLRSITPETQQDQLRQLKRFNVGEDCPVFDGLYSFCQTYAGGSVGGAVKLNHGLCDIAINWAGGLHHAKKCEASGFCYVNDIVLAILELLKQHQRVLYVDIDIHHGDGVEEAFYTTDRVMTVSFHKFGDYFPGTGDVRDIGYSKGKYYSLNVPLDDGIDDESYHYLFKPIIGKVMEVFKPGAVVLQCGADSLSGDRLGCFNLSIKGHAECVKFMRSFNVPLLLLGGGGYTIRNVARCWCYEGLHLEWKLTTRCLNMSIMNILVQTILFMLPLVTWKTRIHGHYLKIYVISYLTISQSFSMHQVSNFKKDHLTLSFLR…
>Thecc1EG041266t1|PACid:27430895	MSVPGQPFPTSSTGCIHVFWHEGMLRHDTGRGVFDTGIDPGFLEVLEKHPENSDRVRNIVSILKRGPISPHVSWHTGRPANIPELLSFHSQGYINTLVEADKNGGKEICGGTFLNPGSFDAALLAAGTTLSAMKHILDGHGKLAYALVRPPGHHAQPTQADGYCFFNNAGLAVQLALDSGCRKVTVIDIDVHYGNGTAEGFYRSDKVLTVSLHMNHGSWGPSHPQTGTVDELGEGEGFGYNLNIPLPNGTGDKGYEYAMRELVAPAVQKFEPDVIVLVIGQDSSAELKMYESGTKSGLLRDKNGMLNFTNTGGITRDYLCFSSTPFLPPSPSDYTHNLSLPICKQNVFDPNGRQCLTMDGYREIGRIVRSLADRHCGGCLLIVQEGGYQVTYSAYCVHA…
>Thecc1EG041266t2|PACid:27430896	MSVPGQPFPTSSTGCIHVFWHEGMLRHDTGRGVFDTGIDPGFLEVLEKHPENSDRVRNIVSILKRGPISPHVSWHTGRPANIPELLSFHSQGYINTLVEADKNGGKEICGGTFLNPGSFDAALLAAGTTLSAMKHILDGHGKLAYALVRPPGHHAQPTQADGYCFFNNAGLAVQLALDSGCRKVTVIDIDVHYGNGTAEGFYRSDKVLTVSLHMNHGSWGPSHPQTGTVDELGEGEGFGYNLNIPLPNGTGDKGYEYAMRELVAPAVQKFEPDVIVLVIGQDSSAELKMYESGTKSGLLRDKNGMLNFTNTGGITRDYLCFSSTPFLPPSPSDYTHNLSLPIFDPNGRQCLTMDGYREIGRIVRSLADRHCGGCLLIVQEGGYQRMRLLLLKSLNQLSS…
>Thecc1EG041266t6|PACid:27430897	MSVPGQPFPTSSTGCIHVFWHEGMLRHDTGRGVFDTGIDPGFLEVLEKHPENSDRVRNIVSILKRGPISPHVSWHTGRPANIPELLSFHSQGYINTLVEADKNGGKEICGGTFLNPGSFDAALLAAGTTLSAMKHILDGHGKLAYALVRPPGHHAQPTQADGYCFFNNAGLAVQLALDSGCRKVTVIDIDVHYGNGTAEGFYRSDKVLTVSLHMNHGSWGPSHPQTGTVDELGEGEGFGYNLNIPLPNGTGDKGYEYAMRELVAPAVQKFEPDVIVLVIGQDSSAELKMYESGTKSGLLRDKNGMLNFTNTGGITRDYLCFSSTPFLPPSPSDYTHNLSLPICLLSVLVKQ
>Thecc1EG041266t7|PACid:27430898	MSVPGQPFPTSSTGCIHVFWHEGMLRHDTGRGVFDTGIDPGFLEVLEKHPENSDRVRNIVSILKRGPISPHVSWHTGRPANIPELLSFHSQGYINTLVEADKNGGKEICGGTFLNPGSFDAALLAAGTTLSAMKHILDGHGKLAYALVRPPGHHAQPTQADGYCFFNNAGLAVQLALDSGCRKVTVIDIDVHYGNGTAEGFYRSDKVLTVSLHMNHGSWGPSHPQTGTVDELGEGEGFGYNLNIPLPNGTGDKGYEYAMRELVAPAVQKFEPDVIVLVIGQDSSAMYESGTKSGLLRDKNGMLNFTNTGGITRDYLCFSSTPFLPPSPSDYTHNLSLPICKQNVVSLNTL*
>Thecc1EG041266t3|PACid:27430899	MSVPGQPFPTSSTGCIHVFWHEGMLRHDTGRGVFDTGIDPGFLEVLEKHPENSDRVRNIVSILKRGPISPHVSWHTGRPANIPELLSFHSQGYINTLVEADKNGGKEICGGTFLNPGSFDAALLAAGTTLSAMKHILDGHGKLAYALVRPPGHHAQPTQADGYCFFNNAGLAVQLALDSGCRKVTVIDIDVHYGNGTAEGFYRSDKVLTVSLHMNHGSWGPSHPQTGTVDELGEGEGFGYNLNIPLPNGTGDKGYEYAMRELVAPAVQKFEPDVIVLVIGQDSSAELKMYESGTKSGLLRDKNGMLNFTNTGGITRDYLCFSSTPFLPPSPSDYTHNLSLPIF*
>Thecc1EG041266t4|PACid:27430900	MSVPGQPFPTSSTGCIHVFWHEGMLRHDTGRGVFDTGIDPGFLEVLEKHPENSDRVRNIVSILKRGPISPHVSWHTGRPANIPELLSFHSQGYINTLVEADKNGGKEICGGTFLNPGSFDAALLAAGTTLSAMKHILDGHGKLAYALVRPPGHHAQPTQADGYCFFNNAGLAVQLALDSGCRKVTVIDIDVHYGNGTAEGFYRSDKVLTVSLHMNHGSWGPSHPQTGTVDELGEGEGFGYNLNIPLPNGTGDKGYEYAMRELVAPAVQKFEPDVIVLVIGQDSSAMYESGTKSGLLRDKNGMLNFTNTGGITRDYLCFSSTPFLPPSPSDYTHNLSLPIF*
>Thecc1EG041266t5|PACid:27430901	MSVPGQPFPTSSTGCIHVFWHEGMLRHDTGRGVFDTGIDPGFLEVLEKHPENSDRVRNIVSILKRGPISPHVSWHTGRPANIPELLSFHSQGYINTLVEADKNGGKEICGGTFLNPGSFDAALLAAGTTLSAMKHILDGHGKLAYALVRPPGHHAQPTQADGYCFFNNAGLAVQLALDSGCRKVTVIDIDVHYGNGTAEGFYRSDKVLTVSLHMNHGSWGPSHPQTGTVDELGEGEGFGYNLNIPLPNGTGDKGYEYAMRELVAPAVQKFEPDVIVLVIGQDSSAFDPNGRQCLTMDGYREIGRIVRSLADRHCGGCLLIVQEGGYQRMRLLLL
>Thecc1EG001516t1|PACid:27434177	MELQTFRSISFAGHGRFWKHSISGRKCFSKNIKTLVSCSYSTEENDTLPSVKQLCNAKVIYAVAPALGHNKESHPESNARVPAIVTALAKMELTSKFRGSDILELQNFKLASADDIASVHAKAYVSGLEKAMDRASEQGLIVIDGSGPTYATPTTFCESLVAAGAGLALVDSVVMPQPRTKVTGKSMLHLDQNLIKDFDLYGEKEPWEIWNLFGGCNLQYSDDLYFFTKLKKKSQNSSRMNGSVSIGMWMGEGSGKPITYSGLSAVAASKNQLDPPMGFALIRPPGHHAIPNGPMGFCVFGNVAIAARHAQRIHGLKRVFIIDFDVHHGNGTNDAFLDDPDIFFLSTHQDGSYPGTGRIDEIGHGAGEGATLNLPLPGGSGDTAMRTVFDEVIVPCAQR…
>Thecc1EG001516t2|PACid:27434178	MELQTFRSISFAGHGRFWKHSISGRKCFSKNIKTLVSCSYSTEENDTLPSVKQLCNAKVIYAVAPALGHNKESHPESNARVPAIVTALAKMELTSKFRGSDILELQNFKLASADDIASVHAKAYVSGLEKAMDRASEQGLIVIDGSGPTYATPTTFCESLVAAGAGLALVDSVVAASKNQLDPPMGFALIRPPGHHAIPNGPMGFCVFGNVAIAARHAQRIHGLKRVFIIDFDVHHGNGTNDAFLDDPDIFFLSTHQDGSYPGTGRIDEIGHGAGEGATLNLPLPGGSGDTAMRTVFDEVIVPCAQRFKPDIILVSAGYDGHVLDPLASLQFTTGTYYMLASNIKQLAKELCGGRCVFFLEGGYNLDSLSYSVADSFRAFLGEPSLAPEFDNPAILYEE…
>Thecc1EG014256t1|PACid:27449652	MEVESAASNSNAKNQRRVGLIYDQRMCKHRTPDDDYHPENPNRITVIWNRLKLAGIPERCVLLNAKEAEDKYICAVHSKKHVNLIRKISSKRYDSKRNLIASKLNSIYFNEGSSEAAYLAAGSVIEVAEKVAKGELDSAFALVRPPGHHAEFDEAMGFCLFNNVAIAATFLLDERPELDINKILIVDWDVHHGNGTQKTFWKDPRVLFFSVHRHEFGSFYPANDDGFYTMVGEGPGAGYNINVPWENGQCGDADYLAVWDHILLPVAKEFKPDVIIISAGFDAAVGDPLGGCRVTPYGYSVMLKELMDFAQGRIVLALEGGYNLDSIANSALACMEVLLEDKPISGFSEAYPFESTWRVIQAVRRKLSAFWPTLAHELPTKLTNQKAPPHILPLSSESD…
>Thecc1EG014256t2|PACid:27449653	MEVESAASNSNAKNQRRVGLIYDQRMCKHRTPDDDYHPENPNRITVIWNRLKLAGIPERCVLLNAKEAEDKYICAVHSKKHVNLIRKISSKRYDSKRNLIASKLNSIYFNEGSSEAAYLAAGSVIEVAEKVAKGELDSAFALVRPPGHHAEFDEAMGFCLFNNVAIAATFLLDERPELDINKILIVDWDVHHGNGTQKTFWKDPRVLFFSVHRHEFGSFYPANDDGFYTMVGEGPGAGYNINVPWENGQCGDADYLAVWDHILLPVAKEFKPDVIIISAGFDAAVGDPLGGCRVTPYGYSVMLKELMDFAQGRIVLALEGGYNLDSIANSALACMEVLLEDKPISGFSEAYPFESTWRVIQAVRRKLSAFWPTLAHELPTKLTNQKAPPHILPLSSESD…
>Thecc1EG014256t3|PACid:27449654	MEVESAASNSNAKNQRRVGLIYDQRMCKHRTPDDDYHPENPNRITVIWNRLKLAGIPERCVLLNAKEAEDKYICAVHSKKHVNLIRKISSKRYDSKRNLIASKLNSIYFNEGSSEAAYLAAGSVIEVAEKVAKGELDSAFALVRPPGHHAEFDEAMGFCLFNNVAIAATFLLDERPELDINKILIVDWDVHHGNGTQKTFWKDPRVLFFSVHRHEFGSFYPANDDGFYTMVGEGPGAGYNINVPWENGQCGDADYLAVWDHILLPVAKEFKPDVIIISAGFDAAVGDPLGGCRVTPYGYSVMLKELMDFAQGRIVLALEGGYNLDSIANSALACMEVLLEDKPISGFSEAYPFESTWRVIQAVRRKLSAFWPTLAHELPTKLTNQKAPPHILPLSSESD…
>Thecc1EG012263t1|PACid:27451292	MVSETVQVSCVTNGGAKNNQGFKRKHLGSDENTTACCHDEVSDDKGDIGTSGRDTSTNINDDTQPDGVSKRKRLPKELTFQDMYNNQDAFDDDDEDDSDWEPVQKHLEILKWFCTNCTMVNLDDVVHCDICGEHKESGILKHGFYASPCSPELDLIQVESEARERDKDLRFEASASNCSTAVGFDERMLLHSEVEMKSHPHPERPDRLRAIAASLAVAGIFPGKCYPIPAREITQEELRRVHSLEHIETVELTSQILSSYFTPDTYANEHSAYAARLAAGLCANLASAIFSGRVRNGFALVRPPGHHAGVTQAMGFCLHNNAAVAALAAQAAGAKKVLIVDWDVHHGNGTQEIFEQNKSVLYISLHRHEGGKFYPGTGAAFEVGSKGAEGYCVNIPWSR…
>Thecc1EG012263t4|PACid:27451293	QVSCVTNGGAKNNQGFKRKHLGSDENTTACCHDEVSDDKGDIGTSGRDTSTNINDDTQPDGVSKRKRLPKELTFQDMYNNQDAFDDDDEDDSDWEPVQKHLEILKWFCTNCTMVNLDDVVHCDICGEHKESGILKHGFYASPCSPELDLIQVESEARERDKDLRFEASASNCSTAVGFDERMLLHSEVEMKSHPHPERPDRLRAIAASLAVAGIFPGKCYPIPAREITQEELRRVHSLEHIETVELTSQILSSYFTPDTYANEHSAYAARLAAGLCANLASAIFSGRVRNGFALVRPPGHHAGVTQAMGFCLHNNAAVAALAAQAAGAKKVLIVDWDVHHGNGTQEIFEQNKSVLYISLHRHEGGKFYPGTGAAFEVGSKGAEGYCVNIPWSRGGVGDN…
>Thecc1EG012263t3|PACid:27451294	QVSCVTNGGAKNNQGFKRKHLGSDENTTACCHDEVSDDKGDIGTSGRDTSTNINDDTQPDGVSKRKRLPKELTFQDMYNNQDAFDDDDEDDSDWEPVQKHLEILKWFCTNCTMVNLDDVVHCDICGEHKESGILKHGFYASPCSPELDLIQVESEARERDKDLRFEASASNCSTAVGFDERMLLHSEVEMKSHPHPERPDRLRAIAASLAVAGIFPGKCYPIPAREITQEELRRVHSLEHIETVELTSQILSSYFTPDTYANEHSAYAARLAAGLCANLASAIFSGRVRNGFALVRPPGHHAGVTQAMGFCLHNNAAVAALAAQAAGAKKVLIVDWDVHHGNGTQEIFEQNKSVLYISLHRHEGGKFYPGTGAAFEVGSKGAEGYCVNIPWSRGGVGDN…
>Thecc1EG012263t2|PACid:27451295	MFSGAKNNQGFKRKHLGSDENTTACCHDEVSDDKGDIGTSGRDTSTNINDDTQPDGVSKRKRLPKELTFQDMYNNQDAFDDDDEDDSDWEPVQKHLEILKWFCTNCTMVNLDDVVHCDICGEHKESGILKHGFYASPCSPELDLIQVESEARERDKDLRFEASASNCSTAVGFDERMLLHSEVEMKSHPHPERPDRLRAIAASLAVAGIFPGKCYPIPAREITQEELRRVHSLEHIETVELTSQILSSYFTPDTYANEHSAYAARLAAGLCANLASAIFSGRVRNGFALVRPPGHHAGVTQAMGFCLHNNAAVAALAAQAAGAKKVLIVDWDVHHGNGTQEIFEQNKSVLYISLHRHEGGKFYPGTGAAFEVGSKGAEGYCVNIPWSRGGVGDNDYIFA…
>Thecc1EG037278t1|PACid:27430144	MCKSTLYLFFIFATPFVLYRCIFSLSMSSSWSSSASKADAETLRRKRINSSKLYFHVIPSKVPIIYSSYYDISFLGIEKLHPFDSSKWGRVCRFLISEGHLQKNSIVEPQEASRDDLLVVHMEAYLNSLKSSMNVAMIAEVPPIAILPNFLVQMKVLSPFRKQVGGTILAAKLAKDQGWAINVGGGFHHCSSGRGGGFCAYADISLCIHFAFVRLGISRVMIIDLDAHQGNGHETDFANDGRVYILDMYNPEIYPFDMEARNYITQKVEIVSGTTTDKYLKELDKALEEARRNFAPELIVYNAGTDILDGDPLGGLKVMPDGVVQRDEKVFRFARERSIPLVMVTSGGYMKSSARVIADSIINLSRKGLIDITSRQRRR*
>Thecc1EG037278t2|PACid:27430145	MCKSTLYLFFIFATPFVLYRCIFSLSMSSSWSSSASKADAETLRRKRINSSKLYFHVIPSKVPIIYSSYYDISFLGIEKLHPFDSSKWGRVCRFLISEGHLQKNSIVEPQEASRDDLLVVHMEAYLNSLKSSMNVAMIAEVPPIAILPNFLVQMKVLSPFRKQVGGTILAAKLAKDQGWAINVGGGFHHCSSGRGGGFCAYADISLCIHFAFVRLGISRVMIIDLDAHQGNGHETDFANDGRVYILDMYNPEIYPFDMEARNYITQKVEIVSGTTTDKYLKELDKALEEARRNFAPELIVYNAGTDILDGDPLGGLKVMPDGVVQRDEKVFRFARERSIPLVMVTSAKDHLLILILCLVL*
>Thhalv10025146m|PACid:20192758	MDTGGNSLASGPDGVKRKVCYFYDPEVGNYYYGQGHPMKPHRIRMTHALLAHYGLLQHMQVLKPFPARDRDLCRFHADDYVSFLRSITPETQQDQIRQLKRFNVGEDCPVFDGLYSFARPMPGALLKCEASGFCYVNDIVLAILELLKQHEWRTAFYSTDRVTTVSFHKFGDYFPGTGHIQDIGYGNGKYYSLNVPLDDGIDDESYHLLFKPIMGKVMEVFRPGAVVLQCGADSLSGDRLGCFNLSIKGHAECVKFMRSFNVPLLLLGGGGYTIRNVARCWCYETGVALGVEVDDKMPEHEYYEYFGPDYTLHVAPSNMENKNSRQMLEVIRNDLLHNLSKLQHAPSVPFQERPPETEAPEVDEDQEDGDKRWDPDSDMDVDDDRKPIPNRVKREAVEP…
>Thhalv10025161m|PACid:20192759	MDTGGNSLASGPDGVKRKVCYFYDPEVGNYYYGQGHPMKPHRIRMTHALLAHYGLLQHMQVLKPFPARDRDLCRFHADDYVSFLRSITPETQQDQIRQLKRFNVGEDCPVFDGLYSFARPMPGALLKCEASGFCYVNDIVLAILELLKQHEWRTAFYSTDRVTTVSFHKFGDYFPGTGHIQDIGYGNGKYYSLNVPLDDGIDDESYHLLFKPIMGKVMEVFRPGAVVLQCGADSLSGDRLGCFNLSIKGHAECVKFMRSFNVPLLLLGGGGYTIRNVARCWCYETGVALGVEVDDKMPEHEYYEYFGPDYTLHVAPSNMENKNSRQMLEVIRNDLLHNLSKLQHAPSVPFQERPPETEAPEVDEDQEDGDKRWDPDSDMDVDDDRKPIPNRVKREAVEP…
>Thhalv10025264m|PACid:20192760	MDTGGNSLASGPDGVKRKVCYFYDPEVGNYYYGQGHPMKPHRIRMTHALLAHYGLLQHMQVLKPFPARDRDLCRFHADDYVSFLRSITPETQQDQIRQLKRFNVGEDCPVFDGLYSFARPMPGALLKCEASGFCYVNDIVLAILELLKQHEWRTAFYSTDRVTTVSFHKFGDYFPGTGHIQDIGYGNGKYYSLNVPLDDGIDDESYHLLFKPIMGKVMEVFRPGAVVLQCGADSLSGDRLGCFNLSIKGHAECVKFMRSFNVPLLLLGGGGYTIRNVARCWCYETGVALGVEVDDKMPEHEYYEYFGPDYTLHVAPSNMENKNSRQMLEVIRNDLLHNLSKLQHAPSVPFQERPPETEAPEVDEDQEDGDKRWDPDSDMDVDDDRKPIPNRVKREAVEP…
>Thhalv10002540m|PACid:20196555	MRSKDKISYFYDGDVGSVYFGPNHPMKPHRLCMTHHLILAYGLHSKMEVYRPHKAYPIEMAQFHSPDYVEFLQRINPENQNLFPNEMARYNLGEDCPVFEDMFEFCQIYAGGTIDAARRLNNKLCDISINWAGGLHHAKKCDASGFCYINDLVLGILELLKHHPRVLYIDIDVHHGDGVEEAFYFTDRVMTVSFHKFGDKFFPGTGDVKEIGEREGKYYAINVPLKDGIDDSSFNRLFRTIISKVVEIYQPGAIVLQCGADSLARDRLGCFNLSIDGHAECVKFVKKFNLPLLVTGGGGYTKENVARCWTVETGILLDTELPNEIPENDYIKYFAPDFSLKIPGGHIENMNTKSYISSIKVQILENLRYIQHAPSVQMQEVPPDFYIPDFDEDEQNPDE…
>Thhalv10005608m|PACid:20198790	METDESGVSLPSGPDGRKRRVSYFYEPTIGDYYYGQGHPMKPHRIRMAHSLIVHYHLHRRLEISRPNLADAADIGRFHSPEYVDFLASVSPESVGDPSSARNLRRFNVGEDCPVFDGLFDFCRASAGGSIGAAVKLNRQDADIAINWGGGLHHAKKSEASGVNARFPAYLTTRIILGFKRVLYIDIDVHHGDGVEEAFYTTDRVMTVSFHKFGDFFPGTGHIRDVGAEKGKYYALNVPLNDGMDDESFRSLFRPLIQKVMEVYQPEAVVLQCGADSLSGDRLGCFNLSVKGHADCLRFLRSYNVPLMVLGGGGYTIRNVARCWCYETAVAVGVEPDNKLPYNEYFEYFGPDYTLHVEPSPMENLNTPKDMEKIRNTLLEQLSGLIHAPSVPFQHTPPVN…
>Thhalv10020421m|PACid:20181429	MIVETLESSCEGSKRKLGNGGDVAVPCSEDEFSNGDINAAPGDSSKRARVSREMTFQDIYGADTLLNEEDEEDDSNWEPVQTPVEFVKWCCVNCTMANPGDMVHCYICGEHKESGILRHGYFASPFCKDTGLTEVEEKCGGSSSATSSTAVGFDERMLLHSEFEVKAHPHPERPDRLRAIAASLATAGVFPGRCLPIHAREITKQELQMVHTSDHVDAVDITSQLLYSYFTSDTYANEYSARAARLAAGLCADLATEIFSGRVKNGFALVRPPGHHAGIRHAMGFCLHNNAAVAALVAQAAGARKVLIVDWDVHHGNGTQEIFEQNKSVLYISLHRHEGGNFYPGTGAADEVGTNGAEGYCVNVPWSCGGVGDKDYIYAFQHVVLPIASAFSPDFVIVS…
>Thhalv10007924m|PACid:20186999	MLSSSAFGGVDVFWHEGMLRHDAVEGVFDTGLDPGFLDVLEKHPENSDRIRNMVSILQRGPISPHVNWFPGRPAIVSELLTFHSSEYVNKLMEADKSGERREIAAGTFMRPGSWEAALLAAGTALSAMQHILDSYGKIAYALVRPPGHHSQPSQADGYCFLNNAALAVKLALNSDSCSRVAVIDIDVHYGNGTAQGFYSSDKVLTVSLHMNHGSWGSSHPQKGSIDELGEGVGLGYNLNVPLPNGTGDRGYEYAMTELVVPAVSRFGPDMVVLVVGQDSSAFDPNGRQSLTMNGFRKIGQIMRGVAEEHSHGRLLMVQEGGYHVTYAAYCLHAMLEGVLKIPEPHLSDPIAYYPEEEAIAVEAVESIKRYHSEFVPFLRGT*
>Thhalv10025266m|PACid:20192870	MLMALTVRPLYVPQSGGSSGTRNICRKKNQNGMGLWRKHLVKPNGASICCSFGTEKDPLLPCTQQLTDARLIYCVSAALGHNKESHPECSARVPAIVTALDKNELTPKFRGSEILELVNFKNATIEDIANVHEKAYVLGLEKAMDEASDSGLIFIEGSGPTYATSTTFQDSLIAAGAGMALVDSVIAASINSKDPPTGFALIRPPGHHAVPKGPMGFCVFGNVAIAARHAQRAYGLKRVFIIDFDVHHGNGTNDAFSEDPDIFFLSTHQDGSYPGTGKISDIGKGKGEGTTLNLPLPGGSGDIAMRTAFEEIIVPCVQRFKPDLILVSAGYDAHVLDPLANLQFTTGTYYSLAKDIKRLAKEVCGGRCVFFLEGGYNLESLSSSVADSFRALLGEESLA…
>Thhalv10003787m|PACid:20199511	MAMAGDSSGNKCGDCDGDFVGNSKRKVGLLYDERMCKHDTPDGEDHPECPDRIRVIWEKLQLTGLAQRCVVLGGSKAEDKHLQLVHTKEHVNLVKSLSTKQKDYRRNRIASHLNSIYLNGGSSEAAYLSAGSVVEVAEKVAEGELDCGFAIVRPPGHHAEADEAMGFCLFNNVAVAASYLLNERPDLGIKKILIVDWDVHHGNGTQKMFWKDPRVLFFSAHRHEFGGFYPAGDDGYYNMVGEGPGEGFNINVPWEQGRCGDADYLAAWDHILIPVVKEFNPDIILLSAGFDAAIGDPLGGCRVTPYGYSVLLKKLMEFAQGKIVMALEGGYNLDSIAKSSLACVQVLLEDKPIQDSSEAYPFESTWRVIQAVRKRLCVYWTSLADELSWKLIDQKTPTP…
>Thhalv10004371m|PACid:20198729	MKDARVVSSWTDLTRDSAVYLLFTFAAIKVSQFLYRCFKSPETSSFSMETHPEALRRDRILSSKLYFEVPKSKVSIIYSSAYDISFMGIEKLHPFDSTKWRRVCKFLVSDGFLEEKSIVEPLEASNSDLLVVHSLNYLNSLKSSATVARITEVPPVAIFPNFLVQQKVLYPFRKQVGGTILAAKLAIERGWAINIGGGFHHCTAERGGGFCAFADISLSIQFAFLRLRISRVMIIDLDVHQGNGHETDLGDDSRVYILDMYNPEIYPFDYRARSFIDQKVEVVSGTTTDEYLRKLDEALDVASRSFQPELVVYNAGTDILDGDPLGLLKISPDGITSRDEKVFRFAMEREIPVVMLTSGGYMKSSARVIADSIENLSRKGLIQMRPDSVST*
>GSVIVT01007671001|PACid:17820432	MAHNLVVHYALHRRMEINRPFPAGPDDIRRYLKRFNLNRRDADIALNWAGGLHHAKKSEASGFCYVNDIVLGILELLKVHRRVLYVDIDIHHGDGVEEAFFTTDRVMTVSFHKFGDFFPGTGHIRDIGVGPGKYYALNVPLNDGMDDESFRGLFRPIIQKVMAVYQPDAVVLQCGADSLSGDRLGCFNLSVNGHADCLRFLRSFNVPLMVLGGGGYTIRNVARCWCYETAVAVGVEPDNKLPYNEYYEYFGPDYTLHIEPCNMENQNSPKDLEKIRNMLLEQLSRLPHAPSVPFQTTPPITKVPEEEEEDMDKRPKPRIWNGEDCESDPDEDEKPRAQFSNTNHHPTSNVEMRGVTGKIKEEKTT*
>GSVIVT01018365001|PACid:17828337	MRSKDRISYFYDGDVGSVYFGPNHPMKPHRLCMTHHLVLSYELHKKMEIYRPHKAYPVELAQFHSADYVEFLHRITPDTQHLFSNELARYNLGEDCPVFENLFEFCQIYAGGTIDAARRLNNQLCDIAINWAGGLHHAKKCEASGFCYINDLVLGILELLKHHARVLYIDIDVHHGDGVEEAFYFTDRVMTVSFHKYGDKFFPGTGDVKETGEREGKFYAINVPLKDGIDDTSFTRLFKTIIAKVVETYQPGVIVLQCGADSLAGDRLGCFNLSIDGHAECVRFVKKFNLPLLVTGGGGYTKENVARCWTVETGVLLDTELPNEIPENEYIKYFAPEYSLKIPNGHIENLNSKSYIGTIKMQVLENLRCIQHAPSVQMQEVPPDFYIPDFDEDEQNPDE…
>GSVIVT01031375001|PACid:17837583	MRSKDRISYFYDGDVGSVYFGPNHPMKPHRLCMTHHLVLSYELHKKMEIYRPHKAYPVELAQFHSADYVEFLHRITPDTQHLFLNELAKYNLGEDCPVFENLFEFCQIYAGGTIDAARRLNNQLCDIAINWAGGLHHAKKCEASGFCYINDLVLGILELLKHHARVLYIDIDVHHGDGVEEAFYFTDRVMTVSFHKYGDMFFPGTGDVKEIGEREGKFYAINVPLKDGIDDTSFTRLFKTIIAKVVEIYQPGVIVLQCGADSLAGDRLGCFNLSIDGHAECVRIVKKFNLPLLVTGGGGYTKENVARCWTVETGVLLDTELPNEIPENEYIKYFGPEHSLKIPNGHIENLNSKSYLGTIKQQVLENLRCIQHAPSVQMQEVPPDFYIPDFDEDEQNPDE…
>GSVIVT01023839001|PACid:17832153	MKPHRIRMTHALLAHYGLLQHMQVLKPGITPETQQDQLRQLKLGGAASGFCYVNDIVLAILELLKQHERVLYVDIDIHHGDGVEEAFYTTDRVMTVSFHKFGDYFPGTGDIRDIGFGKGKYYSLNVPLDDGIDDESYHFLFKPIIGKVMEVFRPGAVVLQCGADSLSGDRLGCFNLSIKGHAECVRYMRSFNVPLLLLGGGGYTIRNVARCWCYETGVALGIEVDDKMPQHEYYEYFGPDYTLHVAPSNMENKNSHQILDEIRAKLLDNLSKLRHAPSVQFQERPPDTELPEADEDHDDGDERWDPESDMEVDEEHKPLPSRVKREIVEPEAKDSDDKKGVAEHSRGFDTAAEETACSKASDVCPMPIDEPNVKVEQENLNKPFDQPVQMYPKP*
>GSVIVT01030885001|PACid:17837233	MDTGGNSLPSGADGVKRKVSYFYDPEVGNYYYGQGHPMKPHRIRMTHALLAHYGLLQHMQVLKPCPARDRDLCRFHADDYVSFLRGITPETQQDQLRQLKRFNVGEDCPVFDGLYSFCQTYAGGSVGGAVKLNHGFCDIAINWAGGLHHAKKCEASGFCYVNDIVLAILELLKQHERVLYVDIDIHHGDGVEEAFYTTDRVMTVSFHKFGDYFPGTGDIRDIGFGKGKYYSLNVPLDDGIDDESYHCLFKPIIGKVMEIFRPGAVVLQCGADSLSGDRLGCFNLSIKGHAECVRFMRSFNVPLLLLGGGGYTIRNVARCWCYETGVALGIEVDDKMPQHEYYEYFGPDYTLHVAPSNMENKNSHQLLDEIRAKLLDNLSTLRHAPSVQFQERPPDTELP…
>GSVIVT01007870001|PACid:17820586	MEVNSEKGDRRRRVGLVYDDRMCEHATADGDPHPENPDRIRAIWKKLESAGIPQRCVVFNAKEAEDKHILSVHSNNHVNLIKNISSKQFDSRRNRIASKFNSIYMNEGSSEAAYLAAGSVIEVAERVAKGELSSAFAIVRPPGHHAEQNEPMGFCLYNNVAIATSFLLNERPDIKKILIVDWDVHHGNGTQKMFWKDPRVLFFSVHRHEFGSFYPANDEGFYAMTGEGPGAGYNINVPWENGRCGDADYLAVWDHILIPVAKDFNPDIVIISAGFDAAIGDPLGGCHVTPYGYSVMLKKLMEFSEGKIIMALEGGYNLVSLANSVLACVEVLLEDKPIAGSSEAYPFESTWRVIQAVRQELSAFWPTLADELPKKLTSCKASPLQLLVASSDSEDESDI…
>GSVIVT01008242001|PACid:17820879	MNKLIGMDIIGETKYKYNKIEGLNAKSPALNELDRYGAQSPSSLPEFAVSIRAALPGSLSGAKVWPSKCKRTCSSFMRGCDQNQDLHEGMILNETCYVNSEHNMVSETLQNTRLMDGKAENNLHDQNDQILLEGFNGQHENVGLDGINATPCSDENCREENTSGTSSRDMADNLNGSMLPDIISKRVRQQKEMTLEDMYNDQYDYDDDDDSDWEPLPGPTAVIRWFCVNCTMANQDDVVHCDICGEHKESGILKHGFFASPFSQEAGLIHTDSEVVERCQDSRSPNLTSNNSTAVGFDERMLLHSEVEMKSHPHPERPDRLRAIAASLATAGIFPGKCYPILAREITREELQMVHSLEHVETVELTSRILSSYFTPDTYANEHSALAARLAAGLCADLA…
>GSVIVT01026467001|PACid:17834165	MLLLQKTLPSFTGSLVLLVQHNVCKLKNHGRFGSDTKFSGDGYFRKHLKSGRRYFSKSRGPFVSCSLVPSTSELSDARVIYCVAPAMGHNQESHPESNFRVPAIVSALEKMELSPMFRGSEILELHSFSPASVEDIASVHTKAYVSGLEKSMDQASQKGIIYIDGSGPTYATATTFQESLLAAGAGITLVDSVVAASKSSQDPPMGFALIRPPGHHAIPKGPMGFCVFGNVAIAARYAQRVHGLKRVFIIDFDVHHGNGTNDAFYDDPDIFFLSTHQDGSYPGTGKIDEVGHGSGEGATLNLPLPGGSGDIAMRTVFDEVIVPSAQRFKPDIILVSAGYDGHVLDPLASLQFTTGTYYMLASNIKQLAKDLCGGRCVFFLEGGYNLSSLSYSVADSFRA…
>GSVIVT01036156001|PACid:17841177	MDPGFLDVLEKHPENSERLRNMVSILKRGPISPYISWHSGTPALISHLLSFHTPEYINELVQADRDGGKELCSGTFLNPGSWDAALLAAGTALSAMKHILDGHGKIAYALVRPPGHHAQPSQADGYCFLNNAGLAVQLALNSGCAKVAVIDIDVHYGNGTAEGFYHSDKVLTISLHMNHGSWGPSHPQSGSVDEIGVGEGFGYNLNIPLPNGTGDRGYAYAMNQLVVPAIQKYEPEMMVLVVGQDSSAFDPNGRQCLTMEGYREIGQIVRKLADKYSDGHLLIVQEGGYQVTYSAYCLHATLEGVLNLPSPLLSDPIAYYPEDELMTTKVIDAIKKFQNSTAPFLKGG*
>GSVIVT01035364001|PACid:17840531	MSTAPVNPASVSSSTSASDAETLRRGRILSSKLYFDVPLTKVPIIYSSSYDIAFLGMEKLHPFDSSKWGRICRFLILDGALEKNHIVEPLEASKDDLLVVHSESYLNSLKTSLNVAVIIEVPPVALLPNCLVQQKVLYPFRKQVGGTILAAKLAKERGWAINVGGGFHHCSAGKGGGFCAYADISLCIHYAFIRLNISRVMIIDLDAHQGNGHELDFSNDRRVYILDMYNPGIYPSDFEARRYIDQKVEVVSGTTTNEYLTKLDEALKVAGRMFDPELVVYNAGTDILDGDPLGRLKISPEGVTSRDEKVFRFAREKKIPLIMLTSGGYMKSSAKVIADSIVNLSRKCLIDTGSSHSRG*
>Bra020206|PACid:22689360	MEFWGAEVKAGKPLKVKPDEDCVIHLSQVCIDNGKKGETALLYVTVDGKRLVIGKLSQGSIPQISLDLIFDQEFELSHSLETGSVHFTGYKSPNMDDQECYSSFDSSSEEEVEVPATDTANGNAGAAASSVVKADSEPKAKPAEEVKHESDDDDDEGSESGCICFSSGWMIEMMRKMILGTKKK*
>Bra020209|PACid:22691241	MEFWGVEVKAGKPLKVKPDEDCLIHLSQASLDKGKKGEAALLYVTVDGKKLVIGTLVQDTIPQISFDLVFEKEFELSHSSKGSVHFIGYKSPNIDEEEDFPSDSEEEEEEVEVPATSTVTTTNGAAPASSVVTVDSKPKAKAAAAAKPAEVKPESDEDDDESDEEDDSEDDGSDSEKGMDVDEDDSEDEEDDSEEEEDTPKKPEPINKKRPIESATPVSAKKAKPAATPQKTEEKKKGGHTATPHPAKKGGKSPMNANQSPKSGGQSSGSGGNKKPFNNSGKQFGSNNKGNKGKGGKGRA*
>Bra006629|PACid:22709909	MEFWGVEVLAGKSVKVKPDFETLIHVSQASLDKGKKGETALLYVTVDKKKLVLGTLSQGNIPQTSFDLVFEKEFELSHSLESGSVHFVGYKSPNMMEEEEDFSDSEEEEEEEAAVPAAVAANGGSNVVVKADSRPKVTLLEAKPESDEEDDDESDEEDGSEEDGSDSEKGMDVDEDDSEDEEEDDSEEEETPKKKPEVSNKKRPNESASKTPISAKKAKPATPHPAKKGGKSPNQSPKSGGQSSGAGSNKKQFNSGKQFGSNNKGKGKGKGRA*
>Bra034373|PACid:22720427	MEFWGIEIKPGKPTKVEQEDGYMIHVSQIAIGEFNKVGDKTVQVFVKVGGDDKQKLLIGNLSQKVPQVLLDLLFEQDFEVSHECKSTSVYLLGYKTVDPLDGEVNSDFDSEDEDIPMDMFQRELEKSKANGLNGQKANLEDDETDSDEMGSDEDEDDSEEEEDTPVKVAPPSKKRPNGGAMNNNNTVASKKAKVANQQGGHKGHKCGGVHPPKRN*
>Bra009513|PACid:22693660	MEGFRRCYPLLDALESSNRSRLLLEPSLPSHPSPSARYRSCQWSSGVKRSPNLLRVEVKSGSPLRVDPGEEMLVHISLAALGEKKNGGNEPVRLYMKVGDQKLVIGTLSHDKVPQLCTEIVVERSFELSHSWKDGSVYFSGYRVDAHDSDSYPYRLAFDNLFMNMLLGLAVFDILDSLSDDDEPAVAKSGVKQVNFQLPNDDAKAEEDSEEDDSDDDEDDDDSEDEEEEKKVTAEVEEDDDDEDSSDDEEDDSADEETPEKKVEEAKKRPAEATTSKTASNKKAKFVTPQKSESKKPHVHVATPHPSKGGKSSGSNGESSKQQQQTPKSANAFGCSSCNRTFTSEMGLQSHTKAKHSAAA*
>Bra002425|PACid:22693516	MKFWGAEVKAGMPLKVRPQVDHLIHLSQATIDGAKKGESGLLYVNIDWKKYVIGTLSQDHIPQITFDLVFEQEFELSHSLSQGSVHFAGFKSPNIDQEDYPSDSEEDEVVAVPATSTVTSDGNAAAAASNVVKASEVKPESDEDDDDESDEEEDDSEDDGADPEKLMEVDEDDSEDEEEEETPKQPEPINKKRAAASASKTPVPAKKKTKTAVAATPQKTQNTEEKKKGGHAATPHPAKKGGKNANQSPKSGGQSSGGNKK*
>Bra020207|PACid:22687947	MEFWGAKVKAGKTLKVKPGENCLIHISQASLGKAKKGVFGLLYATVDDKKLLLGTLSQDSFPHINFDHLLFDREFELSHTLDRGYVHFIGHQRKKKKRANESSKTPVSFNTGKSVLQPCSESKTNQKKQKIQKENSEEKETPKNEDSCCFGCEEATGNNEQTIFVKGFENLRPRAEIKNALSNFFGSCGEITRVYVPFECKNRIPLGFAFIDLRKGEGNEKALELNGSYMGGKELEVTMASHRDEYYGFTDFHGCERCPVFLDHIYFPSSIKHRRSVYR*
>Bra020204|PACid:22691473	MKSRTYDYVVLNACLLRARVEAGTPLKVKPDEDYLIHLSRACIINGKEGETALLDVTVDGKKFVIGYLSQEKIPQINLDLIFEKEFELSHSLERGSVDFTGYQTPDGDEDDDSSSSEDYYTSSDSEEEGEVMVHSTITANGSAGASASSVARPAEGASVFTLRMDVDEDDSADD*
>Aquca_009_00987.1|PACid:22033657	MGNTNPNFIPLSLTSLQRVLKPSQNPSLFSSFFHFQTSMSNMQFWGVEVKAGEPLKVEPDDNTLLHLSQAALGEPKKDKGSESVVLSATVNGQKLVIGTLSTDKCPQISYDLVFEKEFELSHNWKNGSVFFCGYKADAEEEGTSDGENMFGDDSEFEEEEIPVVAAENGKHVPKVEKAKASDDKAKAAKPVSAAAKPKVETKPSSDEEDDSEDEDDSEEDESEDEDMLEASDDSDEDSSEEEEEEEATPENAKQSKKRPAVSATKTSAPEKKAKLVTPQKSGGDAKKGNTHTATPHPSKQAAKTKGSADKSKQQTPKSAGQVSCKSCSKTFNSDGALQSHTKAKHSDGK*
>Aquca_009_00987.2|PACid:22033658	MGNTNPNFIPLSLTSLQRVLKPSQNPSLFSSFFHFQTSMSNMQFWGVEVKAGEPLKVEPDDNTLLHLSQAALGEPKKDKGSESVVLSATVNGQKLVIGTLSTDKCPQISYDLVFEKEFELSHNWKNGSVFFCGYKADAEEEGSDGENMFGDDSEFEEEEIPVVAAENGKHVPKVEKAKASDDKAKAAKPVSAAAKPKVETKPSSDEEDDSEDEDDSEEDESEDEDMLEASDDSDEDSSEEEEEEEATPENAKQSKKRPAVSATKTSAPEKKAKLVTPQKSGGDAKKGNTHTATPHPSKQAAKTKGSADKSKQQTPKSAGQVSCKSCSKTFNSDGALQSHTKAKHSDGK*
>Aquca_009_00987.3|PACid:22033659	MGNTNPNFIPLSLTSLQRVLKPSQNPSLFSSFFHFQTSMSNMQFWGVEVKAGEPLKVEPDDNTLLHLSQAALGEPKKDKGSESVVLSATVNGQKLVIGTLSTDKCPQISYDLVFEKEFELSHNWKNGSVFFCGYKADAEEEGSDGENMFGDDSEFEEEEIPVVAAENGKHVPKVEKAKASDDKAKAAKPVSAAAKPKVETKPSSDEEDDSEDEDDSEEDESEDEDMLEASDDSDEDSSEEEEEEEATPENSKKRPAVSATKTSAPEKKAKLVTPQKSGGDAKKGNTHTATPHPSKQAAKTKGSADKSKQQTPKSAGQVSCKSCSKTFNSDGALQSHTKAKHSDGK*
>Aquca_009_00987.4|PACid:22033660	MGNTNPNFIPLSLTSLQRVLKPSQNPSLFSSFFHFQTSMSNMQFWGVEVKAGEPLKVEPDDNTLLHLSQAALGEPKKDKGSESVVLSATVNGQKLVIGTLSTDKCPQISYDLVFEKEFELSHNWKNGSVFFCGYKADAEEEGTSDGENMFGDDSEFEEEEIPVVAAENGKHVPKVEKAKASDDKAKAAKPVSAAAKPKDMLEASDDSDEDSSEEEEEEEATPENAKQSKKRPAVSATKTSAPEKKAKLVTPQKSGGDAKKGNTHTATPHPSKQAAKTKGSADKSKQQTPKSAGQVSCKSCSKTFNSDGALQSHTKAKHSDGK*
>Aquca_009_00987.5|PACid:22033661	MGNTNPNFIPLSLTSLQRVLKPSQNPSLFSSFFHFQTSMSNMQFWGVEVKAGEPLKVEPDDNTLLHLSQAALGEPKKDKGSESVVLSATVNGQKLVIGTLSTDKCPQISYDLVFEKEFELSHNWKNGSVFFCGYKADAEEEGSDGENMFGDDSEFEEEEIPVVAAENGKHVPKVEKAKASDDKAKAAKPVSAAAKPKDMLEASDDSDEDSSEEEEEEEATPENAKQSKKRPAVSATKTSAPEKKAKLVTPQKSGGDAKKGNTHTATPHPSKQAAKTKGSADKSKQQTPKSAGQVSCKSCSKTFNSDGALQSHTKAKHSDGK*
>Aquca_009_00987.6|PACid:22033662	MGNTNPNFIPLSLTSLQRVLKPSQNPSLFSSFFHFQTSMSNMQFWGVEVKAGEPLKVEPDDNTLLHLSQAALGEPKKDKGSESVVLSATVNGQKLVIGTLSTDKCPQISYDLVFEKEFELSHNWKNGSVFFCGYKADAEEEGSDGENMFGDDSEFEEEEIPVVAAENGKHVPKVEKAKASDDKAKAAKPVSAAAKPKDMLEASDDSDEDSSEEEEEEEATPENSKKRPAVSATKTSAPEKKAKLVTPQKSGGDAKKGNTHTATPHPSKQAAKTKGSADKSKQQTPKSAGQVSCKSCSKTFNSDGALQSHTKAKHSDGK*
>Aquca_061_00039.1|PACid:22060907	MEFWGAEVKAGEPLKVKPEEKTLLHVSHAALGEPKKDIGGSESVVLFATINGQKIVIGTLSTNKCPQISYDLVFEKEFELSHNWNNGSVYFFGYRADTEEEDGNPTNIKNPNGLEATIHVFNGLSYQKHLSYDASDKFVNKCI*
>Aquca_019_00033.1|PACid:22055611	MASFWGVEVKAGVPLRVKAGKANFVKISQAALGEAKGKQNESIRLFLNVNGQKLVIGTLIPGEVSQISYDMLMDIDFELSHNWKNGSIYFCGYQPMPSDESDDDTDSDLGELPVIAKENGKPEPAGEKSNPTTENAVAKSKVTIAEPKKGDDTSEDDDEDSDEDSDDDDESESQEEKPSLTSEKAAAKSKVAAKSKVTIVEPKKGDNTSDDDDEDSDEDSDEDDESESQDGQMDVSGEDSSDEDDGSSDEDDTGSDEQDESSEEEDEDTPKKGKKRPAEASIKTPVPEKKAKFVTPQKTDIKKAVEHIATPHPKKAGKTPANNDKSKQQTPKSSGQVACKSCSKTFNSDSGLQSHTKAKHSDGK*
>Aquca_019_00033.2|PACid:22055612	MASFWGVEVKAGVPLRVKAGKANFVKISQAALGEAKGKQNESIRLFLNVNGQKLVIGTLIPGEVSQISYDMLMDIDFELSHNWKNGSIYFCGYQPMPSDESDDDTDSDLGELPVIAKENGKPEPAGEKSNPTTENAVAKSKVTIAEPKKGDDTSEDDDEDSDEDSDDDDESESQEEKPSLTSEKAAAKSKVAAKSKVTIVEPKKGDNTSDDDDEDSDEDSDEDDESESQDGQMDVSGEDSSDEDDGSSDEDDTGSDEQDESSEEEDEDTPKKGKKRPAEASIKTPVPEKKAKFVTPQKTDIKKAVEHIATPHPKKAGKTPANNDKSKQQTPKSSGQVACKSCSKYVDLFC*
>AT2G27840.1|PACid:19639825	MEFWGIEIKPGKPFKVIQKDGFMVHASQVTLGDVEKVKKDETFAVYVKIGDDENGFMIGNLSQKFPQFSIDLYLGHEFEISHNSTSSVYLIGYRTFDAFDELDEEIDSDSELDEYMEQQIAALPQNEINPEEDDESDSDEMGLDEDDDSSDEEDVEAEAPLKVAPPSKKMPNGAFEIAKGGKKNKSSGGKKRCPFPCGPSCKK*
>AT2G27840.2|PACid:19639826	MVHASQVTLGDVEKVKKDETFAVYVKIGDDENGFMIGNLSQKFPQFSIDLYLGHEFEISHNSTSSVYLIGYRTFDAFDELDEEIDSDSELDEYMEQQIAALPQNEINPEEDDESDSDEMGLDEDDDSSDEEDVEAEAPLKVAPPSKKMPNGAFEIAKGGKKNKSSGGKKRCPFPCGPSCKK*
>AT3G44750.1|PACid:19665087	MEFWGIEVKSGKPVTVTPEEGILIHVSQASLGECKNKKGEFVPLHVKVGNQNLVLGTLSTENIPQLFCDLVFDKEFELSHTWGKGSVYFVGYKTPNIEPQGYSEEEEEEEEEVPAGNAAKAVAKPKAKPAEVKPAVDDEEDESDSDGMDEDDSDGEDSEEEEPTPKKPASSKKRANETTPKAPVSAKKAKVAVTPQKTDEKKKGGKAANQSPKSASQVSCGSCKKTFNSGNALESHNKAKHAAAK*
>AT3G44750.2|PACid:19665088	MEFWGIEVKSGKPVTVTPEEGILIHVSQASLGECKNKKGEFVPLHVKVGNQNLVLGTLSTENIPQLFCDLVFDKEFELSHTWGKGSVYFVGYKTPNIEPQGYSEEEEEEVPAGNAAKAVAKPKAKPAEVKPAVDDEEDESDSDGMDEDDSDGEDSEEEEPTPKKPASSKKRANETTPKAPVSAKKAKVAVTPQKTDEKKKGGKAANQSPKSASQVSCGSCKKTFNSGNALESHNKAKHAAAK*
>AT5G03740.1|PACid:19667439	MEFWGVEVKNGKPLHLDPGLDRLVHISQVALGESKNNVTEPIQLYVTVGSDKLLIGTLSHEKFPQLSTEIVLERNFALSHTWKNGSVFFSGYKVDASDPEPEDLIDDQLEAAGFKAAPKSAAKQVNFQLPNEDVKAKQDDDADGSEEDSSDDDDSENSGDEEEEKVTAESDSEEDDSSDDEEDDSSEEETPKKPEEPKKRSAEPNSSKNPASNKKAKFVTPQKTDSKKPHVHVATPHPSKQAGKNSGGGSTGETSKQQQTPKSAGAFGCKSCTRTFTSEMGLQSHTKAKHSAAA*
>AT5G22650.1|PACid:19667528	MEFWGVAVTPKNATKVTPEEDSLVHISQASLDCTVKSGESVVLSVTVGGAKLVIGTLSQDKFPQISFDLVFDKEFELSHSGTKANVHFIGYKSPNIEQDDFTSSDDEDVPEAVPAPAPTAVTANGNAGAAVVKADTKPKAKPAEVKPAEEKPESDEEDESDDEDESEEDDDSEKGMDVDEDDSDDDEEEDSEDEEEEETPKKPEPINKKRPNESVSKTPVSGKKAKPAAAPASTPQKTEEKKKGGHTATPHPAKKGGKSPVNANQSPKSGGQSSGGNNNKKPFNSGKQFGGSNNKGSNKGKGKGRA*
>AT5G22650.2|PACid:19667529	MEFWGVAVTPKNATKVTPEEDSLVHISQASLDCTVKSGESVVLSVTVGGAKLVIGTLSQDKFPQISFDLVFDKEFELSHSGTKANVHFIGYKSPNIEQDDFTSSDDEDVPEAVPAPAPTAVTANGNAGAAVVKADTKPKAKPAEVKPAEEKPESDEEDESDDEDESEEDDDSEKGMDVDEDDSDDDEEEDSEDEEEEETPKKPEPINKKRPNESVSKTPVSGKKAKPAAAPASTPQKTEKKKGGHTATPHPAKKGGKSPVNANQSPKSGGQSSGGNNNKKPFNSGKQFGGSNNKGSNKGKGKGRA*
>Ciclev10012182m|PACid:20798136	MSTLMEFWGVEVKSGQPLKINPGDNKIVHLSQASLGEIKKDKGSESVYLYLKVDDKKLVLGTLSAQKFPQLSFDLAIEKDFELSHNWKNGSVYFTGYKLRTEGTDDDDNSDSDEDKMDIRLVSNGKPELQAKPLSEKPIAVEPSASTAKQNKKDVKPKQKADGSDSDDSDLNTSSSDDDETSDDENPNLVNRDGSSDESSGELDESDDDEDDEGTDESESGDEDEETPKKAESNKKRPVESASKTHVPDKKAKFVTPQKTEERKGVSHIATPHPSKKSAKTLANSDQTKQQPRKSGSSFPCKSCNRSFTTEGGLQSHTKAKHGAPA*
>Ciclev10012188m|PACid:20798137	MSTLMEFWGVEVKSGQPLKINPGDNKIVHLSQASLGEIKKDKGSESVYLYLKVDDKKLVLGTLSAQKFPQLSFDLAIEKDFELSHNWKNGSVYFTGYKLRTEGDDDDNSDSDEDKMDIRLVSNGKPELQAKPLSEKPIAVEPSASTAKQNKKDVKPKQKADGSDSDDSDLNTSSSDDDETSDDENPNLVNRDGSSDESSGELDESDDDEDDEGTDESESGDEDEETPKKAESNKKRPVESASKTHVPDKKAKFVTPQKTEERKGVSHIATPHPSKKSAKTLANSDQTKQQPRKSGSSFPCKSCNRSFTTEGGLQSHTKAKHGAPA*
>Ciclev10028932m|PACid:20813455	MEFWGVEVKAGQPLKVKPNFDNIIHLSQASLGESKKEKGHDSVPLFVKFGDKKLVLGTLIPENIPQLSFDLVFEKEFELSHNWKNGSIYFCGYQTPLPMDSSDEFDMGDSDEEEQEELPSITAAAENGKAGQKAEKAKAATPMAIPAAKPAKLIKDVKPKEDGDDESDDEDDSDDEMVDGDDSDEISGEDDSDDDDEDDSEDDEDSDEDEKTPKKPEVGKKRPTESATKTPVPAKKAKTPMSDGKKGVHVATPHPSKGVKTPNAKTQTPKSGGQVTCSSCSKTFNSDNALQSHTKAKHSAK*
>Carubv10017869m|PACid:20887186	MEFWGIEVKPGKPVTVVTEHDRLIHVSQASLGECKNKKEETVAVHVKFGDKKLLLGTLSTVNIPQIFCDLVFQNDFEISHNGNGSVHFVGYTSPNYSEEEEEVVEKVPATVTANGNAAKPKAKPAQVTKNAKAADVDEEDDSDSEGMDFDEDDDSEEEEEIPTPKKAVSGKKRANEEAPKTPMSSKKAKVAVTPQKTDEKKKGGHTATPHPGKKGAKTPTTAAQSPKSASQISCGSCKKTFNSGNALESHNKAKHAAAK*
>Carubv10017905m|PACid:20887187	MEFWGIEVKPGKPVTVVTEHDRLIHVSQASLGECKNKKEETVAVHVKFGDKKLLLGTLSTVNIPQIFCDLVFQNDFEISHNGNGSVHFVGYTSPNCADEFGDDDFYDSEEEEEVVEKVPATVTANGNAAKPKAKPAQVTKNAKAADVDEEDDSDSEGMDFDEDDDSEEEEEIPTPKKAVSGKKRANEEAPKTPMSSKKAKVAVTPQKTDEKKKGGHTATPHPGKKGAKTPTTAAQSPKSASQISCGSCKK*
>Carubv10008001m|PACid:20914302	MEFWGIEVKPGKPVTVETEHDRLIHVSQASLGECKNKKEETVAVHVKFGDKKLLLGTLSTVNIPQIFCDLVFQNDFEISHNGNGSVHFVGYTSPNCADEYPL
>Carubv10024279m|PACid:20901141	MEFWGIEVKPGKPLMAEPEDGYMIHVSQVSIDLSKVNEDENVLVYVKYGDDKNKYLIGNLSHKFPQVSLDLFFDQEFEISHDSKTSVFLLGNQTPDDEQYPFILLSFFSYIFYYFINGDSNSCVCLSLICFCSCFFLMLHG*
>Carubv10001840m|PACid:20907448	MEFWGVEVKSGAPLKVTPEEDNLIHISQATLDCKGKMTEPVLLTVTVDNTKLVIGTLSQDKFPQISFDLVFEKEFELSHNCTRGNVHFIGYRSPNIDQGEDFSDSEEEEEEAPEAVPAVVPANGNAKAAVVKADSKPKAKPAEVAPESEDDEDDSDEEDESDDDDDSEKGMDVDEDDSDDEDDSEDEEEEETPKKAEPVNKKRPIESASKTPVSGKKAKPAATPLKTEEKKKGGHTATPS*
>Carubv10001577m|PACid:20910088	MEFWGVEVKQGAPLHVDPGVDMLVHISQAALGENKNNVNEPIKLYLRVKDKKHIIGVLSHDKIPQLATEIVLERNFELSHSWKNGSVFFSGYKVDASDPENENMTDDGLAVASNEAEPAVAKSGVKQVNFQLPNEDVQAKQDDDDDDSEDDSSDDDDDDSSEESGDEEEKTVTAEGDSDEDDSSDDDEEDSSEEDTPIKPEEPKKRSAEANSSKNTASNKKAKFVTPQKSESKKPHVHVATPHPSKQAGKNSGGSSNGESLKQQQTPKSPSHGCKSCTRSFTSEMALQSHTKAKHSAAA*
>Carubv10001613m|PACid:20910089	MEFWGVEVKQGAPLHVDPGVDMLVHISQAALGENKNNVNEPIKLYLRVKDKKHIIGVLSHDKIPQLATEIVLERNFELSHSWKNGSVFFSGYKVDASDPENENMTDDGLAVASNEGVKQVNFQLPNEDVQAKQDDDDDDSEDDSSDDDDDDSSEESGDEEEKTVTAEGDSDEDDSSDDDEEDSSEEDTPIKPEEPKKRSAEANSSKNTASNKKAKFVTPQKSESKKPHVHVATPHPSKQAGKNSGGSSNGESLKQQQTPKSPSHGCKSCTRSFTSEMALQSHTKAKHSAAA*
>evm.model.supercontig_599.1|PACid:16423261	MEFWGLEVKNGASVKVEPGDDKILHVSQASLGEVKKEKGSDPVYLYLKVKNQKFVLATLSHEKFPQLIFSLIMEIILLFSDISLTAIFPAISTSESDYDSEEDQEIPQLTIENVKVESKAIKAEPGAEKPSAAKSDNAKKHVNFKEPPKDAKPKKEEDDSDDDDSSSEESSDEEKLDNESFSL*
>Cucsa.378600.1|PACid:16982077	MEFWGAEVKVGEPLLVSPGEEKILHLSQACLGESKSKGSEPVVLYVKVGNQKLVLGTLSSEKFPQVSFDLVFDKEFELSHNWKNGSVHFTGYTSLLPEEEESTYTDSEEDFPLAVTDNGKPEPEPEPKKDAKPDTSGTKKKVQIVEPSKVASNSNIDSKKNKDSSDEDDDEDEESTDNENENGGEEDDSDDDENESSGVDSEDSDEDSDDSLEEDEQTPKKAEASKKRPLDSANKTPAPDKKAKLVTPQKTDGKKGVAHVATPHPSKKAGKMAAANDKNKQQTPKSANAAFSCKTCNRTFGSETALQSHTKAKHTADK*
>Cucsa.378600.2|PACid:16982078	MEFWGAEVKVGEPLLVSPGEEKILHLSQACLGESKSKGSEPVVLYVKVGNQKLVLGTLSSEKFPQVSFDLVFDKEFELSHNWKNGSVHFTGYTSLLPEEEESTYTDSEEDFPLAVTDNEPEPEPKKDAKPDTSGTKKKVQIVEPSKVASNSNIDSKKNKDSSDEDDDEDEESTDNENENGGEEDDSDDDENESSGVDSEDSDEDSDDSLEEDEQTPKKAEASKKRPLDSANKTPAPDKKAKLVTPQKTDGKKGVAHVATPHPSKKAGKMAAANDKNKQQTPKSANAAFSCKTCNRTFGSETALQSHTKAKHTADK*
>Cucsa.378600.4|PACid:16982080	MEFWGAEVKVGEPLLVSPGEEKILHLSQACLGESKSKGSEPVVLYVKVGNQKLVLGTLSSEKFPQVSFDLVFDKEFELSHNWKNGSVHFTGYTSLLPEEEESTYTDSEEDFPLAVTDNGKPEPEPEPKKDAKPDTSGTKKKVQIVEPSKVASNSNIDSKKNKDSSDEDDDEDEESTDNENENGGEEDDSDDDENESSGVDSEDSDEDSDDSLEEDEQTPKKAEASKKRPLDSANKTPAPDKKAKLVTPQKTDGKKGVAHVATPHPSKKAGKMAAANDKNKQQTPKSANAAFSCKTCNSENKL*
>Cucsa.385400.1|PACid:16982559	MEFWGVEVKPGQPLSVQPGDMNYVHLSQATLGDLKKDKANEPVTIFLKIDDQKLVLGVLSADKFPQISFDLVFEKEFELSHNGKGGSIYCLGYRAPMEDQGQEEFSDSDFGSEDEELGMLSAENGKASEKEKSIGGKIFGLKPESSKKADAKSIAPSKEEDDDSEDDDSSDEGSDSDDVSDEEMLGGDSDSDDEDDGTDSEEETPKKVNESSKKRSNESASKTPVSKKTKLASAEKTDSKKGGHTATPHPAKKPAKSPGKAETPKSGGQFSCTSCDRSFGSDGALQSHSKAKHGAK*
>Cucsa.385400.2|PACid:16982560	MEFWGVEVKPGQPLSVQPGDMNYVHLSQATLGDLKKDKANEPVTIFLKIDDQKLVLGVLSADKFPQISFDLVFEKEFELSHNGKGGSIYCLGYRAPMEDQGQEEFSDSDFGSEDEELGMLSAENGKASEKEKSIGGKIFGLKPESSKKADAKSIAPSKEEDDDSEDDDSSDEGSDSDDVSDEVILSLLWCLALRSELPILPEPPFFSRSMNRLIIFIGSQQVLFSSKNRLIISIYLFCVKPLGWDLIFSLTPSYCMPILSIVGF*
>Cucsa.385410.1|PACid:16982561	MEFWGVEVKAGQSLIVKPGNEKLIHLSQATLGEIKKEKANENVTIFLKIGDQKLVLGILSGEKFPQLSFDLVFEKEFELSHNGKSGSVYCAGYQAYGDDHEHTDGYLDSDSASEDEELPLVSAPNGKPSPKGVKPGLVESNDAKKASLKKPLKPSKDDDEDSEDDESDGDEDSDDESDEEMLDGDNSDEEDDDSESDEETPKKVESAKKRLNESATKTTPVPAKKAKLATPEKTDSKKGGHTATPHPAKKTGKTPAAKLETPKSGGQFSCKSCDRSFGSDVALQSHSKAKHGGK*
>Cucsa.385410.3|PACid:16982563	MEFWGVEVKAGQSLIVKPGNEKLIHLSQATLGEIKKEKANENVTIFLKIGDQKLVLGILSGEKFPQLSFDLVFEKEFELSHNGKSGSVYCAGYQAYGDDHEQDGYLDSDSASEDEELPLVSAPNGKPSPKGVKPGLVESNDAKKASLKKPLKPSKDDDEDSEDDESDGDEDSDDESDEEMLDGDNSDEEDDDSESDEETPKKVESAKKRLNESATKTTPVPAKKAKLATPEKTDSKKGGHTATPHPAKKTGKTPAAKLETPKSGGQFSCKSCDRSFGSDVALQSHSKAKHGGK*
>orange1.1g022395m|PACid:18099851	MEFWGVEVKAGQPLKVKPNFDNIIHLSQASLGESKKEKGHDSVPLFVKFGDKKLVLGTLIPENIPQLSFDLVFEKEFELSHNWKNGSIYFCGYQTPLPMDSSDEFDMGDSDEEEQEELPSITAVAENGKAGQKAEKAKVATPKANLAAKPAKPIKDVKPEEDGDDESDDSDDEMVDGDDSDAISGEDDSDDDDEDDSEDDEDSDEDEETPKKPEVGKKRPTESATKTPAPAKKAKTPMSDGKKGVHVATPHPSKGVKTPNAKAQTPKSGGQVSCSSCSKTFNSENALQSHTKAKHSAK*
>Eucgr.J00421.1|PACid:23598185	MEFWGVEVKAGQPLKVNPGNAKILHLSQASLGECKSSKGNESVPLHVKFGDQKLVLGTLSTENFPQLAFDLVFEKEFELSHNWKSGSVYFCGYKSVVHDEYPFVFPAAQSLHYVNFFRKVESSGKQKASIPQPMKVDEDDSDEDDDEDDDDEDESDEGVDGEADSDEEEDESDEEETPKKAEIGKKRAADSATKTPVPAKKSKLPTPQKTDGKKGGHTATPHPAKQAGKNPANSANKTFNSDGALQSHSKAKHGGK*
>mrna14355.1-v1.0-hybrid|PACid:27276358	MAAAIESLGSAFQAASSRLLLSDSSRIKIDVERGGAVQEDHAYLVGRLLGPKKKFPRFKGTIPTIWRMKRGLSVSDSGDRGDPAAVPLNILETWVAVEGLVHNLRNPKALNMVGSGLGRVIRFDQTALKRKEEVQRIRLEFDVRRRIRVWQEIEFEMDGIVAEVDLTFDKVKGFCRLCGLFMHDAMGCDHLIQKEREALKAPSEAAMSHLPLFSKPIGRAVPKAKMARVLAPINFNSHRSGTSGGSENSVLSPIKKSRALEVSSDATTTKVPATAVQNTVIPMAGKEVVAIGTTSEVIPMVLDKGVPNKIIGKKHSGVECERTGKRYLKFPEPSLDIVNVGIALANDTGKLIISPQKKKKLGRPFGSKNRSKEELELAAAAQPKKWKTHKKTNSFGTKG…
>mrna30136.1-v1.0-hybrid|PACid:27257688	MEIRSLRFSDSRCISSTLCIKELLDLVLILNCTLAGHGLSVEVKSGESVVVEPGTTLVHLSQACLGEVKKGKGSDSISLFVKIGDQKLVIGHLYAEKIPQLYFDLVFDKKFVLSHDGKTEPKVSLEEAKNEIKSDHKDSSSDDDDDDDDDEEFDQVKSVEDGSEDDDQSSDDDDDSEEEHEETPNKSDYLTMNLFKVEGSNKRAAESSKTPVQKKAKFVTPEKTGGKKGAVHTATPYPSKQAVKKPANSDQTKQQSSNSSGIGAFRCNPCNRSFNSDGALQSHTKAKHGAAK*
>Glyma12g30600.1|PACid:26293554	MEFWGAEVKVGESVKVDPAEFEACIHLSQAALGEAKKDKSNEPVVLYLKVGQQKFVLGTLSREKIPQIPLELVLEKEFELSHNSKNASVHFCGYKAFYDAGDDSEEDEFTDSEEDVPLLKAENGKPETKAEELKVPESKKAVAKASASAKQVKIVEPKKDNEEDSDDDSDEDDDFGSSDEEMEDADSDSDDESDDKEDDDEETHPKNKKADLGKKRPNESASKTPVSSKKAKNATPEKTDGKKGGHTATPHPAKKGGKTPSSEAKAKTPNNEAKTPMSGGLSCKSCSKSFNSESGLQQHNKAKHGGQ*
>Glyma17g05340.2|PACid:26313000	MEFWGAEVKVGESVKVDPAEFEACIHLSQAALGEAKKDKPEPVVLYMKVGEQKFVLGTLSREKIPQISLELVLEKEFELSHSSKSASVHFCGYKAYYDADNSDEDEFTDSDEDDEDVPLINTENGKPETKAEDLKVPESKKAVAKASGSAKQVKVVEPKKDNEEDSDDDSDDDDFGSSDEEVLICFGFELLLL
>Glyma12g09000.1|PACid:26293796	MDAPMEFWGVEVKVGQTVTVDPMDPVDSYIHISQVALGEAKKDKPNEPVVLYLKVGEQKIVLGTLSRDGIPHLSLDLVLDSDSELSHTSKSASVFFCGYKVLTGNDNASDFSDSSEEDEELALEGQDNGKPELKAEGAKVTKPSKSIPKIGAPAKAADPKKDEDDDSDDESDDDLAGEDESGSSDEMDDDSNSEEESDGDDEETPAKKVDQGKKRPNESAAKTPISAKKAKTATPEKTDGKKSVHVATPHPSKKGGKTPNSTKGQTPNSAGQLSCASCKKSFTNEAGLQQHKKAKHGGQ*
>Glyma11g19480.1|PACid:26297473	MDAPMEFWGVEVKVGQTVTVDPMDPVDSYIHISQVALGEAKKEKPNESVVLYLKVGEQKIVLGTLSRDGIPHLSLDLVLDSDSELSHTSKSASVFFCGYRVLTGGNNASDFSDSEEDEELALEGQDNDEGAKVTKPSKPVPKIGAPAKTADPKKDEGDDSDDESDDDLAGEDEFGSSDEMDDDSDSDEESDEETPAKKVDQGKKRPNESAAKTPVSAKKAKTATPEKTNGKKNVHVATPHPSKKGGKTPNSTKGQSPSSAGQLSCASCKKSFTNEVGLQQHKKAKHGGQ*
>Glyma19g37540.1|PACid:26327596	MEFWGVEVKNGESLKVDPGDDKIIHLSNACMGDVTKDIGGGPVALYVKFGNQKFVLGTLSSDKFPQISYDLVFEKEFELSHNWKYGSVFFTGFKAQPQSESDDDEDSDDIDEDIPVSAVNGKPEVGVKPDANEAKQKKIADPRKRDANGEDDDSSESDSDDDSSEDKPTANGDIESSEGDDDSDDDEEEEGDDESDEETAKKIEASNKRGIESSKKTPVPVKKTKFVTPQKTDSKNVVHAATPHPSKQAGKATANNKLQSPKSGGDYSCKPCNRLFKTEDALSSHNKAKHSAK*
>Glyma03g34850.3|PACid:26335432	MEFWGVEVKSGESLKVDPGDDKIIHLSNACLGDVTKDKEGLPVALYVKFGNQKLVLGTLSSEAFPQISYDLVFEKEFELSHNWKHGSVFFTGFKAQSQSESDNDEDSDDFDEDIPVSAANGKPEIEVKNGIKPDANEAKQKKIANGEDEDSSESESDDDSSEDQLTANGDIESSEGDDDSDDEEEGDDESDEETPKKIEASNKRGIDSSKKTPVPVKKTKFVTPQKTDSKNVVHVATPHPSKQTGKATANNKQQTPKSGGDYSCKPCNRSFKTEDALSSHNKAKHSTK*
>Glyma03g34850.4|PACid:26335433	MEFWGVEVKSGESLKVDPGDDKIIHLSNACLGDVTKDKEGLPVALYVKFGNQKLVLGTLSSEAFPQISYDLVFEKEFELSHNWKHGSVFFTGFKAQSQSESDNDEDSDDFDEDIPVSAANGKPEIEVKNGIKPDANEAKQKKIANGEDEDSSESESDDDSSEDQIARMLSMLQLLTLLSRLVKQLLITSSRLRSQVEITAASLATGHLRQKMP*
>Gorai.009G088600.1|PACid:26769318	MEFWGIEVKSGQPIKADPGANYVIHLSQASLGESKNKAESVPLYVNVDGKKLILGTLSHQSCPQLSFDLVFDEEFELSHNWKNGSVYFLGYKTFIPEEGGMSSEEESEEEEDEELPVAAAAAAAVNGKAKPDAKTAKANAGKPDAVKQSGKIAEPSNNRKSEDEDDDDESEDESGSDEEDDSDDDDESDEMSMDESSDDEDEETPKKVESSKKRPVESSKKRPAEAATPASAKKAKSAVTPQKTDGKKGGHTATPHPAKQSGKNSAKSPKSGGQFSCGSCNKSFGSEGGLESHKKAKHGGK*
>Gorai.009G088600.2|PACid:26769319	MEFWGIEVKSGQPIKADPGANYVIHLSQASLGESKNKAESVPLYVNVDGKKLILGTLSHQSCPQLSFDLVFDEEFELSHNWKNGSVYFLGYKTFIPEEGGMSSEEESEEEEDEELPVAAAAAAAVNGKAKPDAKTAKANAGKPDAVKQSGKIAEPSNNRKSEDEDDDDESEDESGSDEEDDSDDDDESDEMSMDESSDDEDEETPKKVESSKKRPVESSKKRPAEAATPASAKKAKSAVTPQKTVRLQMVRRVDTQQHRIQQSNLGKILQSLQSLVVNSLVVLVTSRSGLRAV*
>Gorai.009G088600.3|PACid:26769320	MEFWGIEVKSGQPIKADPGANYVIHLSQASLGESKNKAESVPLYVNVDGKKLILGTLSHQSCPQLSFDLVFDEEFELSHNWKNGSVYFLGYKTFIPEEGGMSSEEESEEEEDEELPVAAAAAAAVNGKAKPDAKTAKANAGKPDAVKQSGKIAEPSNNRKSEDEDDDDESEDESGSDEEDDSDDDDESDEMSMDESSDDEDEETPKKVESSKKRPVESSKKRPAEAATPASAKKAKSAVTPQKTDGKKGGHTATPHPAKQSGKNSAKSPKSFGSEGGLESHKKAKHGGK*
>Gorai.009G088600.4|PACid:26769321	MEFWGIEVKSGQPIKADPGANYVIHLSQASLGESKNKAESVPLYVNVDGKKLILGTLSHQSCPQLSFDLVFDEEFELSHNWKNGSVYFLGMSSEEESEEEEDEELPVAAAAAAAVNGKAKPDAKTAKANAGKPDAVKQSGKIAEPSNNRKSEDEDDDDESEDESGSDEEDDSDDDDESDEMSMDESSDDEDEETPKKVESSKKRPVESSKKRPAEAATPASAKKAKSAVTPQKTDGKKGGHTATPHPAKQSGKNSAKSPKSFGSEGGLESHKKAKHGGK*
>Gorai.009G088600.5|PACid:26769322	MEFWGIEVKSGQPIKADPGANYVIHLSQASLGESKNKAESVPLYVNVDGKKLILGTLSHQSCPQLSFDLVFDEEFELSHNWKNGSVYFLGMSSEEESEEEEDEELPVAAAAAAAVNGKAKPDAKTAKANAGKPDAVKQSGKIAEPSNNRKSEDEDDDDESEDESGSDEEDDSDDDDESDEMSMDESSDDEDEETPKKVESSKKRPVESSKKRPAEAATPASAKKAKSAVTPQKTDGKKGGHTATPHPAKQSGKNSAKSPKSGGQFSCGSCRSGLRAV*
>Gorai.009G088600.6|PACid:26769323	MEFWGIEVKSGQPIKADPGANYVIHLSQASLGESKNKAESVPLYVNVDGKKLILGTLSHQSCPQLSFDLVFDEEFELSHNWKNGSVYFLGMSSEEESEEEEDEELPVAAAAAAAVNGKAKPDAKTAKANAGKPDAVKQSGKIAEPSNNRKSEDEDDDDESEDESGSDEEDDSDDDDESDEMSMDESSDDEDEETPKKVESSKKRPVESSKKRPAEAATPASAKKAKSAVTPQKTDGKKGGHTATPHPAKQSGKNSAKSPKSGGQFSCGRSGLRAV*
>Gorai.009G088600.7|PACid:26769324	MEFWGIEVKSGQPIKADPGANYVIHLSQASLGESKNKAESVPLYVNVDGKKLILGTLSHQSCPQLSFDLVFDEEFELSHNWKNGSVYFLGMSSEEESEEEEDEELPVAAAAAAAVNGKAKPDAKTAKANAGKPDAVKQSGKIAEPSNNRKSEDEDDDDESEDESGSDEEDDSDDDDESDEMSMDESSDDEDEETPKKVESSKKRPVESSKKRPAEAATPASAKKAKSAVTPQKTDGKKGGHTATPHPAKQSGKNSAKSPKSGRSGLRAV*
>Gorai.009G088600.8|PACid:26769325	MEFWGIEVKSGQPIKADPGANYVIHLSQASLGESKNKAESVPLYVNVDGKKLILGTLSHQSCPQLSFDLVFDEEFELSHNWKNGSVYFLGMSSEEESEEEEDEELPVAAAAAAAVNGKAKPDAKTAKANAGKPDAVKQSGKIAEPSNNRKSEDEDDDDESEDESGSDEEDDSDDDDESDEMSMDESSDDEDEETPKKTCRVKQEEAC*
>Gorai.009G088600.9|PACid:26769326	MEFWGIEVKSGQPIKADPGANYVIHLSQASLGESKNKAESVPLYVNVDGKKLILGTLSHQSCPQLSFDLVFDEEFELSHNWKNGSVYFLGMSSEEESEEEEDEELPVAAAAAAAVNGKAKPDAKTAKANAGKPDAVKQSGKIAEPSNNRKSEDEDDDDESEDESGSDEEDDSDDDDESDEMSMDESSDDEDEETPKKTCRVKQEEAC*
>Gorai.009G088600.10|PACid:26769327	MEFWGIEVKSGQPIKADPGANYVIHLSQASLGESKNKAESVPLYVNVDGKKLILGTLSHQSCPQLSFDLVFDEEFELSHNWKNGSVYFLGMSSEEESEEEEDEELPVAAAAAAAVNGKAKPDAKTAKANAGKPDAVKQSGKIAEPSNNRKSEDEDDDDESEDESGSDEEDDSDDDDESDEMSMDESSDDEDEETPKKTCRVKQEEAC*
>Gorai.009G088600.11|PACid:26769328	MEFWGIEVKSGQPIKADPGANYVIHLSQASLGESKNKAESVPLYVNVDGKKLILGTLSHQSCPQLSFDLVFDEEFELSHNWKNGSVYFLGMSSEEESEEEEDEELPVAAAAAAAVNGKAKPDAKTAKANAGKPDAVKQSGKIAEPSNNRKSEDEDDDDESEDESGSDEEDDSDDDDESDETCRVKQEEAC*
>Gorai.006G109300.1|PACid:26830800	MEFWGIEVKAGQPIKTDPGASHVIHLSQATLGESKNKAESVPLYVNVNGKKLVLGTLSHQNCPQLCFDLVFEQGFELSHNWKNGSVYFLGYKAFVPEEGSDDEFDSEEESSEDEELPVAAENGKAKTDAKTAKANAGKPDAVKQAVKIAEPSNSKKNEDDDDDSDSEDGSGSDDEDDSEDEDEEMSVDESSDEDEETPKKVESSKKRPAEAATPVSAKKAKPAATPQKTDGKKGGHTATPHPSKQAGKTSGKSPKSGGQFSCGSCSKSFGSEGGLESHKKAKHGGK*
>Gorai.007G371300.7|PACid:26783157	MEFWGAEVKSGQSFEVELEDDGSRILHISQAALGEVTSDNKKEKGNGTACIYLKFNNEKFVIGTLSHDKFPQMPLDLALHSKFELSHTWKNGSVYFTGYYVDTPQGSSESEEELPEPIVNPVKPHATISDPTTSKQVKIVEPKKAEDSSDDEDEDDTSTEDEMSSEDQEPGMLVNGENESDNDTDSDEDDSEEESSDEDPETPETEKAGPSKKRSAESATKTPAPEKKAKLVTPQKTGTFPLLYVLFLRC*
>Gorai.007G371300.8|PACid:26783156	MEFWGAEVKSGQSFEVELEDDGSRILHISQAALGEVTSDNKKEKGNGTACIYLKFNNEKFVIGTLSHDKFPQMPLDLALHSKFELSHTWKNGSVYFTGYYVDTPQGSGSESEEELPEPIVNPVKPHATISDPTTSKQVKIVEPKKAEDSSDDEDEDDTSTEDEMSSEDQEPGMLVNGENESDNDTDSDEDDSEEESSDEDPETPETEKAGPSKKRSAESATKTPAPEKKAKLVTPQKTDGKKVGGHTATPHPSKEARKASATTGQVNQSAKPGGSSFPCKSCGRSVPYYGGIKKHLVL*
>Gorai.007G371300.1|PACid:26783154	MEFWGAEVKSGQSFEVELEDDGSRILHISQAALGEVTSDNKKEKGNGTACIYLKFNNEKFVIGTLSHDKFPQMPLDLALHSKFELSHTWKNGSVYFTGYYVDTPQGSGSESEEELPEPIVNPVKPHATISDPTTSKQVKIVEPKKAEDSSDDEDEDDTSTEDEMSSEDQEPGMLVNGENESDNDTDSDEDDSEEESSDEDPETPETEKAGPSKKRSAESATKTPAPEKKAKLVTPQKTDGKKVGGHTATPHPSKEARKASATTGQVNQSAKPGGSSFPCKSCGRSFGSENALQSHSKAKHGIAV*
>Gorai.007G371300.2|PACid:26783155	MEFWGAEVKSGQSFEVELEDDGSRILHISQAALGEVTSDNKKEKGNGTACIYLKFNNEKFVIGTLSHDKFPQMPLDLALHSKFELSHTWKNGSVYFTGYYVDTPQGSESEEELPEPIVNPVKPHATISDPTTSKQVKIVEPKKAEDSSDDEDEDDTSTEDEMSSEDQEPGMLVNGENESDNDTDSDEDDSEEESSDEDPETPETEKAGPSKKRSAESATKTPAPEKKAKLVTPQKTDGKKVGGHTATPHPSKEARKASATTGQVNQSAKPGGSSFPCKSCGRSFGSENALQSHSKAKHGIAV*
>Gorai.002G242800.8|PACid:26792850	MEFWGAEVKSGQNFEVELEDDGSRILHLSLVALGEGTGDNKKVKAKETICLYLKFKNEKFLVGTLSQEKCPQIALDLVLHDKFELSHTRKNGSVYVTGYYVGTSQGSDTESEEDLLEPTMNLVQSVPAASDPTTTEQVTIVSSDKDEESSEEQEPRMLVNGENDSDDADSDEDDSDDADCDYHPDIDDADGNEDDGEEDSSDEDKKTPEKEPRMLVNGENDSDDADSDEDDGEEDSSDEDQKTPEKAGPSRKRPAMSSMKTPAAPKKKAKLVTPQKTGRFSLPSLPL*
>Gorai.002G242800.1|PACid:26792851	MEFWGAEVKSGQNFEVELEDDGSRILHLSLVALGEGTGDNKKVKAKETICLYLKFKNEKFLVGTLSQEKCPQIALDLVLHDKFELSHTRKNGSVYVTGYYVGTSQGSDTESEEDLLEPTMNLVQSVPAASDPTTTEQVTIVSSDKDEESSEEQEPRMLVNGENDSDDADSDEDDSDDADCDYHPDIDDADGNEDDGEEDSSDEDKKTPEKEPRMLVNGENDSDDADSDEDDGEEDSSDEDQKTPEKAGPSRKRPAMSSMKTPAAPKKKAKLVTPQKTGRFSLPSLPL*
>Gorai.002G242800.3|PACid:26792852	MEFWGAEVKSGQNFEVALEDDGSRILHLSQVALGEGTDDNKKEKGKETICLYLKFKNEKFVVGTLSQEKCPQIALDLVLHDKFELSHTGKNGSVYVTGYYVDTSQGSDTESEEDLPEPTMNLVKSEPAASDPTTTKQVKIVEPKKDDDSSDEDEESSEEQEPRMLVNGENDSDDADSDEDDGEEDSSDEDQKTPEKAGPSRKRPAKSSKKTPAAPKKKAKLVTPQKTVHSGGDSKKAGGHTATPHPSKKAGKTSAVAAQVTQTPTSSGFIPLQVLQQIIWL*
>Gorai.002G242800.4|PACid:26792853	MEFWGAEVKSGQNFEVALEDDGSRILHLSQVALGEGTDDNKKEKGKETICLYLKFKNEKFVVGTLSQEKCPQIALDLVLHDKFELSHTGKNGSVYVTGYYVDTSQGSDTESEEDLPEPTMNLVKSEPAASDPTTTKQVKIVEPKKDDDSSDEDEESSEEQEPRMLVNGENDSDDADSDEDDGEEDSSDEDQKTPEKAGPSRKRPAMSSMKTPAAPKKKAKLVTPQKTGRFSLPSLPL*
>Gorai.002G242800.5|PACid:26792854	MEFWGAEVKSGQNFEVALEDDGSRILHLSQVALGEGTDDNKKEKGKETICLYLKFKNEKFVVGTLSQEKCPQIALDLVLHDKFELSHTGKNGSVYVTGYYVDTSQDTESEEDLPEPTMNLVKSEPAASDPTTTKQVKIVEPKKDDDSSDEDEESSEEQEPRMLVNGENDSDDADSDEDDGEEDSSDEDQKTPEKAGPSRKRPAMSSMKTPAAPKKKAKLVTPQKTGRFSLPSLPL*
>Gorai.002G242800.2|PACid:26792855	MEFWGAEVKSGQNFEVELEDDGSRILHLSLVALGEGTGDNKKVKAKETICLYLKFKNEKFLVGTLSQEKCPQIALDLVLHDKFELSHTRKNGSVYVTGYYVGTSQGSDTESEEDLLEPTMNLVQSVPAASDPTTTEQVTIVSSDKDEESSEEQEPRMLVNGENDSDDADSDEDDGEEDSSDEDQKTPEKAGPSRKRPAMSSMKTPAAPKKKAKLVTPQKTGRFSLPSLPL*
>Gorai.002G242800.6|PACid:26792856	MEFWGAEVKSGQNFEVALEDDGSRILHLSQVALGEGTDDNKKEKGKETICLYLKFKNEKFVVGTLSQEKCPQIALDLVLHDKFELSHTGKNGSVYVTGYYVDTSQGSDTESEEDLLEPTMNLVQSVPAASDPTTTEQVTIVSSDKDEESSEEQEPRMLVNGENDSDDADSDEDDGEEDSSDEDQKTPEKAGPSRKRPAMSSMKTPAAPKKKAKLVTPQKTGRFSLPSLPL*
>Gorai.002G242800.7|PACid:26792857	MEFWGAEVKSGQNFEVALEDDGSRILHLSQVALGEGTGDNKKVKAKETICLYLKFKNEKFLVGTLSQEKCPQIALDLVLHDKFELSHTRKNGSVYVTGYYVGTSQGSDTESEEDLLEPTMNLVQSVPAASDPTTTEQVTIVSSDKDEESSEEQEPRMLVNGENDSDDADSDEDDGEEDSSDEDQKTPEKAGPSRKRPAMSSMKTPAAPKKKAKLVTPQKTGRFSLPSLPL*
>Gorai.002G242800.9|PACid:26792858	MEFWGAEVKSGQNFEVELEDDGSRILHLSLVALGEGTGDNKKVKAKETICLYLKFKNEKFLVGTLSQEKCPQIALDLVLHDKFELSHTRKNGSVYVTGYYVGTSQGSDTESEEDLLEPTMNLVQSVPAASDPTTTEQVTIVSSDKDEESSEEQEPRMLVNGENDSDDADSDEDDGEEDSSDEDQKTPEKAGPSRKRPAMSSMKTPAAPKKKAKLVTPQKTGRFSLPSLPL*
>Gorai.002G243000.1|PACid:26794789	MCCMGSKLLNYRRNLLSVFSFLSSFSPFSFLQILCWISVLIKLIIKKGGKRRNFILGNFFSKKKTRKNPNFTSLTLSMEFWGAEVKSGQNFEVELEDDGSRILHLSQVAVGEGTGDNKKLKRKETICLYLKFKNEKFFVGTLSLEKCPQIALDLALHDKFELSHTRKNGSVYFTGYYVGKSQGSDTESEEDLLEPTINLVKSVPAASDPTTTEQVTIVSSDEDEEPSDEQEPCMLVNGENDSDDAGSDEDDGEEDSSDEDQNTPENAGLSRKRPAKSSMKTPAAPKKKAKLVTPQKTVHSGADSKKAGGHTTTPHPSKKAGKTSAAAAQATQTPTSSGSIPLQVHHHIFWR*
>Lus10009391|PACid:23142614	MRNNNNRTIEKSTSRKNKLTERAVSFHGSDHITSMNPTPSSDPKLRRPKTLPDLRRNLAAGSIVSASDIRPLKLTKLLLNVTVQGSVGAVQVLAPPESSVGDLISIVVRQYNKEGRRPVIAGDCSRFDLHYSQFSLESVEVKAGQPLSVTPDDDFVLHLSQTTLGESKNGKDTESMLLSVTVDGKKIVLGTLSSEKFPQLAFDLVFEREFELSHNRKGGSIYFTGYKSLPDDEEYPFLLTSRFCFFMICFELVLDTESWIALCFVTDISSSDEEDNHMMGNINAEKPKLEALKPEAAKPITKPAEEPAKIQTESSEDDSSDDDKDDSDDVSGEDVSGEDNSDDSNDSDGSDSEEEEEDEETPKKPSSKKRSANDFGIKNPVPNKKAKQATL*
>Lus10009390|PACid:23142630	MASMMFWGVEVKAGEPLKVTLEDDFILHLSQAALGESKKGKTESATLSVTVDGKKLVLGTLSAENIPQMQFDLVFEKEFELSHNWKSGKFESEDEEDIPMTGVDNGRVEKAKPAPAKAAAAKPEAPKMKVKQVVPAKPPTPESGDDDSEDSDGEDDDEDGSSEDESGEEMSGDDSEDEDDSEEEEETPTPKKPESGKKRANGSAQKTPVPNKKAKASATTTPQKTDGKKAGHTDTPHPAKKDGKSAAKTQTPKSAGSVTCKSCDRTFGSDAAMQSHAKAKHSAAK*
>Lus10020542|PACid:23172323	MASMMFWGVEVKAGEPLKVTPDDDFILHLSQAALGESKKGKAESATLSVTVDGKKLVLGTLSAENIPQMQFDLVFEKEFELSHNWKSGSVFFTGYKSVLPDDEYPFFSICFEIL*
>Lus10020543|PACid:23172342	MLSIEFWGVEVKAGQPLTVTPGDDFLLHLSQAALEESKKGKDAESVLLSVTVGGKKLVLGTLSSEKFPQLALDLVFETEFELSHNRKGGNISSSDEEDNQMMGNINAEKPKLEALKPEAAKPITRPAEEPAKLQTESAEDDDSSDDDEDDSDDVSGEDVSGEDGSDDSDDSDSEEEDEDETPKKPESGKKRSANDSGIKTPVPNKKAKQATPQKTDGKKGGHTDTPHPVKKDGKPAAASKPTKTAKPRRFG*
>Lus10003376|PACid:23175226	MKFWGVEVKSGETLEVQCADNFILHLSQAALGECKKDKGNGSICLYVTIGGKKLVLGTLSSENVPQLSFDLVFERDFQLSHSGKNGSVHFIGYKNLIQTERISPLLLLMVIIALPIGKMVMQFCVSVYVTFCCFLAGAPVSHSSEIKPAKEKEKPSSSGTKKVKIVEPNKDDTTTDEETDDSSDDDDDLSDDDHPADKVKLIKAESTSDDEDEDDSDDSEDTDEEEEDVTEKNVKKGSTIKKRPGPETSTPVPNKKAKMVTPQKTGIPPFWCLAL*
>Lus10002846|PACid:23181333	MVNVATDGAILQHSSFQFSFQSRVEVKSGDSLEVKCHDNFILHLSQAALGECKKDKGNGSVCLYVTIGGKKLVLGTLSSENAPQLSFDLVFERDFQLSHSGKSGSVHFIGYKAPQAEYPFSAAQYIVTQPLAIIFPFVYLLSCAPVSHKSEIKPAKEEKEKPSSSGTKKVKIVEPNKDDTTDEESDEDDDDLSDDDDQADDDKGKLIKAASSSDDEDDEDSIDEEDTDEEEEVMEKKPKKDSTSKKRPGPETSNPVPNKKAKMVTPQKTENSIQLSLQVARRPVNTKQHHTLPSRLRRHLPTVIRNYTFASRATGKSLTPFPFNLLKSSRLGNTLSLSLHLFIIRPVGQVVRYGFRFGFSLKGKAQRWEVRRV*
>MDP0000156617|PACid:22636419	MDLKGQWRCHALNYCCTLNNDPVFIGLGVEVKAGEPLKVVPEESSVIHLSQATLGELKKGGDQCVIHVKVGNQKLVLANLSSDKIPQIPFDLVFDKEFELSHNLKSGSVHFCGCSIVGPGWVEHPKIGNKEVFKTFGSCTYCFWDEKFFLHCFLDYLLCSAATESDEEDQSDSEEDLPLNFTDNGKCCTWTSLNFPAGICCKVVAAKPAPPKTNAVKPESSGKQKVNIVEPIKDEDDSDDSDDIGDSDDDDDDRSSDEDMLGADSSDEDDDDSEEEEETPTPKKNSKKRPNESTPKTPVSAKKAKQVTPQKTDGKKGAHTATPHPAKKGGKTPATSDKSKPQTPKSAGGDHSCKPCNKSFNSDGALSSHKKAKHGAK
>MDP0000362243|PACid:22667454	MEFWGVEVKAGEPLKVVPEESYVIHLSQATLGELKKGGDQCVIHVKVGNQKLVLANLSSDKMPQIPFDLVFDKEFELSHNLKSGSVHFCGYQTYIANESDEDQXDFDSESEEDLPLNFTGNGNIVEAKPAPPKTNTVKPESSGKQKVKIEEPIKDEDDSDDSDEDDSDDDESSDEDMLGADSSDEDEEDSEEEEDTPTPKKDSKKRPNESAPKTPVSAKKAKQVTPQKTDGKKGAHTATPHPAKKGGKTPQTPNSAGGDHSCKTCSKSFNSDGALSSHNKAKHGAKX
>MDP0000362244|PACid:22679263	MEFWGVEVKAGEPLKVVPEESYVIHLSQATLGELKKGGDQCVIHVKVGDQKLVLANLSSDKMPQIPFDLVFDKEFELSHNLKSGSVHFCGYQTYIANESDEDQXDFDSESEEDLPLNFTGNGNIVEAKPAPPKTNTVKPESSGKQKVKIEEPIKDEDDSDDSDEDDSDDDESSDEDMLGADSSDEDEEDSEEEEDTPTPKKDSKKRPNESAPKTPVSAKKAKQVTPQKTDGKKGAHTATPHPAKKGGKTPQTPNSAGGDHSCKTCSKSFNSDGALSSHNKAKHGAKX
>MDP0000262886|PACid:22671815	MAHQSHFEEDICLTRSCSMEFWGVEVKAGEPLKVVPEESYVIHLSQATLGELKKGGDQCVIHVKVGDQKLVLANLSSDKMPQIPFDLVFDKEFELSHNLKSGSVHFCGYQTYIANESDEDQSDFDSESEEDLPLNFTGNGNIVEAKPAPPKTNTVKPESSGKQKVKIEEPIKDEDDSDDSDEDDSDDDESSDEDMLGADSSDEDDEDSEEEEDTPTPKKDSKKRPNESAPKTPVSAKKAKQVTPQKTDGKKGAHTATPHPVKKGGKTPQTPNSAGGDHSCKTCSKSFNSDGALSSHNKAKHGAK
>MDP0000289428|PACid:22645767	MSSSDGKIHPVSSNGNIKENPFKIFVGYDPREDLAYELADIKELRDLIDXKYAIMCVQHDYTPKETTKMDGAVQTVYPRKNWSSMVLYNCGHPKNKVLTPEVVNKETGAFLHRFQWLEDNEIGSIPFVWNFLEGHNKVVENDPQTQPKAVHYTRGGPWFEAWKHCEFADLWLNEKEEYEIKELLLALYTPHGLLAAKKHTRTKTCAEVKSGQSLVVDPGEKLLHLSQACLDDLKKAKGGDPISLFAKVGDLKLVLGFLSAEKSPQLMFDIVFDEKFELSHNWKNGSVHFTGYKSIWLAGKAKVNVTEVAKKPXKSEQKEASSDDDDEFVGHQALAEGDSSKDFDESDDDSDSDDDSEEDEETPKKADVGKKRPAESSKTPANDKKPKFVTPEKIGSRKG…
>cassava4.1_013369m|PACid:17973554	MEFWGVEVKAGEPLKVTPELDRIIHLSQAALGESKKEKGNESVPLFLKIDDKKIVLGTLSPEKIPQLSFDLVFEREVELSHNWKNEDSEDEEPFPLINADNGSVQLQVENAKPSKGKSTDAKPDASAKQKAKPVEPSKEAKAEDDSDDDDSDEDDDEDDSDDEEGDSDEEMSVDSEKENDSDSEYEETPKKPEKGKKRSNDSATKTPVPAKKIKSDTPQKTDGKKGGHTATPHPAKGKAAANGSNAKAQTPKSGGQFACKTCDRSFGSDAALQSHSKAKHGGK*
>cassava4.1_012243m|PACid:17979097	MEFWGTEVKSGEPLVVEIGGDFILHLSQACLGEVKKDKGNESVCLYVKVNDKKYVLGILSPEKFPQISFDLVFEKDVELSHNWKNGSVYFSGYKIAQAESDDYSEPEFEIEEDLPVANNNGKPQLESKKAKSPAEKTKPSSSEPKQKVKIIEPQKEDKPKEETDESSDDSSDDDDSTDDQDMVANGEDEEDAESDDEDDESDDEDDESDDEDEEEPTRLKAEQGKKRSAEPAKKVPVADKKAKLVTPQKTEGKKVVGHVATPHPSKQTVKTPANNDQKKDQTQKSFACVSCNRSFGSENALQSHTKAKHSAAQ*
>cassava4.1_013167m|PACid:17991776	MEFWGIEVKAGEPVKVTPDPETIIHLSQAALGESKKGNESVPLFLKIDDKKIVLGTLSPENIPQLPFDLVFEREVELSHNWKSGSVYFCGYKKEDSEDEEPFPLMNADNGNVQPVVENTKPAKAKANVSKPDSSVKQKAKPVDPKKEIKAEDESDDDESDEQDSSDEEGDSDEEMSEDSEEEGDSESEDEETPKKAEKGKKRPNESATKTPVPSKKIKSVTPQKTDGKKGGHTATPHPAKGGGKAAANGSNTKAQTPKSGGQFACKSCERSFASDVALQSHSKAKHGGK*
>cassava4.1_013805m|PACid:17991777	MEFWGIEVKAGEPVKVTPDPETIIHLSQAALGESKKGNESVPLFLKIDDKKIVLGTLSPENIPQLPFDLVFEREVELSHNWKSGSVYFCGYKKEDSEDEEPFPLMNADNGNVQPVVENTKPAKAKANVSKPDSSVKQKAKPVDPKKEIKAEDESDDDESDEQDSSDEEGDSDEEMSEDSEEEGDSESEDEETPKKAEKGKKRPNESATKTPVPSKKIKSVTPQKTDGKKGGHTATPHPAKGGGKAAANGSNTKAQTPKSGGQFACKSCERCV*
>mgv1a011305m|PACid:17683893	MEFWGVEVKAGQTLKIHPEEGKLIHISQAALGEVKDVKGAKNVPLRLRIDLKNFIIGSLAAEDRTQLMFDLVFEKDFELSHDWKNGSVFFIGYIADDPTDGDEFSDEDDEEEEEHEHVHTGKCDHKPAEVKAKKEAPAKPVLTKLESDSDDDEIDSDDSDEEMAVLGEDDVSDLSGDDSEDGSSSEEEELPKGKQAKKRPAEPAQQIPAPAKKAKAATPDNKQGNKKGQNATPPSKAAAGKMPAGNNKSNEKSPKSAGQSANKSGKKNFPSGKAQVSHSKGKHGGK*
>mgv1a011394m|PACid:17683894	MEFWGVEVKAGQTLKIHPEEGKLIHISQAALGEVKDVKGAKNVPLRLRIDLKNFIIGSLAAEDRTQLMFDLVFEKDFELSHDWKNGSVFFIGYIADDPTDGDEFSDEDDEEEEEHEHVHTGKCDHKPAEVKAKKEAPAKPVLTKLESDSDDDEIDSDDSDEEMAVLGEDDVSDLSGDDSEDGSSSEEEELPKAKKRPAEPAQQIPAPAKKAKAATPDNKQGNKKGQNATPPSKAAAGKMPAGNNKSNEKSPKSAGQSANKSGKKNFPSGKAQVSHSKGKHGGK*
>mgv1a010981m|PACid:17689962	MEFWGAEVKGGEPFTVLPDDGMVLHLSQACLGEVKNGKTNEPVYLFIHVNGKKLVLGTLFTEKLPQQQFDLVFDQEFQISHNWKSGSVYFYGYMANNGYEEESAGESDSESSEEEEEELPVQVQNNGKAKQEKPVEAVKANAAKEKKTDAVKANAGKQKVKIVEPEKDESSDDDLMSDDDDSEDSDDSEDESGESDEETPKKAEPSKKRAAESATKTPVQDKKAKVTPQKTDGKRVSGHVATPHPAKKADKTPKPNQQTPKSGGSSSITCKSCSKGFGSEKALESHSKAKHGDKK*
>mgv1a011054m|PACid:17689963	MEFWGAEVKGGEPFTVLPDDGMVLHLSQACLGEVKNGKTNEPVYLFIHVNGKKLVLGTLFTEKLPQQQFDLVFDQEFQISHNWKSGSVYFYGYMANNGYEEESGESDSESSEEEEEELPVQVQNNGKAKQEKPVEAVKANAAKEKKTDAVKANAGKQKVKIVEPEKDESSDDDLMSDDDDSEDSDDSEDESGESDEETPKKAEPSKKRAAESATKTPVQDKKAKVTPQKTDGKRVSGHVATPHPAKKADKTPKPNQQTPKSGGSSSITCKSCSKGFGSEKALESHSKAKHGDKK*
>mgv1a019892m|PACid:17673658	FALSLSLSLSRSLTEMEFWGVEVKSGEPLKVVPGDGMVVHLSQACLGELKKEKGNGSVYLFLNVDGEKLVLGTLFPDKLPQQQFDLVFDRDFELSHNLKTGSEDDSSSEEDIPSNIANNGKPESNAKPAKPEEPKKAVAAKEKESIAGKKKVTTVEANKDVKPQEDDETSSSDYDISSDTDDPEDSDMDDSSDDSDDSSDEETPKKAETSKKRPLESATKTPVPDKKAKATPQKTDGKKGSAHVDTPHPGKQAGKTPANNKPKQQTPKSAAAHSCNSCEKKFGSEKALESHSKAKHAGGK*
>Medtr4g055440.1|PACid:23048750	MDRPMEFWGVEVKAGQSVKVDPNDQCTGYIHISQVALGEGKKGEASESVVLYLKVADMKFVIGTLTKDSFPQTTLNIVLDGESELSHNSKGASVHFSGYKLICGGDDDDSDSSDSEPELAPLVDRAQALKAANSGKPAEPEEESESDFSGSDISINEESDTEESESEEETPASESEEETPAKKVDEGKNKKRTNETGSQTPVPTKKAKDATPEKTDGKKSVHIATPHPMKKGGKTPQNAAKDQSPISKKPATTKSGQQNKKSKQDRR*
>Medtr4g055450.1|PACid:23051203	MEPLSEFWGVEVKVGQSVKVDPNDLCEGYIHISQVALGEVKKDKDTIPQIAMDIFLDDESELSHNSKNATVYFSGYKAFRIDNADDFDSDSSDNDPELAPLRKRVESKAQAAKEAAKSGKPIAETGALAKKVKIVDPKTGNIVDPEKYEEISEDEPDSDFYVDDHSISDEIDTDNDENVPEALAKKVAASAINAEINTDNYDTDLSDTDTTDSDGDEETPAKKVEAPQASVLTYIAKNATHENIDTDTSDSDTTDSSDEETPAKKVDQGKNRERSNEALSQTLVLTKKAKIATPVKTDDKKYVHIATPHPMKKGGKTSQNAAKDQTSNSSKSASFKAGQQNNKSKQGRQ*
>ppa009583m|PACid:17665471	MEFWGVEVKAGEPVKYVPVDGKVVHLSQACLGETKKGADQGVISVKIDDKKFVLGTLSSDKFPQLFLDLVFEKEFELSHNLKSGSVHFCGYQTLIGEDEEGDSEFDSSDEDVPMEITQNGMPAPSKTNTVKPEASEKQKVKIEEPSNDDDDDSDDSSSEDGLGGFEDSSDEDDDSDEDDDATDEDDEETPTPKKASKKRPNESASKTPVPAKKAKQVTPQKTDGKKAAHTATPHPAKKGGKTPATGDKAKPQTPKSVGEHSCKPCSKSFNSDGALQSHNKAKHSAK*
>ppa009501m|PACid:17663922	MEFWGVEVKSGQSVSVEPKNKVVHLSQVCLDDVKKAKGSNPISLFVKTGNHKLVLGILSAEKFPQLPLDFFFGEKFELSHNWKNGSVHFTGYKSLSNTGDNSDSEEDVALTVVDNGKPKVSTEDAKKAIKSEQKEASSDDDESDDEEVGAVQTKVKFGEGSSEDEDESGDDDDDDADSEDETDDSEEEDEETPKKADVSKKRPAESTKSIANNKKAKFVTPEKTDSKKGSVHIATPHPAKQAGKKPATSDQSKQQAPKSGGTFNCQSCNRSFNSDGALQSHTKAKHSAAK*
>ppa009356m|PACid:17663921	MEFWGVEVKSGQSVSVEPKNKVVHLSQVCLDDVKKAKGSNPISLFVKTGNHKLVLGILSAEKFPQLPLDFFFGEKFELSHNWKNGSVHFTGYKSLSNTGDNSDSEEDVALTVVDNGKPVISGKPKVSTEDAKKAIKSEQKEASSDDDESDDEEVGAVQTKVKFGEGSSEDEDESGDDDDDDADSEDETDDSEEEDEETPKKADVSKKRPAESTKSIANNKKAKFVTPEKTDSKKGSVHIATPHPAKQAGKKPATSDQSKQQAPKSGGTFNCQSCNRSFNSDGALQSHTKAKHSAAK*
>Pp1s183_93V6.1|PACid:18073764	MDFWGVEVPAGKPISCSPGEGMYLHVSQVALGESKVKGGKGNDRVVLKVQVDDSEVVLGTLSEGKCDQMQLDLVFDREFKVSHNSSSSSVYICGYRTEGPEEHGSEDEDEDEDEEDGALAVATIPVESNGSKIIKEVTDKAATDVAKVVEKAMQDKSLKKQVVPDGDSDEEDDEEDSDDALKGTPTAPPPTPVSEKKAGPHQCTGCDRTFTTESAMSQHIAAKHKS
>Pp1s183_93V6.2|PACid:18073763	MDFWGVEVPAGKPISCSPGEGMYLHVSQVALGESKVKGGKGNDRVVLKVQVDDSEVVLGTLSEGKCDQMQLDLVFDREFKVSHNSSSSSVYICGYRTEGPEEHGSEDEDEDEDEEDGALAVATIPVESNGSKIIKEVTDKAATDVAKVVEKAMQDKSLKKQVVPDGDSDEEDDEEDSDDDMDEDEDDEGDEDEDDSDDSDESEEEELAIETAKAGKKRAAAEVATKDVEKKSKMDVTPKSAPGSRGKKGDKGGQVTPVTKEAPKTPTDKGVKLAKALKGTPTAPPPTPVSEKKAGPHQCTGCDRTFTTESAMSQHIAAKHKS*
>Pp1s183_93V6.3|PACid:18073762	MDFWGVEVPAGKPISCSPGEGMYLHVSQVALGESKVKGGKGNDRVVLKVQVDDSEVVLGTLSEGKCDQMQLDLVFDREFKVSHNSSSSSVYICGYRTEGPEEHGSEDEDEDEDEEDGALAVATIPVESNGSKIIKEVTDKAATDVAKVVEKAMQDKSLKKQVVPDGDSDEEDDEEDSDDDMDEDEDDEGDEDEDDSDDSDESEEEELAIETAKAGKKRAAAEVATKDVEKKSKMDVTPKSAGKQAAAEYWQSLIVAGSQAPGSRGKKGDKGGQVTPVTKEAPKTPTDKGVKLAKALKGTPTAPPPTPVSEKKAGPHQCTGCDRTFTTESAMSQHIAAKHKS*
>Pp1s59_160V6.1|PACid:18060094	MEFWGVEVPPGKPTSCPPGDGMHLHVSQAALGKSKAKSGKENERVILKVLVDDSEIVLGTLSEGKCDQMQLDLVFDREFKVSHSSSSSSIYLCGYRTECPEEYDSEDEHEDEEEDDEEDANVPAAVPIEHKAGKVITEVAGKAATAAANAVQKAVKKQVVQDDVSDEEDDEEDSDDDMDEEDDEDESDESEEEELKVEAPKAEKKRAAAEPATKVVEKKSKTDASPKPASGSGGKKGVKGGQAMPVANETPKTPTDKGVKPAKTPKGTPTAPPTTPVSEKKSGQYKCTGCDRTFTSELSMSQHIAAKHKA*
>Pp1s59_160V6.2|PACid:18060095	MEFWGVEVPPGKPTSCPPGDGMHLHVSQAALGKSKAKSGKENERVILKVLVDDSEIVLGTLSEGKCDQMQLDLVFDREFKVSHSSSSSSIYLCGYRTECPEEYDSEDEEEDDEEDANVPAAVPIEHKAGKVITEVAGKAATAAANAVQKAVKKQVVQDDVSDEEDDEEDSDDDMDEEDDEDESDESEEEELKVEAPKAEKKRAAAEPATKVVEKKSKTDASPKPASGSGGKKGVKGGQAMPVANETPKTPTDKGVKPAKTPKGTPTAPPTTPVSEKKSGQYKCTGCDRTFTSELSMSQHIAAKHKA
>Pp1s7_389V6.1|PACid:18051703	MLAASTGVLLFSSDIRLLFFSSAAMEFWGVEVRAGKPTQCSPGEGMYLHVSQAALGESKAKGGKGSERVVLKVHVDGSDIVLGTLAEGRCDQMPLDLVFDSDFSVSHSSSSSSIFLCGYRTEGPREYDSEDEDEEEDEEDEDEEDAGVPVAVPIKANGAAAEMLSKVTDKAAAAVANAIAKGIEKKVVKKQVIQDDSSDEEDDSEDSDDSDEDDGMGHPFVSDLASESDDEFDAGDDDSDEDMDEDDDDDDDDEDDEDDESEEEELKIETPKAGKKRPAAEPLKVADKKSKTDSSPLQAAAAKGTKGEKQVTPSKDAPKTPTDKGAKAKAPKGTPTAPPTTPVSEKKFGQYKCTGCDRTFTTESAMSQHVAAKHKA
>Pp1s7_389V6.2|PACid:18051704	MLAASTGVLLFSSDIRLLFFSSAAMEFWGVEVRAGKPTQCSPGEGMYLHVSQAALGESKAKGGKGSERVVLKVHVDGSDIVLGTLAEGRCDQMPLDLVFDSDFSVSHSSSSSSIFLCGYRTEGPREYDSEDEDEEEDEEDEDEEDAGVPVAVPIKANGAAAEMLSKVTDKAAAAVANAIAKGIEKKVVKKQVIQDDSSDEEDDSEDSDDSDEDDGMGHPFVSDLASESDDEFDAGDDDSDEDMDEDDDDDDDDEDDEDDESEEEELKIETPKAGKKRPAAEPLKVADKKSKTDSSPLQAAKGTKGEKQVTPSKDAPKTPTDKGAKAKAPKGTPTAPPTTPVSEKKFGQYKCTGCDRTFTTESAMSQHVAAKHKA*
>Potri.009G149400.1|PACid:26986105	MSSMEFWGVEVKAGEPLKVEPKDFCMIHLSQAALGESKKGNESVPLFVKFDEKKLVLGTLSPENIPQLSFDLVFEKEFELSHNWKKGSVFFCGYQVIPDDDASDFSGDEEDFEFAKADIMKAATAKDKAAKPEKPKATLVEPSIDDDEDDSDEDDSDEDGDSEEGMSLDEDSDDESDSEDEETPKKAETSKKRATDSATKTPVSSKKAKTATPLKTDAKKAGQVTPHPAKGKAAANGNSSKSPKSGGNFSCKSCDKYVHKQHSRKKVPVSSLSLSDLIG*
>Potri.009G149400.2|PACid:26986106	MSSMEFWGVEVKAGEPLKVEPKDFCMIHLSQAALGESKKGNESVPLFVKFDEKKLVLGTLSPENIPQLSFDLVFEKEFELSHNWKKGSVFFCGYQVIPDDDASDFSGDEEDFEFAKADIMKAATAKDKAAKPEKPKATLVEPSIDDDEDDSDEDDSDEDGDSEEGMSLDEDSDDESDSEDEETPKKAETSKKRATDSATKTPVSSKKAKTATPLKTDAKKAGQVTPHPAKGKAAANGNSSKSPKSGGNFSCKSCDKAFGTDGALKSHSQAKHGAK*
>Potri.004G188800.1|PACid:26990894	MSSMEFWGVEVKAGEPLKVEPKDFYMIHLSQAALGESSKKGNESVPLFLKLDEKKLVLGTLSPDKIPQLSFDLVFEREFELSHNWKNGSVFFCGYQAAIPENDSDFSDDGDEIPFEKVENVKFATGTDKAAKPEKPKANPVVPSKDDESDDDDSDDDSDEDDSGDGSEGMSLEEDLDDESDSEDEETPKKAEQSKKRTSDSAIKTPVSSKKAKTATPQKTDGGKAGQVTPHPAKGKAASNGNNPKTPKSGGNFSCKSCERSFGSDGALKSHSQAKHGDK*
>Potri.004G188800.2|PACid:26990895	MSSMEFWGVEVKAGEPLKVEPKDFYMIHLSQAALGESSKKGNESVPLFLKLDEKKLVLGTLSPDKIPQLSFDLVFEREFELSHNWKNGSVFFCGYQAAIPENDSDFSDDGDEIPFEKVENVKFATGTDKAAKPEKPKANPVVPSKDDESDDDDSDDDSDEDDSGDGSEGMSLEEDLDDESDSEDEETPKKAEQSKKRTSDSAIKTPVSSKKAKTATPQKTDGGKAGQVTPHPAKGKAASNGNNPKTPKSGGNFSCKSCER*
>Potri.004G188800.3|PACid:26990896	MSSMEFWGVEVKAGEPLKVEPKDFYMIHLSQAALGESSKKGNESVPLFLKLDEKKLVLGTLSPDKIPQLSFDLVFEREFELSHNWKNGSVFFCGYQAAIPENDSDFSDDGDEIPFEKVENVKFATGTDKAAKPEKPKANPVVPSKDDESDDDDSDDDSDEDDSGDGSEGMSLEEDLDDESDSEDEETPKKAEQSKKRTSDSAIKTPVSSKKAKTATPQKTGIF*
>Potri.006G116500.1|PACid:27006426	MEFWGVEVKGGEPLRVESGDGFILHLSQACLGEAKKDKGNESVCLFVNFDDQKLVLGTLSHEKIPQIPFDLVFEKDFELSHNLKNGSVFFSGYKVAQPESDSDEFISDGEEDLPVPVDNGKEEAKQPKPENENAAKPDSKQKVKIVEPNKDGKPKPENDDSSDEEDDSSDDGESSDDQAMMMANDEDESSEDEDDESDEDDDDSDDGDVKPPKKAEVGKKRSAESASKNPVPDKKAKFVTPQKTDLKKAGVHIATPHPSKQAAKTSANSQRKEQAQKSFSCNSCNRSFGSENALQSHSKAKHSAA*
>Potri.006G116500.3|PACid:27006427	MEFWGVEVKGGEPLRVESGDGFILHLSQACLGEAKKDKGNESVCLFVNFDDQKLVLGTLSHEKIPQIPFDLVFEKDFELSHNLKNGSVFFSGYKVAQPESDSDEFISDGEEDLPVPVDNGKEEAKQPKPENENAAKPDSKQKVKIVEPNKDGKPKPENDDSSDEEDDSSDDGESSDDQAMMMANDEDESSEDEDDESDEDDDDSDDGDVKPPKKAEVGKKRSAESASKNPVPDKKAKFVTPQKTGVHIATPHPSKQAAKTSANSQRKEQAQKSFSCNSCNRSFGSENALQSHSKAKHSAA*
>Potri.006G116500.4|PACid:27006428	MEFWGVEVKGGEPLRVESGDGFILHLSQACLGEAKKDKGNESVCLFVNFDDQKLVLGTLSHEKIPQIPFDLVFEKDFELSHNLKNGSVFFSGYKVAQPEYPFTQINFISDGEEDLPVPVDNGKEEAKQPKPENENAAKPDSKQKVKIVEPNKDGKPKPENDDSSDEEDDSSDDGESSDDQAEVGKKRSAESASKNPVPDKKAKFVTPQKTDLKKAGVHIATPHPSKQAAKTSANSQRKEQAQKSFSCNSCNRSFGSENALQSHSKAKHSAA*
>Potri.006G116500.5|PACid:27006429	MEFWGVEVKGGEPLRVESGDGFILHLSQACLGEAKKDKGNESVCLFVNFDDQKLVLGTLSHEKIPQIPFDLVFEKDFELSHNLKNGSVFFSGYKVAQPESDSDEFISDGEEDLPVPVDNGKEEAKQPKPENENAAKPDSKQKVKIVEPNKDGKPKPENDDSSDEEDDSSDDGESSDDQAMMMANDEDESSEDEDDESDEDDDDSDDGDVKPPKKAEVGKKRSAESASKNPVPDKKAKFVTPQKTGDFLSHCLSFLLKG*
>Potri.006G116500.2|PACid:27006430	MEFWGVEVKGGEPLRVESGDGFILHLSQACLGEAKKDKGNESVCLFVNFDDQKLVLGTLSHEKIPQIPFDLVFEKDFELSHNLKNGSVFFSGYKVAQPESDSDEFISDGEEDLPVPVDNGKEEAKQPKPENENAAKPDSKQKVKIVEPNKDGKPKPENDDSSDEEDDSSDDGESSDDQAMMMANDEDESSEDEDDESDEDDDDSDDGDVKPPKKLARRDPQNLLQKTLYLIRRLNL*
>Phvul.005G127600.1|PACid:27148977	MEFWGAEVKVGESVKVDPTEFEACIHLSQAALGEAKKEKPNEPVVVFLKVGEQKFVLGTLSREKIPQISLELVLEKEFELSHSSKNATVHFCGYKAYYSGDDSEEDEFTDSDEDIPLVNTENGKPEKKSEEVKAVGSKKPDAKAAAPSKKVKVVEPEKDKEDSDDDSDEDEAFGISDEEMDDADSDDSDEESGSDEDDDEETPPPKKADLGKKRPNESASKTPVSSKKAKNATPEKNDGKKTGNVGTPHSAKKGGKTPNSEAKSPKSGGLSCKSCSKSFNSDSGLQQHNKAKHGGQ*
>Phvul.011G090000.1|PACid:27151103	MDSPMEFWGVEVKVGQTVKVDPMDPVSAYIHISQVALGEAKKDKANEAVVLYLKVDGKKIVLGTLKRDDIPHLSLDLVLDSESELSHSSKSASVFVCGYKVLTDEGNVADFSDSEEDEEDLVLNGQENGKPVVKAEGAKVTKPAKSAPAAVASVKQVKTVDPKKDEEDDSDSDESDDDLDSDDESGTSDEMDDDSDSDEAGESDEETPVKKVDQSKKRPNVSASKSPPSSKKAKTATPEKTDGKKNVHVATPYPTKKGAKTPKSATKGQSPNSAGQLSCGPCKKSFSNEAGFQQHKKAKHGGQ*
>Phvul.001G186300.1|PACid:27163703	MEFWGVEVKSGQSLKVDPGDDKIIHLSNACLGDVTKAKGGELVALNVKFGNQKLVLGTLSSDKFPQISYDLIFEKEFELSHSWKNGSVFFTGFKAQSQSESDNDEDSDDFDEDIPVSAANGKHEFKVKNGVKLDEAKQKKIADPRKNEKAKEKDTNVEDEDSSESDDDDDSSEDKPTANGDIESSEGDEDSDDDDEEEEDEDGDDDESDEETPKKIEEGNKRKIESSKKTPVPEKKAKFVTPQKTG*
>428242|PACid:15412459	MEFWGVKVLPSKSIKCPVEDSSYLHISNAALGEVGSSAKNERVILRLKTQGEEIVLGTLIPGQRDHIALDLIISKSFQLSHNSSTLAVHFSGYRTEGSGELQELDREHDRGVRKENDGKEESSGSSYATGSKEDQNAIRENANSTKVRLAGNITAAYVRGKRVQRNFANEAALTQHNTAKHK*
>29991.m000642|PACid:16815260	MEFWGVEIKAGETLKVEPNPESLIHLSQAALGESKKEKGNESVPLYVKVDNKKIILGTLSQENFPQIAFDIVFEKEVELSHNWKNGSVYLSGYQTPLPEEDDMFSEEESDDEEPLPLVNADNGGIQLAGTQKAAAKSNIAKPESSTKQKAKPVQPSKAEEASDDDDESDDDDDDEDDDEDESDDEDESEEGMSVDEDSDDEGDSESEDEETPKKADKGKKRQNDSAVKTPVSSKKAKLITPQKTADGKKGGHTATPHPAKGAKASANGNTPKPQTQTPKSGGKFSCNSCERSFGSDAALQSHSKAKHSSK
>29092.m000449|PACid:16802270	MDDAFIHRNLLIVNANINSGIEVKSGESLVVECGGGFALHLSQACLGEVKKNKGNEPVFVSVKINDKKIVLGTLSCEKFPHLSFDLIFDQNFELSHNWKHGSVYFSEKPGSETKKPQPETEKAKPDSTGSKQKVKIAEPKKDEKPDNDSDDSTADEDESFDEDDSSDDKVLYDGEDEDSDESDDSSDEDEETPKTIEKGKKRPAESAKKTPLPDKKVKLVTPQKTDGKKASGHVATPHPSKKILKTPASSDQKKEQTQKSFPCTSCNRAFGSEAALQSHSKAKHSAA
>Solyc10g085560.1.1|PACid:27279497	MEFWGAEVKSGQPLSVQPGDDMVLHLSQASLGEVKKDKASEPVCLSVTIDGKKLVLGTLSLDKLPQQQFDLVFDRDFELSHNWKNGSVYFFGYKAANPFEEYPFLFFYFLFVSLTTIVCDTEEDVDEVEDESDEEIPLSIANNGKTEAKASAKDSASTKQKVRVIEFTKVDKAEDQDESTDESADEDDSMMGEDEEGDSDEDQSDESEEETPKKAEPSRKRPADSAAKTPVPDKKTKFLTPQKTDGKKGAVHVATPHPSKQAGKTPGNKPNQTPKSGGSLACKTCNRTFGSENALESHSKAKHSAGK*
>Solyc09g009030.2.1|PACid:27309066	MEFWGAEVKSGEPLTVQPGDGMVLHLSQASLGELKKDKSESACLSVNIDGKKLVLGTLNSEKVPQQQFDLVFDKDFELSHNLKSGSVYFFGYKATNPFDEEEDDEDDYDDSDEDIPLTLANSGKPDPKEAGKSNAGKDSASGKQKVRIVEPTKDDEDESSDDDGSDLGEDEDDSDESEEETPKKAEPAKKRKADSATKTPVTDKKAKLTTPQKTDGKKGGVHVATPHPSKQASKTPKSAGSHHCKPCNRSFGSEGALESHSKAKHSAGK*
>Solyc11g066840.1.1|PACid:27295095	MEFWGVTSLSHELCIGVEVKAGQTLKVKPELFKLIHISQAAIGEVKDVKEAKYVPLRLTVGDNKYVIGTLSAEDRPQLMFDLVFEKEFELSHGWKNGSVHFMGYSADDPSSEEIDSGDDVFSDEENVMEALNGKLEADVKDVKPDAKKSAPAKDEKNAKVAESKKETESDEDDDDSEDDSDDEDDSEDDSDDVPLGMDGPEGMDLSDDSEDDDDSEEDDDSEEETPKKVEQKKRPAPSPKVAPGSGKKAKQATPDNKSGGKKGPATPSAKQNGKPAFNGNNKPKTQSPKSGGQFSGNKSNNKNFSGQKNFKGKQGRK*
>PGSC0003DMP400003956|PACid:24382284	MEFWGVEVKAGQTLKVKPELFKLIHVSQAAIGEVKDVKEAKYVPLRLTVGDNSYVIGTLSAEDRPQLMFDLVFEKEFELSHGWKNGSVHFIGYTADDPCGDEIDSGDDVFSAEENVLEALNGKLEADVKDVKPDAKKSAPVKDEKNAKVAESKKEAESDEDDSDDSDDVPLGMEGMDFSGDSEDDDDSEEDDDSEEETPKKVEQKKRPAPSPKVAPGSGKKAKQATLDNKSGGKKGPATPFAKQNGKPAFNGNNKPKPQSPKSGGQFSGNKSNSKNFSGQKNFKGKQGRK*
>PGSC0003DMP400004809|PACid:24401183	MEFWGAEVKSGEPLTVQPGDGMVLHLSQASLGELKKDKSESVCLSVNIDGKKLVLGTLNSEKVPQQQFDLVFDRDFELSHNLKSGSVYFFGYKATNPFEEEEDDEDDYDESDEDIPLTLANSGKPEPKEAGKSNAGKDSASGKQKVRIVEPTKDDEDESSDDDDSEMGEDEDDSDDSEEETPKKAEPAKKRKADSATKTPVTDKKAKLTTPQKTDGKKGGGHVATPHPSKQASKTPKSAGSHHCKPCNRSFGSEGALDSHSKAKHSAGK*
>PGSC0003DMP400014739|PACid:24412674	MEFWGAEVKSGQPLSVQPGDDMILHLSQASLGEVKKDKGSEPVCLSVTIDGKKLVLGTLSSDKLPQQQFDLVFDRDFELSHNWKNGSIYFFGYKAANPFEDEEDVDEDEDESDEEIPLTIANNGKTEAKAIAKDSASTKQKVRVVEFSKVAKAEDGDESTDESADEDDSMMGEDEEGDSDEDQSDESEEGTPKKAEPSRKRPADSAAKTPVPDKKTKFLTPQKTDGKKGAVHVATPHPSKQAGKTPGNKPNQTPKSGGSLACKTCNRTFGSENALESHSKAKHSVGK*
>PGSC0003DMP400046104|PACid:24409385	MKNRGCKGILRETVKGVLGEGKRMMKVRGGGDDAGGRRGVRPAAAVVVAEWGGERAEDGGHEGLDKGSVEVKAGQTLKVKPELFKLIHVSQAAIGEVKDVKEAKYVPLRLTVGENSYVIGTLSAEDRPQLMFDLVFEKEFELSHGWKNGSVHFIGYTADDPSGDEIDSGDDVFSDEENVLEALNGKLEADVKDVKPDAKKSAPVKDAKNAKVAESKKEAESDEDDSDDEDDSEDDSDVPLGMDGPEGMDFSGDSEDDDDSEEETPKKVEQKKRPAPSPQVAPGSGKKAKQATPDNKSGGKKGPATPFAKQNGKPAFNGNNKPKTQSPKSGGQFSGNKSNNKNFSGQKNFKGKQGRK*
>PGSC0003DMP400004808|PACid:24401184	MQFLNSQFSELNIYLCIGAEVKSGEPLTVQPGDGMVLHLSQASLGELKKDKSESVCLSVNIDGKKLVLGTLNSEKVPQQQFDLVFDRDFELSHNLKKSDEDIPLTLANSGKPEPKEAGKSNAGKDSASGKQKVRIVEPTKDDEDESSDDDDSEMGEDEDDSDDSEEETPKKAEPAKKRKADSATKTPVTDKKAKLTTPQKTDGKKGGGHVATPHPSKQASKTPKSAGSHHCKPCNRSFGSEGALDSHSKAKHSAGK*
>Thecc1EG041517t3|PACid:27430503	MEFWGVEVKAGKPIKADPGANHVIHLSQATLGESKNKAESVTLHVNADGQKLVLGTLSHQNFPQLSFDLVFDQEFELSHNWKNGSVYFLGYKTFVPDEGYPFLNMSSDEESSEDEELPVAAAENGKAKTDVKTSKANAGKPDAVKQAVKIEEPSNNKKTEGDDDESDSEDESGSDEEDDSEDEDESDEMSMDESSDDEDEETPKKVEASKKRPAEAATPVSAKKAKSAATPQKTDGKKGGHTATPHPSKQAGKSSAKSPKSGGQFSCGSCNKSFGSEGGLESHKKAKHGGK*
>Thecc1EG041517t2|PACid:27430504	MEFWGVEVKAGKPIKADPGANHVIHLSQATLGESKNKAESVTLHVNADGQKLVLGTLSHQNFPQLSFDLVFDQEFELSHNWKNGSVYFLGYKTFVPDEGDEFDMSSDEESSEDEELPVAAAENGKAKTDVKTSKANAGKPDAVKQAVKIEEPSNNKKTEGDDDESDSEDESGSDEEDDSEDEDESDEMSMDESSDDEDEETPKKVEASKKRPAEAATPVSAKKAKSAATPQKTDGKKGGHTATPHPSKQAGKSSAKSPKSGGQFSCGSCNKSFGSEGGLESHKKAKHGGK*
>Thecc1EG041517t1|PACid:27430505	MEFWGVEVKAGKPIKADPGANHVIHLSQATLGESKNKAESVTLHVNADGQKLVLGTLSHQNFPQLSFDLVFDQEFELSHNWKNGSVYFLGYKTFVPDEDMSSDEESSEDEELPVAAAENGKAKTDVKTSKANAGKPDAVKQAVKIEEPSNNKKTEGDDDESDSEDESGSDEEDDSEDEDESDEMSMDESSDDEDEETPKKVEASKKRPAEAATPVSAKKAKSAATPQKTDGKKGGHTATPHPSKQAGKSSAKSPKSGGQFSCGSCNKSFGSEGGRVLLWFW*
>Thecc1EG041517t4|PACid:27430506	MEFWGVEVKAGKPIKADPGANHVIHLSQATLGESKNKAESVTLHVNADGQKLVLGTLSHQNFPQLSFDLVFDQEFELSHNWKNGSVYFLGYKTFVPDEGDEFDMSSDEESSEDEELPVAAAENGKAKTDVKTSKANAGKPDAVKQAVKIEEPSNNKKTEGDDDESDSEDESGSDEEDDSEDEDESDEMSMDESSDDEDEETPKKVEASKKRPAEAATPVSAKKAKSAATPQKTGSSLISSHESLLPLFSVVIVNGYLFSMLF*
>Thecc1EG022428t1|PACid:27424442	MEFWGAEVKNGQIFEVELEDDGSRILHLSQVALGEVTGDNKKEKGNETVCVYLKINDEKFVIGTLSQEKFPQIPLDLVLHDKFELSHTWKNGSVHFTGYYVDTSQGGDSQSEEELPEPTINPIKPHATESDPTASKEVKIVEPKKEEDGSDDEDEDDTSAEDEESSDDQEPGMLVNGENESDDDTDSDEDDSDEESSDEDQETPEKAEPSKKRPAESTTKTPAPEKKAKLVTPQKTDGKKVGGHTATPHPSKQAGKASAATGQVKQNPKLGGSSFPCKSCGRSFGSENALQSHSKAKHGAAV*
>Thhalv10017218m|PACid:20179646	MEFWGIEIKPGSPIKVELEEGYLIHVSQVTLGDSKKVKDEIVSLYVKVGDSKQKLIIGNLSQKIPQASLDLIFERYFELSHECKSSSVFVLGYKTLDPNDEQLGSDIDSDEEEIPMDMFQSELEKSNANGVNGQKANLEADESDSDEENESDSDEMGSDDDSDDEENEEEAPLKVEPPSKKRPNGGAMNNTNASKKAKVAQKPSGGHKGHNCGGVHPPKRN*
>Thhalv10002782m|PACid:20196476	QPYINSPKNPILSFSSHCLPFPLLINPNFLTSQFLPRLLAMEFWGVEVEAGKPLKVTPKEDTLVHISHASLGDCKNKKGDTVPLYVKVGDKKFVLGTLVSGSIPQTSFDMIFEKEFELSHNWGKGSVHFGGEDFSDSEEEVEEEEEEEVPALVTANGNAAKAVAKPKGKPAEVKKNAKPEADDDDAEEDESDSDEGMDVDEDDSDDEDNSEEEKEETPKKPESSKKRANEAAPKTPVSAKKAKAEVTPKKTEEKKKGGHTATPHPAKKGGKTPTTATQSPKSATQVSCGSCKKTFNSGNALESHNKAKHSAK*
>Thhalv10014245m|PACid:20205328	MEFWGVEVKSGSSLSVDPGSDIVHISLAALGEKKNNGNEPVRLYLKCGDQKLIIGTLSHEKIPQLSTEIVLEKRFELSHSWKDGSVFFSGYTVDASDPEADDMTDDVLAAATEPAVAKSGAKQVNFQLPNEDVKANEDEEDSDEESEDDSDDDASSEDNGDEEEKKVSAEVDSSDDDDDDSSDDDEDDSSDHDTSEKAEESKKRSAEANTSKTPSSKKAKFVTPQKTETKKPHVHIATPHPSKQAGKNSGSNGESSKQQQTPKSAGAFGCKSCNRTFTSEMGLQSHTKAKHSAAA*
>Thhalv10014266m|PACid:20205756	MEFWGAEVKAGKPLKVQPDEGDLIHVSQASLDKGKKGESALLYVTVDGKKLVIGTLSQDNIPQISFDLVFEKEFELSHSLERGSVHFIGYKSPNIDQDEEEDYSSEEEDVQVPAAVTANGNSGAAVVKADSKPKAMPVEVEPEADESDDESDSEEESEDGGSDSLKGMDVDEDDSDDDEDDSDEEEEETPKQPEQSNKKRNEPASASKTPVSAKKAKPAAAATPQKTEEKKKGGHTATPHPAKKGGKSPYANQSPKSGGGQSSGGSNKKQFNSGKQFGSNNKGKGKGKGRA*
>Thhalv10014269m|PACid:20205757	MEFWGAEVKAGKPLKVQPDEGDLIHVSQASLDKGKKGESALLYVTVDGKKLVIGTLSQDNIPQISFDLVFEKEFELSHSLERGSVHFIGYKSPNIDQDEEEDYSSEEEDVQVPAAVTANGNSGAAVVKADSKPKAMPVEVEPEADESDDESDSEEESEDGGSDSLKGMDVDEDDSDDDEDDSDEEEEETPKQPEQSNKKRNEPASASKTPVSAKKAKPAAAATPQKTEKKKGGHTATPHPAKKGGKSPYANQSPKSGGGQSSGGSNKKQFNSGKQFGSNNKGKGKGKGRA*
>Thhalv10014277m|PACid:20205758	MEFWGAEVKAGKPLKVQPDEGDLIHVSQASLDKGKKGESALLYVTVDGKKLVIGTLSQDNIPQISFDLVFEKEFELSHSLERGSVHFIGYKSPNIDQDEEEDYSSEEEDVQVPAAVTANGNSGAAVVKADSKPKAMPVEVEPEADESDDESDSEEESEDGGSDSLKGMDVDEDDSDDDEDDSDEEEEETPKQSNKKRNEPASASKTPVSAKKAKPAAAATPQKTEEKKKGGHTATPHPAKKGGKSPYANQSPKSGGGQSSGGSNKKQFNSGKQFGSNNKGKGKGKGRA*
>GSVIVT01031404001|PACid:17837607	MEFWGVEVKAGESFKVKSEDDKILHLSQAALGESKKEKGNESVPLFLKIDQQKLVLGTLLPANIPQLSFDLVFDKEFELSHNWKNGSVFFMGYKSVLPDEYPYHFSFFDFVLCLPIIYLFCVFIYATNCISFLFNFILREAFSLTIFRLLIATEEFSEFDDSDSEEDLPVNAIENGKPEPKVEQAKAVPTNANAGKAKVKVEEPPKDAKDEEDDDDDSDEDMVDEDSDEDSDEDIMSDAEDGSDEGSESEDEETPKKKVEPGKKRPTESATKTPVPAKKAKLVSPQKTDGKKGGAHTATPHPNKKAGKTPASGDKGKGQSPKSGGQVSCKSCSKTFNSENALQSHSKAKHGAS*
>GSVIVT01033775001|PACid:17839426	MEFWGVEVKAGEPLEVVPGDDMLVHISQASLGEIKKDKGNELVCLYANIGGQKLVLGTLSAEKFPQISFDLVFEKKFELSHNWKNGSVYFCGYKAANSVEYPFHGFIYSTFPL*
>Bra009399|PACid:22692639	MGPSAKSDTNGTASSNRNPPATNGGDASLNQPPPLATNQAITESDPSKKRKMGMLPLEVGTRVLCRWRDGKLHPVKVIERRRIHNGGPNDYEYYVHYTEFNRRLDEWTHLDQLDLDSVECAVDEKVEDKVTSLKMTRHQKRKIDETHVEGHEELDAASLREHEEFTKVKNIATIELGKYEIETWYFSPFPPEYNDCVKLFFCEFCLNFMKRKEQLQRHMRKCDLKHPPGDEIYRSGTLSMFEVDGKKNKVYAQNLCYLAKLFLDHKTLYYDVDLFLFYVLCECDDRGCHMVGYFSKEKHSEEAYNLACILTLPPYQRKGYGKFLIAFSYELSKKEGKVGTPERPLSDLGLLSYRGYWTRVLLDILKKHKGNISIKELSDMTAIKAEDILSTLQSLELIQ…
>Bra037784|PACid:22714657	MGSSANTETTNFTTASPSSNHNHPPTTVAASNPNHTPSELDSSKKRRTRMLPLEVGTRVSCLWRDGKYHPVKVIERRKNHSDGNNEYEYYVHYTEFNRRLDEWIRLDQLDLDSVECALDEKVEDKVTSLKMTRHQKRKIDETHVEGHEELDAASLREHEEFTKVKNIATIELGKYEIETWYFSPFPPEYNDCVKLFFCEFCLNFMKRKEQLQRHMRKCDLKHPPGDEIYRSSTLSMFEVDGKKNKVYAQNLCYLAKLFLDHKTLYYDVDLFLFYILCECDERGCHMVGYFSKEKHSEEAYNLACILTLPPYQRKGYGKFLIAFSYELSKKEGKVGTPERPLSDLGLVSYRGYWTRILLDILKKHKGNISIKELSDMTAIKAEDILSTLQSLELIQYRKG…
>Bra024313|PACid:22696067	MTPNERRNIDESHVEIYGKKDRVYAQNLCYLAKLFLDQETLYYDVDLFMFYIMCESVNVMIGGRHMVGYFSKEKHSEEAYNLACIHPGYRTRIFLDILMKKHKGNIIKMQEMSDMAAGLITH*
>Aquca_014_00504.1|PACid:22027471	MCCYRDGKYHLAKIIERRKIKSGGESGTHYYEYYVHYTERLDEWVKLDRLDLDSLQKVVNHKVKDHGGFDLASLREHEKLTKVKNIAYIELGKYEIETWYFSPYPPEFDNSPKVYFCEFCLNVWNKKDHLQRHMRKCDLKHPPGNEIYRSGTLSMFEVDGKENRVYCQNLCYMAKFFLDHKTLLDDVDYFLFYVLCECDDDGCHMVAYFSKEKHPEKSYNLACILTLPPFQRKGYGKFLIEFSYELSKKEGKAGTPEKPLSDLGKVSYKGYWTSVLLKILKKKGSQISVRELSEMTAIMPYDILCTLKDLNLIQFNKEGIQYICTDHNVLDIHLKDAGRGGSKIDTSKLLWTPYKEQEPALIDIS*
>Aquca_007_00316.1|PACid:22048861	MGSLVEAPLPDNNCNGNNHHHHDDTSHNHAYNQSSVPEGNRPSENNMLEAEASRKRRAFDVLPLEVGTRVMCRWRDSKYHPVKVIERRRMHCGGPNDYEYYVHYTEFNRRLDEWVKLEHLDLDSVETDVDEKVEDKGTTQKMTRHQKRKIDESQVEGHEELDAASLREHEEFTKVKNIATIELGRYEIETWYFSPFPPEYNDSLKLYFCEFCLNFMKRKEQLQRHMRKCDLKHPPGDEIYRSGTLSMFEVDGKKNKVYGQNLCYLAKLFLDHKTLYYDVDLFLFYVLCECDERGCHMVGYFSKEKHSEESYNLACILTLPPYQRKGYGKFLIAFSYELSKKEGKVGTPERPLSDLGLLSYRGYWTRVLLDILKKHKSNISIKELSDMTAIKADDILTTL…
>AT5G09740.1|PACid:19670425	MGSSANTETNGNAPPPSSNQKPPATNGVDGSHPPPPPLTPDQAIIESDPSKKRKMGMLPLEVGTRVMCRWRDGKHHPVKVIERRRIHNGGQNDYEYYVHYTEFNRRLDEWTQLDQLDLDSVECAVDEKVEDKVTSLKMTRHQKRKIDETHIEGHEELDAASLREHEEFTKVKNISTIELGKYEIETWYFSPFPPEYNDCVKLFFCEFCLNFMKRKEQLQRHMRKCDLKHPPGDEIYRSGTLSMFEVDGKKNKVYAQNLCYLAKLFLDHKTLYYDVDLFLFYVLCECDDRGCHMVGYFSKEKHSEEAYNLACILTLPSYQRKGYGKFLIAFSYELSKKEGKVGTPERPLSDLGLLSYRGYWTRVLLEILKKHKGNISIKELSDVTAIKAEDILSTLQSLE…
>AT5G09740.2|PACid:19670426	MGSSANTETNGNAPPPSSNQKPPATNGVDGSHPPPPPLTPDQAIIESDPSKKRKMGMLPLEVGTRVMCRWRDGKHHPVKVIERRRIHNGGQNDYEYYVHYTEFNRRLDEWTQLDQLDLDSVECAVDEKVEDKVTSLKMTRHQKRKIDETHIEGHEELDAASLREHEEFTKVKNKVYAQNLCYLAKLFLDHKTLYYDVDLFLFYVLCECDDRGCHMVGYFSKEKHSEEAYNLACILTLPSYQRKGYGKFLIAFSYELSKKEGKVGTPERPLSDLGLLSYRGYWTRVLLEILKKHKGNISIKELSDVTAIKAEDILSTLQSLELIQYRKGQHVICADPKVLDRHLKAAGRGGLDVDASKLIWTPYKDQS*
>AT5G64610.1|PACid:19672539	MGSSADTETAMIIATPASNHNNPATNGGDANQNHTSGAILALTNSESDASKKRRMGVLPLEVGTRVMCQWRDGKYHPVKVIERRKNYNGGHNDYEYYVHYTEFNRRLDEWIKLEQLDLDSVECALDEKVEDKVTSLKMTRHQKRKIDETHVEGHEELDAASLREHEEFTKVKNIATIELGKYEIETWYFSPFPPEYNDCVKLFFCEFCLSFMKRKEQLQRHMRKCDLKHPPGDEIYRSSTLSMFEVDGKKNKVYAQNLCYLAKLFLDHKTLYYDVDLFLFYILCECDDRGCHMVGYFSKEKHSEEAYNLACILTLPPYQRKGYGKFLIAFSYELSKKEGKVGTPERPLSDLGLVSYRGYWTRILLDILKKHKGNISIKELSDMTAIKAEDILSTLQSLE…
>Ciclev10001133m|PACid:20787796	MGSLETPTTTETNGSATPAVTSNGGDHKPPVTANGAPLSSTDSRMVMAQESEATRKRRASMLPLEVGTRVMCRWRDGKYHPVKVIERRKMHFGGPNDYEYYVHYTEFNRRLDEWVKLEQLDLDSVETVVDEKVEDKVTSLKMTRHQKRKIDETHVEGHEELDAASLREHEEFTKVKNIATIELGRYEIETWYFSPFPPEYNDCLKLYFCEFCLNFMKRKEQLQRHMRKCDLKHPPGDEIYRSGTLSMFEVDGKKNKVYGQNLCYLAKLFLDHKTLYYDVDLFLFYVLCECDDRGCHMVGYFSKEKHSEESYNLACILTLPPYQRKGYGKFLIAFSYELSKKEGKVGTPERPLSDLGLLSYRGYWTRVLLDILKKHKGNISIKELSDMTAIKAEDILTTL…
>evm.model.supercontig_42.141|PACid:16419725	MKRKEQLQRHMRKCDLKHPPGDEIYRSGTLSMFEVDGKKNKVYGQNLCYLAKLFLDHKTLYYDVDLFLFYVLCECDDRGCHMVGYFSKEKHSEESYNLACILTLPPYQRKGYGKFLIAFSYELSKKEGKVGTPERPLSDLGLLSYRGYWTRVLLDILKKHKGNISIKELSDMTAIKAEDILNTLQSLELIQYRKGQHVICADPKVLDRHLKAAGRGGLEVDVSKLIWTPYKEQS*
>evm.model.supercontig_42.140|PACid:16419724	MGSLETPVNEEKNGTTTASATGAADSSDRKPPSSSNGSAPPSAEAAPSLAPAEPDVAKKRKTSMLPLEVGTCVACRWRDGKYHPVKVIERRKMPVGGLNDYEYYVHYTEFNRRLDEWVKLEQLDLNSVETVVDEKVEDKVTSLKMTRHQKRKIDETHVEGHEELDVASFA*
>Carubv10026402m|PACid:20912821	MGSSANTETAIVSASPASNHNNPGTNGGDAHTNHTPAAILDLVVSEPESSKKRRTGVLPLEVGTRVMCQWRDGKYHPVKVIERRKNYNGGHNDYEYYVHYTEFNRRLDEWIKLEQLDLDSVECALDEKVEDKVTSLKMTRHQKRKIDETHVEGHEELDAASLREHEEFTKVKNIATIELGKYEIETWYFSPFPPEYNDCVKLFFCEFCLSFMKRKEQLQRHMRKCDLKHPPGDEIYRSSTLSMFEVDGKKNKVYAQNLCYLAKLFLDHKTLYYDVDLFLFYILCECDDRGCHMVGYFSKEKHSEEAYNLACILTLPPYQRKGYGKFLIAFSYELSKKEGKVGTPERPLSDLGLVSYRGYWTRILLDILKKHKGNISIKELSDMTAIKAEDILSTLQSLE…
>Cucsa.034450.1|PACid:16952600	MGSIDVQSTSAENGSASASADGRQKSLPTDGMNHTSNDPDGAPPDKPKELGPTKKRLSSMLPLDVGTRVMCRWRDGKYHPVKVIERRKLQAIGFSDYEYYVHYTEFNRRLDEWVKLDQLDLDSVETVVDEKVEDKVTGLKMTRHQKRKIDETHVEGHEELDAASLREHEEFTKVKNIATIELGRYEIETWYFSPFPPEYNDTTKLYFCEFCLNFMKRKEQLQRHMRKCDLKHPPGDEIYRCGTLSMFEVDGKKNKVYGQNLCYLAKLFLDHKTLYYDVDLFLFYVLCECDDRGCHMVGYFSKEKHSEESYNLACILTLPPYQRKGYGKFLIAFSYELSKKEGKVGTPERPLSDLGLVSYRGYWTRVLLDILKKHKANISIKELSDMTAIKAEDILNTLQ…
>orange1.1g013121m|PACid:18107527	MGSLETPTTTETNGSATPAVTSNGGDHKPPVTANGAPLSSTDSRMVMAQESEATRKRRASMLPLEVGTRVMCRWRDGKYHPVKVIERRKMHFGGPNDYEYYVHYTEFNRRLDEWVKLEQLDLDSVETVVDEKVEDKVTSLKMTRHQKRKIDETHVEGHEELDAASLREHEEFTKVKNIATIELGRYEIETWYFSPFPPEYNDCLKLYFCEFCLNFMKRKEQLQRHMRKCDLKHPPGDEIYRSGTLSMFEVDGKKNKVYGQNLCYLAKLFLDHKTLYYDVDLFLFYVLCECDDRGCHMVGYFSKEKHSEESYNLACILTLPPYQRKGYGKFLIAFSYELSKKEGKVGTPERPLSDLGLLSYRGYWTRVLLDILKKHKGNISIKELSDMTAIKAEDILTTL…
>Eucgr.F04379.1|PACid:23585642	MGSIDPPKAEQNGTAAAAVADPGQKPGAGDAMPPPPPVKHSNGTAAEPDVATKRRRMSVLPLEVGTRVMCRWRDGKYHPVKVIERRKLNPGDPNDYEYYVHYTEFNRRLDEWVKLEQLDLNSVETVVDEKVEDKVTGLKMTRHQKRKIDETHVEGHEELDAASLREHEEFTKVKNIATIELGRYEIETWYFSPFPPEYNDCSKLYFCEFCLNFMKRKEQLQRHMKKCDLKHPPGDEIYRSGTLSMFEVDGKKNKVYGQNLCYLAKLFLDHKTLYYDVDLFLFYVLCECDDRGCHMVGYFSKEKHSEESYNLACILTLPPYQRKGYGKFLIAFSYELSKKEGKVGTPERPLSDLGLLSYKGYWTRVLLDILKKHKANISIKELSDMTAIKADDILNTLQS…
>Eucgr.F04379.2|PACid:23585643	MGSIDPPKAEQNGTAAAAVADPGQKPGAGDAMPPPPPVKHSNGTAAEPDVATKRRRMSVLPLEVGTRVMCRWRDGKYHPVKVIERRKLNPGDPNDYEYYVHYTEFNRRLDEWVKLEQLDLNSVETVVDEKVEDKVTGLKMTRHQKRKIDETHVEGHEELDAASLREHEEFTKVKNIATIELGRYEIETWYFSPFPPEYNDCSKLYFCEFCLNFMKRKEQLQRHMKKCDLKHPPGDEIYRSGTLSMFEVDGKKNKVYGQNLCYLAKLFLDHKTLYYDVDLFLFYVLCECDDRGCHMVGYFSKEKHSEESYNLACILTLPPYQRKGYGKFLIAFSYELSKKEGKVGTPERPLSDLGLLSYKGYWTRVLLDILKKHKANISIKMGKVGSGILGQSFLLLHVR…
>mrna02241.1-v1.0-hybrid|PACid:27268838	MGSIGTSPVPENGSDTPNGATVTYDGDTKPHTGDGYPPSAAVTTPESEASKKRRMSLLPLEVGTSVLCRWRDNKYHGVKVIERRRVHGGGPNDYEYYVHYTEFNRRLDEWVKLDQLDLDSVEAVVDEKVEDKVTSLKMTRHQKRKIDETHVEGHEELDAASLREHEEFTKVKNIATIELGRYEIETWYFSPFPPEYNDSGKLYFCEFCLNFMKRKEQLQRHMRKCDLKHPPGDEIYRNHTLSMFEVDGKKNKVYGQNLCYLAKLFLDHKTLYYDVDLFLFYILCECDDRGCHMVGYFSKEKHSEESYNLACILTLPPYQRKGYGKFLIAFSYELSKKEGKVGTPERPLSDLGLLSYRGYWTRVLLDILKKHKGNISIKELSDMTAIKAEDILTTLQSLE…
>Glyma06g47380.1|PACid:26298412	MGSLEAPTAAENGSAPAAGNGKSHSINGAEAAPEPDASKRRRSSVLPLEVGTRVMCRWRDNKYHPVKVIERRKVPNAIPNDYEYYVHYTEFNRRLDEWVKLDQLDLNSVEAVVDEKVEDKGATGLKMTRHQKRKIDETHVEGHEELDAASLREHEEFTKVKNIATIELGRYEIETWYFSPFPPEYNDCLKLYFCEFCLNFMKRKEQLQRHMRKCDLKHPPGDEIYRSGTLSMFEVDGKKNKVYGQNLCYLAKLFLDHKTLYYDVDLFLFYVLCECDDRGCHMVGYFSKEKHSEESYNLACILTLPPYQRKGYGKFLIAFSYELSKKEGKVGTPERPLSDLGLLSYRGYWTRVLLDILKKHKGNISIKELSDMTAIKAEDILTTLQSLELIQYRKGQHVI…
>Glyma04g16180.1|PACid:26302701	MGSLEAPTAAENGSAPAAGNGKSPSVNGAEAALEPDASKRRRSSVLPLEVGTRVMCRWRDNKYHPVKVIERRKVPNVIPNDYEYYVHYTEFNRRLDEWVKLDQLDLNSVEAVVDEKVEEKGATGLKMTRHQKRKIDETHVEGHEELDAASLREHEEFTKVKNIATIELGRYEIETWYFSPFPPEYNDCLKLYFCEFCLNFMKRKEQLQRHMRKCDLKHPPGDEIYRSGTLSMFEVDGKKNKVYGQNLCYLAKLFLDHKTLYYDVDLFLFYVLCECDDRGCHMVGYFSKEKHSEESYNLACILTLPPYQRKGYGKFLIAFSYELSKKEGKVGTPERPLSDLGLLSYRGYWTRVLLDILKKHKGNISIKELSDMTAIKAEDILTTLQSLELIQYRKGQHVI…
>Glyma12g32570.1|PACid:26292242	RKCDLKHPPGDEIYRSGTLSMFEVDGKKNKVYGQNFCYLAKLFLDHKTLYYDVDLFLFYVLCECDDRGYFYILLLICPFNEKHSKESYNLACILTLPPYQRKGYGKFLFAFSYELSKKEGKVAEIGKIKPRYRGYLKVSNFYNLFVLSNYWAAGD
>Glyma13g09106.1|PACid:26319248	MDRATWTWSNEGSRYHFCNTTIQGYGKFLIAFSYELEKKEGKVGTPERPLSDLGLLSYRGYWTRVLLDILNKHKGNISIKVPYSFLLMFLRHRRIHLFCLQIKFI*
>Gorai.010G046900.1|PACid:26760013	MGSIDTPTITENGSTQLQAAAPSGGDHKPPASANGAQVEVSPEPEATKKRRSSMLPLEVGTRVMCRWRDGKYHPVKVIERRKMPYAVPYDYEYYVHYTEFNRRLDEWVKLEQLDLDSVETVVDEKVEDKVTSLKMTRHQKRKIDETHVEVGHEELDAASLREHEEFTKVKNIATIELGRYEIETWYFSPFPPEYNDSLKLYFCEFCLNFMKRKEQLQRHMRKCDLKHPPGDEIYRSGTLSMFEVDGKKNKVYGQNLCYLAKLFLDHKTLYYDVDLFLFYVLCECDDRGCHMVGYFSKEKHSEESYNLACILTLPPYQRKGYGKFLIAFSYELSKKEGKVGTPERPLSDLGLLSYRGYWTRVLLDILKKHKGNISIKELSDMTAIKAEDILTTLQSLELI…
>Gorai.010G046900.2|PACid:26760014	MGSIDTPTITENGSTQLQAAAPSGGDHKPPASANGAQVEVSPEPEATKKRRSSMLPLEVGTRVMCRWRDGKYHPVKVIERRKMPYAVPYDYEYYVHYTEFNRRLDEWVKLEQLDLDSVETVVDEKVEDKVTSLKMTRHQKRKIDETHVEVGHEELDAASLREHEEFTKVKNIATIELGRYEIETWYFSPFPPEYNDSLKLYFCEFCLNFMKRKEQLQRHMEKHSEESYNLACILTLPPYQRKGYGKFLIAFSYELSKKEGKVGTPERPLSDLGLLSYRGYWTRVLLDILKKHKGNISIKELSDMTAIKAEDILTTLQSLELIQYRKGQHVICADPKVLDRHLKAAGRGGLEVDVSKLIWTPYKEQS*
>Gorai.010G046900.3|PACid:26760015	MGSIDTPTITENGSTQLQAAAPSGGDHKPPASANGAQVEVSPEPEATKKRRSSMLPLEVGTRVMCRWRDGKYHPVKVIERRKMPYAVPYDYEYYVHYTEFNRRLDEWVKLEQLDLDSVETVVDEKVEDKVTSLKMTRHQKRKIDETHVEVGHEELDAASLREHEEFTKVKNIATIELGRYEIETWYFSPFPPEYNDSLKLYFCEFCLNFMKRKEQLQRHMRKCDLKHPPGDEIYRSGTLSMFEVDGKKNKVYGQNLCYLAKLFLDHKTLYYDVDLFLFYVLCECDDRGCHMVGYFSKEKHSEESYNLACILTLPPYQRKGYGKFLIAF*
>Gorai.009G242400.1|PACid:26763900	MGSIDTPTITENGSTQSHAAAAPADDNQRPLASSNGAPESEATKKRRSGILPLEVGTRVMCRWRDGKYHPVKVIERRKLQSTEPSDYEYYVHYTEFNRRLDEWVKLEQLDLDSVETVVDEKVEDKVASLKMTRHQKRKIDETHVEVGHEELDAASLREHEEFTKVKNIATIELGRYEIETWYFSPFPPEYNDSLKLYFCEFCLNFMKRKEQLQRHMRKCDLKHPPGDEIYRSGTLSMFEVDGKKNKVYGQNLCYLAKLFLDHKTLYYDVDLFLFYVLCECDDRGCHMVGYFSKEKHSEESYNLACILTLPPYQRKGYGKFLIAFSYELSKKEGKVGTPERPLSDLGLLSYRGYWTRVLLDILKKHKGNISIKELSDMTAIKAEDILTTLQSLELIQYRK…
>Gorai.009G242400.2|PACid:26763901	MGSIDTPTITENGSTQSHAAAAPADDNQRPLASSNGAPESEATKKRRSGILPLEVGTRVMCRWRDGKYHPVKVIERRKLQSTEPSDYEYYVHYTEFNRRLDEWVKLEQLDLDSVETVVDEKVEDKVASLKMTRHQKRKIDETHVEGHEELDAASLREHEEFTKVKNIATIELGRYEIETWYFSPFPPEYNDSLKLYFCEFCLNFMKRKEQLQRHMRKCDLKHPPGDEIYRSGTLSMFEVDGKKNKVYGQNLCYLAKLFLDHKTLYYDVDLFLFYVLCECDDRGCHMVGYFSKEKHSEESYNLACILTLPPYQRKGYGKFLIAFSYELSKKEGKVGTPERPLSDLGLLSYRGYWTRVLLDILKKHKGNISIKELSDMTAIKAEDILTTLQSLELIQYRKG…
>Gorai.009G242400.3|PACid:26763902	MIVNRRLDEWVKLEQLDLDSVETVVDEKVEDKVASLKMTRHQKRKIDETHVEVGHEELDAASLREHEEFTKVKNIATIELGRYEIETWYFSPFPPEYNDSLKLYFCEFCLNFMKRKEQLQRHMRKCDLKHPPGDEIYRSGTLSMFEVDGKKNKVYGQNLCYLAKLFLDHKTLYYDVDLFLFYVLCECDDRGCHMVGYFSKEKHSEESYNLACILTLPPYQRKGYGKFLIAFSYELSKKEGKVGTPERPLSDLGLLSYRGYWTRVLLDILKKHKGNISIKELSDMTAIKAEDILTTLQSLELIQYRKGQHVICADPKVLDRHLKAAGRGGLEVDVSKLIWTPYKEQS*
>Gorai.009G242400.4|PACid:26763903	MGSIDTPTITENGSTQSHAAAAPADDNQRPLASSNGAPESEATKKRRSGILPLEVGTRVMCRWRDGKYHPVKVIERRKLQSTEPSDYEYYVHYTEFNRRLDEWVKLEQLDLDSVETVVDEKVEDKVASLKMTRHQKRKIDETHVEVGHEELDAASLREHEEFTKVKNIATIELGRYEIETWYFSPFPPEYNDSLKLYFCEFCLNFMKRKEQLQRHMRKCDLKHPPGDEIYRSGTLSMFEVDGKKNKVYGQNLCYLAKLFLDHKTLYYDVDLFLFYVLCECDDRGCHMVGYFSKEKHSEESYNLACILTLPPYQRKGYGKFLIAF*
>Gorai.011G166000.1|PACid:26807584	MNKVYGQNLCYLAKLFLDHKTLYYDVDLFLFYVLCEYDDRGCHMVGYFSKEKHSEESYNLACILTLPPYQRKGYGKFLIAFSYELSKKECKVGTPERPLSGLGLLSYRGCVENVVGCVLCNSPLLCPNGNLCSCLGVVNAYTELSDMTAIKAEDILTTLQSLELIQYRKGQDVIYANPKVLDRHLKATGRGGLEVDVSKLIWTPYKEQS*
>Gorai.012G004600.1|PACid:26827491	MDPAYELSKKEGKVGTPERPLSDLGLLSYRGYWTRVLLDILKKPKGNISIKELSDVTAIKAEDILTTLQSLELIQYRKGQHVICADPKVLDRHLKAAGPGGLEVDVSKLIWTPYKEQSYEL*
>Gorai.010G134900.1|PACid:26757185	MKSLVPNCPPLFFSQPSPPAPIHLQSGTNPPPALHGSTHFPHFPFSFFHKSLTPCPTALLPFFLNIHLRHQSTSGPAPIHLRSSTAPPISRIRAYELSKKEGKVGTPERPLSDLGLLSYRGYWTRVLLDILKKYKRNISIKVSLPKAVLKM*
>Lus10012707|PACid:23148161	MNRSKLKASPINGPKIVTADSYSQLPSPLLQFQGQNTMGSIDTPPRTDNAASVPACTNGNDSIVEEKILEGMPSLADTTARPETEAPRKRKSSLLPLEVGTRVMCRWRDGKYHPVKVIERRKVSYSDPNDYEYYVHYTEFNRRLDEWVKLEQLDLESVEAVVDEKVEDKVTSLKMTRHQKRKIDETHTEGHEELDAASLREHEEFTKVKNIATIELGRYEIETWYFSPFPPEYNDCLKLYFCEFCLNFMKRKEQLQRHMRKCDLKHPPGDEIYRSGTLSMFEVDGKKNKVYGQNLCYLAKLFLDHKTLYYDVDLFLFYVLCECDDRGCHMVGYFSKEKHSEDSYNLACILTLPPYQRKGYGKFLIAFSYELSKKEGKVGTPERPLSDLGLLSYRGYWTR…
>Lus10001302|PACid:23165458	MGSIDTPPRTDNAASVPTCADGNNSIVEENILEGMPSLAETTARPETEASRKRKSSLLPLEVGTRVMCRWRDGKYHPVKVIERRKVSYSDPNDYEYYVHYTEFNRRLDEWVKLEQLDLESVEAVVDEKVEDKVTSLKMTRHQKRKIDETQTEGHEELDAASLREHEEFTKVKNIATIELGRYEIETWYFSPFPPEYNDCLKLYFCEFCLNFMKRKEQLQRHMRKCDLKHPPGDEIYRSGTLSMFEVDGKKNKVYGQNLCYLAKLFLDHKTLYYDVDLFLFYVLCECDDRGCHMVGYFSKEKHSEDSYNLACILTLPPYQRKGYGKFLIAFSYELSKKEGKVGTPERPLSDLGLLSYRGYWTRVLLDILKKHKGNISIKELSDMTAIRAEDILTTLQSLE…
>MDP0000242236|PACid:22621424	MGSIGTPPSAENXSATTNPATAXCDADRKPQAGDGYQPXANEMTPESEFMKKRKSSMLPLEVGTRVMCRWRDNKYHPVKVIERRRVHCGGPNDYEYYVHYTEFNRRLDEWVKLDQLDLDSVEAVVDEKVEDKVTSLKMTRHQKRKIDETHVEGHEELDAASLREHEEFTKVKNIATIELGRYEIETWYFSPFPXEYNDSLKLYFCEFCLNFMKRKEQLQRHMRKCDLKHPPGDEIYRSGTLSMFEVDGKKNKVYGQNLCYLAKLFLDHKTLYYDVDLFLFYILCECDDRGCHMVGYFSKEKHSEESYNLACILTLPPYQRKGYGKFLIAFFTNVIKXDAAYELSKKEGKVGTPERPLSDLGLLSYRGYWTRVLLDILKKHKGNISIKELSDMTAIKAED…
>MDP0000127989|PACid:22635475	MGSIGTPPSAENXSATTNPATAXCDADRKPQAGDGYQPXANEMTPESEFMKKRKSSMLPLEVGTRVMCRWRDNKYHPVKVIERRRVHCGGPNDYEYYVHYTEFNRRLDEWVKLDQLDLDSVEAVVDEKVEDKVTSLKMTRHQKRKIDETHVEGHEELDAASLREHEEFTKVKNIATIELGRYEIETWYFSPFPPEYNDSLKLYFCEFCLNFMKRKEQLQRHMRKCDLKHPPW
>MDP0000189952|PACid:22676427	MVSIGTPASAENGSATPNPVTAACDADRMLQAGDGYHPSANEITPESEFLKKRKSSILPLEVGTRVMCRWRDNKYHPVKVIERRRVHCGGPNDYEYYVHYTEFNRRLDEWVKLDQLDLDSVEAVVDEKVEDKVTSLKMTRHQKRKIDETHVEGHEELDAASLREHEEFTKVKNIATIELGRYEIETWYFSPFPPEYNDSLKLYFCEFCLNFMKRKEQLQRHMRKCDLKHPPGDEIYRSGTLSMFEVSCIVSAQYPXDGQRKTLC
>MDP0000682658|PACid:22656963	MQEKHSEESYNLACILTLPPYQRKGYGKFLIAFSYELSKKEGKVGTPERPLSDLGLLSYRGYWTRVLLDILKKHKGNISIKELSDMTAIKAEDILNTLQSLELIQYRKGQHVICADPKVLDRHLKAAGRGGLEVDVSKLIWTPYKEQG*
>MDP0000751123|PACid:22652914	MAYDGHTTRQNTTRQMHSFHFIHPASYELSKKEGKVGTPERPLSDLGLLSYRGYWTRVLLDILKKHKGNISIKELSDMTAIKAEDILNTLQSLELIQYRKGQHVICADPKVLDRHLKAAGRGGLEVDVSKLIWTPYKEQG*
>cassava4.1_012443m|PACid:17971797	MTRHQKRKIDETHVEGHEELDAASLREHEEFTKVKNIATIELGRYEIETWYFSPFPPEYNDSVKLYFCEFCLNFMKRKEQLQRHMRKCDLKHPPGDEIYRSGTLSMFEVDGKKNKVYGQNLCYLAKLFLDHKTLYYDVDLFLFYILCECDDRGCHMVGYFSKEKHSEESYNLACILTLPPYQRKGYGKFLIAFSYELSKKEGKVGTPERPLSDLGLLSYRGYWTRVLLDILKKHKGNISIKELSDMTAIKAEDILTTLQSLELIQYRKGQHVICADPKVLDRHLKAAGRGGLEVDVSKLIWTPYKEQG*
>cassava4.1_018716m|PACid:17991982	MGSIETPTNPENGSATLSPAVTAADLHQKPHSAVNGTPPQAAEMTQMESDSLKKRRSSVLPLEVGTRVMCRWRDGKYHQVKVIERRKMQCGGPNDYEYYVHYTEFNRRLDEWVKLEQLDLDSVETVVDEKVEDKVIILLL*
>cassava4.1_029570m|PACid:17993018	MGGKCWVSDLSRDIDIYLLGDMDSHLLGITAFCQGAMLFICYLIYAEREGRMMLRWAYELSKKEGKVGTPESPLSGLGLLSYQRHKGNISIKELCDMTAIKAEDSLTTLQSSELIQSRKVWDRNLKAASSGGPEVDVSKLIWTPYKEQG*
>mgv1a006619m|PACid:17681928	MVSIDNGSIAATANDHAAAAAGGVTFPSMSHSNGVQPDSDGYRKRKMTSIPLEVGTRVNCRWRDGKYHPVKVIERRKLPADESNDYEYYVHYTEFNRRLDEWIKVDQLDLNSVETDVDEKVEDKVTSLKMTRHQKRKIDETHVEGHEELDAASLREHEEFTKVKNIATMELGRYEIETWYFSPFPPEYNDCTKLFFCEFCLNFMKRKEQLQRHMRKCDLKHPPGDEIYRNGTLSMFEVDGKKNKVYGQNLCYLAKLFLDHKTLYYDVDLFLFYVLCECDDRGCHMVGYFSKEKHSEESYNLACILTLPPYQRKGYGKFLIAFSYELSKKEGKVGTPERPLSDLGLLSYRGYWTRVLLDILKKHKGNISIKELSDMTAIRAEDILSTLQSLELIQYRKGQ…
>Medtr3g007710.1|PACid:23011504	MGSLDAPISAENGTAPAAGHGKSPLTDGGMRPPPSDSVPEYELVKRRRSSVLPLEVGTRVMCRWRDGKYHPVKVIERRRVHGCGPNDYEYYVHYTEFNRRLDEWVKLDQLDLESVEAVVDEKVEEKGASGLKMTRHQKRKIDETHVEGHEELDAASLREHEEFTKVKNIATIELGRYEIETWYFSPFPSEYNDCLKLFFCEFCLNFMKRKEQLQRHMKKCDLKHPPGDEIYRSGTLSMFEVDGKKNKVYGQNLCYLAKLFLDHKTLYYDVDLFLFYVLCECDERGCHMVGYFSKQEFIHYLFDIMDNLIDIDCFFIVKEKHSEESYNLACILTLPPYQRKGYGKFLIAFSYELSKKEGKVGTPERPLSDLGLLSYRGYWTRVLLDILKKHKGNISIKEL…
>Pp1s13_111V6.1|PACid:18064675	MGSLEQNAPAGRGMGVETVAGILREEIPIANNLTPGAAVMDGSQQQNSGVNHHHEVSVMAAAGNGLKKRVTIPLPLEVGTRVLCRWRDGKLHPVKVIERRKLNSGPDDYQYYVHYNEFNRRLDEWVKLDQLELESVEADADEKVEDKAGGLKMTRHQKRKIEETHAEEGHEDFDAASLREHEEFTKVKNISKIELGRYEIDTWYFSPFPPEYSDCSKLFFCEFCLSFVKRKEQLARHMRKCDLKHPPGDEIYRQGSLSMFEVDGKKNKIYGQNLCYLAKLFLDHKTLYYDVDLFLFYILCECDDRGCHMVGYFSKEKHSEEGYNLACILTLPPYQRKGYGKFLIAFSYELSKKEGKVGTPERPLSDLGLLSYRGYWTRILLDILKKHRGNVSIKELSDM…
>Pp1s1_162V6.2|PACid:18069731	MAEGGKPDEGDGGAKSNGIEQAGGIVVVAGPSYVELVESQEKSGQSEKGEETAAEVDSEKTSFAIGARVACLSTWDNLYHSAEVVDRREAKAGFEYYVHYLEYNKRLDEWLPSTRVEKWRPDIVPPLKSAMAEKLSPLVMPALPGLVGPGAVDTQRDTPGTADRKLTRNLKRRYDEIHNVPKPMDELAPLDQSLEKEHEEKTKVKNIQVVELGKYEIDTWYYSPYPEEYAHEHKLYICEFCLKYMKKKKSVERHKIKCELKQPPGDDIYKMTAPFQEKLANAEGTVVEDIPTTTGTDMSPHGKAQQLSMFEVDGRKSKMYCQNLCLLAKLFLDHKTLYYDVDSFLFYILTENDAFGSHLVGYFSKEKYSAEDYNLACILTLPPFQRKGYGRFLISFAYE…
>Pp1s1_162V6.1|PACid:18069732	MAEGGKPDEGDGGAKSNGIEQAGGIVVVAGPSYVELVESQEKSGQSEKGEETAAEVDSEKTSFAIGARVACLSTWDNLYHSAEVVDRREAKAGFEYYVHYLEYNKRLDEWLPSTRVEKWRPDIVPPLKSAMAEKLSPLVMPALPGLVGPGAVDTQRDTPGTADRKLTRNLKRRYDEIHNVPKPMDELAPLDQSLEKEHEEKTKVKNIQVVELGKYEIDTWYYSPYPEEYAHEHKLYICEFCLKYMKKKKSVERHKIKCELKQPPGDDIYKMTAPFQEKLANAEGTVVEDIPTTTGTDMSPHGKAQQLSMFEVDGRKSKMYCQNLCLLAKLFLDHKTLYYDVDSFLFYILTENDAFGSHLVGYFSKEKYSAEDYNLACILTLPPFQRKGYGRFLISFAYE…
>Pp1s158_74V6.1|PACid:18042084	MGSLEENAPAGRGKGVKTVGGAFREIPIANNLPQAAAAMDNSQQQQNNAGNHHEVYVAAAAMNGFKKRRTIQLPLEVGTRVIERRKLSSTSSDNYQYYVHYNEFNRRLDEWVTLNQLELESVVADADEVGTPERPLSDLGLLSYRGYWTWILLDILTKRRGNELSDMTAIKTEDIITTLQSLELIQYRKGQHVICADPKLLD
>ppa005747m|PACid:17649901	MGSIGTPPRAENGSANPNPATAACDGDRKPQSVDGYHASSNERTLESDVSKKRKSSILPLEVGTRVMCRWRDSKYHPVKVIERRRTHCGGPNDYEYYVHYTEFNRRLDEWVKLDQLDLDSVEAVVDEKVEDKVTSLKMTRHQKRKIDETHVEGHEELDAASLREHEEFTKVKNIATIELGRYEIETWYFSPFPPEYNDSLKLYFCEFCLNFMKRKEQLQRHMRKCDLKHPPGDEIYRSGTLSMFEVDGKKNKVYGQNLCYLAKLFLDHKTLYYDVDLFLFYILCECDDRGCHMVGYFSKEKHSEESYNLACILTLPPYQRKGYGKFLIAFSYELSKKEGKVGTPERPLSDLGLLSYRGYWTRVLLDILKKHKGNISIKELSDMTAIKAEDILTTLQSLE…
>Potri.002G089500.1|PACid:27021459	MGSIDTPKNPENGARTLPPATDAYATYEGDKNGMPSRATEMTLPVESEAIKKRKASMLPLEVGTRVMCRWRDSKYHPVKVIERRKMQSVGSIDYEYYVHYTEFNRRLDEWVKLEQLDLDSVETVVDEKVEDKVTSLKMTRHQKRKIDETHVEGHEELDAASLREHEEFTKVKNIATIELGRYEIETWYFSPFPPEYNDCLKLYFCEFCLNFMKRKEQLQRHMKKCDLKHPPGDEIYRSGTLSMFEIDGKKNKVYGQNLCYLAKLFLDHKTLYYDVDLFLFYILCECDDRGCHMVGYFSKEKHSEESYNLACILTLPPYQRKGYGKFLIAFSYELSKKEGKVGTPERPLSDLGLLSYRGYWTRVLLDILKRHKGNISIKELSDMTAIKAEDILTTLQSLE…
>Potri.005G171700.1|PACid:27031239	MGSIDTPKNPENGSTTLPPTTDASATYDGDQNPTNGMPPRVTEMTLPVESEVVKKRKTSMLPLEVGTRVLCRWRDCKYHPVKVIERRKMQSGGTNDYEYYVHYTEFNRRLDEWVKLEQLDLDSVETVVDEKVEDKVTSLKMTRHQKRKIDETHVEGHEELDAASLREHEEFTKVKNIATIELGRYEIETWYFSPFPPEYNDCLQLYFCEFCLNFMKRKEQLQRHMKKCDLKHPPGDEIYRSGTLSMFEIDGKKNKVYGQNLCYLAKLFLDHKTLYYDVDLFLFYVLCECDDRGCHMVGYFSKEKHSEESYNLACILTLPPYQRKGYGKFLIAFSYELSKKEGKVGTPERPLSDLGLLSYRGYWTRVLLDILKRHKGNISIKELSDMTAIKAEDILTTLQ…
[truncated: 1,137 more rows]

## Sheet: Prosite_domains
Gene	PS00001|ASN_GLYCOSYLATION			PS00004|CAMP_PHOSPHO_SITE			PS00005|PKC_PHOSPHO_SITE			PS00006|CK2_PHOSPHO_SITE			PS00007|TYR_PHOSPHO_SITE			PS00008|MYRISTYL			PS00009|AMIDATION			PS00012|PHOSPHOPANTETHEINE			PS00016|RGD			PS00017|ATP_GTP_A			PS00018|EF_HAND_1			PS00024|HEMOPEXIN			PS00028|ZINC_FINGER_C2H2_1			PS00029|LEUCINE_ZIPPER			PS00039|DEAD_ATP_HELICASE			PS00061|ADH_SHORT			PS00070|ALDEHYDE_DEHYDR_CYS
[truncated: 2,140 more rows]
[truncated: 257 more columns]

[truncated: 2 more sheets: PFAM_proteins, PFAM_domains]
