# Supplementary material for: Genome-scale analysis of regulatory protein acetylation enzymes from photosynthetic eukaryotes
Source: BMC Genomics. 2017 Jul 5;18:514. doi: 10.1186/s12864-017-3894-0 (PMC5499015; doi:10.1186/s12864-017-3894-0)
Supplement: Supplementary file 4 — All promoter element analysis data: raw, processed and summary. (XLSX 6425 kb) [file 12864_2017_3894_MOESM4_ESM.xlsx]

## Sheet: Summary Results
Promoter Element Functional Classification				Distribution Matrix of enriched elements in each taxonomic group
Category	Element	Related biological function			←Taxanomic Group→
Cold/Water Stress	ABRE_like_binding_site_motif			KAT/KDAC Family ↓	MONOCOTS	DICOTS	BRYOPHYTES	GREEN ALGAE
	DRE_like_promoter_motif			CBP1		DPBF1&2_binding_site_motif		ABRE_like_binding_site_motif
	CBF1_BS_in_cor15a			CBP2
	DPBF1&2_binding_site_motif			GNAT1
				GNAT2	EMHVCHORD		ARE1
	ABFs_binding_site_motif			GNAT3	CCA1_binding_site_motif
				HDA1_1				DPBF1&2_binding_site_motif
				HDA1_2	MYB_binding_site_promoter		HSEs_binding_site_motif
				HDA1_3	SITEIOSPCNA			ABRE_like_binding_site_motif, DRE_like_promoter_motif
Clock /Light-responsive	CCA1_binding_site_motif			HDA2_4	CArG_promoter_motif, HSEs_binding_site_motif			ABRE_like_binding_site_motif, DRE_like_promoter_motif
	HBOXCONSENSUSPVCHS			HDA2_1	ABRE_binding_site_motif, ABRE_like_binding_site_motif, MYB_binding_site_promoter, DPBF1&2_binding_site_motif
				HDA2_2
Other	Bellringerreplumlesspennywise_BS_IN_AG			HDA2_3	CArG_promoter_motif
	MYB_binding_site_promoter			HDT		Bellringerreplumlesspennywise_BS_IN_AG, CArG_promoter_motif,DPBF1&2_binding_site_motif	MRNA3ENDTAH3
	ARE1			MYST	DRE_like_promoter_motif, ABRE_like_binding_site_motif, CBF1_BS_in_cor15a	DPBF1&2_binding_site_motif	ABRE_like_binding_site_motif
	EMHVCHORD	Nitrogen response		SRT1	HBOXCONSENSUSPVCHS
	SITEIOSPCNA			SRT2	UPRMOTIFIAT, GBOXLERBCS, EMBP1TAEM, ABREATCONSENSUS, ABRE_binding_site_motif, ABRE_like_binding_site_motif, ABFs_binding_site_motif, MYB_binding_site_promoter
	HSEs_binding_site_motif	Heat stress		TAFII	MYB1_binding_site_motif, DRE_like_promoter_motif
	CArG	Flowering time
	MRNA3ENDTAH3	3' element at the end of Histone H3 required for accurate mRNA formation.
	UPRMOTIFIAT	Unfolded protein response, ER Stress
	GBOXLERBCS

## Sheet: All data
The numbers for motives are: n genes of in total m genes in this protein family in this species were assigned to the promotr element (p-value for enrichment test with hypergeometric test).
Species	Orthologs	Protein_Family	Protein_Class (_Sub-Class)	Species_Family	CCA1 motif1 BS in CAB1	CCA1 motif2 BS in CAB1	JASE1 motif in OPR1	JASE2 motif in OPR1	E2F/DP BS in AtCDC6	PRHA BS in PAL1	CBF1 BS in cor15a	OBF4-5 BS in GST6	OBP-1-4-5 BS in GST6	ERF1 BS in AtCHI-B	AG BS in SUP	AP1 BS in SUP	EIL1 BS in ERF1	EIL2 BS in ERF1	EIL3 BS in ERF1	EIN3 BS in ERF1	AG BS in AP3	AP1 BS in AP3	CArG1 motif in AP3	CArG2 motif in AP3	CArG3 motif in AP3	LFY BS in AP3	MRE motif in CHS	AtMYB2 BS in RD22	AtMYC2 BS in RD22	DREB1&2 BS in rd29a	AtMYC2 BS in RD22	CCA1 motif1 BS in CAB1	Bellringer/replumless/pennywise BS1 IN AG	Bellringer/replumless/pennywise BS2 IN AG	Bellringer/replumless/pennywise BS3 IN AG	ATB2/AtbZIP53/AtbZIP44/GBF5 BS in ProDH	W-box promoter motif	W-box promoter motif	AtMYB2 BS in RD22	CArG promoter motif	CArG promoter motif	AG BS in AP3	AP1 BS in AP3	CArG promoter motif	CArG promoter motif	CArG promoter motif	GBF1/2/3 BS in ADH1	CArG promoter motif	CArG promoter motif
Aquilegia coerulea	AtCBPb orthologs	CBP	1	Dicots	0 of 0 (1)	0 of 0 (1)	0 of 0 (1)	0 of 0 (1)	0 of 0 (1)	0 of 0 (1)	0 of 0 (1)	0 of 0 (1)	0 of 0 (1)	0 of 0 (1)	0 of 0 (1)	0 of 0 (1)	0 of 0 (1)	0 of 0 (1)	0 of 0 (1)	0 of 0 (1)	0 of 0 (1)	0 of 0 (1)	0 of 0 (1)	0 of 0 (1)	0 of 0 (1)	0 of 0 (1)	0 of 0 (1)	0 of 0 (1)	0 of 0 (1)	0 of 0 (1)	0 of 0 (1)	0 of 0 (1)	0 of 0 (1)	0 of 0 (1)	0 of 0 (1)	0 of 0 (1)	0 of 0 (1)	0 of 0 (1)	0 of 0 (1)	0 of 0 (1)	0 of 0 (1)	0 of 0 (1)	0 of 0 (1)	0 of 0 (1)	0 of 0 (1)	0 of 0 (1)	0 of 0 (1)	0 of 0 (1)	0 of 0 (1)
Arabidopsis thaliana	AtCBPb orthologs	CBP	1	Dicots	0 of 1 (1)	0 of 1 (1)	0 of 1 (1)	0 of 1 (1)	0 of 1 (1)	0 of 1 (1)	0 of 1 (1)	0 of 1 (1)	0 of 1 (1)	0 of 1 (1)	0 of 1 (1)	0 of 1 (1)	0 of 1 (1)	0 of 1 (1)	0 of 1 (1)	0 of 1 (1)	0 of 1 (1)	0 of 1 (1)	0 of 1 (1)	0 of 1 (1)	0 of 1 (1)	0 of 1 (1)	0 of 1 (1)	0 of 1 (1)	0 of 1 (1)	0 of 1 (1)	0 of 1 (1)	0 of 1 (1)	0 of 1 (1)	1 of 1 (1.248906e-01)	0 of 1 (1)	1 of 1 (4.416764e-01)	0 of 1 (1)	0 of 1 (1)	0 of 1 (1)	0 of 1 (1)	0 of 1 (1)	0 of 1 (1)	0 of 1 (1)	0 of 1 (1)	0 of 1 (1)	0 of 1 (1)	0 of 1 (1)	0 of 1 (1)	0 of 1 (1)
Eucalyptus grandis	AtCBPb orthologs	CBP	1	Dicots	0 of 1 (1)	0 of 1 (1)	0 of 1 (1)	0 of 1 (1)	0 of 1 (1)	0 of 1 (1)	0 of 1 (1)	0 of 1 (1)	0 of 1 (1)	0 of 1 (1)	0 of 1 (1)	0 of 1 (1)	0 of 1 (1)	0 of 1 (1)	0 of 1 (1)	0 of 1 (1)	0 of 1 (1)	0 of 1 (1)	0 of 1 (1)	0 of 1 (1)	0 of 1 (1)	0 of 1 (1)	0 of 1 (1)	0 of 1 (1)	0 of 1 (1)	0 of 1 (1)	0 of 1 (1)	0 of 1 (1)	0 of 1 (1)	0 of 1 (1)	0 of 1 (1)	1 of 1 (4.197364e-01)	1 of 1 (5.093675e-01)	0 of 1 (1)	0 of 1 (1)	0 of 1 (1)	0 of 1 (1)	0 of 1 (1)	0 of 1 (1)	0 of 1 (1)	0 of 1 (1)	0 of 1 (1)	0 of 1 (1)	0 of 1 (1)	0 of 1 (1)
Fragaria vesca	AtCBPb orthologs	CBP	1	Dicots	0 of 2 (1)	0 of 2 (1)	0 of 2 (1)	0 of 2 (1)	0 of 2 (1)	0 of 2 (1)	0 of 2 (1)	0 of 2 (1)	0 of 2 (1)	0 of 2 (1)	0 of 2 (1)	0 of 2 (1)	0 of 2 (1)	0 of 2 (1)	0 of 2 (1)	0 of 2 (1)	0 of 2 (1)	0 of 2 (1)	0 of 2 (1)	0 of 2 (1)	0 of 2 (1)	0 of 2 (1)	0 of 2 (1)	0 of 2 (1)	0 of 2 (1)	0 of 2 (1)	1 of 2 (6.281640e-01)	0 of 2 (1)	0 of 2 (1)	0 of 2 (1)	1 of 2 (1.714706e-01)	1 of 2 (7.238794e-01)	0 of 2 (1)	1 of 2 (5.600723e-01)	0 of 2 (1)	0 of 2 (1)	0 of 2 (1)	0 of 2 (1)	0 of 2 (1)	0 of 2 (1)	0 of 2 (1)	0 of 2 (1)	0 of 2 (1)	0 of 2 (1)	0 of 2 (1)
Glycine max	AtCBPb orthologs	CBP	1	Dicots	0 of 2 (1)	0 of 2 (1)	0 of 2 (1)	0 of 2 (1)	0 of 2 (1)	0 of 2 (1)	0 of 2 (1)	0 of 2 (1)	0 of 2 (1)	0 of 2 (1)	0 of 2 (1)	0 of 2 (1)	0 of 2 (1)	0 of 2 (1)	0 of 2 (1)	0 of 2 (1)	0 of 2 (1)	0 of 2 (1)	0 of 2 (1)	0 of 2 (1)	0 of 2 (1)	0 of 2 (1)	0 of 2 (1)	0 of 2 (1)	0 of 2 (1)	0 of 2 (1)	1 of 2 (6.474935e-01)	0 of 2 (1)	1 of 2 (8.340524e-01)	0 of 2 (1)	0 of 2 (1)	0 of 2 (1)	1 of 2 (7.189734e-01)	0 of 2 (1)	0 of 2 (1)	0 of 2 (1)	0 of 2 (1)	0 of 2 (1)	0 of 2 (1)	0 of 2 (1)	0 of 2 (1)	0 of 2 (1)	0 of 2 (1)	0 of 2 (1)	0 of 2 (1)
Manihot esculenta	AtCBPb orthologs	CBP	1	Dicots	0 of 1 (1)	0 of 1 (1)	0 of 1 (1)	0 of 1 (1)	0 of 1 (1)	0 of 1 (1)	0 of 1 (1)	0 of 1 (1)	0 of 1 (1)	0 of 1 (1)	0 of 1 (1)	0 of 1 (1)	0 of 1 (1)	0 of 1 (1)	0 of 1 (1)	0 of 1 (1)	0 of 1 (1)	0 of 1 (1)	0 of 1 (1)	0 of 1 (1)	0 of 1 (1)	0 of 1 (1)	0 of 1 (1)	0 of 1 (1)	0 of 1 (1)	0 of 1 (1)	0 of 1 (1)	0 of 1 (1)	1 of 1 (6.878879e-01)	0 of 1 (1)	0 of 1 (1)	0 of 1 (1)	0 of 1 (1)	0 of 1 (1)	1 of 1 (7.870917e-02)	0 of 1 (1)	0 of 1 (1)	0 of 1 (1)	0 of 1 (1)	0 of 1 (1)	0 of 1 (1)	0 of 1 (1)	0 of 1 (1)	0 of 1 (1)	0 of 1 (1)
Populus trichocarpa	AtCBPb orthologs	CBP	1	Dicots	0 of 0 (1)	0 of 0 (1)	0 of 0 (1)	0 of 0 (1)	0 of 0 (1)	0 of 0 (1)	0 of 0 (1)	0 of 0 (1)	0 of 0 (1)	0 of 0 (1)	0 of 0 (1)	0 of 0 (1)	0 of 0 (1)	0 of 0 (1)	0 of 0 (1)	0 of 0 (1)	0 of 0 (1)	0 of 0 (1)	0 of 0 (1)	0 of 0 (1)	0 of 0 (1)	0 of 0 (1)	0 of 0 (1)	0 of 0 (1)	0 of 0 (1)	0 of 0 (1)	0 of 0 (1)	0 of 0 (1)	0 of 0 (1)	0 of 0 (1)	0 of 0 (1)	0 of 0 (1)	0 of 0 (1)	0 of 0 (1)	0 of 0 (1)	0 of 0 (1)	0 of 0 (1)	0 of 0 (1)	0 of 0 (1)	0 of 0 (1)	0 of 0 (1)	0 of 0 (1)	0 of 0 (1)	0 of 0 (1)	0 of 0 (1)
Vitis vinifera	AtCBPb orthologs	CBP	1	Dicots	0 of 1 (1)	0 of 1 (1)	0 of 1 (1)	0 of 1 (1)	0 of 1 (1)	0 of 1 (1)	0 of 1 (1)	0 of 1 (1)	0 of 1 (1)	0 of 1 (1)	0 of 1 (1)	0 of 1 (1)	0 of 1 (1)	0 of 1 (1)	0 of 1 (1)	0 of 1 (1)	0 of 1 (1)	0 of 1 (1)	0 of 1 (1)	0 of 1 (1)	0 of 1 (1)	0 of 1 (1)	0 of 1 (1)	0 of 1 (1)	0 of 1 (1)	0 of 1 (1)	1 of 1 (3.989220e-01)	0 of 1 (1)	0 of 1 (1)	0 of 1 (1)	0 of 1 (1)	0 of 1 (1)	1 of 1 (4.733546e-01)	1 of 1 (3.157595e-01)	0 of 1 (1)	0 of 1 (1)	0 of 1 (1)	0 of 1 (1)	0 of 1 (1)	0 of 1 (1)	0 of 1 (1)	0 of 1 (1)	0 of 1 (1)	0 of 1 (1)	0 of 1 (1)
Chlamydomonas reinhardtii	AtCBPb orthologs	CBP	1	Green Algae	0 of 1 (1)	0 of 1 (1)	0 of 1 (1)	0 of 1 (1)	0 of 1 (1)	0 of 1 (1)	0 of 1 (1)	0 of 1 (1)	0 of 1 (1)	0 of 1 (1)	0 of 1 (1)	0 of 1 (1)	0 of 1 (1)	0 of 1 (1)	0 of 1 (1)	0 of 1 (1)	0 of 1 (1)	0 of 1 (1)	0 of 1 (1)	0 of 1 (1)	0 of 1 (1)	0 of 1 (1)	0 of 1 (1)	0 of 1 (1)	0 of 1 (1)	0 of 1 (1)	1 of 1 (5.401048e-01)	0 of 1 (1)	0 of 1 (1)	0 of 1 (1)	0 of 1 (1)	0 of 1 (1)	0 of 1 (1)	0 of 1 (1)	0 of 1 (1)	0 of 1 (1)	0 of 1 (1)	0 of 1 (1)	0 of 1 (1)	0 of 1 (1)	0 of 1 (1)	0 of 1 (1)	0 of 1 (1)	0 of 1 (1)	0 of 1 (1)
Coccomyxa subellipsoidea C-169	AtCBPb orthologs	CBP	1	Green Algae	0 of 1 (1)	0 of 1 (1)	0 of 1 (1)	0 of 1 (1)	0 of 1 (1)	0 of 1 (1)	0 of 1 (1)	0 of 1 (1)	0 of 1 (1)	0 of 1 (1)	0 of 1 (1)	0 of 1 (1)	0 of 1 (1)	0 of 1 (1)	0 of 1 (1)	0 of 1 (1)	0 of 1 (1)	0 of 1 (1)	0 of 1 (1)	0 of 1 (1)	0 of 1 (1)	0 of 1 (1)	0 of 1 (1)	0 of 1 (1)	0 of 1 (1)	0 of 1 (1)	0 of 1 (1)	0 of 1 (1)	0 of 1 (1)	0 of 1 (1)	0 of 1 (1)	0 of 1 (1)	0 of 1 (1)	1 of 1 (3.587081e-01)	0 of 1 (1)	0 of 1 (1)	0 of 1 (1)	0 of 1 (1)	0 of 1 (1)	0 of 1 (1)	0 of 1 (1)	0 of 1 (1)	0 of 1 (1)	0 of 1 (1)	0 of 1 (1)
Micromonas pusilla CCMP1545	AtCBPb orthologs	CBP	1	Green Algae	0 of 1 (1)	0 of 1 (1)	0 of 1 (1)	0 of 1 (1)	0 of 1 (1)	0 of 1 (1)	0 of 1 (1)	0 of 1 (1)	0 of 1 (1)	0 of 1 (1)	0 of 1 (1)	0 of 1 (1)	0 of 1 (1)	0 of 1 (1)	0 of 1 (1)	0 of 1 (1)	0 of 1 (1)	0 of 1 (1)	0 of 1 (1)	0 of 1 (1)	0 of 1 (1)	0 of 1 (1)	0 of 1 (1)	0 of 1 (1)	0 of 1 (1)	0 of 1 (1)	0 of 1 (1)	0 of 1 (1)	0 of 1 (1)	0 of 1 (1)	0 of 1 (1)	0 of 1 (1)	0 of 1 (1)	1 of 1 (2.311445e-01)	0 of 1 (1)	0 of 1 (1)	0 of 1 (1)	0 of 1 (1)	0 of 1 (1)	0 of 1 (1)	0 of 1 (1)	0 of 1 (1)	0 of 1 (1)	0 of 1 (1)	0 of 1 (1)
Micromonas pusilla RCC299	AtCBPb orthologs	CBP	1	Green Algae	0 of 2 (1)	0 of 2 (1)	0 of 2 (1)	0 of 2 (1)	0 of 2 (1)	0 of 2 (1)	0 of 2 (1)	0 of 2 (1)	0 of 2 (1)	0 of 2 (1)	0 of 2 (1)	0 of 2 (1)	0 of 2 (1)	0 of 2 (1)	0 of 2 (1)	0 of 2 (1)	0 of 2 (1)	0 of 2 (1)	0 of 2 (1)	0 of 2 (1)	0 of 2 (1)	0 of 2 (1)	0 of 2 (1)	0 of 2 (1)	0 of 2 (1)	0 of 2 (1)	2 of 2 (3.850957e-02)	0 of 2 (1)	0 of 2 (1)	0 of 2 (1)	0 of 2 (1)	0 of 2 (1)	0 of 2 (1)	2 of 2 (1.259626e-01)	0 of 2 (1)	0 of 2 (1)	0 of 2 (1)	0 of 2 (1)	0 of 2 (1)	0 of 2 (1)	0 of 2 (1)	0 of 2 (1)	0 of 2 (1)	0 of 2 (1)	0 of 2 (1)
Ostreococcus lucimarinus	AtCBPb orthologs	CBP	1	Green Algae	0 of 1 (1)	0 of 1 (1)	0 of 1 (1)	0 of 1 (1)	0 of 1 (1)	0 of 1 (1)	0 of 1 (1)	0 of 1 (1)	0 of 1 (1)	0 of 1 (1)	0 of 1 (1)	0 of 1 (1)	0 of 1 (1)	0 of 1 (1)	0 of 1 (1)	0 of 1 (1)	0 of 1 (1)	0 of 1 (1)	0 of 1 (1)	0 of 1 (1)	0 of 1 (1)	0 of 1 (1)	0 of 1 (1)	0 of 1 (1)	0 of 1 (1)	0 of 1 (1)	1 of 1 (1.631606e-01)	0 of 1 (1)	0 of 1 (1)	0 of 1 (1)	0 of 1 (1)	0 of 1 (1)	0 of 1 (1)	1 of 1 (2.167778e-01)	0 of 1 (1)	0 of 1 (1)	0 of 1 (1)	0 of 1 (1)	0 of 1 (1)	0 of 1 (1)	0 of 1 (1)	0 of 1 (1)	0 of 1 (1)	0 of 1 (1)	0 of 1 (1)
Volvox carteri	AtCBPb orthologs	CBP	1	Green Algae	0 of 1 (1)	0 of 1 (1)	0 of 1 (1)	0 of 1 (1)	0 of 1 (1)	0 of 1 (1)	0 of 1 (1)	0 of 1 (1)	0 of 1 (1)	0 of 1 (1)	0 of 1 (1)	0 of 1 (1)	0 of 1 (1)	0 of 1 (1)	0 of 1 (1)	0 of 1 (1)	0 of 1 (1)	0 of 1 (1)	0 of 1 (1)	0 of 1 (1)	0 of 1 (1)	0 of 1 (1)	0 of 1 (1)	0 of 1 (1)	0 of 1 (1)	0 of 1 (1)	0 of 1 (1)	0 of 1 (1)	0 of 1 (1)	0 of 1 (1)	0 of 1 (1)	0 of 1 (1)	0 of 1 (1)	0 of 1 (1)	0 of 1 (1)	0 of 1 (1)	0 of 1 (1)	0 of 1 (1)	0 of 1 (1)	0 of 1 (1)	0 of 1 (1)	0 of 1 (1)	0 of 1 (1)	0 of 1 (1)	0 of 1 (1)
Oryza sativa	AtCBPb orthologs	CBP	1	Monocots	0 of 1 (1)	0 of 1 (1)	0 of 1 (1)	0 of 1 (1)	0 of 1 (1)	0 of 1 (1)	0 of 1 (1)	0 of 1 (1)	0 of 1 (1)	0 of 1 (1)	0 of 1 (1)	0 of 1 (1)	0 of 1 (1)	0 of 1 (1)	0 of 1 (1)	0 of 1 (1)	0 of 1 (1)	0 of 1 (1)	0 of 1 (1)	0 of 1 (1)	0 of 1 (1)	0 of 1 (1)	0 of 1 (1)	0 of 1 (1)	0 of 1 (1)	0 of 1 (1)	1 of 1 (5.159639e-01)	0 of 1 (1)	0 of 1 (1)	0 of 1 (1)	0 of 1 (1)	0 of 1 (1)	0 of 1 (1)	0 of 1 (1)	0 of 1 (1)	0 of 1 (1)	0 of 1 (1)	0 of 1 (1)	0 of 1 (1)	0 of 1 (1)	0 of 1 (1)	0 of 1 (1)	0 of 1 (1)	0 of 1 (1)	0 of 1 (1)
Setaria italica	AtCBPb orthologs	CBP	1	Monocots	0 of 2 (1)	0 of 2 (1)	0 of 2 (1)	0 of 2 (1)	0 of 2 (1)	0 of 2 (1)	0 of 2 (1)	0 of 2 (1)	0 of 2 (1)	0 of 2 (1)	0 of 2 (1)	0 of 2 (1)	0 of 2 (1)	0 of 2 (1)	0 of 2 (1)	0 of 2 (1)	0 of 2 (1)	0 of 2 (1)	0 of 2 (1)	0 of 2 (1)	0 of 2 (1)	0 of 2 (1)	0 of 2 (1)	0 of 2 (1)	0 of 2 (1)	0 of 2 (1)	1 of 2 (7.491101e-01)	0 of 2 (1)	0 of 2 (1)	0 of 2 (1)	0 of 2 (1)	1 of 2 (5.703192e-01)	2 of 2 (1.530699e-01)	1 of 2 (5.627805e-01)	0 of 2 (1)	0 of 2 (1)	0 of 2 (1)	0 of 2 (1)	0 of 2 (1)	0 of 2 (1)	0 of 2 (1)	0 of 2 (1)	0 of 2 (1)	0 of 2 (1)	0 of 2 (1)
Sorghum bicolor	AtCBPb orthologs	CBP	1	Monocots	0 of 1 (1)	0 of 1 (1)	0 of 1 (1)	0 of 1 (1)	0 of 1 (1)	0 of 1 (1)	0 of 1 (1)	0 of 1 (1)	0 of 1 (1)	0 of 1 (1)	0 of 1 (1)	0 of 1 (1)	0 of 1 (1)	0 of 1 (1)	0 of 1 (1)	0 of 1 (1)	0 of 1 (1)	0 of 1 (1)	0 of 1 (1)	0 of 1 (1)	0 of 1 (1)	0 of 1 (1)	0 of 1 (1)	0 of 1 (1)	0 of 1 (1)	0 of 1 (1)	1 of 1 (5.459940e-01)	0 of 1 (1)	0 of 1 (1)	0 of 1 (1)	0 of 1 (1)	0 of 1 (1)	1 of 1 (4.208003e-01)	0 of 1 (1)	0 of 1 (1)	0 of 1 (1)	0 of 1 (1)	0 of 1 (1)	0 of 1 (1)	0 of 1 (1)	0 of 1 (1)	0 of 1 (1)	0 of 1 (1)	0 of 1 (1)	0 of 1 (1)
Zea mays	AtCBPb orthologs	CBP	1	Monocots	0 of 2 (1)	0 of 2 (1)	0 of 2 (1)	0 of 2 (1)	0 of 2 (1)	0 of 2 (1)	0 of 2 (1)	0 of 2 (1)	0 of 2 (1)	0 of 2 (1)	0 of 2 (1)	0 of 2 (1)	0 of 2 (1)	0 of 2 (1)	0 of 2 (1)	0 of 2 (1)	0 of 2 (1)	0 of 2 (1)	0 of 2 (1)	0 of 2 (1)	0 of 2 (1)	0 of 2 (1)	0 of 2 (1)	0 of 2 (1)	0 of 2 (1)	0 of 2 (1)	1 of 2 (7.473677e-01)	0 of 2 (1)	0 of 2 (1)	0 of 2 (1)	0 of 2 (1)	1 of 2 (6.183508e-01)	1 of 2 (6.036594e-01)	2 of 2 (1.001932e-01)	0 of 2 (1)	0 of 2 (1)	0 of 2 (1)	0 of 2 (1)	0 of 2 (1)	0 of 2 (1)	0 of 2 (1)	0 of 2 (1)	0 of 2 (1)	0 of 2 (1)	0 of 2 (1)
Physcomitrella patens	AtCBPb orthologs	CBP	1	Moss/Bryophytes	0 of 3 (1)	0 of 3 (1)	0 of 3 (1)	0 of 3 (1)	0 of 3 (1)	0 of 3 (1)	0 of 3 (1)	0 of 3 (1)	0 of 3 (1)	0 of 3 (1)	0 of 3 (1)	0 of 3 (1)	0 of 3 (1)	0 of 3 (1)	0 of 3 (1)	0 of 3 (1)	0 of 3 (1)	0 of 3 (1)	0 of 3 (1)	0 of 3 (1)	0 of 3 (1)	0 of 3 (1)	0 of 3 (1)	0 of 3 (1)	0 of 3 (1)	0 of 3 (1)	0 of 3 (1)	0 of 3 (1)	0 of 3 (1)	0 of 3 (1)	1 of 3 (2.723135e-01)	1 of 3 (7.890317e-01)	1 of 3 (8.422892e-01)	1 of 3 (6.367089e-01)	0 of 3 (1)	0 of 3 (1)	0 of 3 (1)	0 of 3 (1)	0 of 3 (1)	0 of 3 (1)	0 of 3 (1)	0 of 3 (1)	0 of 3 (1)	0 of 3 (1)	0 of 3 (1)
Selaginella moellendorfii	AtCBPb orthologs	CBP	1	Moss/Bryophytes	0 of 2 (1)	0 of 2 (1)	0 of 2 (1)	0 of 2 (1)	0 of 2 (1)	0 of 2 (1)	0 of 2 (1)	0 of 2 (1)	0 of 2 (1)	0 of 2 (1)	0 of 2 (1)	0 of 2 (1)	0 of 2 (1)	0 of 2 (1)	0 of 2 (1)	0 of 2 (1)	0 of 2 (1)	0 of 2 (1)	0 of 2 (1)	0 of 2 (1)	0 of 2 (1)	0 of 2 (1)	0 of 2 (1)	0 of 2 (1)	0 of 2 (1)	0 of 2 (1)	0 of 2 (1)	0 of 2 (1)	0 of 2 (1)	0 of 2 (1)	0 of 2 (1)	1 of 2 (4.665223e-01)	1 of 2 (5.457998e-01)	0 of 2 (1)	0 of 2 (1)	0 of 2 (1)	0 of 2 (1)	0 of 2 (1)	0 of 2 (1)	0 of 2 (1)	0 of 2 (1)	0 of 2 (1)	0 of 2 (1)	0 of 2 (1)	0 of 2 (1)
Aquilegia coerulea	AtCBPa,c,d,e orthologs	CBP	2	Dicots	0 of 0 (1)	0 of 0 (1)	0 of 0 (1)	0 of 0 (1)	0 of 0 (1)	0 of 0 (1)	0 of 0 (1)	0 of 0 (1)	0 of 0 (1)	0 of 0 (1)	0 of 0 (1)	0 of 0 (1)	0 of 0 (1)	0 of 0 (1)	0 of 0 (1)	0 of 0 (1)	0 of 0 (1)	0 of 0 (1)	0 of 0 (1)	0 of 0 (1)	0 of 0 (1)	0 of 0 (1)	0 of 0 (1)	0 of 0 (1)	0 of 0 (1)	0 of 0 (1)	0 of 0 (1)	0 of 0 (1)	0 of 0 (1)	0 of 0 (1)	0 of 0 (1)	0 of 0 (1)	0 of 0 (1)	0 of 0 (1)	0 of 0 (1)	0 of 0 (1)	0 of 0 (1)	0 of 0 (1)	0 of 0 (1)	0 of 0 (1)	0 of 0 (1)	0 of 0 (1)	0 of 0 (1)	0 of 0 (1)	0 of 0 (1)
Arabidopsis thaliana	AtCBPa,c,d,e orthologs	CBP	2	Dicots	0 of 4 (1)	0 of 4 (1)	0 of 4 (1)	0 of 4 (1)	0 of 4 (1)	0 of 4 (1)	0 of 4 (1)	0 of 4 (1)	0 of 4 (1)	0 of 4 (1)	0 of 4 (1)	0 of 4 (1)	0 of 4 (1)	0 of 4 (1)	0 of 4 (1)	0 of 4 (1)	0 of 4 (1)	0 of 4 (1)	0 of 4 (1)	0 of 4 (1)	0 of 4 (1)	0 of 4 (1)	0 of 4 (1)	0 of 4 (1)	0 of 4 (1)	0 of 4 (1)	1 of 4 (8.634638e-01)	0 of 4 (1)	0 of 4 (1)	1 of 4 (4.135434e-01)	0 of 4 (1)	1 of 4 (9.028442e-01)	2 of 4 (6.765472e-01)	2 of 4 (4.384054e-01)	1 of 4 (4.084422e-01)	0 of 4 (1)	0 of 4 (1)	0 of 4 (1)	0 of 4 (1)	0 of 4 (1)	0 of 4 (1)	0 of 4 (1)	0 of 4 (1)	0 of 4 (1)	0 of 4 (1)
Eucalyptus grandis	AtCBPa,c,d,e orthologs	CBP	2	Dicots	0 of 1 (1)	0 of 1 (1)	0 of 1 (1)	0 of 1 (1)	0 of 1 (1)	0 of 1 (1)	0 of 1 (1)	0 of 1 (1)	0 of 1 (1)	0 of 1 (1)	0 of 1 (1)	0 of 1 (1)	0 of 1 (1)	0 of 1 (1)	0 of 1 (1)	0 of 1 (1)	0 of 1 (1)	0 of 1 (1)	0 of 1 (1)	0 of 1 (1)	0 of 1 (1)	0 of 1 (1)	0 of 1 (1)	0 of 1 (1)	0 of 1 (1)	0 of 1 (1)	1 of 1 (4.180583e-01)	0 of 1 (1)	0 of 1 (1)	0 of 1 (1)	0 of 1 (1)	0 of 1 (1)	1 of 1 (5.093675e-01)	0 of 1 (1)	0 of 1 (1)	0 of 1 (1)	0 of 1 (1)	0 of 1 (1)	0 of 1 (1)	0 of 1 (1)	0 of 1 (1)	0 of 1 (1)	0 of 1 (1)	0 of 1 (1)	0 of 1 (1)
Fragaria vesca	AtCBPa,c,d,e orthologs	CBP	2	Dicots	0 of 1 (1)	0 of 1 (1)	0 of 1 (1)	0 of 1 (1)	0 of 1 (1)	0 of 1 (1)	0 of 1 (1)	0 of 1 (1)	0 of 1 (1)	0 of 1 (1)	0 of 1 (1)	0 of 1 (1)	0 of 1 (1)	0 of 1 (1)	0 of 1 (1)	0 of 1 (1)	0 of 1 (1)	0 of 1 (1)	0 of 1 (1)	0 of 1 (1)	0 of 1 (1)	0 of 1 (1)	0 of 1 (1)	0 of 1 (1)	0 of 1 (1)	0 of 1 (1)	0 of 1 (1)	0 of 1 (1)	0 of 1 (1)	0 of 1 (1)	0 of 1 (1)	0 of 1 (1)	1 of 1 (4.276751e-01)	0 of 1 (1)	0 of 1 (1)	0 of 1 (1)	0 of 1 (1)	0 of 1 (1)	0 of 1 (1)	0 of 1 (1)	0 of 1 (1)	0 of 1 (1)	0 of 1 (1)	0 of 1 (1)	0 of 1 (1)
Glycine max	AtCBPa,c,d,e orthologs	CBP	2	Dicots	0 of 3 (1)	0 of 3 (1)	0 of 3 (1)	0 of 3 (1)	0 of 3 (1)	0 of 3 (1)	0 of 3 (1)	0 of 3 (1)	0 of 3 (1)	0 of 3 (1)	0 of 3 (1)	0 of 3 (1)	0 of 3 (1)	0 of 3 (1)	0 of 3 (1)	0 of 3 (1)	0 of 3 (1)	0 of 3 (1)	0 of 3 (1)	0 of 3 (1)	0 of 3 (1)	0 of 3 (1)	0 of 3 (1)	0 of 3 (1)	0 of 3 (1)	0 of 3 (1)	2 of 3 (3.610543e-01)	0 of 3 (1)	2 of 3 (6.373545e-01)	0 of 3 (1)	2 of 3 (9.805409e-02)	0 of 3 (1)	1 of 3 (8.510261e-01)	1 of 3 (6.422138e-01)	0 of 3 (1)	0 of 3 (1)	0 of 3 (1)	0 of 3 (1)	0 of 3 (1)	0 of 3 (1)	0 of 3 (1)	0 of 3 (1)	0 of 3 (1)	0 of 3 (1)	0 of 3 (1)
Manihot esculenta	AtCBPa,c,d,e orthologs	CBP	2	Dicots	0 of 1 (1)	0 of 1 (1)	0 of 1 (1)	0 of 1 (1)	0 of 1 (1)	0 of 1 (1)	0 of 1 (1)	0 of 1 (1)	0 of 1 (1)	0 of 1 (1)	0 of 1 (1)	0 of 1 (1)	0 of 1 (1)	0 of 1 (1)	0 of 1 (1)	0 of 1 (1)	0 of 1 (1)	0 of 1 (1)	0 of 1 (1)	0 of 1 (1)	0 of 1 (1)	0 of 1 (1)	0 of 1 (1)	0 of 1 (1)	0 of 1 (1)	0 of 1 (1)	1 of 1 (2.996095e-01)	0 of 1 (1)	0 of 1 (1)	1 of 1 (1.456725e-01)	1 of 1 (1.533315e-01)	0 of 1 (1)	0 of 1 (1)	1 of 1 (2.427875e-01)	0 of 1 (1)	0 of 1 (1)	0 of 1 (1)	0 of 1 (1)	0 of 1 (1)	0 of 1 (1)	0 of 1 (1)	0 of 1 (1)	0 of 1 (1)	0 of 1 (1)	0 of 1 (1)
Populus trichocarpa	AtCBPa,c,d,e orthologs	CBP	2	Dicots	0 of 2 (1)	0 of 2 (1)	0 of 2 (1)	0 of 2 (1)	0 of 2 (1)	0 of 2 (1)	0 of 2 (1)	0 of 2 (1)	0 of 2 (1)	0 of 2 (1)	0 of 2 (1)	0 of 2 (1)	0 of 2 (1)	0 of 2 (1)	0 of 2 (1)	0 of 2 (1)	0 of 2 (1)	0 of 2 (1)	0 of 2 (1)	0 of 2 (1)	0 of 2 (1)	0 of 2 (1)	0 of 2 (1)	0 of 2 (1)	0 of 2 (1)	0 of 2 (1)	1 of 2 (6.156267e-01)	0 of 2 (1)	1 of 2 (8.040870e-01)	0 of 2 (1)	0 of 2 (1)	0 of 2 (1)	1 of 2 (7.331970e-01)	0 of 2 (1)	0 of 2 (1)	0 of 2 (1)	0 of 2 (1)	0 of 2 (1)	0 of 2 (1)	0 of 2 (1)	0 of 2 (1)	0 of 2 (1)	0 of 2 (1)	0 of 2 (1)	0 of 2 (1)
Vitis vinifera	AtCBPa,c,d,e orthologs	CBP	2	Dicots	0 of 1 (1)	0 of 1 (1)	0 of 1 (1)	0 of 1 (1)	0 of 1 (1)	0 of 1 (1)	0 of 1 (1)	0 of 1 (1)	0 of 1 (1)	0 of 1 (1)	0 of 1 (1)	0 of 1 (1)	0 of 1 (1)	0 of 1 (1)	0 of 1 (1)	0 of 1 (1)	0 of 1 (1)	0 of 1 (1)	0 of 1 (1)	0 of 1 (1)	0 of 1 (1)	0 of 1 (1)	0 of 1 (1)	0 of 1 (1)	0 of 1 (1)	0 of 1 (1)	1 of 1 (3.989220e-01)	0 of 1 (1)	0 of 1 (1)	0 of 1 (1)	0 of 1 (1)	1 of 1 (4.473165e-01)	0 of 1 (1)	0 of 1 (1)	0 of 1 (1)	0 of 1 (1)	0 of 1 (1)	0 of 1 (1)	0 of 1 (1)	0 of 1 (1)	0 of 1 (1)	0 of 1 (1)	0 of 1 (1)	0 of 1 (1)	0 of 1 (1)
Chlamydomonas reinhardtii	AtCBPa,c,d,e orthologs	CBP	2	Green Algae	0 of 0 (1)	0 of 0 (1)	0 of 0 (1)	0 of 0 (1)	0 of 0 (1)	0 of 0 (1)	0 of 0 (1)	0 of 0 (1)	0 of 0 (1)	0 of 0 (1)	0 of 0 (1)	0 of 0 (1)	0 of 0 (1)	0 of 0 (1)	0 of 0 (1)	0 of 0 (1)	0 of 0 (1)	0 of 0 (1)	0 of 0 (1)	0 of 0 (1)	0 of 0 (1)	0 of 0 (1)	0 of 0 (1)	0 of 0 (1)	0 of 0 (1)	0 of 0 (1)	0 of 0 (1)	0 of 0 (1)	0 of 0 (1)	0 of 0 (1)	0 of 0 (1)	0 of 0 (1)	0 of 0 (1)	0 of 0 (1)	0 of 0 (1)	0 of 0 (1)	0 of 0 (1)	0 of 0 (1)	0 of 0 (1)	0 of 0 (1)	0 of 0 (1)	0 of 0 (1)	0 of 0 (1)	0 of 0 (1)	0 of 0 (1)
Coccomyxa subellipsoidea C-169	AtCBPa,c,d,e orthologs	CBP	2	Green Algae	0 of 0 (1)	0 of 0 (1)	0 of 0 (1)	0 of 0 (1)	0 of 0 (1)	0 of 0 (1)	0 of 0 (1)	0 of 0 (1)	0 of 0 (1)	0 of 0 (1)	0 of 0 (1)	0 of 0 (1)	0 of 0 (1)	0 of 0 (1)	0 of 0 (1)	0 of 0 (1)	0 of 0 (1)	0 of 0 (1)	0 of 0 (1)	0 of 0 (1)	0 of 0 (1)	0 of 0 (1)	0 of 0 (1)	0 of 0 (1)	0 of 0 (1)	0 of 0 (1)	0 of 0 (1)	0 of 0 (1)	0 of 0 (1)	0 of 0 (1)	0 of 0 (1)	0 of 0 (1)	0 of 0 (1)	0 of 0 (1)	0 of 0 (1)	0 of 0 (1)	0 of 0 (1)	0 of 0 (1)	0 of 0 (1)	0 of 0 (1)	0 of 0 (1)	0 of 0 (1)	0 of 0 (1)	0 of 0 (1)	0 of 0 (1)
Micromonas pusilla CCMP1545	AtCBPa,c,d,e orthologs	CBP	2	Green Algae	0 of 0 (1)	0 of 0 (1)	0 of 0 (1)	0 of 0 (1)	0 of 0 (1)	0 of 0 (1)	0 of 0 (1)	0 of 0 (1)	0 of 0 (1)	0 of 0 (1)	0 of 0 (1)	0 of 0 (1)	0 of 0 (1)	0 of 0 (1)	0 of 0 (1)	0 of 0 (1)	0 of 0 (1)	0 of 0 (1)	0 of 0 (1)	0 of 0 (1)	0 of 0 (1)	0 of 0 (1)	0 of 0 (1)	0 of 0 (1)	0 of 0 (1)	0 of 0 (1)	0 of 0 (1)	0 of 0 (1)	0 of 0 (1)	0 of 0 (1)	0 of 0 (1)	0 of 0 (1)	0 of 0 (1)	0 of 0 (1)	0 of 0 (1)	0 of 0 (1)	0 of 0 (1)	0 of 0 (1)	0 of 0 (1)	0 of 0 (1)	0 of 0 (1)	0 of 0 (1)	0 of 0 (1)	0 of 0 (1)	0 of 0 (1)
Micromonas pusilla RCC299	AtCBPa,c,d,e orthologs	CBP	2	Green Algae	0 of 0 (1)	0 of 0 (1)	0 of 0 (1)	0 of 0 (1)	0 of 0 (1)	0 of 0 (1)	0 of 0 (1)	0 of 0 (1)	0 of 0 (1)	0 of 0 (1)	0 of 0 (1)	0 of 0 (1)	0 of 0 (1)	0 of 0 (1)	0 of 0 (1)	0 of 0 (1)	0 of 0 (1)	0 of 0 (1)	0 of 0 (1)	0 of 0 (1)	0 of 0 (1)	0 of 0 (1)	0 of 0 (1)	0 of 0 (1)	0 of 0 (1)	0 of 0 (1)	0 of 0 (1)	0 of 0 (1)	0 of 0 (1)	0 of 0 (1)	0 of 0 (1)	0 of 0 (1)	0 of 0 (1)	0 of 0 (1)	0 of 0 (1)	0 of 0 (1)	0 of 0 (1)	0 of 0 (1)	0 of 0 (1)	0 of 0 (1)	0 of 0 (1)	0 of 0 (1)	0 of 0 (1)	0 of 0 (1)	0 of 0 (1)
Ostreococcus lucimarinus	AtCBPa,c,d,e orthologs	CBP	2	Green Algae	0 of 0 (1)	0 of 0 (1)	0 of 0 (1)	0 of 0 (1)	0 of 0 (1)	0 of 0 (1)	0 of 0 (1)	0 of 0 (1)	0 of 0 (1)	0 of 0 (1)	0 of 0 (1)	0 of 0 (1)	0 of 0 (1)	0 of 0 (1)	0 of 0 (1)	0 of 0 (1)	0 of 0 (1)	0 of 0 (1)	0 of 0 (1)	0 of 0 (1)	0 of 0 (1)	0 of 0 (1)	0 of 0 (1)	0 of 0 (1)	0 of 0 (1)	0 of 0 (1)	0 of 0 (1)	0 of 0 (1)	0 of 0 (1)	0 of 0 (1)	0 of 0 (1)	0 of 0 (1)	0 of 0 (1)	0 of 0 (1)	0 of 0 (1)	0 of 0 (1)	0 of 0 (1)	0 of 0 (1)	0 of 0 (1)	0 of 0 (1)	0 of 0 (1)	0 of 0 (1)	0 of 0 (1)	0 of 0 (1)	0 of 0 (1)
Volvox carteri	AtCBPa,c,d,e orthologs	CBP	2	Green Algae	0 of 0 (1)	0 of 0 (1)	0 of 0 (1)	0 of 0 (1)	0 of 0 (1)	0 of 0 (1)	0 of 0 (1)	0 of 0 (1)	0 of 0 (1)	0 of 0 (1)	0 of 0 (1)	0 of 0 (1)	0 of 0 (1)	0 of 0 (1)	0 of 0 (1)	0 of 0 (1)	0 of 0 (1)	0 of 0 (1)	0 of 0 (1)	0 of 0 (1)	0 of 0 (1)	0 of 0 (1)	0 of 0 (1)	0 of 0 (1)	0 of 0 (1)	0 of 0 (1)	0 of 0 (1)	0 of 0 (1)	0 of 0 (1)	0 of 0 (1)	0 of 0 (1)	0 of 0 (1)	0 of 0 (1)	0 of 0 (1)	0 of 0 (1)	0 of 0 (1)	0 of 0 (1)	0 of 0 (1)	0 of 0 (1)	0 of 0 (1)	0 of 0 (1)	0 of 0 (1)	0 of 0 (1)	0 of 0 (1)	0 of 0 (1)
Oryza sativa	AtCBPa,c,d,e orthologs	CBP	2	Monocots	0 of 2 (1)	0 of 2 (1)	0 of 2 (1)	0 of 2 (1)	0 of 2 (1)	0 of 2 (1)	0 of 2 (1)	0 of 2 (1)	0 of 2 (1)	0 of 2 (1)	0 of 2 (1)	0 of 2 (1)	0 of 2 (1)	0 of 2 (1)	0 of 2 (1)	0 of 2 (1)	0 of 2 (1)	0 of 2 (1)	0 of 2 (1)	0 of 2 (1)	0 of 2 (1)	0 of 2 (1)	0 of 2 (1)	0 of 2 (1)	0 of 2 (1)	0 of 2 (1)	1 of 2 (7.657150e-01)	0 of 2 (1)	0 of 2 (1)	0 of 2 (1)	0 of 2 (1)	0 of 2 (1)	0 of 2 (1)	0 of 2 (1)	1 of 2 (2.006800e-01)	0 of 2 (1)	0 of 2 (1)	0 of 2 (1)	0 of 2 (1)	0 of 2 (1)	0 of 2 (1)	0 of 2 (1)	0 of 2 (1)	0 of 2 (1)	0 of 2 (1)
Setaria italica	AtCBPa,c,d,e orthologs	CBP	2	Monocots	0 of 2 (1)	0 of 2 (1)	0 of 2 (1)	0 of 2 (1)	0 of 2 (1)	0 of 2 (1)	0 of 2 (1)	0 of 2 (1)	0 of 2 (1)	0 of 2 (1)	0 of 2 (1)	0 of 2 (1)	0 of 2 (1)	0 of 2 (1)	0 of 2 (1)	0 of 2 (1)	0 of 2 (1)	0 of 2 (1)	0 of 2 (1)	0 of 2 (1)	0 of 2 (1)	0 of 2 (1)	0 of 2 (1)	0 of 2 (1)	0 of 2 (1)	0 of 2 (1)	0 of 2 (1)	0 of 2 (1)	0 of 2 (1)	1 of 2 (1.231815e-01)	0 of 2 (1)	1 of 2 (5.703192e-01)	1 of 2 (6.294307e-01)	0 of 2 (1)	1 of 2 (2.014953e-01)	0 of 2 (1)	0 of 2 (1)	0 of 2 (1)	0 of 2 (1)	0 of 2 (1)	0 of 2 (1)	0 of 2 (1)	0 of 2 (1)	0 of 2 (1)	0 of 2 (1)
Sorghum bicolor	AtCBPa,c,d,e orthologs	CBP	2	Monocots	0 of 2 (1)	0 of 2 (1)	0 of 2 (1)	0 of 2 (1)	0 of 2 (1)	0 of 2 (1)	0 of 2 (1)	0 of 2 (1)	0 of 2 (1)	0 of 2 (1)	0 of 2 (1)	0 of 2 (1)	0 of 2 (1)	0 of 2 (1)	0 of 2 (1)	0 of 2 (1)	0 of 2 (1)	0 of 2 (1)	0 of 2 (1)	0 of 2 (1)	0 of 2 (1)	0 of 2 (1)	0 of 2 (1)	0 of 2 (1)	0 of 2 (1)	0 of 2 (1)	1 of 2 (7.938858e-01)	0 of 2 (1)	0 of 2 (1)	0 of 2 (1)	0 of 2 (1)	1 of 2 (6.167232e-01)	0 of 2 (1)	0 of 2 (1)	0 of 2 (1)	0 of 2 (1)	0 of 2 (1)	0 of 2 (1)	0 of 2 (1)	0 of 2 (1)	0 of 2 (1)	0 of 2 (1)	0 of 2 (1)	0 of 2 (1)	0 of 2 (1)
Zea mays	AtCBPa,c,d,e orthologs	CBP	2	Monocots	0 of 3 (1)	0 of 3 (1)	0 of 3 (1)	0 of 3 (1)	0 of 3 (1)	0 of 3 (1)	0 of 3 (1)	0 of 3 (1)	0 of 3 (1)	0 of 3 (1)	0 of 3 (1)	0 of 3 (1)	0 of 3 (1)	0 of 3 (1)	0 of 3 (1)	0 of 3 (1)	0 of 3 (1)	0 of 3 (1)	0 of 3 (1)	0 of 3 (1)	0 of 3 (1)	0 of 3 (1)	0 of 3 (1)	0 of 3 (1)	0 of 3 (1)	0 of 3 (1)	1 of 3 (8.730242e-01)	0 of 3 (1)	0 of 3 (1)	1 of 3 (2.376287e-01)	0 of 3 (1)	1 of 3 (7.642299e-01)	2 of 3 (3.100068e-01)	1 of 3 (6.807519e-01)	1 of 3 (3.140430e-01)	0 of 3 (1)	0 of 3 (1)	0 of 3 (1)	0 of 3 (1)	0 of 3 (1)	0 of 3 (1)	0 of 3 (1)	0 of 3 (1)	0 of 3 (1)	0 of 3 (1)
Physcomitrella patens	AtCBPa,c,d,e orthologs	CBP	2	Moss/Bryophytes	0 of 0 (1)	0 of 0 (1)	0 of 0 (1)	0 of 0 (1)	0 of 0 (1)	0 of 0 (1)	0 of 0 (1)	0 of 0 (1)	0 of 0 (1)	0 of 0 (1)	0 of 0 (1)	0 of 0 (1)	0 of 0 (1)	0 of 0 (1)	0 of 0 (1)	0 of 0 (1)	0 of 0 (1)	0 of 0 (1)	0 of 0 (1)	0 of 0 (1)	0 of 0 (1)	0 of 0 (1)	0 of 0 (1)	0 of 0 (1)	0 of 0 (1)	0 of 0 (1)	0 of 0 (1)	0 of 0 (1)	0 of 0 (1)	0 of 0 (1)	0 of 0 (1)	0 of 0 (1)	0 of 0 (1)	0 of 0 (1)	0 of 0 (1)	0 of 0 (1)	0 of 0 (1)	0 of 0 (1)	0 of 0 (1)	0 of 0 (1)	0 of 0 (1)	0 of 0 (1)	0 of 0 (1)	0 of 0 (1)	0 of 0 (1)
Selaginella moellendorfii	AtCBPa,c,d,e orthologs	CBP	2	Moss/Bryophytes	0 of 0 (1)	0 of 0 (1)	0 of 0 (1)	0 of 0 (1)	0 of 0 (1)	0 of 0 (1)	0 of 0 (1)	0 of 0 (1)	0 of 0 (1)	0 of 0 (1)	0 of 0 (1)	0 of 0 (1)	0 of 0 (1)	0 of 0 (1)	0 of 0 (1)	0 of 0 (1)	0 of 0 (1)	0 of 0 (1)	0 of 0 (1)	0 of 0 (1)	0 of 0 (1)	0 of 0 (1)	0 of 0 (1)	0 of 0 (1)	0 of 0 (1)	0 of 0 (1)	0 of 0 (1)	0 of 0 (1)	0 of 0 (1)	0 of 0 (1)	0 of 0 (1)	0 of 0 (1)	0 of 0 (1)	0 of 0 (1)	0 of 0 (1)	0 of 0 (1)	0 of 0 (1)	0 of 0 (1)	0 of 0 (1)	0 of 0 (1)	0 of 0 (1)	0 of 0 (1)	0 of 0 (1)	0 of 0 (1)	0 of 0 (1)
Aquilegia coerulea	ALL AtCBP orthologs	CBP		Dicots	0 of 7 (1)	0 of 7 (1)	0 of 7 (1)	0 of 7 (1)	0 of 7 (1)	0 of 7 (1)	0 of 7 (1)	0 of 7 (1)	0 of 7 (1)	0 of 7 (1)	0 of 7 (1)	0 of 7 (1)	0 of 7 (1)	0 of 7 (1)	0 of 7 (1)	0 of 7 (1)	0 of 7 (1)	0 of 7 (1)	0 of 7 (1)	0 of 7 (1)	0 of 7 (1)	0 of 7 (1)	0 of 7 (1)	0 of 7 (1)	0 of 7 (1)	0 of 7 (1)	7 of 7 (0)	0 of 7 (1)	6 of 7 (0)	0 of 7 (1)	0 of 7 (1)	0 of 7 (1)	1 of 7 (0)	7 of 7 (0)	0 of 7 (1)	0 of 7 (1)	0 of 7 (1)	0 of 7 (1)	0 of 7 (1)	0 of 7 (1)	0 of 7 (1)	0 of 7 (1)	0 of 7 (1)	0 of 7 (1)	0 of 7 (1)
Arabidopsis thaliana	ALL AtCBP orthologs	CBP		Dicots	0 of 2 (1)	0 of 2 (1)	0 of 2 (1)	0 of 2 (1)	0 of 2 (1)	0 of 2 (1)	0 of 2 (1)	0 of 2 (1)	0 of 2 (1)	0 of 2 (1)	0 of 2 (1)	0 of 2 (1)	0 of 2 (1)	0 of 2 (1)	0 of 2 (1)	0 of 2 (1)	0 of 2 (1)	0 of 2 (1)	0 of 2 (1)	0 of 2 (1)	0 of 2 (1)	0 of 2 (1)	0 of 2 (1)	0 of 2 (1)	0 of 2 (1)	0 of 2 (1)	0 of 2 (1)	0 of 2 (1)	0 of 2 (1)	0 of 2 (1)	0 of 2 (1)	0 of 2 (1)	0 of 2 (1)	0 of 2 (1)	0 of 2 (1)	0 of 2 (1)	0 of 2 (1)	0 of 2 (1)	0 of 2 (1)	0 of 2 (1)	0 of 2 (1)	0 of 2 (1)	0 of 2 (1)	0 of 2 (1)	0 of 2 (1)
Eucalyptus grandis	ALL AtCBP orthologs	CBP		Dicots	0 of 1 (1)	0 of 1 (1)	0 of 1 (1)	0 of 1 (1)	0 of 1 (1)	0 of 1 (1)	0 of 1 (1)	0 of 1 (1)	0 of 1 (1)	0 of 1 (1)	0 of 1 (1)	0 of 1 (1)	0 of 1 (1)	0 of 1 (1)	0 of 1 (1)	0 of 1 (1)	0 of 1 (1)	0 of 1 (1)	0 of 1 (1)	0 of 1 (1)	0 of 1 (1)	0 of 1 (1)	0 of 1 (1)	0 of 1 (1)	0 of 1 (1)	0 of 1 (1)	0 of 1 (1)	0 of 1 (1)	0 of 1 (1)	0 of 1 (1)	0 of 1 (1)	0 of 1 (1)	0 of 1 (1)	0 of 1 (1)	0 of 1 (1)	0 of 1 (1)	0 of 1 (1)	0 of 1 (1)	0 of 1 (1)	0 of 1 (1)	0 of 1 (1)	0 of 1 (1)	0 of 1 (1)	0 of 1 (1)	0 of 1 (1)
Fragaria vesca	ALL AtCBP orthologs	CBP		Dicots	0 of 0 (1)	0 of 0 (1)	0 of 0 (1)	0 of 0 (1)	0 of 0 (1)	0 of 0 (1)	0 of 0 (1)	0 of 0 (1)	0 of 0 (1)	0 of 0 (1)	0 of 0 (1)	0 of 0 (1)	0 of 0 (1)	0 of 0 (1)	0 of 0 (1)	0 of 0 (1)	0 of 0 (1)	0 of 0 (1)	0 of 0 (1)	0 of 0 (1)	0 of 0 (1)	0 of 0 (1)	0 of 0 (1)	0 of 0 (1)	0 of 0 (1)	0 of 0 (1)	0 of 0 (1)	0 of 0 (1)	0 of 0 (1)	0 of 0 (1)	0 of 0 (1)	0 of 0 (1)	0 of 0 (1)	0 of 0 (1)	0 of 0 (1)	0 of 0 (1)	0 of 0 (1)	0 of 0 (1)	0 of 0 (1)	0 of 0 (1)	0 of 0 (1)	0 of 0 (1)	0 of 0 (1)	0 of 0 (1)	0 of 0 (1)
Glycine max	ALL AtCBP orthologs	CBP		Dicots	0 of 3 (1)	0 of 3 (1)	0 of 3 (1)	0 of 3 (1)	0 of 3 (1)	0 of 3 (1)	0 of 3 (1)	0 of 3 (1)	0 of 3 (1)	0 of 3 (1)	0 of 3 (1)	0 of 3 (1)	0 of 3 (1)	0 of 3 (1)	0 of 3 (1)	0 of 3 (1)	0 of 3 (1)	0 of 3 (1)	0 of 3 (1)	0 of 3 (1)	0 of 3 (1)	0 of 3 (1)	0 of 3 (1)	0 of 3 (1)	0 of 3 (1)	0 of 3 (1)	2 of 3 (3.610543e-01)	0 of 3 (1)	2 of 3 (6.373545e-01)	0 of 3 (1)	2 of 3 (9.805409e-02)	0 of 3 (1)	1 of 3 (8.510261e-01)	1 of 3 (6.422138e-01)	0 of 3 (1)	0 of 3 (1)	0 of 3 (1)	0 of 3 (1)	0 of 3 (1)	0 of 3 (1)	0 of 3 (1)	0 of 3 (1)	0 of 3 (1)	0 of 3 (1)	0 of 3 (1)
Manihot esculenta	ALL AtCBP orthologs	CBP		Dicots	0 of 2 (1)	0 of 2 (1)	0 of 2 (1)	0 of 2 (1)	0 of 2 (1)	0 of 2 (1)	0 of 2 (1)	0 of 2 (1)	0 of 2 (1)	0 of 2 (1)	0 of 2 (1)	0 of 2 (1)	0 of 2 (1)	0 of 2 (1)	0 of 2 (1)	0 of 2 (1)	0 of 2 (1)	0 of 2 (1)	0 of 2 (1)	0 of 2 (1)	0 of 2 (1)	0 of 2 (1)	0 of 2 (1)	0 of 2 (1)	0 of 2 (1)	0 of 2 (1)	0 of 2 (1)	0 of 2 (1)	2 of 2 (4.731832e-01)	2 of 2 (2.121671e-02)	0 of 2 (1)	0 of 2 (1)	0 of 2 (1)	2 of 2 (5.894021e-02)	0 of 2 (1)	0 of 2 (1)	0 of 2 (1)	0 of 2 (1)	0 of 2 (1)	0 of 2 (1)	0 of 2 (1)	0 of 2 (1)	0 of 2 (1)	0 of 2 (1)	0 of 2 (1)
Populus trichocarpa	ALL AtCBP orthologs	CBP		Dicots	0 of 7 (1)	0 of 7 (1)	0 of 7 (1)	0 of 7 (1)	0 of 7 (1)	0 of 7 (1)	0 of 7 (1)	0 of 7 (1)	0 of 7 (1)	0 of 7 (1)	0 of 7 (1)	0 of 7 (1)	0 of 7 (1)	0 of 7 (1)	0 of 7 (1)	0 of 7 (1)	0 of 7 (1)	0 of 7 (1)	0 of 7 (1)	0 of 7 (1)	0 of 7 (1)	0 of 7 (1)	0 of 7 (1)	0 of 7 (1)	0 of 7 (1)	0 of 7 (1)	7 of 7 (1.143564e-03)	0 of 7 (1)	0 of 7 (1)	6 of 7 (2.359867e-05)	0 of 7 (1)	6 of 7 (1.948506e-02)	7 of 7 (6.170432e-03)	2 of 7 (7.700306e-01)	0 of 7 (1)	0 of 7 (1)	0 of 7 (1)	0 of 7 (1)	0 of 7 (1)	0 of 7 (1)	0 of 7 (1)	0 of 7 (1)	0 of 7 (1)	0 of 7 (1)	0 of 7 (1)
Vitis vinifera	ALL AtCBP orthologs	CBP		Dicots	0 of 0 (1)	0 of 0 (1)	0 of 0 (1)	0 of 0 (1)	0 of 0 (1)	0 of 0 (1)	0 of 0 (1)	0 of 0 (1)	0 of 0 (1)	0 of 0 (1)	0 of 0 (1)	0 of 0 (1)	0 of 0 (1)	0 of 0 (1)	0 of 0 (1)	0 of 0 (1)	0 of 0 (1)	0 of 0 (1)	0 of 0 (1)	0 of 0 (1)	0 of 0 (1)	0 of 0 (1)	0 of 0 (1)	0 of 0 (1)	0 of 0 (1)	0 of 0 (1)	0 of 0 (1)	0 of 0 (1)	0 of 0 (1)	0 of 0 (1)	0 of 0 (1)	0 of 0 (1)	0 of 0 (1)	0 of 0 (1)	0 of 0 (1)	0 of 0 (1)	0 of 0 (1)	0 of 0 (1)	0 of 0 (1)	0 of 0 (1)	0 of 0 (1)	0 of 0 (1)	0 of 0 (1)	0 of 0 (1)	0 of 0 (1)
Chlamydomonas reinhardtii	ALL AtCBP orthologs	CBP		Green Algae	0 of 0 (1)	0 of 0 (1)	0 of 0 (1)	0 of 0 (1)	0 of 0 (1)	0 of 0 (1)	0 of 0 (1)	0 of 0 (1)	0 of 0 (1)	0 of 0 (1)	0 of 0 (1)	0 of 0 (1)	0 of 0 (1)	0 of 0 (1)	0 of 0 (1)	0 of 0 (1)	0 of 0 (1)	0 of 0 (1)	0 of 0 (1)	0 of 0 (1)	0 of 0 (1)	0 of 0 (1)	0 of 0 (1)	0 of 0 (1)	0 of 0 (1)	0 of 0 (1)	0 of 0 (1)	0 of 0 (1)	0 of 0 (1)	0 of 0 (1)	0 of 0 (1)	0 of 0 (1)	0 of 0 (1)	0 of 0 (1)	0 of 0 (1)	0 of 0 (1)	0 of 0 (1)	0 of 0 (1)	0 of 0 (1)	0 of 0 (1)	0 of 0 (1)	0 of 0 (1)	0 of 0 (1)	0 of 0 (1)	0 of 0 (1)
Coccomyxa subellipsoidea C-169	ALL AtCBP orthologs	CBP		Green Algae	0 of 0 (1)	0 of 0 (1)	0 of 0 (1)	0 of 0 (1)	0 of 0 (1)	0 of 0 (1)	0 of 0 (1)	0 of 0 (1)	0 of 0 (1)	0 of 0 (1)	0 of 0 (1)	0 of 0 (1)	0 of 0 (1)	0 of 0 (1)	0 of 0 (1)	0 of 0 (1)	0 of 0 (1)	0 of 0 (1)	0 of 0 (1)	0 of 0 (1)	0 of 0 (1)	0 of 0 (1)	0 of 0 (1)	0 of 0 (1)	0 of 0 (1)	0 of 0 (1)	0 of 0 (1)	0 of 0 (1)	0 of 0 (1)	0 of 0 (1)	0 of 0 (1)	0 of 0 (1)	0 of 0 (1)	0 of 0 (1)	0 of 0 (1)	0 of 0 (1)	0 of 0 (1)	0 of 0 (1)	0 of 0 (1)	0 of 0 (1)	0 of 0 (1)	0 of 0 (1)	0 of 0 (1)	0 of 0 (1)	0 of 0 (1)
Micromonas pusilla CCMP1545	ALL AtCBP orthologs	CBP		Green Algae	0 of 0 (1)	0 of 0 (1)	0 of 0 (1)	0 of 0 (1)	0 of 0 (1)	0 of 0 (1)	0 of 0 (1)	0 of 0 (1)	0 of 0 (1)	0 of 0 (1)	0 of 0 (1)	0 of 0 (1)	0 of 0 (1)	0 of 0 (1)	0 of 0 (1)	0 of 0 (1)	0 of 0 (1)	0 of 0 (1)	0 of 0 (1)	0 of 0 (1)	0 of 0 (1)	0 of 0 (1)	0 of 0 (1)	0 of 0 (1)	0 of 0 (1)	0 of 0 (1)	0 of 0 (1)	0 of 0 (1)	0 of 0 (1)	0 of 0 (1)	0 of 0 (1)	0 of 0 (1)	0 of 0 (1)	0 of 0 (1)	0 of 0 (1)	0 of 0 (1)	0 of 0 (1)	0 of 0 (1)	0 of 0 (1)	0 of 0 (1)	0 of 0 (1)	0 of 0 (1)	0 of 0 (1)	0 of 0 (1)	0 of 0 (1)
Micromonas pusilla RCC299	ALL AtCBP orthologs	CBP		Green Algae	0 of 0 (1)	0 of 0 (1)	0 of 0 (1)	0 of 0 (1)	0 of 0 (1)	0 of 0 (1)	0 of 0 (1)	0 of 0 (1)	0 of 0 (1)	0 of 0 (1)	0 of 0 (1)	0 of 0 (1)	0 of 0 (1)	0 of 0 (1)	0 of 0 (1)	0 of 0 (1)	0 of 0 (1)	0 of 0 (1)	0 of 0 (1)	0 of 0 (1)	0 of 0 (1)	0 of 0 (1)	0 of 0 (1)	0 of 0 (1)	0 of 0 (1)	0 of 0 (1)	0 of 0 (1)	0 of 0 (1)	0 of 0 (1)	0 of 0 (1)	0 of 0 (1)	0 of 0 (1)	0 of 0 (1)	0 of 0 (1)	0 of 0 (1)	0 of 0 (1)	0 of 0 (1)	0 of 0 (1)	0 of 0 (1)	0 of 0 (1)	0 of 0 (1)	0 of 0 (1)	0 of 0 (1)	0 of 0 (1)	0 of 0 (1)
Ostreococcus lucimarinus	ALL AtCBP orthologs	CBP		Green Algae	0 of 0 (1)	0 of 0 (1)	0 of 0 (1)	0 of 0 (1)	0 of 0 (1)	0 of 0 (1)	0 of 0 (1)	0 of 0 (1)	0 of 0 (1)	0 of 0 (1)	0 of 0 (1)	0 of 0 (1)	0 of 0 (1)	0 of 0 (1)	0 of 0 (1)	0 of 0 (1)	0 of 0 (1)	0 of 0 (1)	0 of 0 (1)	0 of 0 (1)	0 of 0 (1)	0 of 0 (1)	0 of 0 (1)	0 of 0 (1)	0 of 0 (1)	0 of 0 (1)	0 of 0 (1)	0 of 0 (1)	0 of 0 (1)	0 of 0 (1)	0 of 0 (1)	0 of 0 (1)	0 of 0 (1)	0 of 0 (1)	0 of 0 (1)	0 of 0 (1)	0 of 0 (1)	0 of 0 (1)	0 of 0 (1)	0 of 0 (1)	0 of 0 (1)	0 of 0 (1)	0 of 0 (1)	0 of 0 (1)	0 of 0 (1)
Volvox carteri	ALL AtCBP orthologs	CBP		Green Algae	0 of 0 (1)	0 of 0 (1)	0 of 0 (1)	0 of 0 (1)	0 of 0 (1)	0 of 0 (1)	0 of 0 (1)	0 of 0 (1)	0 of 0 (1)	0 of 0 (1)	0 of 0 (1)	0 of 0 (1)	0 of 0 (1)	0 of 0 (1)	0 of 0 (1)	0 of 0 (1)	0 of 0 (1)	0 of 0 (1)	0 of 0 (1)	0 of 0 (1)	0 of 0 (1)	0 of 0 (1)	0 of 0 (1)	0 of 0 (1)	0 of 0 (1)	0 of 0 (1)	0 of 0 (1)	0 of 0 (1)	0 of 0 (1)	0 of 0 (1)	0 of 0 (1)	0 of 0 (1)	0 of 0 (1)	0 of 0 (1)	0 of 0 (1)	0 of 0 (1)	0 of 0 (1)	0 of 0 (1)	0 of 0 (1)	0 of 0 (1)	0 of 0 (1)	0 of 0 (1)	0 of 0 (1)	0 of 0 (1)	0 of 0 (1)
Oryza sativa	ALL AtCBP orthologs	CBP		Monocots	0 of 2 (1)	0 of 2 (1)	0 of 2 (1)	0 of 2 (1)	0 of 2 (1)	0 of 2 (1)	0 of 2 (1)	0 of 2 (1)	0 of 2 (1)	0 of 2 (1)	0 of 2 (1)	0 of 2 (1)	0 of 2 (1)	0 of 2 (1)	0 of 2 (1)	0 of 2 (1)	0 of 2 (1)	0 of 2 (1)	0 of 2 (1)	0 of 2 (1)	0 of 2 (1)	0 of 2 (1)	0 of 2 (1)	0 of 2 (1)	0 of 2 (1)	0 of 2 (1)	1 of 2 (7.657150e-01)	0 of 2 (1)	0 of 2 (1)	0 of 2 (1)	0 of 2 (1)	0 of 2 (1)	0 of 2 (1)	0 of 2 (1)	0 of 2 (1)	0 of 2 (1)	0 of 2 (1)	0 of 2 (1)	0 of 2 (1)	0 of 2 (1)	0 of 2 (1)	0 of 2 (1)	0 of 2 (1)	0 of 2 (1)	0 of 2 (1)
Setaria italica	ALL AtCBP orthologs	CBP		Monocots	0 of 1 (1)	0 of 1 (1)	0 of 1 (1)	0 of 1 (1)	0 of 1 (1)	0 of 1 (1)	0 of 1 (1)	0 of 1 (1)	0 of 1 (1)	0 of 1 (1)	0 of 1 (1)	0 of 1 (1)	0 of 1 (1)	0 of 1 (1)	0 of 1 (1)	0 of 1 (1)	0 of 1 (1)	0 of 1 (1)	0 of 1 (1)	0 of 1 (1)	0 of 1 (1)	0 of 1 (1)	0 of 1 (1)	0 of 1 (1)	0 of 1 (1)	0 of 1 (1)	0 of 1 (1)	0 of 1 (1)	0 of 1 (1)	0 of 1 (1)	0 of 1 (1)	0 of 1 (1)	1 of 1 (3.912503e-01)	0 of 1 (1)	0 of 1 (1)	0 of 1 (1)	0 of 1 (1)	0 of 1 (1)	0 of 1 (1)	0 of 1 (1)	0 of 1 (1)	0 of 1 (1)	0 of 1 (1)	0 of 1 (1)	0 of 1 (1)
Sorghum bicolor	ALL AtCBP orthologs	CBP		Monocots	0 of 0 (1)	0 of 0 (1)	0 of 0 (1)	0 of 0 (1)	0 of 0 (1)	0 of 0 (1)	0 of 0 (1)	0 of 0 (1)	0 of 0 (1)	0 of 0 (1)	0 of 0 (1)	0 of 0 (1)	0 of 0 (1)	0 of 0 (1)	0 of 0 (1)	0 of 0 (1)	0 of 0 (1)	0 of 0 (1)	0 of 0 (1)	0 of 0 (1)	0 of 0 (1)	0 of 0 (1)	0 of 0 (1)	0 of 0 (1)	0 of 0 (1)	0 of 0 (1)	0 of 0 (1)	0 of 0 (1)	0 of 0 (1)	0 of 0 (1)	0 of 0 (1)	0 of 0 (1)	0 of 0 (1)	0 of 0 (1)	0 of 0 (1)	0 of 0 (1)	0 of 0 (1)	0 of 0 (1)	0 of 0 (1)	0 of 0 (1)	0 of 0 (1)	0 of 0 (1)	0 of 0 (1)	0 of 0 (1)	0 of 0 (1)
Zea mays	ALL AtCBP orthologs	CBP		Monocots	0 of 0 (1)	0 of 0 (1)	0 of 0 (1)	0 of 0 (1)	0 of 0 (1)	0 of 0 (1)	0 of 0 (1)	0 of 0 (1)	0 of 0 (1)	0 of 0 (1)	0 of 0 (1)	0 of 0 (1)	0 of 0 (1)	0 of 0 (1)	0 of 0 (1)	0 of 0 (1)	0 of 0 (1)	0 of 0 (1)	0 of 0 (1)	0 of 0 (1)	0 of 0 (1)	0 of 0 (1)	0 of 0 (1)	0 of 0 (1)	0 of 0 (1)	0 of 0 (1)	0 of 0 (1)	0 of 0 (1)	0 of 0 (1)	0 of 0 (1)	0 of 0 (1)	0 of 0 (1)	0 of 0 (1)	0 of 0 (1)	0 of 0 (1)	0 of 0 (1)	0 of 0 (1)	0 of 0 (1)	0 of 0 (1)	0 of 0 (1)	0 of 0 (1)	0 of 0 (1)	0 of 0 (1)	0 of 0 (1)	0 of 0 (1)
Physcomitrella patens	ALL AtCBP orthologs	CBP		Moss/Bryophytes	0 of 0 (1)	0 of 0 (1)	0 of 0 (1)	0 of 0 (1)	0 of 0 (1)	0 of 0 (1)	0 of 0 (1)	0 of 0 (1)	0 of 0 (1)	0 of 0 (1)	0 of 0 (1)	0 of 0 (1)	0 of 0 (1)	0 of 0 (1)	0 of 0 (1)	0 of 0 (1)	0 of 0 (1)	0 of 0 (1)	0 of 0 (1)	0 of 0 (1)	0 of 0 (1)	0 of 0 (1)	0 of 0 (1)	0 of 0 (1)	0 of 0 (1)	0 of 0 (1)	0 of 0 (1)	0 of 0 (1)	0 of 0 (1)	0 of 0 (1)	0 of 0 (1)	0 of 0 (1)	0 of 0 (1)	0 of 0 (1)	0 of 0 (1)	0 of 0 (1)	0 of 0 (1)	0 of 0 (1)	0 of 0 (1)	0 of 0 (1)	0 of 0 (1)	0 of 0 (1)	0 of 0 (1)	0 of 0 (1)	0 of 0 (1)
Selaginella moellendorfii	ALL AtCBP orthologs	CBP		Moss/Bryophytes	0 of 0 (1)	0 of 0 (1)	0 of 0 (1)	0 of 0 (1)	0 of 0 (1)	0 of 0 (1)	0 of 0 (1)	0 of 0 (1)	0 of 0 (1)	0 of 0 (1)	0 of 0 (1)	0 of 0 (1)	0 of 0 (1)	0 of 0 (1)	0 of 0 (1)	0 of 0 (1)	0 of 0 (1)	0 of 0 (1)	0 of 0 (1)	0 of 0 (1)	0 of 0 (1)	0 of 0 (1)	0 of 0 (1)	0 of 0 (1)	0 of 0 (1)	0 of 0 (1)	0 of 0 (1)	0 of 0 (1)	0 of 0 (1)	0 of 0 (1)	0 of 0 (1)	0 of 0 (1)	0 of 0 (1)	0 of 0 (1)	0 of 0 (1)	0 of 0 (1)	0 of 0 (1)	0 of 0 (1)	0 of 0 (1)	0 of 0 (1)	0 of 0 (1)	0 of 0 (1)	0 of 0 (1)	0 of 0 (1)	0 of 0 (1)
Aquilegia coerulea	AtGNATa (HAG1/GCN5-like)orthologs	GNAT	1	Dicots	0 of 0 (1)	0 of 0 (1)	0 of 0 (1)	0 of 0 (1)	0 of 0 (1)	0 of 0 (1)	0 of 0 (1)	0 of 0 (1)	0 of 0 (1)	0 of 0 (1)	0 of 0 (1)	0 of 0 (1)	0 of 0 (1)	0 of 0 (1)	0 of 0 (1)	0 of 0 (1)	0 of 0 (1)	0 of 0 (1)	0 of 0 (1)	0 of 0 (1)	0 of 0 (1)	0 of 0 (1)	0 of 0 (1)	0 of 0 (1)	0 of 0 (1)	0 of 0 (1)	0 of 0 (1)	0 of 0 (1)	0 of 0 (1)	0 of 0 (1)	0 of 0 (1)	0 of 0 (1)	0 of 0 (1)	0 of 0 (1)	0 of 0 (1)	0 of 0 (1)	0 of 0 (1)	0 of 0 (1)	0 of 0 (1)	0 of 0 (1)	0 of 0 (1)	0 of 0 (1)	0 of 0 (1)	0 of 0 (1)	0 of 0 (1)
Arabidopsis thaliana	AtGNATa (HAG1/GCN5-like)orthologs	GNAT	1	Dicots	0 of 1 (1)	0 of 1 (1)	0 of 1 (1)	0 of 1 (1)	0 of 1 (1)	0 of 1 (1)	0 of 1 (1)	0 of 1 (1)	0 of 1 (1)	0 of 1 (1)	0 of 1 (1)	0 of 1 (1)	0 of 1 (1)	0 of 1 (1)	0 of 1 (1)	0 of 1 (1)	0 of 1 (1)	0 of 1 (1)	0 of 1 (1)	0 of 1 (1)	0 of 1 (1)	0 of 1 (1)	0 of 1 (1)	0 of 1 (1)	0 of 1 (1)	0 of 1 (1)	0 of 1 (1)	0 of 1 (1)	0 of 1 (1)	0 of 1 (1)	0 of 1 (1)	1 of 1 (4.416764e-01)	0 of 1 (1)	1 of 1 (3.507806e-01)	0 of 1 (1)	0 of 1 (1)	0 of 1 (1)	0 of 1 (1)	0 of 1 (1)	0 of 1 (1)	0 of 1 (1)	0 of 1 (1)	0 of 1 (1)	0 of 1 (1)	0 of 1 (1)
Eucalyptus grandis	AtGNATa (HAG1/GCN5-like)orthologs	GNAT	1	Dicots	0 of 1 (1)	0 of 1 (1)	0 of 1 (1)	0 of 1 (1)	0 of 1 (1)	0 of 1 (1)	0 of 1 (1)	0 of 1 (1)	0 of 1 (1)	0 of 1 (1)	0 of 1 (1)	0 of 1 (1)	0 of 1 (1)	0 of 1 (1)	0 of 1 (1)	0 of 1 (1)	0 of 1 (1)	0 of 1 (1)	0 of 1 (1)	0 of 1 (1)	0 of 1 (1)	0 of 1 (1)	0 of 1 (1)	0 of 1 (1)	0 of 1 (1)	0 of 1 (1)	0 of 1 (1)	0 of 1 (1)	0 of 1 (1)	0 of 1 (1)	0 of 1 (1)	0 of 1 (1)	0 of 1 (1)	0 of 1 (1)	0 of 1 (1)	0 of 1 (1)	0 of 1 (1)	0 of 1 (1)	0 of 1 (1)	0 of 1 (1)	0 of 1 (1)	0 of 1 (1)	0 of 1 (1)	0 of 1 (1)	0 of 1 (1)
Fragaria vesca	AtGNATa (HAG1/GCN5-like)orthologs	GNAT	1	Dicots	0 of 1 (1)	0 of 1 (1)	0 of 1 (1)	0 of 1 (1)	0 of 1 (1)	0 of 1 (1)	0 of 1 (1)	0 of 1 (1)	0 of 1 (1)	0 of 1 (1)	0 of 1 (1)	0 of 1 (1)	0 of 1 (1)	0 of 1 (1)	0 of 1 (1)	0 of 1 (1)	0 of 1 (1)	0 of 1 (1)	0 of 1 (1)	0 of 1 (1)	0 of 1 (1)	0 of 1 (1)	0 of 1 (1)	0 of 1 (1)	0 of 1 (1)	0 of 1 (1)	1 of 1 (3.902105e-01)	0 of 1 (1)	1 of 1 (2.306661e-01)	0 of 1 (1)	0 of 1 (1)	0 of 1 (1)	0 of 1 (1)	0 of 1 (1)	0 of 1 (1)	0 of 1 (1)	0 of 1 (1)	0 of 1 (1)	0 of 1 (1)	0 of 1 (1)	0 of 1 (1)	0 of 1 (1)	0 of 1 (1)	0 of 1 (1)	0 of 1 (1)
Glycine max	AtGNATa (HAG1/GCN5-like)orthologs	GNAT	1	Dicots	0 of 1 (1)	0 of 1 (1)	0 of 1 (1)	0 of 1 (1)	0 of 1 (1)	0 of 1 (1)	0 of 1 (1)	0 of 1 (1)	0 of 1 (1)	0 of 1 (1)	0 of 1 (1)	0 of 1 (1)	0 of 1 (1)	0 of 1 (1)	0 of 1 (1)	0 of 1 (1)	0 of 1 (1)	0 of 1 (1)	0 of 1 (1)	0 of 1 (1)	0 of 1 (1)	0 of 1 (1)	0 of 1 (1)	0 of 1 (1)	0 of 1 (1)	0 of 1 (1)	0 of 1 (1)	0 of 1 (1)	1 of 1 (5.926276e-01)	0 of 1 (1)	0 of 1 (1)	0 of 1 (1)	0 of 1 (1)	1 of 1 (2.900769e-01)	0 of 1 (1)	0 of 1 (1)	0 of 1 (1)	0 of 1 (1)	0 of 1 (1)	0 of 1 (1)	0 of 1 (1)	0 of 1 (1)	0 of 1 (1)	0 of 1 (1)	0 of 1 (1)
Manihot esculenta	AtGNATa (HAG1/GCN5-like)orthologs	GNAT	1	Dicots	0 of 2 (1)	0 of 2 (1)	0 of 2 (1)	0 of 2 (1)	0 of 2 (1)	0 of 2 (1)	0 of 2 (1)	0 of 2 (1)	0 of 2 (1)	0 of 2 (1)	0 of 2 (1)	0 of 2 (1)	0 of 2 (1)	0 of 2 (1)	0 of 2 (1)	0 of 2 (1)	0 of 2 (1)	0 of 2 (1)	0 of 2 (1)	0 of 2 (1)	0 of 2 (1)	0 of 2 (1)	0 of 2 (1)	0 of 2 (1)	0 of 2 (1)	0 of 2 (1)	0 of 2 (1)	0 of 2 (1)	2 of 2 (4.731832e-01)	1 of 2 (2.701283e-01)	0 of 2 (1)	0 of 2 (1)	0 of 2 (1)	0 of 2 (1)	0 of 2 (1)	0 of 2 (1)	0 of 2 (1)	0 of 2 (1)	0 of 2 (1)	0 of 2 (1)	0 of 2 (1)	0 of 2 (1)	0 of 2 (1)	0 of 2 (1)	0 of 2 (1)
Populus trichocarpa	AtGNATa (HAG1/GCN5-like)orthologs	GNAT	1	Dicots	0 of 2 (1)	0 of 2 (1)	0 of 2 (1)	0 of 2 (1)	0 of 2 (1)	0 of 2 (1)	0 of 2 (1)	0 of 2 (1)	0 of 2 (1)	0 of 2 (1)	0 of 2 (1)	0 of 2 (1)	0 of 2 (1)	0 of 2 (1)	0 of 2 (1)	0 of 2 (1)	0 of 2 (1)	0 of 2 (1)	0 of 2 (1)	0 of 2 (1)	0 of 2 (1)	0 of 2 (1)	0 of 2 (1)	0 of 2 (1)	0 of 2 (1)	0 of 2 (1)	0 of 2 (1)	0 of 2 (1)	1 of 2 (8.040870e-01)	0 of 2 (1)	0 of 2 (1)	2 of 2 (1.619939e-01)	0 of 2 (1)	0 of 2 (1)	0 of 2 (1)	0 of 2 (1)	0 of 2 (1)	0 of 2 (1)	0 of 2 (1)	0 of 2 (1)	0 of 2 (1)	0 of 2 (1)	0 of 2 (1)	0 of 2 (1)	0 of 2 (1)
Vitis vinifera	AtGNATa (HAG1/GCN5-like)orthologs	GNAT	1	Dicots	0 of 1 (1)	0 of 1 (1)	0 of 1 (1)	0 of 1 (1)	0 of 1 (1)	0 of 1 (1)	0 of 1 (1)	0 of 1 (1)	0 of 1 (1)	0 of 1 (1)	0 of 1 (1)	0 of 1 (1)	0 of 1 (1)	0 of 1 (1)	0 of 1 (1)	0 of 1 (1)	0 of 1 (1)	0 of 1 (1)	0 of 1 (1)	0 of 1 (1)	0 of 1 (1)	0 of 1 (1)	0 of 1 (1)	0 of 1 (1)	0 of 1 (1)	0 of 1 (1)	1 of 1 (3.989220e-01)	0 of 1 (1)	0 of 1 (1)	0 of 1 (1)	0 of 1 (1)	0 of 1 (1)	1 of 1 (4.733546e-01)	0 of 1 (1)	0 of 1 (1)	0 of 1 (1)	0 of 1 (1)	0 of 1 (1)	0 of 1 (1)	0 of 1 (1)	0 of 1 (1)	0 of 1 (1)	0 of 1 (1)	0 of 1 (1)	0 of 1 (1)
Chlamydomonas reinhardtii	AtGNATa (HAG1/GCN5-like)orthologs	GNAT	1	Green Algae	0 of 1 (1)	0 of 1 (1)	0 of 1 (1)	0 of 1 (1)	0 of 1 (1)	0 of 1 (1)	0 of 1 (1)	0 of 1 (1)	0 of 1 (1)	0 of 1 (1)	0 of 1 (1)	0 of 1 (1)	0 of 1 (1)	0 of 1 (1)	0 of 1 (1)	0 of 1 (1)	0 of 1 (1)	0 of 1 (1)	0 of 1 (1)	0 of 1 (1)	0 of 1 (1)	0 of 1 (1)	0 of 1 (1)	0 of 1 (1)	0 of 1 (1)	0 of 1 (1)	1 of 1 (5.401048e-01)	0 of 1 (1)	0 of 1 (1)	0 of 1 (1)	0 of 1 (1)	0 of 1 (1)	0 of 1 (1)	0 of 1 (1)	0 of 1 (1)	0 of 1 (1)	0 of 1 (1)	0 of 1 (1)	0 of 1 (1)	0 of 1 (1)	0 of 1 (1)	0 of 1 (1)	0 of 1 (1)	0 of 1 (1)	0 of 1 (1)
Coccomyxa subellipsoidea C-169	AtGNATa (HAG1/GCN5-like)orthologs	GNAT	1	Green Algae	0 of 1 (1)	0 of 1 (1)	0 of 1 (1)	0 of 1 (1)	0 of 1 (1)	0 of 1 (1)	0 of 1 (1)	0 of 1 (1)	0 of 1 (1)	0 of 1 (1)	0 of 1 (1)	0 of 1 (1)	0 of 1 (1)	0 of 1 (1)	0 of 1 (1)	0 of 1 (1)	0 of 1 (1)	0 of 1 (1)	0 of 1 (1)	0 of 1 (1)	0 of 1 (1)	0 of 1 (1)	0 of 1 (1)	0 of 1 (1)	0 of 1 (1)	0 of 1 (1)	1 of 1 (6.541697e-01)	0 of 1 (1)	0 of 1 (1)	0 of 1 (1)	0 of 1 (1)	0 of 1 (1)	1 of 1 (4.073112e-01)	1 of 1 (3.587081e-01)	0 of 1 (1)	0 of 1 (1)	0 of 1 (1)	0 of 1 (1)	0 of 1 (1)	0 of 1 (1)	0 of 1 (1)	0 of 1 (1)	0 of 1 (1)	0 of 1 (1)	0 of 1 (1)
Micromonas pusilla CCMP1545	AtGNATa (HAG1/GCN5-like)orthologs	GNAT	1	Green Algae	0 of 1 (1)	0 of 1 (1)	0 of 1 (1)	0 of 1 (1)	0 of 1 (1)	0 of 1 (1)	0 of 1 (1)	0 of 1 (1)	0 of 1 (1)	0 of 1 (1)	0 of 1 (1)	0 of 1 (1)	0 of 1 (1)	0 of 1 (1)	0 of 1 (1)	0 of 1 (1)	0 of 1 (1)	0 of 1 (1)	0 of 1 (1)	0 of 1 (1)	0 of 1 (1)	0 of 1 (1)	0 of 1 (1)	0 of 1 (1)	0 of 1 (1)	0 of 1 (1)	0 of 1 (1)	0 of 1 (1)	0 of 1 (1)	0 of 1 (1)	0 of 1 (1)	0 of 1 (1)	0 of 1 (1)	0 of 1 (1)	0 of 1 (1)	0 of 1 (1)	0 of 1 (1)	0 of 1 (1)	0 of 1 (1)	0 of 1 (1)	0 of 1 (1)	0 of 1 (1)	0 of 1 (1)	0 of 1 (1)	0 of 1 (1)
Micromonas pusilla RCC299	AtGNATa (HAG1/GCN5-like)orthologs	GNAT	1	Green Algae	0 of 1 (1)	0 of 1 (1)	0 of 1 (1)	0 of 1 (1)	0 of 1 (1)	0 of 1 (1)	0 of 1 (1)	0 of 1 (1)	0 of 1 (1)	0 of 1 (1)	0 of 1 (1)	0 of 1 (1)	0 of 1 (1)	0 of 1 (1)	0 of 1 (1)	0 of 1 (1)	0 of 1 (1)	0 of 1 (1)	0 of 1 (1)	0 of 1 (1)	0 of 1 (1)	0 of 1 (1)	0 of 1 (1)	0 of 1 (1)	0 of 1 (1)	0 of 1 (1)	0 of 1 (1)	0 of 1 (1)	0 of 1 (1)	0 of 1 (1)	0 of 1 (1)	0 of 1 (1)	0 of 1 (1)	0 of 1 (1)	0 of 1 (1)	0 of 1 (1)	0 of 1 (1)	0 of 1 (1)	0 of 1 (1)	0 of 1 (1)	0 of 1 (1)	0 of 1 (1)	0 of 1 (1)	0 of 1 (1)	0 of 1 (1)
Ostreococcus lucimarinus	AtGNATa (HAG1/GCN5-like)orthologs	GNAT	1	Green Algae	0 of 1 (1)	0 of 1 (1)	0 of 1 (1)	0 of 1 (1)	0 of 1 (1)	0 of 1 (1)	0 of 1 (1)	0 of 1 (1)	0 of 1 (1)	0 of 1 (1)	0 of 1 (1)	0 of 1 (1)	0 of 1 (1)	0 of 1 (1)	0 of 1 (1)	0 of 1 (1)	0 of 1 (1)	0 of 1 (1)	0 of 1 (1)	0 of 1 (1)	0 of 1 (1)	0 of 1 (1)	0 of 1 (1)	0 of 1 (1)	0 of 1 (1)	0 of 1 (1)	0 of 1 (1)	0 of 1 (1)	0 of 1 (1)	0 of 1 (1)	0 of 1 (1)	0 of 1 (1)	0 of 1 (1)	0 of 1 (1)	0 of 1 (1)	0 of 1 (1)	0 of 1 (1)	0 of 1 (1)	0 of 1 (1)	0 of 1 (1)	0 of 1 (1)	0 of 1 (1)	0 of 1 (1)	0 of 1 (1)	0 of 1 (1)
Volvox carteri	AtGNATa (HAG1/GCN5-like)orthologs	GNAT	1	Green Algae	0 of 1 (1)	0 of 1 (1)	0 of 1 (1)	0 of 1 (1)	0 of 1 (1)	0 of 1 (1)	0 of 1 (1)	0 of 1 (1)	0 of 1 (1)	0 of 1 (1)	0 of 1 (1)	0 of 1 (1)	0 of 1 (1)	0 of 1 (1)	0 of 1 (1)	0 of 1 (1)	0 of 1 (1)	0 of 1 (1)	0 of 1 (1)	0 of 1 (1)	0 of 1 (1)	0 of 1 (1)	0 of 1 (1)	0 of 1 (1)	0 of 1 (1)	0 of 1 (1)	1 of 1 (4.848038e-01)	0 of 1 (1)	0 of 1 (1)	0 of 1 (1)	0 of 1 (1)	0 of 1 (1)	0 of 1 (1)	1 of 1 (3.209799e-01)	0 of 1 (1)	0 of 1 (1)	0 of 1 (1)	0 of 1 (1)	0 of 1 (1)	0 of 1 (1)	0 of 1 (1)	0 of 1 (1)	0 of 1 (1)	0 of 1 (1)	0 of 1 (1)
Oryza sativa	AtGNATa (HAG1/GCN5-like)orthologs	GNAT	1	Monocots	0 of 1 (1)	0 of 1 (1)	0 of 1 (1)	0 of 1 (1)	0 of 1 (1)	0 of 1 (1)	0 of 1 (1)	0 of 1 (1)	0 of 1 (1)	0 of 1 (1)	0 of 1 (1)	0 of 1 (1)	0 of 1 (1)	0 of 1 (1)	0 of 1 (1)	0 of 1 (1)	0 of 1 (1)	0 of 1 (1)	0 of 1 (1)	0 of 1 (1)	0 of 1 (1)	0 of 1 (1)	0 of 1 (1)	0 of 1 (1)	0 of 1 (1)	0 of 1 (1)	1 of 1 (5.159639e-01)	0 of 1 (1)	1 of 1 (2.262438e-01)	0 of 1 (1)	1 of 1 (1.022304e-01)	0 of 1 (1)	0 of 1 (1)	0 of 1 (1)	0 of 1 (1)	0 of 1 (1)	0 of 1 (1)	0 of 1 (1)	0 of 1 (1)	0 of 1 (1)	0 of 1 (1)	0 of 1 (1)	0 of 1 (1)	0 of 1 (1)	0 of 1 (1)
Setaria italica	AtGNATa (HAG1/GCN5-like)orthologs	GNAT	1	Monocots	0 of 1 (1)	0 of 1 (1)	0 of 1 (1)	0 of 1 (1)	0 of 1 (1)	0 of 1 (1)	0 of 1 (1)	0 of 1 (1)	0 of 1 (1)	0 of 1 (1)	0 of 1 (1)	0 of 1 (1)	0 of 1 (1)	0 of 1 (1)	0 of 1 (1)	0 of 1 (1)	0 of 1 (1)	0 of 1 (1)	0 of 1 (1)	0 of 1 (1)	0 of 1 (1)	0 of 1 (1)	0 of 1 (1)	0 of 1 (1)	0 of 1 (1)	0 of 1 (1)	1 of 1 (4.991036e-01)	0 of 1 (1)	0 of 1 (1)	0 of 1 (1)	0 of 1 (1)	0 of 1 (1)	1 of 1 (3.912503e-01)	0 of 1 (1)	0 of 1 (1)	0 of 1 (1)	0 of 1 (1)	0 of 1 (1)	0 of 1 (1)	0 of 1 (1)	0 of 1 (1)	0 of 1 (1)	0 of 1 (1)	0 of 1 (1)	0 of 1 (1)
Sorghum bicolor	AtGNATa (HAG1/GCN5-like)orthologs	GNAT	1	Monocots	0 of 1 (1)	0 of 1 (1)	0 of 1 (1)	0 of 1 (1)	0 of 1 (1)	0 of 1 (1)	0 of 1 (1)	0 of 1 (1)	0 of 1 (1)	0 of 1 (1)	0 of 1 (1)	0 of 1 (1)	0 of 1 (1)	0 of 1 (1)	0 of 1 (1)	0 of 1 (1)	0 of 1 (1)	0 of 1 (1)	0 of 1 (1)	0 of 1 (1)	0 of 1 (1)	0 of 1 (1)	0 of 1 (1)	0 of 1 (1)	0 of 1 (1)	0 of 1 (1)	1 of 1 (5.459940e-01)	0 of 1 (1)	0 of 1 (1)	0 of 1 (1)	0 of 1 (1)	1 of 1 (3.809009e-01)	1 of 1 (4.208003e-01)	0 of 1 (1)	0 of 1 (1)	0 of 1 (1)	0 of 1 (1)	0 of 1 (1)	0 of 1 (1)	0 of 1 (1)	0 of 1 (1)	0 of 1 (1)	0 of 1 (1)	0 of 1 (1)	0 of 1 (1)
Zea mays	AtGNATa (HAG1/GCN5-like)orthologs	GNAT	1	Monocots	0 of 1 (1)	0 of 1 (1)	0 of 1 (1)	0 of 1 (1)	0 of 1 (1)	0 of 1 (1)	0 of 1 (1)	0 of 1 (1)	0 of 1 (1)	0 of 1 (1)	0 of 1 (1)	0 of 1 (1)	0 of 1 (1)	0 of 1 (1)	0 of 1 (1)	0 of 1 (1)	0 of 1 (1)	0 of 1 (1)	0 of 1 (1)	0 of 1 (1)	0 of 1 (1)	0 of 1 (1)	0 of 1 (1)	0 of 1 (1)	0 of 1 (1)	0 of 1 (1)	0 of 1 (1)	0 of 1 (1)	0 of 1 (1)	0 of 1 (1)	0 of 1 (1)	0 of 1 (1)	0 of 1 (1)	0 of 1 (1)	0 of 1 (1)	0 of 1 (1)	0 of 1 (1)	0 of 1 (1)	0 of 1 (1)	0 of 1 (1)	0 of 1 (1)	0 of 1 (1)	0 of 1 (1)	0 of 1 (1)	0 of 1 (1)
Physcomitrella patens	AtGNATa (HAG1/GCN5-like)orthologs	GNAT	1	Moss/Bryophytes	0 of 1 (1)	0 of 1 (1)	0 of 1 (1)	0 of 1 (1)	0 of 1 (1)	0 of 1 (1)	0 of 1 (1)	0 of 1 (1)	0 of 1 (1)	0 of 1 (1)	0 of 1 (1)	0 of 1 (1)	0 of 1 (1)	0 of 1 (1)	0 of 1 (1)	0 of 1 (1)	0 of 1 (1)	0 of 1 (1)	0 of 1 (1)	0 of 1 (1)	0 of 1 (1)	0 of 1 (1)	0 of 1 (1)	0 of 1 (1)	0 of 1 (1)	0 of 1 (1)	0 of 1 (1)	0 of 1 (1)	0 of 1 (1)	0 of 1 (1)	0 of 1 (1)	0 of 1 (1)	0 of 1 (1)	0 of 1 (1)	0 of 1 (1)	0 of 1 (1)	0 of 1 (1)	0 of 1 (1)	0 of 1 (1)	0 of 1 (1)	0 of 1 (1)	0 of 1 (1)	0 of 1 (1)	0 of 1 (1)	0 of 1 (1)
Selaginella moellendorfii	AtGNATa (HAG1/GCN5-like)orthologs	GNAT	1	Moss/Bryophytes	0 of 1 (1)	0 of 1 (1)	0 of 1 (1)	0 of 1 (1)	0 of 1 (1)	0 of 1 (1)	0 of 1 (1)	0 of 1 (1)	0 of 1 (1)	0 of 1 (1)	0 of 1 (1)	0 of 1 (1)	0 of 1 (1)	0 of 1 (1)	0 of 1 (1)	0 of 1 (1)	0 of 1 (1)	0 of 1 (1)	0 of 1 (1)	0 of 1 (1)	0 of 1 (1)	0 of 1 (1)	0 of 1 (1)	0 of 1 (1)	0 of 1 (1)	0 of 1 (1)	0 of 1 (1)	0 of 1 (1)	0 of 1 (1)	0 of 1 (1)	0 of 1 (1)	0 of 1 (1)	0 of 1 (1)	1 of 1 (2.410590e-01)	0 of 1 (1)	0 of 1 (1)	0 of 1 (1)	0 of 1 (1)	0 of 1 (1)	0 of 1 (1)	0 of 1 (1)	0 of 1 (1)	0 of 1 (1)	0 of 1 (1)	0 of 1 (1)
Aquilegia coerulea	AtGNATa (HAG2/HAT1-like)orthologs	GNAT	2	Dicots	0 of 0 (1)	0 of 0 (1)	0 of 0 (1)	0 of 0 (1)	0 of 0 (1)	0 of 0 (1)	0 of 0 (1)	0 of 0 (1)	0 of 0 (1)	0 of 0 (1)	0 of 0 (1)	0 of 0 (1)	0 of 0 (1)	0 of 0 (1)	0 of 0 (1)	0 of 0 (1)	0 of 0 (1)	0 of 0 (1)	0 of 0 (1)	0 of 0 (1)	0 of 0 (1)	0 of 0 (1)	0 of 0 (1)	0 of 0 (1)	0 of 0 (1)	0 of 0 (1)	0 of 0 (1)	0 of 0 (1)	0 of 0 (1)	0 of 0 (1)	0 of 0 (1)	0 of 0 (1)	0 of 0 (1)	0 of 0 (1)	0 of 0 (1)	0 of 0 (1)	0 of 0 (1)	0 of 0 (1)	0 of 0 (1)	0 of 0 (1)	0 of 0 (1)	0 of 0 (1)	0 of 0 (1)	0 of 0 (1)	0 of 0 (1)
Arabidopsis thaliana	AtGNATa (HAG2/HAT1-like)orthologs	GNAT	2	Dicots	0 of 1 (1)	0 of 1 (1)	0 of 1 (1)	0 of 1 (1)	0 of 1 (1)	0 of 1 (1)	0 of 1 (1)	0 of 1 (1)	0 of 1 (1)	0 of 1 (1)	0 of 1 (1)	0 of 1 (1)	0 of 1 (1)	0 of 1 (1)	0 of 1 (1)	0 of 1 (1)	0 of 1 (1)	0 of 1 (1)	0 of 1 (1)	0 of 1 (1)	0 of 1 (1)	0 of 1 (1)	0 of 1 (1)	0 of 1 (1)	0 of 1 (1)	0 of 1 (1)	0 of 1 (1)	0 of 1 (1)	0 of 1 (1)	0 of 1 (1)	0 of 1 (1)	0 of 1 (1)	0 of 1 (1)	0 of 1 (1)	0 of 1 (1)	0 of 1 (1)	0 of 1 (1)	0 of 1 (1)	0 of 1 (1)	0 of 1 (1)	0 of 1 (1)	0 of 1 (1)	0 of 1 (1)	0 of 1 (1)	0 of 1 (1)
Eucalyptus grandis	AtGNATa (HAG2/HAT1-like)orthologs	GNAT	2	Dicots	0 of 1 (1)	0 of 1 (1)	0 of 1 (1)	0 of 1 (1)	0 of 1 (1)	0 of 1 (1)	0 of 1 (1)	0 of 1 (1)	0 of 1 (1)	0 of 1 (1)	0 of 1 (1)	0 of 1 (1)	0 of 1 (1)	0 of 1 (1)	0 of 1 (1)	0 of 1 (1)	0 of 1 (1)	0 of 1 (1)	0 of 1 (1)	0 of 1 (1)	0 of 1 (1)	0 of 1 (1)	0 of 1 (1)	0 of 1 (1)	0 of 1 (1)	0 of 1 (1)	0 of 1 (1)	0 of 1 (1)	0 of 1 (1)	0 of 1 (1)	0 of 1 (1)	0 of 1 (1)	0 of 1 (1)	0 of 1 (1)	0 of 1 (1)	0 of 1 (1)	0 of 1 (1)	0 of 1 (1)	0 of 1 (1)	0 of 1 (1)	0 of 1 (1)	0 of 1 (1)	0 of 1 (1)	0 of 1 (1)	0 of 1 (1)
Fragaria vesca	AtGNATa (HAG2/HAT1-like)orthologs	GNAT	2	Dicots	0 of 1 (1)	0 of 1 (1)	0 of 1 (1)	0 of 1 (1)	0 of 1 (1)	0 of 1 (1)	0 of 1 (1)	0 of 1 (1)	0 of 1 (1)	0 of 1 (1)	0 of 1 (1)	0 of 1 (1)	0 of 1 (1)	0 of 1 (1)	0 of 1 (1)	0 of 1 (1)	0 of 1 (1)	0 of 1 (1)	0 of 1 (1)	0 of 1 (1)	0 of 1 (1)	0 of 1 (1)	0 of 1 (1)	0 of 1 (1)	0 of 1 (1)	0 of 1 (1)	0 of 1 (1)	0 of 1 (1)	0 of 1 (1)	0 of 1 (1)	0 of 1 (1)	0 of 1 (1)	1 of 1 (4.276751e-01)	1 of 1 (3.367244e-01)	1 of 1 (1.129725e-01)	0 of 1 (1)	0 of 1 (1)	0 of 1 (1)	0 of 1 (1)	0 of 1 (1)	0 of 1 (1)	0 of 1 (1)	0 of 1 (1)	0 of 1 (1)	0 of 1 (1)
Glycine max	AtGNATa (HAG2/HAT1-like)orthologs	GNAT	2	Dicots	0 of 2 (1)	0 of 2 (1)	0 of 2 (1)	0 of 2 (1)	0 of 2 (1)	0 of 2 (1)	0 of 2 (1)	0 of 2 (1)	0 of 2 (1)	0 of 2 (1)	0 of 2 (1)	0 of 2 (1)	0 of 2 (1)	0 of 2 (1)	0 of 2 (1)	0 of 2 (1)	0 of 2 (1)	0 of 2 (1)	0 of 2 (1)	0 of 2 (1)	0 of 2 (1)	0 of 2 (1)	0 of 2 (1)	0 of 2 (1)	0 of 2 (1)	0 of 2 (1)	1 of 2 (6.474935e-01)	0 of 2 (1)	2 of 2 (3.512028e-01)	0 of 2 (1)	0 of 2 (1)	1 of 2 (7.271306e-01)	1 of 2 (7.189734e-01)	1 of 2 (4.960132e-01)	0 of 2 (1)	0 of 2 (1)	0 of 2 (1)	0 of 2 (1)	0 of 2 (1)	0 of 2 (1)	0 of 2 (1)	0 of 2 (1)	0 of 2 (1)	0 of 2 (1)	0 of 2 (1)
Manihot esculenta	AtGNATa (HAG2/HAT1-like)orthologs	GNAT	2	Dicots	0 of 1 (1)	0 of 1 (1)	0 of 1 (1)	0 of 1 (1)	0 of 1 (1)	0 of 1 (1)	0 of 1 (1)	0 of 1 (1)	0 of 1 (1)	0 of 1 (1)	0 of 1 (1)	0 of 1 (1)	0 of 1 (1)	0 of 1 (1)	0 of 1 (1)	0 of 1 (1)	0 of 1 (1)	0 of 1 (1)	0 of 1 (1)	0 of 1 (1)	0 of 1 (1)	0 of 1 (1)	0 of 1 (1)	0 of 1 (1)	0 of 1 (1)	0 of 1 (1)	0 of 1 (1)	0 of 1 (1)	1 of 1 (6.878879e-01)	0 of 1 (1)	0 of 1 (1)	0 of 1 (1)	0 of 1 (1)	0 of 1 (1)	1 of 1 (7.870917e-02)	0 of 1 (1)	0 of 1 (1)	0 of 1 (1)	0 of 1 (1)	0 of 1 (1)	0 of 1 (1)	0 of 1 (1)	0 of 1 (1)	0 of 1 (1)	0 of 1 (1)
Populus trichocarpa	AtGNATa (HAG2/HAT1-like)orthologs	GNAT	2	Dicots	0 of 1 (1)	0 of 1 (1)	0 of 1 (1)	0 of 1 (1)	0 of 1 (1)	0 of 1 (1)	0 of 1 (1)	0 of 1 (1)	0 of 1 (1)	0 of 1 (1)	0 of 1 (1)	0 of 1 (1)	0 of 1 (1)	0 of 1 (1)	0 of 1 (1)	0 of 1 (1)	0 of 1 (1)	0 of 1 (1)	0 of 1 (1)	0 of 1 (1)	0 of 1 (1)	0 of 1 (1)	0 of 1 (1)	0 of 1 (1)	0 of 1 (1)	0 of 1 (1)	1 of 1 (3.800169e-01)	0 of 1 (1)	1 of 1 (5.573727e-01)	0 of 1 (1)	1 of 1 (1.294061e-01)	1 of 1 (4.024918e-01)	0 of 1 (1)	1 of 1 (3.522439e-01)	0 of 1 (1)	0 of 1 (1)	0 of 1 (1)	0 of 1 (1)	0 of 1 (1)	0 of 1 (1)	0 of 1 (1)	0 of 1 (1)	0 of 1 (1)	0 of 1 (1)	0 of 1 (1)
Vitis vinifera	AtGNATa (HAG2/HAT1-like)orthologs	GNAT	2	Dicots	0 of 0 (1)	0 of 0 (1)	0 of 0 (1)	0 of 0 (1)	0 of 0 (1)	0 of 0 (1)	0 of 0 (1)	0 of 0 (1)	0 of 0 (1)	0 of 0 (1)	0 of 0 (1)	0 of 0 (1)	0 of 0 (1)	0 of 0 (1)	0 of 0 (1)	0 of 0 (1)	0 of 0 (1)	0 of 0 (1)	0 of 0 (1)	0 of 0 (1)	0 of 0 (1)	0 of 0 (1)	0 of 0 (1)	0 of 0 (1)	0 of 0 (1)	0 of 0 (1)	0 of 0 (1)	0 of 0 (1)	0 of 0 (1)	0 of 0 (1)	0 of 0 (1)	0 of 0 (1)	0 of 0 (1)	0 of 0 (1)	0 of 0 (1)	0 of 0 (1)	0 of 0 (1)	0 of 0 (1)	0 of 0 (1)	0 of 0 (1)	0 of 0 (1)	0 of 0 (1)	0 of 0 (1)	0 of 0 (1)	0 of 0 (1)
Chlamydomonas reinhardtii	AtGNATa (HAG2/HAT1-like)orthologs	GNAT	2	Green Algae	0 of 1 (1)	0 of 1 (1)	0 of 1 (1)	0 of 1 (1)	0 of 1 (1)	0 of 1 (1)	0 of 1 (1)	0 of 1 (1)	0 of 1 (1)	0 of 1 (1)	0 of 1 (1)	0 of 1 (1)	0 of 1 (1)	0 of 1 (1)	0 of 1 (1)	0 of 1 (1)	0 of 1 (1)	0 of 1 (1)	0 of 1 (1)	0 of 1 (1)	0 of 1 (1)	0 of 1 (1)	0 of 1 (1)	0 of 1 (1)	0 of 1 (1)	0 of 1 (1)	1 of 1 (5.401048e-01)	0 of 1 (1)	0 of 1 (1)	0 of 1 (1)	0 of 1 (1)	0 of 1 (1)	1 of 1 (2.336396e-01)	1 of 1 (2.891043e-01)	0 of 1 (1)	0 of 1 (1)	0 of 1 (1)	0 of 1 (1)	0 of 1 (1)	0 of 1 (1)	0 of 1 (1)	0 of 1 (1)	0 of 1 (1)	0 of 1 (1)	0 of 1 (1)
Coccomyxa subellipsoidea C-169	AtGNATa (HAG2/HAT1-like)orthologs	GNAT	2	Green Algae	0 of 1 (1)	0 of 1 (1)	0 of 1 (1)	0 of 1 (1)	0 of 1 (1)	0 of 1 (1)	0 of 1 (1)	0 of 1 (1)	0 of 1 (1)	0 of 1 (1)	0 of 1 (1)	0 of 1 (1)	0 of 1 (1)	0 of 1 (1)	0 of 1 (1)	0 of 1 (1)	0 of 1 (1)	0 of 1 (1)	0 of 1 (1)	0 of 1 (1)	0 of 1 (1)	0 of 1 (1)	0 of 1 (1)	0 of 1 (1)	0 of 1 (1)	0 of 1 (1)	1 of 1 (6.541697e-01)	0 of 1 (1)	0 of 1 (1)	0 of 1 (1)	0 of 1 (1)	1 of 1 (3.204902e-01)	0 of 1 (1)	0 of 1 (1)	0 of 1 (1)	0 of 1 (1)	0 of 1 (1)	0 of 1 (1)	0 of 1 (1)	0 of 1 (1)	0 of 1 (1)	0 of 1 (1)	0 of 1 (1)	0 of 1 (1)	0 of 1 (1)
Micromonas pusilla CCMP1545	AtGNATa (HAG2/HAT1-like)orthologs	GNAT	2	Green Algae	0 of 1 (1)	0 of 1 (1)	0 of 1 (1)	0 of 1 (1)	0 of 1 (1)	0 of 1 (1)	0 of 1 (1)	0 of 1 (1)	0 of 1 (1)	0 of 1 (1)	0 of 1 (1)	0 of 1 (1)	0 of 1 (1)	0 of 1 (1)	0 of 1 (1)	0 of 1 (1)	0 of 1 (1)	0 of 1 (1)	0 of 1 (1)	0 of 1 (1)	0 of 1 (1)	0 of 1 (1)	0 of 1 (1)	0 of 1 (1)	0 of 1 (1)	0 of 1 (1)	0 of 1 (1)	0 of 1 (1)	0 of 1 (1)	0 of 1 (1)	0 of 1 (1)	0 of 1 (1)	0 of 1 (1)	1 of 1 (2.311445e-01)	0 of 1 (1)	0 of 1 (1)	0 of 1 (1)	0 of 1 (1)	0 of 1 (1)	0 of 1 (1)	0 of 1 (1)	0 of 1 (1)	0 of 1 (1)	0 of 1 (1)	0 of 1 (1)
Micromonas pusilla RCC299	AtGNATa (HAG2/HAT1-like)orthologs	GNAT	2	Green Algae	0 of 1 (1)	0 of 1 (1)	0 of 1 (1)	0 of 1 (1)	0 of 1 (1)	0 of 1 (1)	0 of 1 (1)	0 of 1 (1)	0 of 1 (1)	0 of 1 (1)	0 of 1 (1)	0 of 1 (1)	0 of 1 (1)	0 of 1 (1)	0 of 1 (1)	0 of 1 (1)	0 of 1 (1)	0 of 1 (1)	0 of 1 (1)	0 of 1 (1)	0 of 1 (1)	0 of 1 (1)	0 of 1 (1)	0 of 1 (1)	0 of 1 (1)	0 of 1 (1)	0 of 1 (1)	0 of 1 (1)	0 of 1 (1)	0 of 1 (1)	0 of 1 (1)	0 of 1 (1)	0 of 1 (1)	0 of 1 (1)	0 of 1 (1)	0 of 1 (1)	0 of 1 (1)	0 of 1 (1)	0 of 1 (1)	0 of 1 (1)	0 of 1 (1)	0 of 1 (1)	0 of 1 (1)	0 of 1 (1)	0 of 1 (1)
Ostreococcus lucimarinus	AtGNATa (HAG2/HAT1-like)orthologs	GNAT	2	Green Algae	0 of 1 (1)	0 of 1 (1)	0 of 1 (1)	0 of 1 (1)	0 of 1 (1)	0 of 1 (1)	0 of 1 (1)	0 of 1 (1)	0 of 1 (1)	0 of 1 (1)	0 of 1 (1)	0 of 1 (1)	0 of 1 (1)	0 of 1 (1)	0 of 1 (1)	0 of 1 (1)	0 of 1 (1)	0 of 1 (1)	0 of 1 (1)	0 of 1 (1)	0 of 1 (1)	0 of 1 (1)	0 of 1 (1)	0 of 1 (1)	0 of 1 (1)	0 of 1 (1)	0 of 1 (1)	0 of 1 (1)	0 of 1 (1)	0 of 1 (1)	1 of 1 (8.850693e-03)	0 of 1 (1)	0 of 1 (1)	0 of 1 (1)	1 of 1 (1.385326e-02)	0 of 1 (1)	0 of 1 (1)	0 of 1 (1)	0 of 1 (1)	0 of 1 (1)	0 of 1 (1)	0 of 1 (1)	0 of 1 (1)	0 of 1 (1)	0 of 1 (1)
Volvox carteri	AtGNATa (HAG2/HAT1-like)orthologs	GNAT	2	Green Algae	0 of 1 (1)	0 of 1 (1)	0 of 1 (1)	0 of 1 (1)	0 of 1 (1)	0 of 1 (1)	0 of 1 (1)	0 of 1 (1)	0 of 1 (1)	0 of 1 (1)	0 of 1 (1)	0 of 1 (1)	0 of 1 (1)	0 of 1 (1)	0 of 1 (1)	0 of 1 (1)	0 of 1 (1)	0 of 1 (1)	0 of 1 (1)	0 of 1 (1)	0 of 1 (1)	0 of 1 (1)	0 of 1 (1)	0 of 1 (1)	0 of 1 (1)	0 of 1 (1)	1 of 1 (4.848038e-01)	0 of 1 (1)	0 of 1 (1)	0 of 1 (1)	0 of 1 (1)	0 of 1 (1)	0 of 1 (1)	0 of 1 (1)	0 of 1 (1)	0 of 1 (1)	0 of 1 (1)	0 of 1 (1)	0 of 1 (1)	0 of 1 (1)	0 of 1 (1)	0 of 1 (1)	1 of 1 (3.467397e-02)	0 of 1 (1)	0 of 1 (1)
Oryza sativa	AtGNATa (HAG2/HAT1-like)orthologs	GNAT	2	Monocots	0 of 1 (1)	0 of 1 (1)	0 of 1 (1)	0 of 1 (1)	0 of 1 (1)	0 of 1 (1)	0 of 1 (1)	0 of 1 (1)	0 of 1 (1)	0 of 1 (1)	0 of 1 (1)	0 of 1 (1)	0 of 1 (1)	0 of 1 (1)	0 of 1 (1)	0 of 1 (1)	0 of 1 (1)	0 of 1 (1)	0 of 1 (1)	0 of 1 (1)	0 of 1 (1)	0 of 1 (1)	0 of 1 (1)	0 of 1 (1)	0 of 1 (1)	0 of 1 (1)	1 of 1 (5.159639e-01)	0 of 1 (1)	0 of 1 (1)	0 of 1 (1)	0 of 1 (1)	0 of 1 (1)	0 of 1 (1)	0 of 1 (1)	0 of 1 (1)	0 of 1 (1)	0 of 1 (1)	0 of 1 (1)	0 of 1 (1)	0 of 1 (1)	0 of 1 (1)	0 of 1 (1)	0 of 1 (1)	0 of 1 (1)	0 of 1 (1)
Setaria italica	AtGNATa (HAG2/HAT1-like)orthologs	GNAT	2	Monocots	0 of 1 (1)	0 of 1 (1)	0 of 1 (1)	0 of 1 (1)	0 of 1 (1)	0 of 1 (1)	0 of 1 (1)	0 of 1 (1)	0 of 1 (1)	0 of 1 (1)	0 of 1 (1)	0 of 1 (1)	0 of 1 (1)	0 of 1 (1)	0 of 1 (1)	0 of 1 (1)	0 of 1 (1)	0 of 1 (1)	0 of 1 (1)	0 of 1 (1)	0 of 1 (1)	0 of 1 (1)	0 of 1 (1)	0 of 1 (1)	0 of 1 (1)	0 of 1 (1)	1 of 1 (4.991036e-01)	0 of 1 (1)	0 of 1 (1)	0 of 1 (1)	0 of 1 (1)	0 of 1 (1)	1 of 1 (3.912503e-01)	0 of 1 (1)	0 of 1 (1)	0 of 1 (1)	0 of 1 (1)	0 of 1 (1)	0 of 1 (1)	0 of 1 (1)	0 of 1 (1)	0 of 1 (1)	0 of 1 (1)	0 of 1 (1)	0 of 1 (1)
Sorghum bicolor	AtGNATa (HAG2/HAT1-like)orthologs	GNAT	2	Monocots	0 of 1 (1)	0 of 1 (1)	0 of 1 (1)	0 of 1 (1)	0 of 1 (1)	0 of 1 (1)	0 of 1 (1)	0 of 1 (1)	0 of 1 (1)	0 of 1 (1)	0 of 1 (1)	0 of 1 (1)	0 of 1 (1)	0 of 1 (1)	0 of 1 (1)	0 of 1 (1)	0 of 1 (1)	0 of 1 (1)	0 of 1 (1)	0 of 1 (1)	0 of 1 (1)	0 of 1 (1)	0 of 1 (1)	0 of 1 (1)	0 of 1 (1)	0 of 1 (1)	0 of 1 (1)	0 of 1 (1)	0 of 1 (1)	0 of 1 (1)	0 of 1 (1)	1 of 1 (3.809009e-01)	0 of 1 (1)	1 of 1 (3.342784e-01)	0 of 1 (1)	0 of 1 (1)	0 of 1 (1)	0 of 1 (1)	0 of 1 (1)	0 of 1 (1)	0 of 1 (1)	0 of 1 (1)	0 of 1 (1)	0 of 1 (1)	0 of 1 (1)
Zea mays	AtGNATa (HAG2/HAT1-like)orthologs	GNAT	2	Monocots	0 of 1 (1)	0 of 1 (1)	0 of 1 (1)	0 of 1 (1)	0 of 1 (1)	0 of 1 (1)	0 of 1 (1)	0 of 1 (1)	0 of 1 (1)	0 of 1 (1)	0 of 1 (1)	0 of 1 (1)	0 of 1 (1)	0 of 1 (1)	0 of 1 (1)	0 of 1 (1)	0 of 1 (1)	0 of 1 (1)	0 of 1 (1)	0 of 1 (1)	0 of 1 (1)	0 of 1 (1)	0 of 1 (1)	0 of 1 (1)	0 of 1 (1)	0 of 1 (1)	0 of 1 (1)	0 of 1 (1)	1 of 1 (1.523227e-01)	1 of 1 (8.646966e-02)	0 of 1 (1)	1 of 1 (3.822187e-01)	1 of 1 (3.704406e-01)	0 of 1 (1)	0 of 1 (1)	0 of 1 (1)	0 of 1 (1)	0 of 1 (1)	0 of 1 (1)	0 of 1 (1)	0 of 1 (1)	0 of 1 (1)	0 of 1 (1)	0 of 1 (1)	0 of 1 (1)
Physcomitrella patens	AtGNATa (HAG2/HAT1-like)orthologs	GNAT	2	Moss/Bryophytes	0 of 1 (1)	0 of 1 (1)	0 of 1 (1)	0 of 1 (1)	0 of 1 (1)	0 of 1 (1)	0 of 1 (1)	0 of 1 (1)	0 of 1 (1)	0 of 1 (1)	0 of 1 (1)	0 of 1 (1)	0 of 1 (1)	0 of 1 (1)	0 of 1 (1)	0 of 1 (1)	0 of 1 (1)	0 of 1 (1)	0 of 1 (1)	0 of 1 (1)	0 of 1 (1)	0 of 1 (1)	0 of 1 (1)	0 of 1 (1)	0 of 1 (1)	0 of 1 (1)	1 of 1 (4.944042e-01)	0 of 1 (1)	0 of 1 (1)	0 of 1 (1)	0 of 1 (1)	0 of 1 (1)	1 of 1 (4.597036e-01)	0 of 1 (1)	0 of 1 (1)	0 of 1 (1)	0 of 1 (1)	0 of 1 (1)	0 of 1 (1)	0 of 1 (1)	0 of 1 (1)	0 of 1 (1)	0 of 1 (1)	0 of 1 (1)	0 of 1 (1)
Selaginella moellendorfii	AtGNATa (HAG2/HAT1-like)orthologs	GNAT	2	Moss/Bryophytes	0 of 1 (1)	0 of 1 (1)	0 of 1 (1)	0 of 1 (1)	0 of 1 (1)	0 of 1 (1)	0 of 1 (1)	0 of 1 (1)	0 of 1 (1)	0 of 1 (1)	0 of 1 (1)	0 of 1 (1)	0 of 1 (1)	0 of 1 (1)	0 of 1 (1)	0 of 1 (1)	0 of 1 (1)	0 of 1 (1)	0 of 1 (1)	0 of 1 (1)	0 of 1 (1)	0 of 1 (1)	0 of 1 (1)	0 of 1 (1)	0 of 1 (1)	0 of 1 (1)	0 of 1 (1)	0 of 1 (1)	0 of 1 (1)	0 of 1 (1)	0 of 1 (1)	0 of 1 (1)	1 of 1 (3.260489e-01)	0 of 1 (1)	1 of 1 (5.330940e-02)	0 of 1 (1)	0 of 1 (1)	0 of 1 (1)	0 of 1 (1)	0 of 1 (1)	0 of 1 (1)	0 of 1 (1)	0 of 1 (1)	0 of 1 (1)	0 of 1 (1)
Aquilegia coerulea	AtGNATa (HAG3/ELP3-like)orthologs	GNAT	3	Dicots	0 of 0 (1)	0 of 0 (1)	0 of 0 (1)	0 of 0 (1)	0 of 0 (1)	0 of 0 (1)	0 of 0 (1)	0 of 0 (1)	0 of 0 (1)	0 of 0 (1)	0 of 0 (1)	0 of 0 (1)	0 of 0 (1)	0 of 0 (1)	0 of 0 (1)	0 of 0 (1)	0 of 0 (1)	0 of 0 (1)	0 of 0 (1)	0 of 0 (1)	0 of 0 (1)	0 of 0 (1)	0 of 0 (1)	0 of 0 (1)	0 of 0 (1)	0 of 0 (1)	0 of 0 (1)	0 of 0 (1)	0 of 0 (1)	0 of 0 (1)	0 of 0 (1)	0 of 0 (1)	0 of 0 (1)	0 of 0 (1)	0 of 0 (1)	0 of 0 (1)	0 of 0 (1)	0 of 0 (1)	0 of 0 (1)	0 of 0 (1)	0 of 0 (1)	0 of 0 (1)	0 of 0 (1)	0 of 0 (1)	0 of 0 (1)
Arabidopsis thaliana	AtGNATa (HAG3/ELP3-like)orthologs	GNAT	3	Dicots	0 of 1 (1)	0 of 1 (1)	0 of 1 (1)	0 of 1 (1)	0 of 1 (1)	0 of 1 (1)	0 of 1 (1)	0 of 1 (1)	0 of 1 (1)	0 of 1 (1)	0 of 1 (1)	0 of 1 (1)	0 of 1 (1)	0 of 1 (1)	0 of 1 (1)	0 of 1 (1)	0 of 1 (1)	0 of 1 (1)	0 of 1 (1)	0 of 1 (1)	0 of 1 (1)	0 of 1 (1)	0 of 1 (1)	0 of 1 (1)	0 of 1 (1)	0 of 1 (1)	0 of 1 (1)	0 of 1 (1)	0 of 1 (1)	0 of 1 (1)	0 of 1 (1)	1 of 1 (4.416764e-01)	0 of 1 (1)	0 of 1 (1)	0 of 1 (1)	0 of 1 (1)	0 of 1 (1)	0 of 1 (1)	0 of 1 (1)	0 of 1 (1)	0 of 1 (1)	0 of 1 (1)	0 of 1 (1)	1 of 1 (2.115553e-03)	0 of 1 (1)
Eucalyptus grandis	AtGNATa (HAG3/ELP3-like)orthologs	GNAT	3	Dicots	0 of 2 (1)	0 of 2 (1)	0 of 2 (1)	0 of 2 (1)	0 of 2 (1)	0 of 2 (1)	0 of 2 (1)	0 of 2 (1)	0 of 2 (1)	0 of 2 (1)	0 of 2 (1)	0 of 2 (1)	0 of 2 (1)	0 of 2 (1)	0 of 2 (1)	0 of 2 (1)	0 of 2 (1)	0 of 2 (1)	0 of 2 (1)	0 of 2 (1)	0 of 2 (1)	0 of 2 (1)	0 of 2 (1)	0 of 2 (1)	0 of 2 (1)	0 of 2 (1)	0 of 2 (1)	0 of 2 (1)	0 of 2 (1)	1 of 2 (2.154072e-01)	0 of 2 (1)	1 of 2 (6.633009e-01)	2 of 2 (2.594484e-01)	1 of 2 (6.556916e-01)	0 of 2 (1)	0 of 2 (1)	0 of 2 (1)	0 of 2 (1)	0 of 2 (1)	0 of 2 (1)	0 of 2 (1)	0 of 2 (1)	0 of 2 (1)	0 of 2 (1)	0 of 2 (1)
Fragaria vesca	AtGNATa (HAG3/ELP3-like)orthologs	GNAT	3	Dicots	0 of 1 (1)	0 of 1 (1)	0 of 1 (1)	0 of 1 (1)	0 of 1 (1)	0 of 1 (1)	0 of 1 (1)	0 of 1 (1)	0 of 1 (1)	0 of 1 (1)	0 of 1 (1)	0 of 1 (1)	0 of 1 (1)	0 of 1 (1)	0 of 1 (1)	0 of 1 (1)	0 of 1 (1)	0 of 1 (1)	0 of 1 (1)	0 of 1 (1)	0 of 1 (1)	0 of 1 (1)	0 of 1 (1)	0 of 1 (1)	0 of 1 (1)	0 of 1 (1)	1 of 1 (3.902105e-01)	0 of 1 (1)	1 of 1 (2.306661e-01)	0 of 1 (1)	0 of 1 (1)	1 of 1 (4.745210e-01)	1 of 1 (4.276751e-01)	0 of 1 (1)	0 of 1 (1)	0 of 1 (1)	0 of 1 (1)	0 of 1 (1)	0 of 1 (1)	0 of 1 (1)	0 of 1 (1)	0 of 1 (1)	0 of 1 (1)	0 of 1 (1)	0 of 1 (1)
Glycine max	AtGNATa (HAG3/ELP3-like)orthologs	GNAT	3	Dicots	0 of 2 (1)	0 of 2 (1)	0 of 2 (1)	0 of 2 (1)	0 of 2 (1)	0 of 2 (1)	0 of 2 (1)	0 of 2 (1)	0 of 2 (1)	0 of 2 (1)	0 of 2 (1)	0 of 2 (1)	0 of 2 (1)	0 of 2 (1)	0 of 2 (1)	0 of 2 (1)	0 of 2 (1)	0 of 2 (1)	0 of 2 (1)	0 of 2 (1)	0 of 2 (1)	0 of 2 (1)	0 of 2 (1)	0 of 2 (1)	0 of 2 (1)	0 of 2 (1)	1 of 2 (6.474935e-01)	0 of 2 (1)	2 of 2 (3.512028e-01)	1 of 2 (3.360995e-01)	1 of 2 (3.499447e-01)	1 of 2 (7.271306e-01)	1 of 2 (7.189734e-01)	1 of 2 (4.960132e-01)	0 of 2 (1)	0 of 2 (1)	0 of 2 (1)	0 of 2 (1)	0 of 2 (1)	0 of 2 (1)	0 of 2 (1)	0 of 2 (1)	0 of 2 (1)	0 of 2 (1)	0 of 2 (1)
Manihot esculenta	AtGNATa (HAG3/ELP3-like)orthologs	GNAT	3	Dicots	0 of 2 (1)	0 of 2 (1)	0 of 2 (1)	0 of 2 (1)	0 of 2 (1)	0 of 2 (1)	0 of 2 (1)	0 of 2 (1)	0 of 2 (1)	0 of 2 (1)	0 of 2 (1)	0 of 2 (1)	0 of 2 (1)	0 of 2 (1)	0 of 2 (1)	0 of 2 (1)	0 of 2 (1)	0 of 2 (1)	0 of 2 (1)	0 of 2 (1)	0 of 2 (1)	0 of 2 (1)	0 of 2 (1)	0 of 2 (1)	0 of 2 (1)	0 of 2 (1)	1 of 2 (5.094595e-01)	0 of 2 (1)	2 of 2 (4.731832e-01)	0 of 2 (1)	0 of 2 (1)	0 of 2 (1)	1 of 2 (6.202277e-01)	0 of 2 (1)	0 of 2 (1)	0 of 2 (1)	0 of 2 (1)	0 of 2 (1)	0 of 2 (1)	0 of 2 (1)	0 of 2 (1)	0 of 2 (1)	0 of 2 (1)	0 of 2 (1)	0 of 2 (1)
Populus trichocarpa	AtGNATa (HAG3/ELP3-like)orthologs	GNAT	3	Dicots	0 of 2 (1)	0 of 2 (1)	0 of 2 (1)	0 of 2 (1)	0 of 2 (1)	0 of 2 (1)	0 of 2 (1)	0 of 2 (1)	0 of 2 (1)	0 of 2 (1)	0 of 2 (1)	0 of 2 (1)	0 of 2 (1)	0 of 2 (1)	0 of 2 (1)	0 of 2 (1)	0 of 2 (1)	0 of 2 (1)	0 of 2 (1)	0 of 2 (1)	0 of 2 (1)	0 of 2 (1)	0 of 2 (1)	0 of 2 (1)	0 of 2 (1)	0 of 2 (1)	1 of 2 (6.156267e-01)	0 of 2 (1)	1 of 2 (8.040870e-01)	0 of 2 (1)	1 of 2 (2.420689e-01)	2 of 2 (1.619939e-01)	1 of 2 (7.331970e-01)	2 of 2 (1.240702e-01)	1 of 2 (1.964126e-01)	0 of 2 (1)	0 of 2 (1)	0 of 2 (1)	0 of 2 (1)	0 of 2 (1)	0 of 2 (1)	0 of 2 (1)	0 of 2 (1)	0 of 2 (1)	0 of 2 (1)
Vitis vinifera	AtGNATa (HAG3/ELP3-like)orthologs	GNAT	3	Dicots	0 of 1 (1)	0 of 1 (1)	0 of 1 (1)	0 of 1 (1)	0 of 1 (1)	0 of 1 (1)	0 of 1 (1)	0 of 1 (1)	0 of 1 (1)	0 of 1 (1)	0 of 1 (1)	0 of 1 (1)	0 of 1 (1)	0 of 1 (1)	0 of 1 (1)	0 of 1 (1)	0 of 1 (1)	0 of 1 (1)	0 of 1 (1)	0 of 1 (1)	0 of 1 (1)	0 of 1 (1)	0 of 1 (1)	0 of 1 (1)	0 of 1 (1)	0 of 1 (1)	1 of 1 (3.989220e-01)	0 of 1 (1)	0 of 1 (1)	0 of 1 (1)	0 of 1 (1)	1 of 1 (4.473165e-01)	0 of 1 (1)	0 of 1 (1)	0 of 1 (1)	0 of 1 (1)	0 of 1 (1)	0 of 1 (1)	0 of 1 (1)	0 of 1 (1)	0 of 1 (1)	0 of 1 (1)	0 of 1 (1)	0 of 1 (1)	0 of 1 (1)
Chlamydomonas reinhardtii	AtGNATa (HAG3/ELP3-like)orthologs	GNAT	3	Green Algae	0 of 1 (1)	0 of 1 (1)	0 of 1 (1)	0 of 1 (1)	0 of 1 (1)	0 of 1 (1)	0 of 1 (1)	0 of 1 (1)	0 of 1 (1)	0 of 1 (1)	0 of 1 (1)	0 of 1 (1)	0 of 1 (1)	0 of 1 (1)	0 of 1 (1)	0 of 1 (1)	0 of 1 (1)	0 of 1 (1)	0 of 1 (1)	0 of 1 (1)	0 of 1 (1)	0 of 1 (1)	0 of 1 (1)	0 of 1 (1)	0 of 1 (1)	0 of 1 (1)	0 of 1 (1)	0 of 1 (1)	1 of 1 (7.891325e-03)	0 of 1 (1)	0 of 1 (1)	0 of 1 (1)	0 of 1 (1)	1 of 1 (2.891043e-01)	0 of 1 (1)	0 of 1 (1)	0 of 1 (1)	0 of 1 (1)	0 of 1 (1)	0 of 1 (1)	0 of 1 (1)	0 of 1 (1)	0 of 1 (1)	0 of 1 (1)	0 of 1 (1)
Coccomyxa subellipsoidea C-169	AtGNATa (HAG3/ELP3-like)orthologs	GNAT	3	Green Algae	0 of 0 (1)	0 of 0 (1)	0 of 0 (1)	0 of 0 (1)	0 of 0 (1)	0 of 0 (1)	0 of 0 (1)	0 of 0 (1)	0 of 0 (1)	0 of 0 (1)	0 of 0 (1)	0 of 0 (1)	0 of 0 (1)	0 of 0 (1)	0 of 0 (1)	0 of 0 (1)	0 of 0 (1)	0 of 0 (1)	0 of 0 (1)	0 of 0 (1)	0 of 0 (1)	0 of 0 (1)	0 of 0 (1)	0 of 0 (1)	0 of 0 (1)	0 of 0 (1)	0 of 0 (1)	0 of 0 (1)	0 of 0 (1)	0 of 0 (1)	0 of 0 (1)	0 of 0 (1)	0 of 0 (1)	0 of 0 (1)	0 of 0 (1)	0 of 0 (1)	0 of 0 (1)	0 of 0 (1)	0 of 0 (1)	0 of 0 (1)	0 of 0 (1)	0 of 0 (1)	0 of 0 (1)	0 of 0 (1)	0 of 0 (1)
Micromonas pusilla CCMP1545	AtGNATa (HAG3/ELP3-like)orthologs	GNAT	3	Green Algae	0 of 1 (1)	0 of 1 (1)	0 of 1 (1)	0 of 1 (1)	0 of 1 (1)	0 of 1 (1)	0 of 1 (1)	0 of 1 (1)	0 of 1 (1)	0 of 1 (1)	0 of 1 (1)	0 of 1 (1)	0 of 1 (1)	0 of 1 (1)	0 of 1 (1)	0 of 1 (1)	0 of 1 (1)	0 of 1 (1)	0 of 1 (1)	0 of 1 (1)	0 of 1 (1)	0 of 1 (1)	0 of 1 (1)	0 of 1 (1)	0 of 1 (1)	0 of 1 (1)	0 of 1 (1)	0 of 1 (1)	0 of 1 (1)	0 of 1 (1)	0 of 1 (1)	0 of 1 (1)	0 of 1 (1)	0 of 1 (1)	0 of 1 (1)	0 of 1 (1)	0 of 1 (1)	0 of 1 (1)	0 of 1 (1)	0 of 1 (1)	0 of 1 (1)	0 of 1 (1)	0 of 1 (1)	0 of 1 (1)	0 of 1 (1)
Micromonas pusilla RCC299	AtGNATa (HAG3/ELP3-like)orthologs	GNAT	3	Green Algae	0 of 1 (1)	0 of 1 (1)	0 of 1 (1)	0 of 1 (1)	0 of 1 (1)	0 of 1 (1)	0 of 1 (1)	0 of 1 (1)	0 of 1 (1)	0 of 1 (1)	0 of 1 (1)	0 of 1 (1)	0 of 1 (1)	0 of 1 (1)	0 of 1 (1)	0 of 1 (1)	0 of 1 (1)	0 of 1 (1)	0 of 1 (1)	0 of 1 (1)	0 of 1 (1)	0 of 1 (1)	0 of 1 (1)	0 of 1 (1)	0 of 1 (1)	0 of 1 (1)	0 of 1 (1)	0 of 1 (1)	0 of 1 (1)	0 of 1 (1)	0 of 1 (1)	1 of 1 (1.306543e-01)	0 of 1 (1)	1 of 1 (3.549441e-01)	0 of 1 (1)	0 of 1 (1)	0 of 1 (1)	0 of 1 (1)	0 of 1 (1)	0 of 1 (1)	0 of 1 (1)	0 of 1 (1)	0 of 1 (1)	0 of 1 (1)	0 of 1 (1)
Ostreococcus lucimarinus	AtGNATa (HAG3/ELP3-like)orthologs	GNAT	3	Green Algae	0 of 1 (1)	0 of 1 (1)	0 of 1 (1)	0 of 1 (1)	0 of 1 (1)	0 of 1 (1)	0 of 1 (1)	0 of 1 (1)	0 of 1 (1)	0 of 1 (1)	0 of 1 (1)	0 of 1 (1)	0 of 1 (1)	0 of 1 (1)	0 of 1 (1)	0 of 1 (1)	0 of 1 (1)	0 of 1 (1)	0 of 1 (1)	0 of 1 (1)	0 of 1 (1)	0 of 1 (1)	0 of 1 (1)	0 of 1 (1)	0 of 1 (1)	0 of 1 (1)	0 of 1 (1)	0 of 1 (1)	0 of 1 (1)	0 of 1 (1)	0 of 1 (1)	0 of 1 (1)	0 of 1 (1)	0 of 1 (1)	0 of 1 (1)	0 of 1 (1)	0 of 1 (1)	0 of 1 (1)	0 of 1 (1)	0 of 1 (1)	0 of 1 (1)	0 of 1 (1)	0 of 1 (1)	0 of 1 (1)	0 of 1 (1)
Volvox carteri	AtGNATa (HAG3/ELP3-like)orthologs	GNAT	3	Green Algae	0 of 1 (1)	0 of 1 (1)	0 of 1 (1)	0 of 1 (1)	0 of 1 (1)	0 of 1 (1)	0 of 1 (1)	0 of 1 (1)	0 of 1 (1)	0 of 1 (1)	0 of 1 (1)	0 of 1 (1)	0 of 1 (1)	0 of 1 (1)	0 of 1 (1)	0 of 1 (1)	0 of 1 (1)	0 of 1 (1)	0 of 1 (1)	0 of 1 (1)	0 of 1 (1)	0 of 1 (1)	0 of 1 (1)	0 of 1 (1)	0 of 1 (1)	0 of 1 (1)	0 of 1 (1)	0 of 1 (1)	0 of 1 (1)	0 of 1 (1)	0 of 1 (1)	0 of 1 (1)	0 of 1 (1)	1 of 1 (3.209799e-01)	0 of 1 (1)	0 of 1 (1)	0 of 1 (1)	0 of 1 (1)	0 of 1 (1)	0 of 1 (1)	0 of 1 (1)	0 of 1 (1)	0 of 1 (1)	0 of 1 (1)	0 of 1 (1)
Oryza sativa	AtGNATa (HAG3/ELP3-like)orthologs	GNAT	3	Monocots	0 of 1 (1)	0 of 1 (1)	0 of 1 (1)	0 of 1 (1)	0 of 1 (1)	0 of 1 (1)	0 of 1 (1)	0 of 1 (1)	0 of 1 (1)	0 of 1 (1)	0 of 1 (1)	0 of 1 (1)	0 of 1 (1)	0 of 1 (1)	0 of 1 (1)	0 of 1 (1)	0 of 1 (1)	0 of 1 (1)	0 of 1 (1)	0 of 1 (1)	0 of 1 (1)	0 of 1 (1)	0 of 1 (1)	0 of 1 (1)	0 of 1 (1)	0 of 1 (1)	0 of 1 (1)	0 of 1 (1)	0 of 1 (1)	0 of 1 (1)	0 of 1 (1)	1 of 1 (3.548792e-01)	1 of 1 (4.096565e-01)	0 of 1 (1)	1 of 1 (1.059518e-01)	0 of 1 (1)	0 of 1 (1)	0 of 1 (1)	0 of 1 (1)	0 of 1 (1)	0 of 1 (1)	0 of 1 (1)	0 of 1 (1)	0 of 1 (1)	0 of 1 (1)
Setaria italica	AtGNATa (HAG3/ELP3-like)orthologs	GNAT	3	Monocots	0 of 1 (1)	0 of 1 (1)	0 of 1 (1)	0 of 1 (1)	0 of 1 (1)	0 of 1 (1)	0 of 1 (1)	0 of 1 (1)	0 of 1 (1)	0 of 1 (1)	0 of 1 (1)	0 of 1 (1)	0 of 1 (1)	0 of 1 (1)	0 of 1 (1)	0 of 1 (1)	0 of 1 (1)	0 of 1 (1)	0 of 1 (1)	0 of 1 (1)	0 of 1 (1)	0 of 1 (1)	0 of 1 (1)	0 of 1 (1)	0 of 1 (1)	0 of 1 (1)	1 of 1 (4.991036e-01)	0 of 1 (1)	0 of 1 (1)	0 of 1 (1)	0 of 1 (1)	0 of 1 (1)	1 of 1 (3.912503e-01)	0 of 1 (1)	0 of 1 (1)	0 of 1 (1)	0 of 1 (1)	0 of 1 (1)	0 of 1 (1)	0 of 1 (1)	0 of 1 (1)	0 of 1 (1)	0 of 1 (1)	0 of 1 (1)	0 of 1 (1)
Sorghum bicolor	AtGNATa (HAG3/ELP3-like)orthologs	GNAT	3	Monocots	0 of 1 (1)	0 of 1 (1)	0 of 1 (1)	0 of 1 (1)	0 of 1 (1)	0 of 1 (1)	0 of 1 (1)	0 of 1 (1)	0 of 1 (1)	0 of 1 (1)	0 of 1 (1)	0 of 1 (1)	0 of 1 (1)	0 of 1 (1)	0 of 1 (1)	0 of 1 (1)	0 of 1 (1)	0 of 1 (1)	0 of 1 (1)	0 of 1 (1)	0 of 1 (1)	0 of 1 (1)	0 of 1 (1)	0 of 1 (1)	0 of 1 (1)	0 of 1 (1)	0 of 1 (1)	0 of 1 (1)	0 of 1 (1)	0 of 1 (1)	0 of 1 (1)	0 of 1 (1)	1 of 1 (4.208003e-01)	0 of 1 (1)	0 of 1 (1)	0 of 1 (1)	0 of 1 (1)	0 of 1 (1)	0 of 1 (1)	0 of 1 (1)	0 of 1 (1)	0 of 1 (1)	0 of 1 (1)	0 of 1 (1)	0 of 1 (1)
Zea mays	AtGNATa (HAG3/ELP3-like)orthologs	GNAT	3	Monocots	0 of 2 (1)	0 of 2 (1)	0 of 2 (1)	0 of 2 (1)	0 of 2 (1)	0 of 2 (1)	0 of 2 (1)	0 of 2 (1)	0 of 2 (1)	0 of 2 (1)	0 of 2 (1)	0 of 2 (1)	0 of 2 (1)	0 of 2 (1)	0 of 2 (1)	0 of 2 (1)	0 of 2 (1)	0 of 2 (1)	0 of 2 (1)	0 of 2 (1)	0 of 2 (1)	0 of 2 (1)	0 of 2 (1)	0 of 2 (1)	0 of 2 (1)	0 of 2 (1)	0 of 2 (1)	0 of 2 (1)	0 of 2 (1)	1 of 2 (1.654638e-01)	0 of 2 (1)	0 of 2 (1)	0 of 2 (1)	0 of 2 (1)	0 of 2 (1)	0 of 2 (1)	0 of 2 (1)	0 of 2 (1)	0 of 2 (1)	0 of 2 (1)	0 of 2 (1)	0 of 2 (1)	0 of 2 (1)	0 of 2 (1)	0 of 2 (1)
Physcomitrella patens	AtGNATa (HAG3/ELP3-like)orthologs	GNAT	3	Moss/Bryophytes	0 of 2 (1)	0 of 2 (1)	0 of 2 (1)	0 of 2 (1)	0 of 2 (1)	0 of 2 (1)	0 of 2 (1)	0 of 2 (1)	0 of 2 (1)	0 of 2 (1)	0 of 2 (1)	0 of 2 (1)	0 of 2 (1)	0 of 2 (1)	0 of 2 (1)	0 of 2 (1)	0 of 2 (1)	0 of 2 (1)	0 of 2 (1)	0 of 2 (1)	0 of 2 (1)	0 of 2 (1)	0 of 2 (1)	0 of 2 (1)	0 of 2 (1)	0 of 2 (1)	1 of 2 (7.443807e-01)	0 of 2 (1)	2 of 2 (1.181382e-01)	0 of 2 (1)	0 of 2 (1)	2 of 2 (1.637608e-01)	0 of 2 (1)	0 of 2 (1)	2 of 2 (6.507994e-03)	0 of 2 (1)	0 of 2 (1)	0 of 2 (1)	0 of 2 (1)	0 of 2 (1)	0 of 2 (1)	0 of 2 (1)	0 of 2 (1)	0 of 2 (1)	0 of 2 (1)
Selaginella moellendorfii	AtGNATa (HAG3/ELP3-like)orthologs	GNAT	3	Moss/Bryophytes	0 of 4 (1)	0 of 4 (1)	0 of 4 (1)	0 of 4 (1)	0 of 4 (1)	0 of 4 (1)	0 of 4 (1)	0 of 4 (1)	0 of 4 (1)	0 of 4 (1)	0 of 4 (1)	0 of 4 (1)	0 of 4 (1)	0 of 4 (1)	0 of 4 (1)	0 of 4 (1)	0 of 4 (1)	0 of 4 (1)	0 of 4 (1)	0 of 4 (1)	0 of 4 (1)	0 of 4 (1)	0 of 4 (1)	0 of 4 (1)	0 of 4 (1)	0 of 4 (1)	1 of 4 (7.051427e-01)	0 of 4 (1)	1 of 4 (3.284084e-01)	0 of 4 (1)	0 of 4 (1)	2 of 4 (2.951785e-01)	0 of 4 (1)	3 of 4 (4.588594e-02)	0 of 4 (1)	0 of 4 (1)	0 of 4 (1)	0 of 4 (1)	0 of 4 (1)	0 of 4 (1)	0 of 4 (1)	0 of 4 (1)	0 of 4 (1)	0 of 4 (1)	0 of 4 (1)
Aquilegia coerulea	ALL AtGNAT orthologs	GNAT		Dicots	0 of 16 (1)	0 of 16 (1)	0 of 16 (1)	0 of 16 (1)	0 of 16 (1)	0 of 16 (1)	0 of 16 (1)	0 of 16 (1)	0 of 16 (1)	0 of 16 (1)	0 of 16 (1)	0 of 16 (1)	0 of 16 (1)	0 of 16 (1)	0 of 16 (1)	0 of 16 (1)	0 of 16 (1)	0 of 16 (1)	0 of 16 (1)	0 of 16 (1)	0 of 16 (1)	0 of 16 (1)	0 of 16 (1)	0 of 16 (1)	0 of 16 (1)	0 of 16 (1)	9 of 16 (0)	0 of 16 (1)	0 of 16 (1)	5 of 16 (0)	0 of 16 (1)	6 of 16 (0)	12 of 16 (0)	4 of 16 (0)	6 of 16 (0)	0 of 16 (1)	0 of 16 (1)	0 of 16 (1)	0 of 16 (1)	0 of 16 (1)	0 of 16 (1)	0 of 16 (1)	0 of 16 (1)	0 of 16 (1)	0 of 16 (1)
Arabidopsis thaliana	ALL AtGNAT orthologs	GNAT		Dicots	0 of 0 (1)	0 of 0 (1)	0 of 0 (1)	0 of 0 (1)	0 of 0 (1)	0 of 0 (1)	0 of 0 (1)	0 of 0 (1)	0 of 0 (1)	0 of 0 (1)	0 of 0 (1)	0 of 0 (1)	0 of 0 (1)	0 of 0 (1)	0 of 0 (1)	0 of 0 (1)	0 of 0 (1)	0 of 0 (1)	0 of 0 (1)	0 of 0 (1)	0 of 0 (1)	0 of 0 (1)	0 of 0 (1)	0 of 0 (1)	0 of 0 (1)	0 of 0 (1)	0 of 0 (1)	0 of 0 (1)	0 of 0 (1)	0 of 0 (1)	0 of 0 (1)	0 of 0 (1)	0 of 0 (1)	0 of 0 (1)	0 of 0 (1)	0 of 0 (1)	0 of 0 (1)	0 of 0 (1)	0 of 0 (1)	0 of 0 (1)	0 of 0 (1)	0 of 0 (1)	0 of 0 (1)	0 of 0 (1)	0 of 0 (1)
Eucalyptus grandis	ALL AtGNAT orthologs	GNAT		Dicots	0 of 2 (1)	0 of 2 (1)	0 of 2 (1)	0 of 2 (1)	0 of 2 (1)	0 of 2 (1)	0 of 2 (1)	0 of 2 (1)	0 of 2 (1)	0 of 2 (1)	0 of 2 (1)	0 of 2 (1)	0 of 2 (1)	0 of 2 (1)	0 of 2 (1)	0 of 2 (1)	0 of 2 (1)	0 of 2 (1)	0 of 2 (1)	0 of 2 (1)	0 of 2 (1)	0 of 2 (1)	0 of 2 (1)	0 of 2 (1)	0 of 2 (1)	0 of 2 (1)	1 of 2 (6.613505e-01)	0 of 2 (1)	1 of 2 (4.994852e-01)	0 of 2 (1)	1 of 2 (2.168686e-01)	1 of 2 (6.633009e-01)	1 of 2 (7.592866e-01)	1 of 2 (6.556916e-01)	0 of 2 (1)	0 of 2 (1)	0 of 2 (1)	0 of 2 (1)	0 of 2 (1)	0 of 2 (1)	0 of 2 (1)	0 of 2 (1)	0 of 2 (1)	0 of 2 (1)	0 of 2 (1)
Fragaria vesca	ALL AtGNAT orthologs	GNAT		Dicots	0 of 0 (1)	0 of 0 (1)	0 of 0 (1)	0 of 0 (1)	0 of 0 (1)	0 of 0 (1)	0 of 0 (1)	0 of 0 (1)	0 of 0 (1)	0 of 0 (1)	0 of 0 (1)	0 of 0 (1)	0 of 0 (1)	0 of 0 (1)	0 of 0 (1)	0 of 0 (1)	0 of 0 (1)	0 of 0 (1)	0 of 0 (1)	0 of 0 (1)	0 of 0 (1)	0 of 0 (1)	0 of 0 (1)	0 of 0 (1)	0 of 0 (1)	0 of 0 (1)	0 of 0 (1)	0 of 0 (1)	0 of 0 (1)	0 of 0 (1)	0 of 0 (1)	0 of 0 (1)	0 of 0 (1)	0 of 0 (1)	0 of 0 (1)	0 of 0 (1)	0 of 0 (1)	0 of 0 (1)	0 of 0 (1)	0 of 0 (1)	0 of 0 (1)	0 of 0 (1)	0 of 0 (1)	0 of 0 (1)	0 of 0 (1)
Glycine max	ALL AtGNAT orthologs	GNAT		Dicots	0 of 3 (1)	0 of 3 (1)	0 of 3 (1)	0 of 3 (1)	0 of 3 (1)	0 of 3 (1)	0 of 3 (1)	0 of 3 (1)	0 of 3 (1)	0 of 3 (1)	0 of 3 (1)	0 of 3 (1)	0 of 3 (1)	0 of 3 (1)	0 of 3 (1)	0 of 3 (1)	0 of 3 (1)	0 of 3 (1)	0 of 3 (1)	0 of 3 (1)	0 of 3 (1)	0 of 3 (1)	0 of 3 (1)	0 of 3 (1)	0 of 3 (1)	0 of 3 (1)	0 of 3 (1)	0 of 3 (1)	3 of 3 (2.081269e-01)	0 of 3 (1)	0 of 3 (1)	1 of 3 (8.574652e-01)	1 of 3 (8.510261e-01)	2 of 3 (2.036120e-01)	1 of 3 (2.608903e-01)	0 of 3 (1)	0 of 3 (1)	0 of 3 (1)	0 of 3 (1)	0 of 3 (1)	0 of 3 (1)	0 of 3 (1)	0 of 3 (1)	0 of 3 (1)	0 of 3 (1)
Manihot esculenta	ALL AtGNAT orthologs	GNAT		Dicots	0 of 0 (1)	0 of 0 (1)	0 of 0 (1)	0 of 0 (1)	0 of 0 (1)	0 of 0 (1)	0 of 0 (1)	0 of 0 (1)	0 of 0 (1)	0 of 0 (1)	0 of 0 (1)	0 of 0 (1)	0 of 0 (1)	0 of 0 (1)	0 of 0 (1)	0 of 0 (1)	0 of 0 (1)	0 of 0 (1)	0 of 0 (1)	0 of 0 (1)	0 of 0 (1)	0 of 0 (1)	0 of 0 (1)	0 of 0 (1)	0 of 0 (1)	0 of 0 (1)	0 of 0 (1)	0 of 0 (1)	0 of 0 (1)	0 of 0 (1)	0 of 0 (1)	0 of 0 (1)	0 of 0 (1)	0 of 0 (1)	0 of 0 (1)	0 of 0 (1)	0 of 0 (1)	0 of 0 (1)	0 of 0 (1)	0 of 0 (1)	0 of 0 (1)	0 of 0 (1)	0 of 0 (1)	0 of 0 (1)	0 of 0 (1)
Populus trichocarpa	ALL AtGNAT orthologs	GNAT		Dicots	0 of 7 (1)	0 of 7 (1)	0 of 7 (1)	0 of 7 (1)	0 of 7 (1)	0 of 7 (1)	0 of 7 (1)	0 of 7 (1)	0 of 7 (1)	0 of 7 (1)	0 of 7 (1)	0 of 7 (1)	0 of 7 (1)	0 of 7 (1)	0 of 7 (1)	0 of 7 (1)	0 of 7 (1)	0 of 7 (1)	0 of 7 (1)	0 of 7 (1)	0 of 7 (1)	0 of 7 (1)	0 of 7 (1)	0 of 7 (1)	0 of 7 (1)	0 of 7 (1)	3 of 7 (5.359326e-01)	0 of 7 (1)	4 of 7 (6.238721e-01)	0 of 7 (1)	2 of 7 (2.265226e-01)	7 of 7 (1.709905e-03)	1 of 7 (9.901939e-01)	2 of 7 (7.700306e-01)	0 of 7 (1)	0 of 7 (1)	0 of 7 (1)	0 of 7 (1)	0 of 7 (1)	0 of 7 (1)	0 of 7 (1)	0 of 7 (1)	0 of 7 (1)	0 of 7 (1)	0 of 7 (1)
Vitis vinifera	ALL AtGNAT orthologs	GNAT		Dicots	0 of 1 (1)	0 of 1 (1)	0 of 1 (1)	0 of 1 (1)	0 of 1 (1)	0 of 1 (1)	0 of 1 (1)	0 of 1 (1)	0 of 1 (1)	0 of 1 (1)	0 of 1 (1)	0 of 1 (1)	0 of 1 (1)	0 of 1 (1)	0 of 1 (1)	0 of 1 (1)	0 of 1 (1)	0 of 1 (1)	0 of 1 (1)	0 of 1 (1)	0 of 1 (1)	0 of 1 (1)	0 of 1 (1)	0 of 1 (1)	0 of 1 (1)	0 of 1 (1)	0 of 1 (1)	0 of 1 (1)	0 of 1 (1)	0 of 1 (1)	0 of 1 (1)	0 of 1 (1)	1 of 1 (4.733546e-01)	0 of 1 (1)	0 of 1 (1)	0 of 1 (1)	0 of 1 (1)	0 of 1 (1)	0 of 1 (1)	0 of 1 (1)	0 of 1 (1)	0 of 1 (1)	0 of 1 (1)	0 of 1 (1)	0 of 1 (1)
Chlamydomonas reinhardtii	ALL AtGNAT orthologs	GNAT		Green Algae	0 of 0 (1)	0 of 0 (1)	0 of 0 (1)	0 of 0 (1)	0 of 0 (1)	0 of 0 (1)	0 of 0 (1)	0 of 0 (1)	0 of 0 (1)	0 of 0 (1)	0 of 0 (1)	0 of 0 (1)	0 of 0 (1)	0 of 0 (1)	0 of 0 (1)	0 of 0 (1)	0 of 0 (1)	0 of 0 (1)	0 of 0 (1)	0 of 0 (1)	0 of 0 (1)	0 of 0 (1)	0 of 0 (1)	0 of 0 (1)	0 of 0 (1)	0 of 0 (1)	0 of 0 (1)	0 of 0 (1)	0 of 0 (1)	0 of 0 (1)	0 of 0 (1)	0 of 0 (1)	0 of 0 (1)	0 of 0 (1)	0 of 0 (1)	0 of 0 (1)	0 of 0 (1)	0 of 0 (1)	0 of 0 (1)	0 of 0 (1)	0 of 0 (1)	0 of 0 (1)	0 of 0 (1)	0 of 0 (1)	0 of 0 (1)
Coccomyxa subellipsoidea C-169	ALL AtGNAT orthologs	GNAT		Green Algae	0 of 1 (1)	0 of 1 (1)	0 of 1 (1)	0 of 1 (1)	0 of 1 (1)	0 of 1 (1)	0 of 1 (1)	0 of 1 (1)	0 of 1 (1)	0 of 1 (1)	0 of 1 (1)	0 of 1 (1)	0 of 1 (1)	0 of 1 (1)	0 of 1 (1)	0 of 1 (1)	0 of 1 (1)	0 of 1 (1)	0 of 1 (1)	0 of 1 (1)	0 of 1 (1)	0 of 1 (1)	0 of 1 (1)	0 of 1 (1)	0 of 1 (1)	0 of 1 (1)	1 of 1 (6.541697e-01)	0 of 1 (1)	0 of 1 (1)	0 of 1 (1)	0 of 1 (1)	0 of 1 (1)	0 of 1 (1)	0 of 1 (1)	0 of 1 (1)	0 of 1 (1)	0 of 1 (1)	0 of 1 (1)	0 of 1 (1)	0 of 1 (1)	0 of 1 (1)	0 of 1 (1)	0 of 1 (1)	0 of 1 (1)	0 of 1 (1)
Micromonas pusilla CCMP1545	ALL AtGNAT orthologs	GNAT		Green Algae	0 of 0 (1)	0 of 0 (1)	0 of 0 (1)	0 of 0 (1)	0 of 0 (1)	0 of 0 (1)	0 of 0 (1)	0 of 0 (1)	0 of 0 (1)	0 of 0 (1)	0 of 0 (1)	0 of 0 (1)	0 of 0 (1)	0 of 0 (1)	0 of 0 (1)	0 of 0 (1)	0 of 0 (1)	0 of 0 (1)	0 of 0 (1)	0 of 0 (1)	0 of 0 (1)	0 of 0 (1)	0 of 0 (1)	0 of 0 (1)	0 of 0 (1)	0 of 0 (1)	0 of 0 (1)	0 of 0 (1)	0 of 0 (1)	0 of 0 (1)	0 of 0 (1)	0 of 0 (1)	0 of 0 (1)	0 of 0 (1)	0 of 0 (1)	0 of 0 (1)	0 of 0 (1)	0 of 0 (1)	0 of 0 (1)	0 of 0 (1)	0 of 0 (1)	0 of 0 (1)	0 of 0 (1)	0 of 0 (1)	0 of 0 (1)
Micromonas pusilla RCC299	ALL AtGNAT orthologs	GNAT		Green Algae	0 of 0 (1)	0 of 0 (1)	0 of 0 (1)	0 of 0 (1)	0 of 0 (1)	0 of 0 (1)	0 of 0 (1)	0 of 0 (1)	0 of 0 (1)	0 of 0 (1)	0 of 0 (1)	0 of 0 (1)	0 of 0 (1)	0 of 0 (1)	0 of 0 (1)	0 of 0 (1)	0 of 0 (1)	0 of 0 (1)	0 of 0 (1)	0 of 0 (1)	0 of 0 (1)	0 of 0 (1)	0 of 0 (1)	0 of 0 (1)	0 of 0 (1)	0 of 0 (1)	0 of 0 (1)	0 of 0 (1)	0 of 0 (1)	0 of 0 (1)	0 of 0 (1)	0 of 0 (1)	0 of 0 (1)	0 of 0 (1)	0 of 0 (1)	0 of 0 (1)	0 of 0 (1)	0 of 0 (1)	0 of 0 (1)	0 of 0 (1)	0 of 0 (1)	0 of 0 (1)	0 of 0 (1)	0 of 0 (1)	0 of 0 (1)
Ostreococcus lucimarinus	ALL AtGNAT orthologs	GNAT		Green Algae	0 of 0 (1)	0 of 0 (1)	0 of 0 (1)	0 of 0 (1)	0 of 0 (1)	0 of 0 (1)	0 of 0 (1)	0 of 0 (1)	0 of 0 (1)	0 of 0 (1)	0 of 0 (1)	0 of 0 (1)	0 of 0 (1)	0 of 0 (1)	0 of 0 (1)	0 of 0 (1)	0 of 0 (1)	0 of 0 (1)	0 of 0 (1)	0 of 0 (1)	0 of 0 (1)	0 of 0 (1)	0 of 0 (1)	0 of 0 (1)	0 of 0 (1)	0 of 0 (1)	0 of 0 (1)	0 of 0 (1)	0 of 0 (1)	0 of 0 (1)	0 of 0 (1)	0 of 0 (1)	0 of 0 (1)	0 of 0 (1)	0 of 0 (1)	0 of 0 (1)	0 of 0 (1)	0 of 0 (1)	0 of 0 (1)	0 of 0 (1)	0 of 0 (1)	0 of 0 (1)	0 of 0 (1)	0 of 0 (1)	0 of 0 (1)
Volvox carteri	ALL AtGNAT orthologs	GNAT		Green Algae	0 of 0 (1)	0 of 0 (1)	0 of 0 (1)	0 of 0 (1)	0 of 0 (1)	0 of 0 (1)	0 of 0 (1)	0 of 0 (1)	0 of 0 (1)	0 of 0 (1)	0 of 0 (1)	0 of 0 (1)	0 of 0 (1)	0 of 0 (1)	0 of 0 (1)	0 of 0 (1)	0 of 0 (1)	0 of 0 (1)	0 of 0 (1)	0 of 0 (1)	0 of 0 (1)	0 of 0 (1)	0 of 0 (1)	0 of 0 (1)	0 of 0 (1)	0 of 0 (1)	0 of 0 (1)	0 of 0 (1)	0 of 0 (1)	0 of 0 (1)	0 of 0 (1)	0 of 0 (1)	0 of 0 (1)	0 of 0 (1)	0 of 0 (1)	0 of 0 (1)	0 of 0 (1)	0 of 0 (1)	0 of 0 (1)	0 of 0 (1)	0 of 0 (1)	0 of 0 (1)	0 of 0 (1)	0 of 0 (1)	0 of 0 (1)
Oryza sativa	ALL AtGNAT orthologs	GNAT		Monocots	0 of 0 (1)	0 of 0 (1)	0 of 0 (1)	0 of 0 (1)	0 of 0 (1)	0 of 0 (1)	0 of 0 (1)	0 of 0 (1)	0 of 0 (1)	0 of 0 (1)	0 of 0 (1)	0 of 0 (1)	0 of 0 (1)	0 of 0 (1)	0 of 0 (1)	0 of 0 (1)	0 of 0 (1)	0 of 0 (1)	0 of 0 (1)	0 of 0 (1)	0 of 0 (1)	0 of 0 (1)	0 of 0 (1)	0 of 0 (1)	0 of 0 (1)	0 of 0 (1)	0 of 0 (1)	0 of 0 (1)	0 of 0 (1)	0 of 0 (1)	0 of 0 (1)	0 of 0 (1)	0 of 0 (1)	0 of 0 (1)	0 of 0 (1)	0 of 0 (1)	0 of 0 (1)	0 of 0 (1)	0 of 0 (1)	0 of 0 (1)	0 of 0 (1)	0 of 0 (1)	0 of 0 (1)	0 of 0 (1)	0 of 0 (1)
Setaria italica	ALL AtGNAT orthologs	GNAT		Monocots	0 of 0 (1)	0 of 0 (1)	0 of 0 (1)	0 of 0 (1)	0 of 0 (1)	0 of 0 (1)	0 of 0 (1)	0 of 0 (1)	0 of 0 (1)	0 of 0 (1)	0 of 0 (1)	0 of 0 (1)	0 of 0 (1)	0 of 0 (1)	0 of 0 (1)	0 of 0 (1)	0 of 0 (1)	0 of 0 (1)	0 of 0 (1)	0 of 0 (1)	0 of 0 (1)	0 of 0 (1)	0 of 0 (1)	0 of 0 (1)	0 of 0 (1)	0 of 0 (1)	0 of 0 (1)	0 of 0 (1)	0 of 0 (1)	0 of 0 (1)	0 of 0 (1)	0 of 0 (1)	0 of 0 (1)	0 of 0 (1)	0 of 0 (1)	0 of 0 (1)	0 of 0 (1)	0 of 0 (1)	0 of 0 (1)	0 of 0 (1)	0 of 0 (1)	0 of 0 (1)	0 of 0 (1)	0 of 0 (1)	0 of 0 (1)
Sorghum bicolor	ALL AtGNAT orthologs	GNAT		Monocots	0 of 0 (1)	0 of 0 (1)	0 of 0 (1)	0 of 0 (1)	0 of 0 (1)	0 of 0 (1)	0 of 0 (1)	0 of 0 (1)	0 of 0 (1)	0 of 0 (1)	0 of 0 (1)	0 of 0 (1)	0 of 0 (1)	0 of 0 (1)	0 of 0 (1)	0 of 0 (1)	0 of 0 (1)	0 of 0 (1)	0 of 0 (1)	0 of 0 (1)	0 of 0 (1)	0 of 0 (1)	0 of 0 (1)	0 of 0 (1)	0 of 0 (1)	0 of 0 (1)	0 of 0 (1)	0 of 0 (1)	0 of 0 (1)	0 of 0 (1)	0 of 0 (1)	0 of 0 (1)	0 of 0 (1)	0 of 0 (1)	0 of 0 (1)	0 of 0 (1)	0 of 0 (1)	0 of 0 (1)	0 of 0 (1)	0 of 0 (1)	0 of 0 (1)	0 of 0 (1)	0 of 0 (1)	0 of 0 (1)	0 of 0 (1)
Zea mays	ALL AtGNAT orthologs	GNAT		Monocots	0 of 4 (1)	0 of 4 (1)	0 of 4 (1)	0 of 4 (1)	0 of 4 (1)	0 of 4 (1)	0 of 4 (1)	0 of 4 (1)	0 of 4 (1)	0 of 4 (1)	0 of 4 (1)	0 of 4 (1)	0 of 4 (1)	0 of 4 (1)	0 of 4 (1)	0 of 4 (1)	0 of 4 (1)	0 of 4 (1)	0 of 4 (1)	0 of 4 (1)	0 of 4 (1)	0 of 4 (1)	0 of 4 (1)	0 of 4 (1)	0 of 4 (1)	0 of 4 (1)	0 of 4 (1)	0 of 4 (1)	1 of 4 (4.836870e-01)	3 of 4 (2.417039e-03)	0 of 4 (1)	1 of 4 (8.543509e-01)	1 of 4 (8.429213e-01)	0 of 4 (1)	0 of 4 (1)	0 of 4 (1)	0 of 4 (1)	0 of 4 (1)	0 of 4 (1)	0 of 4 (1)	0 of 4 (1)	0 of 4 (1)	0 of 4 (1)	0 of 4 (1)	0 of 4 (1)
Physcomitrella patens	ALL AtGNAT orthologs	GNAT		Moss/Bryophytes	0 of 0 (1)	0 of 0 (1)	0 of 0 (1)	0 of 0 (1)	0 of 0 (1)	0 of 0 (1)	0 of 0 (1)	0 of 0 (1)	0 of 0 (1)	0 of 0 (1)	0 of 0 (1)	0 of 0 (1)	0 of 0 (1)	0 of 0 (1)	0 of 0 (1)	0 of 0 (1)	0 of 0 (1)	0 of 0 (1)	0 of 0 (1)	0 of 0 (1)	0 of 0 (1)	0 of 0 (1)	0 of 0 (1)	0 of 0 (1)	0 of 0 (1)	0 of 0 (1)	0 of 0 (1)	0 of 0 (1)	0 of 0 (1)	0 of 0 (1)	0 of 0 (1)	0 of 0 (1)	0 of 0 (1)	0 of 0 (1)	0 of 0 (1)	0 of 0 (1)	0 of 0 (1)	0 of 0 (1)	0 of 0 (1)	0 of 0 (1)	0 of 0 (1)	0 of 0 (1)	0 of 0 (1)	0 of 0 (1)	0 of 0 (1)
Selaginella moellendorfii	ALL AtGNAT orthologs	GNAT		Moss/Bryophytes	0 of 1 (1)	0 of 1 (1)	0 of 1 (1)	0 of 1 (1)	0 of 1 (1)	0 of 1 (1)	0 of 1 (1)	0 of 1 (1)	0 of 1 (1)	0 of 1 (1)	0 of 1 (1)	0 of 1 (1)	0 of 1 (1)	0 of 1 (1)	0 of 1 (1)	0 of 1 (1)	0 of 1 (1)	0 of 1 (1)	0 of 1 (1)	0 of 1 (1)	0 of 1 (1)	0 of 1 (1)	0 of 1 (1)	0 of 1 (1)	0 of 1 (1)	0 of 1 (1)	0 of 1 (1)	0 of 1 (1)	0 of 1 (1)	0 of 1 (1)	0 of 1 (1)	1 of 1 (2.695984e-01)	0 of 1 (1)	0 of 1 (1)	0 of 1 (1)	0 of 1 (1)	0 of 1 (1)	0 of 1 (1)	0 of 1 (1)	0 of 1 (1)	0 of 1 (1)	0 of 1 (1)	0 of 1 (1)	0 of 1 (1)	0 of 1 (1)
Aquilegia coerulea	AtHDAj (AtHDA2) orthologs	HDA	4	Dicots	0 of 0 (1)	0 of 0 (1)	0 of 0 (1)	0 of 0 (1)	0 of 0 (1)	0 of 0 (1)	0 of 0 (1)	0 of 0 (1)	0 of 0 (1)	0 of 0 (1)	0 of 0 (1)	0 of 0 (1)	0 of 0 (1)	0 of 0 (1)	0 of 0 (1)	0 of 0 (1)	0 of 0 (1)	0 of 0 (1)	0 of 0 (1)	0 of 0 (1)	0 of 0 (1)	0 of 0 (1)	0 of 0 (1)	0 of 0 (1)	0 of 0 (1)	0 of 0 (1)	0 of 0 (1)	0 of 0 (1)	0 of 0 (1)	0 of 0 (1)	0 of 0 (1)	0 of 0 (1)	0 of 0 (1)	0 of 0 (1)	0 of 0 (1)	0 of 0 (1)	0 of 0 (1)	0 of 0 (1)	0 of 0 (1)	0 of 0 (1)	0 of 0 (1)	0 of 0 (1)	0 of 0 (1)	0 of 0 (1)	0 of 0 (1)
Arabidopsis thaliana	AtHDAj (AtHDA2) orthologs	HDA	4	Dicots	0 of 1 (1)	0 of 1 (1)	0 of 1 (1)	0 of 1 (1)	0 of 1 (1)	0 of 1 (1)	0 of 1 (1)	0 of 1 (1)	0 of 1 (1)	0 of 1 (1)	0 of 1 (1)	0 of 1 (1)	0 of 1 (1)	0 of 1 (1)	0 of 1 (1)	0 of 1 (1)	0 of 1 (1)	0 of 1 (1)	0 of 1 (1)	0 of 1 (1)	0 of 1 (1)	0 of 1 (1)	0 of 1 (1)	0 of 1 (1)	0 of 1 (1)	0 of 1 (1)	0 of 1 (1)	0 of 1 (1)	1 of 1 (3.205063e-01)	1 of 1 (1.248906e-01)	0 of 1 (1)	0 of 1 (1)	0 of 1 (1)	0 of 1 (1)	0 of 1 (1)	0 of 1 (1)	0 of 1 (1)	0 of 1 (1)	0 of 1 (1)	0 of 1 (1)	0 of 1 (1)	0 of 1 (1)	0 of 1 (1)	0 of 1 (1)	0 of 1 (1)
Eucalyptus grandis	AtHDAj (AtHDA2) orthologs	HDA	4	Dicots	0 of 1 (1)	0 of 1 (1)	0 of 1 (1)	0 of 1 (1)	0 of 1 (1)	0 of 1 (1)	0 of 1 (1)	0 of 1 (1)	0 of 1 (1)	0 of 1 (1)	0 of 1 (1)	0 of 1 (1)	0 of 1 (1)	0 of 1 (1)	0 of 1 (1)	0 of 1 (1)	0 of 1 (1)	0 of 1 (1)	0 of 1 (1)	0 of 1 (1)	0 of 1 (1)	0 of 1 (1)	0 of 1 (1)	0 of 1 (1)	0 of 1 (1)	0 of 1 (1)	1 of 1 (4.180583e-01)	0 of 1 (1)	0 of 1 (1)	0 of 1 (1)	0 of 1 (1)	0 of 1 (1)	0 of 1 (1)	0 of 1 (1)	0 of 1 (1)	0 of 1 (1)	0 of 1 (1)	0 of 1 (1)	0 of 1 (1)	0 of 1 (1)	0 of 1 (1)	0 of 1 (1)	1 of 1 (3.166525e-02)	1 of 1 (3.053729e-03)	0 of 1 (1)
Fragaria vesca	AtHDAj (AtHDA2) orthologs	HDA	4	Dicots	0 of 1 (1)	0 of 1 (1)	0 of 1 (1)	0 of 1 (1)	0 of 1 (1)	0 of 1 (1)	0 of 1 (1)	0 of 1 (1)	0 of 1 (1)	0 of 1 (1)	0 of 1 (1)	0 of 1 (1)	0 of 1 (1)	0 of 1 (1)	0 of 1 (1)	0 of 1 (1)	0 of 1 (1)	0 of 1 (1)	0 of 1 (1)	0 of 1 (1)	0 of 1 (1)	0 of 1 (1)	0 of 1 (1)	0 of 1 (1)	0 of 1 (1)	0 of 1 (1)	1 of 1 (3.902105e-01)	0 of 1 (1)	0 of 1 (1)	0 of 1 (1)	0 of 1 (1)	1 of 1 (4.745210e-01)	1 of 1 (4.276751e-01)	0 of 1 (1)	0 of 1 (1)	0 of 1 (1)	0 of 1 (1)	0 of 1 (1)	0 of 1 (1)	0 of 1 (1)	0 of 1 (1)	0 of 1 (1)	0 of 1 (1)	0 of 1 (1)	0 of 1 (1)
Glycine max	AtHDAj (AtHDA2) orthologs	HDA	4	Dicots	0 of 1 (1)	0 of 1 (1)	0 of 1 (1)	0 of 1 (1)	0 of 1 (1)	0 of 1 (1)	0 of 1 (1)	0 of 1 (1)	0 of 1 (1)	0 of 1 (1)	0 of 1 (1)	0 of 1 (1)	0 of 1 (1)	0 of 1 (1)	0 of 1 (1)	0 of 1 (1)	0 of 1 (1)	0 of 1 (1)	0 of 1 (1)	0 of 1 (1)	0 of 1 (1)	0 of 1 (1)	0 of 1 (1)	0 of 1 (1)	0 of 1 (1)	0 of 1 (1)	1 of 1 (4.062735e-01)	0 of 1 (1)	1 of 1 (5.926276e-01)	1 of 1 (1.851973e-01)	0 of 1 (1)	1 of 1 (4.776263e-01)	0 of 1 (1)	0 of 1 (1)	0 of 1 (1)	0 of 1 (1)	0 of 1 (1)	0 of 1 (1)	0 of 1 (1)	0 of 1 (1)	0 of 1 (1)	0 of 1 (1)	0 of 1 (1)	0 of 1 (1)	0 of 1 (1)
Manihot esculenta	AtHDAj (AtHDA2) orthologs	HDA	4	Dicots	0 of 1 (1)	0 of 1 (1)	0 of 1 (1)	0 of 1 (1)	0 of 1 (1)	0 of 1 (1)	0 of 1 (1)	0 of 1 (1)	0 of 1 (1)	0 of 1 (1)	0 of 1 (1)	0 of 1 (1)	0 of 1 (1)	0 of 1 (1)	0 of 1 (1)	0 of 1 (1)	0 of 1 (1)	0 of 1 (1)	0 of 1 (1)	0 of 1 (1)	0 of 1 (1)	0 of 1 (1)	0 of 1 (1)	0 of 1 (1)	0 of 1 (1)	0 of 1 (1)	0 of 1 (1)	0 of 1 (1)	1 of 1 (6.878879e-01)	0 of 1 (1)	0 of 1 (1)	0 of 1 (1)	0 of 1 (1)	0 of 1 (1)	0 of 1 (1)	0 of 1 (1)	0 of 1 (1)	0 of 1 (1)	0 of 1 (1)	0 of 1 (1)	0 of 1 (1)	0 of 1 (1)	0 of 1 (1)	0 of 1 (1)	0 of 1 (1)
Populus trichocarpa	AtHDAj (AtHDA2) orthologs	HDA	4	Dicots	0 of 1 (1)	0 of 1 (1)	0 of 1 (1)	0 of 1 (1)	0 of 1 (1)	0 of 1 (1)	0 of 1 (1)	0 of 1 (1)	0 of 1 (1)	0 of 1 (1)	0 of 1 (1)	0 of 1 (1)	0 of 1 (1)	0 of 1 (1)	0 of 1 (1)	0 of 1 (1)	0 of 1 (1)	0 of 1 (1)	0 of 1 (1)	0 of 1 (1)	0 of 1 (1)	0 of 1 (1)	0 of 1 (1)	0 of 1 (1)	0 of 1 (1)	0 of 1 (1)	0 of 1 (1)	0 of 1 (1)	1 of 1 (5.573727e-01)	0 of 1 (1)	0 of 1 (1)	1 of 1 (4.024918e-01)	0 of 1 (1)	0 of 1 (1)	0 of 1 (1)	0 of 1 (1)	0 of 1 (1)	0 of 1 (1)	0 of 1 (1)	0 of 1 (1)	0 of 1 (1)	0 of 1 (1)	0 of 1 (1)	0 of 1 (1)	0 of 1 (1)
Vitis vinifera	AtHDAj (AtHDA2) orthologs	HDA	4	Dicots	0 of 1 (1)	0 of 1 (1)	0 of 1 (1)	0 of 1 (1)	0 of 1 (1)	0 of 1 (1)	0 of 1 (1)	0 of 1 (1)	0 of 1 (1)	0 of 1 (1)	0 of 1 (1)	0 of 1 (1)	0 of 1 (1)	0 of 1 (1)	0 of 1 (1)	0 of 1 (1)	0 of 1 (1)	0 of 1 (1)	0 of 1 (1)	0 of 1 (1)	0 of 1 (1)	0 of 1 (1)	0 of 1 (1)	0 of 1 (1)	0 of 1 (1)	0 of 1 (1)	0 of 1 (1)	0 of 1 (1)	1 of 1 (4.726334e-01)	0 of 1 (1)	0 of 1 (1)	0 of 1 (1)	0 of 1 (1)	1 of 1 (3.157595e-01)	0 of 1 (1)	0 of 1 (1)	0 of 1 (1)	0 of 1 (1)	0 of 1 (1)	0 of 1 (1)	0 of 1 (1)	0 of 1 (1)	0 of 1 (1)	0 of 1 (1)	0 of 1 (1)
Chlamydomonas reinhardtii	AtHDAj (AtHDA2) orthologs	HDA	4	Green Algae	0 of 1 (1)	0 of 1 (1)	0 of 1 (1)	0 of 1 (1)	0 of 1 (1)	0 of 1 (1)	0 of 1 (1)	0 of 1 (1)	0 of 1 (1)	0 of 1 (1)	0 of 1 (1)	0 of 1 (1)	0 of 1 (1)	0 of 1 (1)	0 of 1 (1)	0 of 1 (1)	0 of 1 (1)	0 of 1 (1)	0 of 1 (1)	0 of 1 (1)	0 of 1 (1)	0 of 1 (1)	0 of 1 (1)	0 of 1 (1)	0 of 1 (1)	0 of 1 (1)	1 of 1 (5.401048e-01)	0 of 1 (1)	0 of 1 (1)	0 of 1 (1)	0 of 1 (1)	0 of 1 (1)	0 of 1 (1)	0 of 1 (1)	0 of 1 (1)	0 of 1 (1)	0 of 1 (1)	0 of 1 (1)	0 of 1 (1)	0 of 1 (1)	0 of 1 (1)	0 of 1 (1)	0 of 1 (1)	0 of 1 (1)	0 of 1 (1)
Coccomyxa subellipsoidea C-169	AtHDAj (AtHDA2) orthologs	HDA	4	Green Algae	0 of 1 (1)	0 of 1 (1)	0 of 1 (1)	0 of 1 (1)	0 of 1 (1)	0 of 1 (1)	0 of 1 (1)	0 of 1 (1)	0 of 1 (1)	0 of 1 (1)	0 of 1 (1)	0 of 1 (1)	0 of 1 (1)	0 of 1 (1)	0 of 1 (1)	0 of 1 (1)	0 of 1 (1)	0 of 1 (1)	0 of 1 (1)	0 of 1 (1)	0 of 1 (1)	0 of 1 (1)	0 of 1 (1)	0 of 1 (1)	0 of 1 (1)	0 of 1 (1)	1 of 1 (6.541697e-01)	0 of 1 (1)	0 of 1 (1)	0 of 1 (1)	0 of 1 (1)	0 of 1 (1)	0 of 1 (1)	1 of 1 (3.587081e-01)	0 of 1 (1)	0 of 1 (1)	0 of 1 (1)	0 of 1 (1)	0 of 1 (1)	0 of 1 (1)	0 of 1 (1)	0 of 1 (1)	0 of 1 (1)	0 of 1 (1)	0 of 1 (1)
Micromonas pusilla CCMP1545	AtHDAj (AtHDA2) orthologs	HDA	4	Green Algae	0 of 1 (1)	0 of 1 (1)	0 of 1 (1)	0 of 1 (1)	0 of 1 (1)	0 of 1 (1)	0 of 1 (1)	0 of 1 (1)	0 of 1 (1)	0 of 1 (1)	0 of 1 (1)	0 of 1 (1)	0 of 1 (1)	0 of 1 (1)	0 of 1 (1)	0 of 1 (1)	0 of 1 (1)	0 of 1 (1)	0 of 1 (1)	0 of 1 (1)	0 of 1 (1)	0 of 1 (1)	0 of 1 (1)	0 of 1 (1)	0 of 1 (1)	0 of 1 (1)	0 of 1 (1)	0 of 1 (1)	0 of 1 (1)	0 of 1 (1)	0 of 1 (1)	0 of 1 (1)	0 of 1 (1)	0 of 1 (1)	1 of 1 (1.135084e-02)	0 of 1 (1)	0 of 1 (1)	0 of 1 (1)	0 of 1 (1)	0 of 1 (1)	0 of 1 (1)	0 of 1 (1)	0 of 1 (1)	0 of 1 (1)	0 of 1 (1)
Micromonas pusilla RCC299	AtHDAj (AtHDA2) orthologs	HDA	4	Green Algae	0 of 1 (1)	0 of 1 (1)	0 of 1 (1)	0 of 1 (1)	0 of 1 (1)	0 of 1 (1)	0 of 1 (1)	0 of 1 (1)	0 of 1 (1)	0 of 1 (1)	0 of 1 (1)	0 of 1 (1)	0 of 1 (1)	0 of 1 (1)	0 of 1 (1)	0 of 1 (1)	0 of 1 (1)	0 of 1 (1)	0 of 1 (1)	0 of 1 (1)	0 of 1 (1)	0 of 1 (1)	0 of 1 (1)	0 of 1 (1)	0 of 1 (1)	0 of 1 (1)	0 of 1 (1)	0 of 1 (1)	0 of 1 (1)	0 of 1 (1)	0 of 1 (1)	0 of 1 (1)	0 of 1 (1)	0 of 1 (1)	0 of 1 (1)	0 of 1 (1)	0 of 1 (1)	0 of 1 (1)	0 of 1 (1)	0 of 1 (1)	0 of 1 (1)	0 of 1 (1)	0 of 1 (1)	0 of 1 (1)	0 of 1 (1)
Ostreococcus lucimarinus	AtHDAj (AtHDA2) orthologs	HDA	4	Green Algae	0 of 1 (1)	0 of 1 (1)	0 of 1 (1)	0 of 1 (1)	0 of 1 (1)	0 of 1 (1)	0 of 1 (1)	0 of 1 (1)	0 of 1 (1)	0 of 1 (1)	0 of 1 (1)	0 of 1 (1)	0 of 1 (1)	0 of 1 (1)	0 of 1 (1)	0 of 1 (1)	0 of 1 (1)	0 of 1 (1)	0 of 1 (1)	0 of 1 (1)	0 of 1 (1)	0 of 1 (1)	0 of 1 (1)	0 of 1 (1)	0 of 1 (1)	0 of 1 (1)	0 of 1 (1)	0 of 1 (1)	0 of 1 (1)	0 of 1 (1)	0 of 1 (1)	0 of 1 (1)	0 of 1 (1)	0 of 1 (1)	0 of 1 (1)	0 of 1 (1)	0 of 1 (1)	0 of 1 (1)	0 of 1 (1)	0 of 1 (1)	0 of 1 (1)	0 of 1 (1)	0 of 1 (1)	0 of 1 (1)	0 of 1 (1)
Volvox carteri	AtHDAj (AtHDA2) orthologs	HDA	4	Green Algae	0 of 1 (1)	0 of 1 (1)	0 of 1 (1)	0 of 1 (1)	0 of 1 (1)	0 of 1 (1)	0 of 1 (1)	0 of 1 (1)	0 of 1 (1)	0 of 1 (1)	0 of 1 (1)	0 of 1 (1)	0 of 1 (1)	0 of 1 (1)	0 of 1 (1)	0 of 1 (1)	0 of 1 (1)	0 of 1 (1)	0 of 1 (1)	0 of 1 (1)	0 of 1 (1)	0 of 1 (1)	0 of 1 (1)	0 of 1 (1)	0 of 1 (1)	0 of 1 (1)	0 of 1 (1)	0 of 1 (1)	0 of 1 (1)	0 of 1 (1)	0 of 1 (1)	0 of 1 (1)	0 of 1 (1)	1 of 1 (3.209799e-01)	0 of 1 (1)	0 of 1 (1)	0 of 1 (1)	0 of 1 (1)	0 of 1 (1)	0 of 1 (1)	0 of 1 (1)	0 of 1 (1)	0 of 1 (1)	0 of 1 (1)	0 of 1 (1)
Oryza sativa	AtHDAj (AtHDA2) orthologs	HDA	4	Monocots	0 of 1 (1)	0 of 1 (1)	0 of 1 (1)	0 of 1 (1)	0 of 1 (1)	0 of 1 (1)	0 of 1 (1)	0 of 1 (1)	0 of 1 (1)	0 of 1 (1)	0 of 1 (1)	0 of 1 (1)	0 of 1 (1)	0 of 1 (1)	0 of 1 (1)	0 of 1 (1)	0 of 1 (1)	0 of 1 (1)	0 of 1 (1)	0 of 1 (1)	0 of 1 (1)	0 of 1 (1)	0 of 1 (1)	0 of 1 (1)	0 of 1 (1)	0 of 1 (1)	1 of 1 (5.159639e-01)	0 of 1 (1)	0 of 1 (1)	0 of 1 (1)	0 of 1 (1)	1 of 1 (3.548792e-01)	0 of 1 (1)	1 of 1 (3.431937e-01)	0 of 1 (1)	0 of 1 (1)	0 of 1 (1)	0 of 1 (1)	0 of 1 (1)	0 of 1 (1)	0 of 1 (1)	0 of 1 (1)	0 of 1 (1)	0 of 1 (1)	0 of 1 (1)
Setaria italica	AtHDAj (AtHDA2) orthologs	HDA	4	Monocots	0 of 1 (1)	0 of 1 (1)	0 of 1 (1)	0 of 1 (1)	0 of 1 (1)	0 of 1 (1)	0 of 1 (1)	0 of 1 (1)	0 of 1 (1)	0 of 1 (1)	0 of 1 (1)	0 of 1 (1)	0 of 1 (1)	0 of 1 (1)	0 of 1 (1)	0 of 1 (1)	0 of 1 (1)	0 of 1 (1)	0 of 1 (1)	0 of 1 (1)	0 of 1 (1)	0 of 1 (1)	0 of 1 (1)	0 of 1 (1)	0 of 1 (1)	0 of 1 (1)	1 of 1 (4.991036e-01)	0 of 1 (1)	0 of 1 (1)	0 of 1 (1)	0 of 1 (1)	0 of 1 (1)	0 of 1 (1)	1 of 1 (3.387694e-01)	0 of 1 (1)	0 of 1 (1)	0 of 1 (1)	0 of 1 (1)	0 of 1 (1)	0 of 1 (1)	0 of 1 (1)	0 of 1 (1)	0 of 1 (1)	0 of 1 (1)	0 of 1 (1)
Sorghum bicolor	AtHDAj (AtHDA2) orthologs	HDA	4	Monocots	0 of 1 (1)	0 of 1 (1)	0 of 1 (1)	0 of 1 (1)	0 of 1 (1)	0 of 1 (1)	0 of 1 (1)	0 of 1 (1)	0 of 1 (1)	0 of 1 (1)	0 of 1 (1)	0 of 1 (1)	0 of 1 (1)	0 of 1 (1)	0 of 1 (1)	0 of 1 (1)	0 of 1 (1)	0 of 1 (1)	0 of 1 (1)	0 of 1 (1)	0 of 1 (1)	0 of 1 (1)	0 of 1 (1)	0 of 1 (1)	0 of 1 (1)	0 of 1 (1)	0 of 1 (1)	0 of 1 (1)	0 of 1 (1)	0 of 1 (1)	0 of 1 (1)	0 of 1 (1)	1 of 1 (4.208003e-01)	0 of 1 (1)	0 of 1 (1)	0 of 1 (1)	0 of 1 (1)	0 of 1 (1)	0 of 1 (1)	0 of 1 (1)	0 of 1 (1)	0 of 1 (1)	0 of 1 (1)	0 of 1 (1)	0 of 1 (1)
Zea mays	AtHDAj (AtHDA2) orthologs	HDA	4	Monocots	0 of 1 (1)	0 of 1 (1)	0 of 1 (1)	0 of 1 (1)	0 of 1 (1)	0 of 1 (1)	0 of 1 (1)	0 of 1 (1)	0 of 1 (1)	0 of 1 (1)	0 of 1 (1)	0 of 1 (1)	0 of 1 (1)	0 of 1 (1)	0 of 1 (1)	0 of 1 (1)	0 of 1 (1)	0 of 1 (1)	0 of 1 (1)	0 of 1 (1)	0 of 1 (1)	0 of 1 (1)	0 of 1 (1)	0 of 1 (1)	0 of 1 (1)	0 of 1 (1)	1 of 1 (4.973697e-01)	0 of 1 (1)	0 of 1 (1)	0 of 1 (1)	0 of 1 (1)	0 of 1 (1)	0 of 1 (1)	0 of 1 (1)	0 of 1 (1)	0 of 1 (1)	0 of 1 (1)	0 of 1 (1)	0 of 1 (1)	0 of 1 (1)	0 of 1 (1)	0 of 1 (1)	0 of 1 (1)	0 of 1 (1)	0 of 1 (1)
Physcomitrella patens	AtHDAj (AtHDA2) orthologs	HDA	4	Moss/Bryophytes	0 of 2 (1)	0 of 2 (1)	0 of 2 (1)	0 of 2 (1)	0 of 2 (1)	0 of 2 (1)	0 of 2 (1)	0 of 2 (1)	0 of 2 (1)	0 of 2 (1)	0 of 2 (1)	0 of 2 (1)	0 of 2 (1)	0 of 2 (1)	0 of 2 (1)	0 of 2 (1)	0 of 2 (1)	0 of 2 (1)	0 of 2 (1)	0 of 2 (1)	0 of 2 (1)	0 of 2 (1)	0 of 2 (1)	0 of 2 (1)	0 of 2 (1)	0 of 2 (1)	1 of 2 (7.443807e-01)	0 of 2 (1)	1 of 2 (5.693071e-01)	0 of 2 (1)	0 of 2 (1)	2 of 2 (1.637608e-01)	1 of 2 (7.080876e-01)	1 of 2 (4.908545e-01)	0 of 2 (1)	0 of 2 (1)	0 of 2 (1)	0 of 2 (1)	0 of 2 (1)	0 of 2 (1)	0 of 2 (1)	0 of 2 (1)	0 of 2 (1)	0 of 2 (1)	0 of 2 (1)
Selaginella moellendorfii	AtHDAj (AtHDA2) orthologs	HDA	4	Moss/Bryophytes	0 of 2 (1)	0 of 2 (1)	0 of 2 (1)	0 of 2 (1)	0 of 2 (1)	0 of 2 (1)	0 of 2 (1)	0 of 2 (1)	0 of 2 (1)	0 of 2 (1)	0 of 2 (1)	0 of 2 (1)	0 of 2 (1)	0 of 2 (1)	0 of 2 (1)	0 of 2 (1)	0 of 2 (1)	0 of 2 (1)	0 of 2 (1)	0 of 2 (1)	0 of 2 (1)	0 of 2 (1)	0 of 2 (1)	0 of 2 (1)	0 of 2 (1)	0 of 2 (1)	0 of 2 (1)	0 of 2 (1)	0 of 2 (1)	0 of 2 (1)	0 of 2 (1)	0 of 2 (1)	2 of 2 (1.062980e-01)	0 of 2 (1)	0 of 2 (1)	0 of 2 (1)	0 of 2 (1)	0 of 2 (1)	0 of 2 (1)	0 of 2 (1)	0 of 2 (1)	0 of 2 (1)	0 of 2 (1)	0 of 2 (1)	0 of 2 (1)
Aquilegia coerulea	ALL AtHDA orthologs	HDA		Dicots	0 of 23 (1)	0 of 23 (1)	0 of 23 (1)	0 of 23 (1)	0 of 23 (1)	0 of 23 (1)	0 of 23 (1)	0 of 23 (1)	0 of 23 (1)	0 of 23 (1)	0 of 23 (1)	0 of 23 (1)	0 of 23 (1)	0 of 23 (1)	0 of 23 (1)	0 of 23 (1)	0 of 23 (1)	0 of 23 (1)	0 of 23 (1)	0 of 23 (1)	0 of 23 (1)	0 of 23 (1)	0 of 23 (1)	0 of 23 (1)	0 of 23 (1)	0 of 23 (1)	5 of 23 (0)	0 of 23 (1)	16 of 23 (0)	7 of 23 (0)	5 of 23 (0)	14 of 23 (0)	13 of 23 (0)	13 of 23 (0)	0 of 23 (1)	0 of 23 (1)	0 of 23 (1)	0 of 23 (1)	0 of 23 (1)	0 of 23 (1)	0 of 23 (1)	0 of 23 (1)	0 of 23 (1)	0 of 23 (1)	0 of 23 (1)
Arabidopsis thaliana	ALL AtHDA orthologs	HDA		Dicots	0 of 7 (1)	0 of 7 (1)	0 of 7 (1)	0 of 7 (1)	0 of 7 (1)	0 of 7 (1)	0 of 7 (1)	0 of 7 (1)	0 of 7 (1)	0 of 7 (1)	0 of 7 (1)	0 of 7 (1)	0 of 7 (1)	0 of 7 (1)	0 of 7 (1)	0 of 7 (1)	0 of 7 (1)	0 of 7 (1)	0 of 7 (1)	0 of 7 (1)	0 of 7 (1)	0 of 7 (1)	0 of 7 (1)	0 of 7 (1)	0 of 7 (1)	0 of 7 (1)	3 of 7 (5.628152e-01)	0 of 7 (1)	1 of 7 (9.331439e-01)	1 of 7 (6.070032e-01)	0 of 7 (1)	2 of 7 (8.894658e-01)	3 of 7 (7.613864e-01)	1 of 7 (9.514084e-01)	1 of 7 (6.010011e-01)	0 of 7 (1)	0 of 7 (1)	0 of 7 (1)	0 of 7 (1)	0 of 7 (1)	0 of 7 (1)	0 of 7 (1)	0 of 7 (1)	0 of 7 (1)	0 of 7 (1)
Eucalyptus grandis	ALL AtHDA orthologs	HDA		Dicots	0 of 16 (1)	0 of 16 (1)	0 of 16 (1)	0 of 16 (1)	0 of 16 (1)	0 of 16 (1)	0 of 16 (1)	0 of 16 (1)	0 of 16 (1)	0 of 16 (1)	0 of 16 (1)	0 of 16 (1)	0 of 16 (1)	0 of 16 (1)	0 of 16 (1)	0 of 16 (1)	0 of 16 (1)	0 of 16 (1)	0 of 16 (1)	0 of 16 (1)	0 of 16 (1)	0 of 16 (1)	0 of 16 (1)	0 of 16 (1)	0 of 16 (1)	0 of 16 (1)	6 of 16 (7.227977e-01)	0 of 16 (1)	8 of 16 (6.503335e-02)	7 of 16 (1.129887e-03)	1 of 16 (8.585825e-01)	5 of 16 (8.702741e-01)	4 of 16 (9.912901e-01)	7 of 16 (5.164433e-01)	2 of 16 (4.162973e-01)	0 of 16 (1)	0 of 16 (1)	0 of 16 (1)	0 of 16 (1)	0 of 16 (1)	0 of 16 (1)	1 of 16 (1.600499e-01)	2 of 16 (8.969855e-02)	0 of 16 (1)	0 of 16 (1)
Fragaria vesca	ALL AtHDA orthologs	HDA		Dicots	0 of 0 (1)	0 of 0 (1)	0 of 0 (1)	0 of 0 (1)	0 of 0 (1)	0 of 0 (1)	0 of 0 (1)	0 of 0 (1)	0 of 0 (1)	0 of 0 (1)	0 of 0 (1)	0 of 0 (1)	0 of 0 (1)	0 of 0 (1)	0 of 0 (1)	0 of 0 (1)	0 of 0 (1)	0 of 0 (1)	0 of 0 (1)	0 of 0 (1)	0 of 0 (1)	0 of 0 (1)	0 of 0 (1)	0 of 0 (1)	0 of 0 (1)	0 of 0 (1)	0 of 0 (1)	0 of 0 (1)	0 of 0 (1)	0 of 0 (1)	0 of 0 (1)	0 of 0 (1)	0 of 0 (1)	0 of 0 (1)	0 of 0 (1)	0 of 0 (1)	0 of 0 (1)	0 of 0 (1)	0 of 0 (1)	0 of 0 (1)	0 of 0 (1)	0 of 0 (1)	0 of 0 (1)	0 of 0 (1)	0 of 0 (1)
Glycine max	ALL AtHDA orthologs	HDA		Dicots	0 of 7 (1)	0 of 7 (1)	0 of 7 (1)	0 of 7 (1)	0 of 7 (1)	0 of 7 (1)	0 of 7 (1)	0 of 7 (1)	0 of 7 (1)	0 of 7 (1)	0 of 7 (1)	0 of 7 (1)	0 of 7 (1)	0 of 7 (1)	0 of 7 (1)	0 of 7 (1)	0 of 7 (1)	0 of 7 (1)	0 of 7 (1)	0 of 7 (1)	0 of 7 (1)	0 of 7 (1)	0 of 7 (1)	0 of 7 (1)	0 of 7 (1)	0 of 7 (1)	0 of 7 (1)	0 of 7 (1)	4 of 7 (6.958215e-01)	3 of 7 (1.235237e-01)	1 of 7 (7.785423e-01)	2 of 7 (9.214683e-01)	3 of 7 (7.211230e-01)	0 of 7 (1)	1 of 7 (5.060970e-01)	0 of 7 (1)	0 of 7 (1)	0 of 7 (1)	0 of 7 (1)	0 of 7 (1)	0 of 7 (1)	0 of 7 (1)	0 of 7 (1)	0 of 7 (1)	0 of 7 (1)
Manihot esculenta	ALL AtHDA orthologs	HDA		Dicots	0 of 4 (1)	0 of 4 (1)	0 of 4 (1)	0 of 4 (1)	0 of 4 (1)	0 of 4 (1)	0 of 4 (1)	0 of 4 (1)	0 of 4 (1)	0 of 4 (1)	0 of 4 (1)	0 of 4 (1)	0 of 4 (1)	0 of 4 (1)	0 of 4 (1)	0 of 4 (1)	0 of 4 (1)	0 of 4 (1)	0 of 4 (1)	0 of 4 (1)	0 of 4 (1)	0 of 4 (1)	0 of 4 (1)	0 of 4 (1)	0 of 4 (1)	0 of 4 (1)	2 of 4 (3.476085e-01)	0 of 4 (1)	3 of 4 (6.302820e-01)	1 of 4 (4.672983e-01)	1 of 4 (4.861465e-01)	2 of 4 (5.213392e-01)	0 of 4 (1)	0 of 4 (1)	1 of 4 (2.795891e-01)	0 of 4 (1)	0 of 4 (1)	0 of 4 (1)	0 of 4 (1)	0 of 4 (1)	0 of 4 (1)	0 of 4 (1)	0 of 4 (1)	0 of 4 (1)	0 of 4 (1)
Populus trichocarpa	ALL AtHDA orthologs	HDA		Dicots	0 of 44 (1)	0 of 44 (1)	0 of 44 (1)	0 of 44 (1)	0 of 44 (1)	0 of 44 (1)	0 of 44 (1)	0 of 44 (1)	0 of 44 (1)	0 of 44 (1)	0 of 44 (1)	0 of 44 (1)	0 of 44 (1)	0 of 44 (1)	0 of 44 (1)	0 of 44 (1)	0 of 44 (1)	0 of 44 (1)	0 of 44 (1)	0 of 44 (1)	0 of 44 (1)	0 of 44 (1)	0 of 44 (1)	0 of 44 (1)	0 of 44 (1)	0 of 44 (1)	5 of 44 (9.999836e-01)	0 of 44 (1)	38 of 44 (1.458886e-05)	32 of 44 (5.034601e-20)	0 of 44 (1)	17 of 44 (6.415832e-01)	0 of 44 (1)	29 of 44 (3.308667e-05)	19 of 44 (2.025878e-08)	0 of 44 (1)	0 of 44 (1)	0 of 44 (1)	0 of 44 (1)	0 of 44 (1)	0 of 44 (1)	0 of 44 (1)	0 of 44 (1)	0 of 44 (1)	0 of 44 (1)
Vitis vinifera	ALL AtHDA orthologs	HDA		Dicots	0 of 2 (1)	0 of 2 (1)	0 of 2 (1)	0 of 2 (1)	0 of 2 (1)	0 of 2 (1)	0 of 2 (1)	0 of 2 (1)	0 of 2 (1)	0 of 2 (1)	0 of 2 (1)	0 of 2 (1)	0 of 2 (1)	0 of 2 (1)	0 of 2 (1)	0 of 2 (1)	0 of 2 (1)	0 of 2 (1)	0 of 2 (1)	0 of 2 (1)	0 of 2 (1)	0 of 2 (1)	0 of 2 (1)	0 of 2 (1)	0 of 2 (1)	0 of 2 (1)	0 of 2 (1)	2 of 2 (4.693947e-05)	1 of 2 (7.218939e-01)	0 of 2 (1)	0 of 2 (1)	1 of 2 (6.945503e-01)	0 of 2 (1)	0 of 2 (1)	0 of 2 (1)	0 of 2 (1)	0 of 2 (1)	0 of 2 (1)	0 of 2 (1)	0 of 2 (1)	0 of 2 (1)	0 of 2 (1)	0 of 2 (1)	0 of 2 (1)	0 of 2 (1)
Chlamydomonas reinhardtii	ALL AtHDA orthologs	HDA		Green Algae	0 of 4 (1)	0 of 4 (1)	0 of 4 (1)	0 of 4 (1)	0 of 4 (1)	0 of 4 (1)	0 of 4 (1)	0 of 4 (1)	0 of 4 (1)	0 of 4 (1)	0 of 4 (1)	0 of 4 (1)	0 of 4 (1)	0 of 4 (1)	0 of 4 (1)	0 of 4 (1)	0 of 4 (1)	0 of 4 (1)	0 of 4 (1)	0 of 4 (1)	0 of 4 (1)	0 of 4 (1)	0 of 4 (1)	0 of 4 (1)	0 of 4 (1)	0 of 4 (1)	0 of 4 (1)	0 of 4 (1)	0 of 4 (1)	0 of 4 (1)	0 of 4 (1)	0 of 4 (1)	0 of 4 (1)	1 of 4 (7.446336e-01)	1 of 4 (1.732507e-01)	0 of 4 (1)	0 of 4 (1)	0 of 4 (1)	0 of 4 (1)	0 of 4 (1)	0 of 4 (1)	0 of 4 (1)	0 of 4 (1)	0 of 4 (1)	0 of 4 (1)
Coccomyxa subellipsoidea C-169	ALL AtHDA orthologs	HDA		Green Algae	0 of 3 (1)	0 of 3 (1)	0 of 3 (1)	0 of 3 (1)	0 of 3 (1)	0 of 3 (1)	0 of 3 (1)	0 of 3 (1)	0 of 3 (1)	0 of 3 (1)	0 of 3 (1)	0 of 3 (1)	0 of 3 (1)	0 of 3 (1)	0 of 3 (1)	0 of 3 (1)	0 of 3 (1)	0 of 3 (1)	0 of 3 (1)	0 of 3 (1)	0 of 3 (1)	0 of 3 (1)	0 of 3 (1)	0 of 3 (1)	0 of 3 (1)	0 of 3 (1)	2 of 3 (7.239476e-01)	0 of 3 (1)	0 of 3 (1)	0 of 3 (1)	0 of 3 (1)	1 of 3 (6.862936e-01)	1 of 3 (7.918449e-01)	1 of 3 (7.363112e-01)	0 of 3 (1)	0 of 3 (1)	0 of 3 (1)	0 of 3 (1)	0 of 3 (1)	0 of 3 (1)	0 of 3 (1)	0 of 3 (1)	0 of 3 (1)	0 of 3 (1)	0 of 3 (1)
Micromonas pusilla CCMP1545	ALL AtHDA orthologs	HDA		Green Algae	0 of 4 (1)	0 of 4 (1)	0 of 4 (1)	0 of 4 (1)	0 of 4 (1)	0 of 4 (1)	0 of 4 (1)	0 of 4 (1)	0 of 4 (1)	0 of 4 (1)	0 of 4 (1)	0 of 4 (1)	0 of 4 (1)	0 of 4 (1)	0 of 4 (1)	0 of 4 (1)	0 of 4 (1)	0 of 4 (1)	0 of 4 (1)	0 of 4 (1)	0 of 4 (1)	0 of 4 (1)	0 of 4 (1)	0 of 4 (1)	0 of 4 (1)	0 of 4 (1)	0 of 4 (1)	0 of 4 (1)	0 of 4 (1)	0 of 4 (1)	0 of 4 (1)	0 of 4 (1)	0 of 4 (1)	0 of 4 (1)	0 of 4 (1)	0 of 4 (1)	0 of 4 (1)	0 of 4 (1)	0 of 4 (1)	0 of 4 (1)	0 of 4 (1)	0 of 4 (1)	0 of 4 (1)	0 of 4 (1)	0 of 4 (1)
Micromonas pusilla RCC299	ALL AtHDA orthologs	HDA		Green Algae	0 of 1 (1)	0 of 1 (1)	0 of 1 (1)	0 of 1 (1)	0 of 1 (1)	0 of 1 (1)	0 of 1 (1)	0 of 1 (1)	0 of 1 (1)	0 of 1 (1)	0 of 1 (1)	0 of 1 (1)	0 of 1 (1)	0 of 1 (1)	0 of 1 (1)	0 of 1 (1)	0 of 1 (1)	0 of 1 (1)	0 of 1 (1)	0 of 1 (1)	0 of 1 (1)	0 of 1 (1)	0 of 1 (1)	0 of 1 (1)	0 of 1 (1)	0 of 1 (1)	1 of 1 (1.962783e-01)	0 of 1 (1)	0 of 1 (1)	0 of 1 (1)	0 of 1 (1)	0 of 1 (1)	0 of 1 (1)	0 of 1 (1)	0 of 1 (1)	0 of 1 (1)	0 of 1 (1)	0 of 1 (1)	0 of 1 (1)	0 of 1 (1)	0 of 1 (1)	0 of 1 (1)	0 of 1 (1)	0 of 1 (1)	0 of 1 (1)
Ostreococcus lucimarinus	ALL AtHDA orthologs	HDA		Green Algae	0 of 2 (1)	0 of 2 (1)	0 of 2 (1)	0 of 2 (1)	0 of 2 (1)	0 of 2 (1)	0 of 2 (1)	0 of 2 (1)	0 of 2 (1)	0 of 2 (1)	0 of 2 (1)	0 of 2 (1)	0 of 2 (1)	0 of 2 (1)	0 of 2 (1)	0 of 2 (1)	0 of 2 (1)	0 of 2 (1)	0 of 2 (1)	0 of 2 (1)	0 of 2 (1)	0 of 2 (1)	0 of 2 (1)	0 of 2 (1)	0 of 2 (1)	0 of 2 (1)	0 of 2 (1)	0 of 2 (1)	0 of 2 (1)	0 of 2 (1)	0 of 2 (1)	0 of 2 (1)	0 of 2 (1)	1 of 2 (3.865848e-01)	0 of 2 (1)	0 of 2 (1)	0 of 2 (1)	0 of 2 (1)	0 of 2 (1)	0 of 2 (1)	0 of 2 (1)	0 of 2 (1)	0 of 2 (1)	0 of 2 (1)	0 of 2 (1)
Volvox carteri	ALL AtHDA orthologs	HDA		Green Algae	0 of 4 (1)	0 of 4 (1)	0 of 4 (1)	0 of 4 (1)	0 of 4 (1)	0 of 4 (1)	0 of 4 (1)	0 of 4 (1)	0 of 4 (1)	0 of 4 (1)	0 of 4 (1)	0 of 4 (1)	0 of 4 (1)	0 of 4 (1)	0 of 4 (1)	0 of 4 (1)	0 of 4 (1)	0 of 4 (1)	0 of 4 (1)	0 of 4 (1)	0 of 4 (1)	0 of 4 (1)	0 of 4 (1)	0 of 4 (1)	0 of 4 (1)	0 of 4 (1)	0 of 4 (1)	0 of 4 (1)	0 of 4 (1)	0 of 4 (1)	0 of 4 (1)	0 of 4 (1)	2 of 4 (3.450633e-01)	0 of 4 (1)	0 of 4 (1)	0 of 4 (1)	0 of 4 (1)	0 of 4 (1)	0 of 4 (1)	0 of 4 (1)	0 of 4 (1)	0 of 4 (1)	0 of 4 (1)	0 of 4 (1)	0 of 4 (1)
Oryza sativa	ALL AtHDA orthologs	HDA		Monocots	0 of 9 (1)	0 of 9 (1)	0 of 9 (1)	0 of 9 (1)	0 of 9 (1)	0 of 9 (1)	0 of 9 (1)	0 of 9 (1)	0 of 9 (1)	0 of 9 (1)	0 of 9 (1)	0 of 9 (1)	0 of 9 (1)	0 of 9 (1)	0 of 9 (1)	0 of 9 (1)	0 of 9 (1)	0 of 9 (1)	0 of 9 (1)	0 of 9 (1)	0 of 9 (1)	0 of 9 (1)	0 of 9 (1)	0 of 9 (1)	0 of 9 (1)	0 of 9 (1)	7 of 9 (1.065577e-01)	2 of 9 (1.065750e-03)	2 of 9 (6.390055e-01)	0 of 9 (1)	0 of 9 (1)	5 of 9 (1.800351e-01)	1 of 9 (9.912967e-01)	5 of 9 (1.604163e-01)	1 of 9 (6.350742e-01)	0 of 9 (1)	0 of 9 (1)	0 of 9 (1)	0 of 9 (1)	0 of 9 (1)	0 of 9 (1)	0 of 9 (1)	0 of 9 (1)	0 of 9 (1)	0 of 9 (1)
Setaria italica	ALL AtHDA orthologs	HDA		Monocots	0 of 11 (1)	0 of 11 (1)	0 of 11 (1)	0 of 11 (1)	0 of 11 (1)	0 of 11 (1)	0 of 11 (1)	0 of 11 (1)	0 of 11 (1)	0 of 11 (1)	0 of 11 (1)	0 of 11 (1)	0 of 11 (1)	0 of 11 (1)	0 of 11 (1)	0 of 11 (1)	0 of 11 (1)	0 of 11 (1)	0 of 11 (1)	0 of 11 (1)	0 of 11 (1)	0 of 11 (1)	0 of 11 (1)	0 of 11 (1)	0 of 11 (1)	0 of 11 (1)	9 of 11 (3.226306e-02)	0 of 11 (1)	4 of 11 (8.295182e-02)	0 of 11 (1)	3 of 11 (2.994755e-02)	6 of 11 (1.395161e-01)	1 of 11 (9.957501e-01)	2 of 11 (9.299234e-01)	8 of 11 (2.001208e-06)	0 of 11 (1)	0 of 11 (1)	0 of 11 (1)	0 of 11 (1)	0 of 11 (1)	0 of 11 (1)	0 of 11 (1)	0 of 11 (1)	0 of 11 (1)	0 of 11 (1)
Sorghum bicolor	ALL AtHDA orthologs	HDA		Monocots	0 of 2 (1)	0 of 2 (1)	0 of 2 (1)	0 of 2 (1)	0 of 2 (1)	0 of 2 (1)	0 of 2 (1)	0 of 2 (1)	0 of 2 (1)	0 of 2 (1)	0 of 2 (1)	0 of 2 (1)	0 of 2 (1)	0 of 2 (1)	0 of 2 (1)	0 of 2 (1)	0 of 2 (1)	0 of 2 (1)	0 of 2 (1)	0 of 2 (1)	0 of 2 (1)	0 of 2 (1)	0 of 2 (1)	0 of 2 (1)	0 of 2 (1)	0 of 2 (1)	2 of 2 (2.981022e-01)	0 of 2 (1)	0 of 2 (1)	0 of 2 (1)	0 of 2 (1)	1 of 2 (6.167232e-01)	0 of 2 (1)	1 of 2 (5.568213e-01)	0 of 2 (1)	0 of 2 (1)	0 of 2 (1)	0 of 2 (1)	0 of 2 (1)	0 of 2 (1)	0 of 2 (1)	0 of 2 (1)	0 of 2 (1)	0 of 2 (1)	0 of 2 (1)
Zea mays	ALL AtHDA orthologs	HDA		Monocots	0 of 16 (1)	0 of 16 (1)	0 of 16 (1)	0 of 16 (1)	0 of 16 (1)	0 of 16 (1)	0 of 16 (1)	0 of 16 (1)	0 of 16 (1)	0 of 16 (1)	0 of 16 (1)	0 of 16 (1)	0 of 16 (1)	0 of 16 (1)	0 of 16 (1)	0 of 16 (1)	0 of 16 (1)	0 of 16 (1)	0 of 16 (1)	0 of 16 (1)	0 of 16 (1)	0 of 16 (1)	0 of 16 (1)	0 of 16 (1)	0 of 16 (1)	0 of 16 (1)	12 of 16 (3.666332e-02)	0 of 16 (1)	0 of 16 (1)	1 of 16 (7.647811e-01)	2 of 16 (4.306741e-01)	10 of 16 (4.273596e-02)	2 of 16 (9.936640e-01)	7 of 16 (2.164789e-01)	0 of 16 (1)	0 of 16 (1)	0 of 16 (1)	0 of 16 (1)	0 of 16 (1)	0 of 16 (1)	0 of 16 (1)	0 of 16 (1)	0 of 16 (1)	0 of 16 (1)	0 of 16 (1)
Physcomitrella patens	ALL AtHDA orthologs	HDA		Moss/Bryophytes	0 of 2 (1)	0 of 2 (1)	0 of 2 (1)	0 of 2 (1)	0 of 2 (1)	0 of 2 (1)	0 of 2 (1)	0 of 2 (1)	0 of 2 (1)	0 of 2 (1)	0 of 2 (1)	0 of 2 (1)	0 of 2 (1)	0 of 2 (1)	0 of 2 (1)	0 of 2 (1)	0 of 2 (1)	0 of 2 (1)	0 of 2 (1)	0 of 2 (1)	0 of 2 (1)	0 of 2 (1)	0 of 2 (1)	0 of 2 (1)	0 of 2 (1)	0 of 2 (1)	0 of 2 (1)	0 of 2 (1)	1 of 2 (5.693071e-01)	0 of 2 (1)	0 of 2 (1)	1 of 2 (6.456052e-01)	0 of 2 (1)	2 of 2 (8.204788e-02)	1 of 2 (1.548650e-01)	0 of 2 (1)	0 of 2 (1)	0 of 2 (1)	0 of 2 (1)	0 of 2 (1)	0 of 2 (1)	0 of 2 (1)	0 of 2 (1)	0 of 2 (1)	0 of 2 (1)
Selaginella moellendorfii	ALL AtHDA orthologs	HDA		Moss/Bryophytes	0 of 2 (1)	0 of 2 (1)	0 of 2 (1)	0 of 2 (1)	0 of 2 (1)	0 of 2 (1)	0 of 2 (1)	0 of 2 (1)	0 of 2 (1)	0 of 2 (1)	0 of 2 (1)	0 of 2 (1)	0 of 2 (1)	0 of 2 (1)	0 of 2 (1)	0 of 2 (1)	0 of 2 (1)	0 of 2 (1)	0 of 2 (1)	0 of 2 (1)	0 of 2 (1)	0 of 2 (1)	0 of 2 (1)	0 of 2 (1)	0 of 2 (1)	0 of 2 (1)	1 of 2 (4.569750e-01)	0 of 2 (1)	0 of 2 (1)	0 of 2 (1)	0 of 2 (1)	1 of 2 (4.665223e-01)	1 of 2 (5.457998e-01)	0 of 2 (1)	1 of 2 (1.037792e-01)	0 of 2 (1)	0 of 2 (1)	0 of 2 (1)	0 of 2 (1)	0 of 2 (1)	0 of 2 (1)	0 of 2 (1)	0 of 2 (1)	0 of 2 (1)	0 of 2 (1)
Aquilegia coerulea	AtHDAc,d (AtHDA6,7) orthologs	HDA	1_1	Dicots	0 of 0 (1)	0 of 0 (1)	0 of 0 (1)	0 of 0 (1)	0 of 0 (1)	0 of 0 (1)	0 of 0 (1)	0 of 0 (1)	0 of 0 (1)	0 of 0 (1)	0 of 0 (1)	0 of 0 (1)	0 of 0 (1)	0 of 0 (1)	0 of 0 (1)	0 of 0 (1)	0 of 0 (1)	0 of 0 (1)	0 of 0 (1)	0 of 0 (1)	0 of 0 (1)	0 of 0 (1)	0 of 0 (1)	0 of 0 (1)	0 of 0 (1)	0 of 0 (1)	0 of 0 (1)	0 of 0 (1)	0 of 0 (1)	0 of 0 (1)	0 of 0 (1)	0 of 0 (1)	0 of 0 (1)	0 of 0 (1)	0 of 0 (1)	0 of 0 (1)	0 of 0 (1)	0 of 0 (1)	0 of 0 (1)	0 of 0 (1)	0 of 0 (1)	0 of 0 (1)	0 of 0 (1)	0 of 0 (1)	0 of 0 (1)
Arabidopsis thaliana	AtHDAc,d (AtHDA6,7) orthologs	HDA	1_1	Dicots	0 of 2 (1)	0 of 2 (1)	0 of 2 (1)	0 of 2 (1)	0 of 2 (1)	0 of 2 (1)	0 of 2 (1)	0 of 2 (1)	0 of 2 (1)	0 of 2 (1)	0 of 2 (1)	0 of 2 (1)	0 of 2 (1)	0 of 2 (1)	0 of 2 (1)	0 of 2 (1)	0 of 2 (1)	0 of 2 (1)	0 of 2 (1)	0 of 2 (1)	0 of 2 (1)	0 of 2 (1)	0 of 2 (1)	0 of 2 (1)	0 of 2 (1)	0 of 2 (1)	2 of 2 (1.537390e-01)	0 of 2 (1)	2 of 2 (1.027163e-01)	1 of 2 (2.341875e-01)	1 of 2 (2.295841e-01)	2 of 2 (1.950690e-01)	1 of 2 (7.426979e-01)	0 of 2 (1)	1 of 2 (2.308642e-01)	0 of 2 (1)	0 of 2 (1)	0 of 2 (1)	0 of 2 (1)	0 of 2 (1)	0 of 2 (1)	0 of 2 (1)	0 of 2 (1)	0 of 2 (1)	0 of 2 (1)
Eucalyptus grandis	AtHDAc,d (AtHDA6,7) orthologs	HDA	1_1	Dicots	0 of 1 (1)	0 of 1 (1)	0 of 1 (1)	0 of 1 (1)	0 of 1 (1)	0 of 1 (1)	0 of 1 (1)	0 of 1 (1)	0 of 1 (1)	0 of 1 (1)	0 of 1 (1)	0 of 1 (1)	0 of 1 (1)	0 of 1 (1)	0 of 1 (1)	0 of 1 (1)	0 of 1 (1)	0 of 1 (1)	0 of 1 (1)	0 of 1 (1)	0 of 1 (1)	0 of 1 (1)	0 of 1 (1)	0 of 1 (1)	0 of 1 (1)	0 of 1 (1)	0 of 1 (1)	0 of 1 (1)	0 of 1 (1)	0 of 1 (1)	0 of 1 (1)	1 of 1 (4.197364e-01)	0 of 1 (1)	1 of 1 (4.132163e-01)	0 of 1 (1)	0 of 1 (1)	0 of 1 (1)	0 of 1 (1)	0 of 1 (1)	0 of 1 (1)	0 of 1 (1)	0 of 1 (1)	0 of 1 (1)	0 of 1 (1)	0 of 1 (1)
Fragaria vesca	AtHDAc,d (AtHDA6,7) orthologs	HDA	1_1	Dicots	0 of 2 (1)	0 of 2 (1)	0 of 2 (1)	0 of 2 (1)	0 of 2 (1)	0 of 2 (1)	0 of 2 (1)	0 of 2 (1)	0 of 2 (1)	0 of 2 (1)	0 of 2 (1)	0 of 2 (1)	0 of 2 (1)	0 of 2 (1)	0 of 2 (1)	0 of 2 (1)	0 of 2 (1)	0 of 2 (1)	0 of 2 (1)	0 of 2 (1)	0 of 2 (1)	0 of 2 (1)	0 of 2 (1)	0 of 2 (1)	0 of 2 (1)	0 of 2 (1)	1 of 2 (6.281640e-01)	0 of 2 (1)	1 of 2 (4.081308e-01)	0 of 2 (1)	0 of 2 (1)	1 of 2 (7.238794e-01)	0 of 2 (1)	2 of 2 (1.133765e-01)	0 of 2 (1)	0 of 2 (1)	0 of 2 (1)	0 of 2 (1)	0 of 2 (1)	0 of 2 (1)	0 of 2 (1)	0 of 2 (1)	0 of 2 (1)	0 of 2 (1)	0 of 2 (1)
Glycine max	AtHDAc,d (AtHDA6,7) orthologs	HDA	1_1	Dicots	0 of 4 (1)	0 of 4 (1)	0 of 4 (1)	0 of 4 (1)	0 of 4 (1)	0 of 4 (1)	0 of 4 (1)	0 of 4 (1)	0 of 4 (1)	0 of 4 (1)	0 of 4 (1)	0 of 4 (1)	0 of 4 (1)	0 of 4 (1)	0 of 4 (1)	0 of 4 (1)	0 of 4 (1)	0 of 4 (1)	0 of 4 (1)	0 of 4 (1)	0 of 4 (1)	0 of 4 (1)	0 of 4 (1)	0 of 4 (1)	0 of 4 (1)	0 of 4 (1)	0 of 4 (1)	0 of 4 (1)	2 of 4 (8.122118e-01)	0 of 4 (1)	0 of 4 (1)	2 of 4 (6.532183e-01)	1 of 4 (9.210294e-01)	0 of 4 (1)	0 of 4 (1)	0 of 4 (1)	0 of 4 (1)	0 of 4 (1)	0 of 4 (1)	0 of 4 (1)	0 of 4 (1)	0 of 4 (1)	0 of 4 (1)	0 of 4 (1)	0 of 4 (1)
Manihot esculenta	AtHDAc,d (AtHDA6,7) orthologs	HDA	1_1	Dicots	0 of 1 (1)	0 of 1 (1)	0 of 1 (1)	0 of 1 (1)	0 of 1 (1)	0 of 1 (1)	0 of 1 (1)	0 of 1 (1)	0 of 1 (1)	0 of 1 (1)	0 of 1 (1)	0 of 1 (1)	0 of 1 (1)	0 of 1 (1)	0 of 1 (1)	0 of 1 (1)	0 of 1 (1)	0 of 1 (1)	0 of 1 (1)	0 of 1 (1)	0 of 1 (1)	0 of 1 (1)	0 of 1 (1)	0 of 1 (1)	0 of 1 (1)	0 of 1 (1)	1 of 1 (2.996095e-01)	0 of 1 (1)	1 of 1 (6.878879e-01)	1 of 1 (1.456725e-01)	1 of 1 (1.533315e-01)	0 of 1 (1)	0 of 1 (1)	0 of 1 (1)	0 of 1 (1)	0 of 1 (1)	0 of 1 (1)	0 of 1 (1)	0 of 1 (1)	0 of 1 (1)	0 of 1 (1)	0 of 1 (1)	0 of 1 (1)	0 of 1 (1)	0 of 1 (1)
Populus trichocarpa	AtHDAc,d (AtHDA6,7) orthologs	HDA	1_1	Dicots	0 of 2 (1)	0 of 2 (1)	0 of 2 (1)	0 of 2 (1)	0 of 2 (1)	0 of 2 (1)	0 of 2 (1)	0 of 2 (1)	0 of 2 (1)	0 of 2 (1)	0 of 2 (1)	0 of 2 (1)	0 of 2 (1)	0 of 2 (1)	0 of 2 (1)	0 of 2 (1)	0 of 2 (1)	0 of 2 (1)	0 of 2 (1)	0 of 2 (1)	0 of 2 (1)	0 of 2 (1)	0 of 2 (1)	0 of 2 (1)	0 of 2 (1)	0 of 2 (1)	1 of 2 (6.156267e-01)	0 of 2 (1)	0 of 2 (1)	1 of 2 (2.340865e-01)	1 of 2 (2.420689e-01)	1 of 2 (6.429898e-01)	1 of 2 (7.331970e-01)	1 of 2 (5.804175e-01)	0 of 2 (1)	0 of 2 (1)	0 of 2 (1)	0 of 2 (1)	0 of 2 (1)	0 of 2 (1)	0 of 2 (1)	0 of 2 (1)	0 of 2 (1)	0 of 2 (1)	0 of 2 (1)
Vitis vinifera	AtHDAc,d (AtHDA6,7) orthologs	HDA	1_1	Dicots	0 of 1 (1)	0 of 1 (1)	0 of 1 (1)	0 of 1 (1)	0 of 1 (1)	0 of 1 (1)	0 of 1 (1)	0 of 1 (1)	0 of 1 (1)	0 of 1 (1)	0 of 1 (1)	0 of 1 (1)	0 of 1 (1)	0 of 1 (1)	0 of 1 (1)	0 of 1 (1)	0 of 1 (1)	0 of 1 (1)	0 of 1 (1)	0 of 1 (1)	0 of 1 (1)	0 of 1 (1)	0 of 1 (1)	0 of 1 (1)	0 of 1 (1)	0 of 1 (1)	0 of 1 (1)	0 of 1 (1)	1 of 1 (4.726334e-01)	0 of 1 (1)	0 of 1 (1)	1 of 1 (4.473165e-01)	1 of 1 (4.733546e-01)	0 of 1 (1)	0 of 1 (1)	0 of 1 (1)	0 of 1 (1)	0 of 1 (1)	0 of 1 (1)	0 of 1 (1)	0 of 1 (1)	0 of 1 (1)	0 of 1 (1)	0 of 1 (1)	0 of 1 (1)
Chlamydomonas reinhardtii	AtHDAc,d (AtHDA6,7) orthologs	HDA	1_1	Green Algae	0 of 2 (1)	0 of 2 (1)	0 of 2 (1)	0 of 2 (1)	0 of 2 (1)	0 of 2 (1)	0 of 2 (1)	0 of 2 (1)	0 of 2 (1)	0 of 2 (1)	0 of 2 (1)	0 of 2 (1)	0 of 2 (1)	0 of 2 (1)	0 of 2 (1)	0 of 2 (1)	0 of 2 (1)	0 of 2 (1)	0 of 2 (1)	0 of 2 (1)	0 of 2 (1)	0 of 2 (1)	0 of 2 (1)	0 of 2 (1)	0 of 2 (1)	0 of 2 (1)	1 of 2 (7.885104e-01)	0 of 2 (1)	0 of 2 (1)	0 of 2 (1)	0 of 2 (1)	0 of 2 (1)	1 of 2 (4.127018e-01)	0 of 2 (1)	0 of 2 (1)	0 of 2 (1)	0 of 2 (1)	0 of 2 (1)	0 of 2 (1)	0 of 2 (1)	0 of 2 (1)	0 of 2 (1)	0 of 2 (1)	0 of 2 (1)	0 of 2 (1)
Coccomyxa subellipsoidea C-169	AtHDAc,d (AtHDA6,7) orthologs	HDA	1_1	Green Algae	0 of 2 (1)	0 of 2 (1)	0 of 2 (1)	0 of 2 (1)	0 of 2 (1)	0 of 2 (1)	0 of 2 (1)	0 of 2 (1)	0 of 2 (1)	0 of 2 (1)	0 of 2 (1)	0 of 2 (1)	0 of 2 (1)	0 of 2 (1)	0 of 2 (1)	0 of 2 (1)	0 of 2 (1)	0 of 2 (1)	0 of 2 (1)	0 of 2 (1)	0 of 2 (1)	0 of 2 (1)	0 of 2 (1)	0 of 2 (1)	0 of 2 (1)	0 of 2 (1)	0 of 2 (1)	0 of 2 (1)	0 of 2 (1)	0 of 2 (1)	0 of 2 (1)	1 of 2 (5.382890e-01)	0 of 2 (1)	0 of 2 (1)	0 of 2 (1)	0 of 2 (1)	0 of 2 (1)	0 of 2 (1)	0 of 2 (1)	0 of 2 (1)	0 of 2 (1)	0 of 2 (1)	0 of 2 (1)	0 of 2 (1)	0 of 2 (1)
Micromonas pusilla CCMP1545	AtHDAc,d (AtHDA6,7) orthologs	HDA	1_1	Green Algae	0 of 1 (1)	0 of 1 (1)	0 of 1 (1)	0 of 1 (1)	0 of 1 (1)	0 of 1 (1)	0 of 1 (1)	0 of 1 (1)	0 of 1 (1)	0 of 1 (1)	0 of 1 (1)	0 of 1 (1)	0 of 1 (1)	0 of 1 (1)	0 of 1 (1)	0 of 1 (1)	0 of 1 (1)	0 of 1 (1)	0 of 1 (1)	0 of 1 (1)	0 of 1 (1)	0 of 1 (1)	0 of 1 (1)	0 of 1 (1)	0 of 1 (1)	0 of 1 (1)	0 of 1 (1)	0 of 1 (1)	0 of 1 (1)	0 of 1 (1)	0 of 1 (1)	0 of 1 (1)	1 of 1 (8.621013e-02)	0 of 1 (1)	0 of 1 (1)	0 of 1 (1)	0 of 1 (1)	0 of 1 (1)	0 of 1 (1)	0 of 1 (1)	0 of 1 (1)	0 of 1 (1)	0 of 1 (1)	0 of 1 (1)	0 of 1 (1)
Micromonas pusilla RCC299	AtHDAc,d (AtHDA6,7) orthologs	HDA	1_1	Green Algae	0 of 1 (1)	0 of 1 (1)	0 of 1 (1)	0 of 1 (1)	0 of 1 (1)	0 of 1 (1)	0 of 1 (1)	0 of 1 (1)	0 of 1 (1)	0 of 1 (1)	0 of 1 (1)	0 of 1 (1)	0 of 1 (1)	0 of 1 (1)	0 of 1 (1)	0 of 1 (1)	0 of 1 (1)	0 of 1 (1)	0 of 1 (1)	0 of 1 (1)	0 of 1 (1)	0 of 1 (1)	0 of 1 (1)	0 of 1 (1)	0 of 1 (1)	0 of 1 (1)	0 of 1 (1)	0 of 1 (1)	0 of 1 (1)	0 of 1 (1)	0 of 1 (1)	0 of 1 (1)	0 of 1 (1)	0 of 1 (1)	0 of 1 (1)	0 of 1 (1)	0 of 1 (1)	0 of 1 (1)	0 of 1 (1)	0 of 1 (1)	0 of 1 (1)	0 of 1 (1)	0 of 1 (1)	0 of 1 (1)	0 of 1 (1)
Ostreococcus lucimarinus	AtHDAc,d (AtHDA6,7) orthologs	HDA	1_1	Green Algae	0 of 1 (1)	0 of 1 (1)	0 of 1 (1)	0 of 1 (1)	0 of 1 (1)	0 of 1 (1)	0 of 1 (1)	0 of 1 (1)	0 of 1 (1)	0 of 1 (1)	0 of 1 (1)	0 of 1 (1)	0 of 1 (1)	0 of 1 (1)	0 of 1 (1)	0 of 1 (1)	0 of 1 (1)	0 of 1 (1)	0 of 1 (1)	0 of 1 (1)	0 of 1 (1)	0 of 1 (1)	0 of 1 (1)	0 of 1 (1)	0 of 1 (1)	0 of 1 (1)	0 of 1 (1)	0 of 1 (1)	0 of 1 (1)	0 of 1 (1)	0 of 1 (1)	0 of 1 (1)	0 of 1 (1)	0 of 1 (1)	0 of 1 (1)	0 of 1 (1)	0 of 1 (1)	0 of 1 (1)	0 of 1 (1)	0 of 1 (1)	0 of 1 (1)	0 of 1 (1)	0 of 1 (1)	0 of 1 (1)	0 of 1 (1)
Volvox carteri	AtHDAc,d (AtHDA6,7) orthologs	HDA	1_1	Green Algae	0 of 2 (1)	0 of 2 (1)	0 of 2 (1)	0 of 2 (1)	0 of 2 (1)	0 of 2 (1)	0 of 2 (1)	0 of 2 (1)	0 of 2 (1)	0 of 2 (1)	0 of 2 (1)	0 of 2 (1)	0 of 2 (1)	0 of 2 (1)	0 of 2 (1)	0 of 2 (1)	0 of 2 (1)	0 of 2 (1)	0 of 2 (1)	0 of 2 (1)	0 of 2 (1)	0 of 2 (1)	0 of 2 (1)	0 of 2 (1)	0 of 2 (1)	0 of 2 (1)	0 of 2 (1)	0 of 2 (1)	0 of 2 (1)	0 of 2 (1)	0 of 2 (1)	0 of 2 (1)	0 of 2 (1)	0 of 2 (1)	0 of 2 (1)	0 of 2 (1)	0 of 2 (1)	0 of 2 (1)	0 of 2 (1)	0 of 2 (1)	0 of 2 (1)	0 of 2 (1)	1 of 2 (6.814800e-02)	0 of 2 (1)	0 of 2 (1)
Oryza sativa	AtHDAc,d (AtHDA6,7) orthologs	HDA	1_1	Monocots	0 of 1 (1)	0 of 1 (1)	0 of 1 (1)	0 of 1 (1)	0 of 1 (1)	0 of 1 (1)	0 of 1 (1)	0 of 1 (1)	0 of 1 (1)	0 of 1 (1)	0 of 1 (1)	0 of 1 (1)	0 of 1 (1)	0 of 1 (1)	0 of 1 (1)	0 of 1 (1)	0 of 1 (1)	0 of 1 (1)	0 of 1 (1)	0 of 1 (1)	0 of 1 (1)	0 of 1 (1)	0 of 1 (1)	0 of 1 (1)	0 of 1 (1)	0 of 1 (1)	1 of 1 (5.159639e-01)	0 of 1 (1)	0 of 1 (1)	0 of 1 (1)	0 of 1 (1)	1 of 1 (3.548792e-01)	0 of 1 (1)	0 of 1 (1)	0 of 1 (1)	0 of 1 (1)	0 of 1 (1)	0 of 1 (1)	0 of 1 (1)	0 of 1 (1)	0 of 1 (1)	0 of 1 (1)	0 of 1 (1)	0 of 1 (1)	0 of 1 (1)
Setaria italica	AtHDAc,d (AtHDA6,7) orthologs	HDA	1_1	Monocots	0 of 1 (1)	0 of 1 (1)	0 of 1 (1)	0 of 1 (1)	0 of 1 (1)	0 of 1 (1)	0 of 1 (1)	0 of 1 (1)	0 of 1 (1)	0 of 1 (1)	0 of 1 (1)	0 of 1 (1)	0 of 1 (1)	0 of 1 (1)	0 of 1 (1)	0 of 1 (1)	0 of 1 (1)	0 of 1 (1)	0 of 1 (1)	0 of 1 (1)	0 of 1 (1)	0 of 1 (1)	0 of 1 (1)	0 of 1 (1)	0 of 1 (1)	0 of 1 (1)	1 of 1 (4.991036e-01)	0 of 1 (1)	0 of 1 (1)	0 of 1 (1)	0 of 1 (1)	1 of 1 (3.444946e-01)	0 of 1 (1)	0 of 1 (1)	0 of 1 (1)	0 of 1 (1)	0 of 1 (1)	0 of 1 (1)	0 of 1 (1)	0 of 1 (1)	0 of 1 (1)	0 of 1 (1)	0 of 1 (1)	0 of 1 (1)	0 of 1 (1)
Sorghum bicolor	AtHDAc,d (AtHDA6,7) orthologs	HDA	1_1	Monocots	0 of 1 (1)	0 of 1 (1)	0 of 1 (1)	0 of 1 (1)	0 of 1 (1)	0 of 1 (1)	0 of 1 (1)	0 of 1 (1)	0 of 1 (1)	0 of 1 (1)	0 of 1 (1)	0 of 1 (1)	0 of 1 (1)	0 of 1 (1)	0 of 1 (1)	0 of 1 (1)	0 of 1 (1)	0 of 1 (1)	0 of 1 (1)	0 of 1 (1)	0 of 1 (1)	0 of 1 (1)	0 of 1 (1)	0 of 1 (1)	0 of 1 (1)	0 of 1 (1)	1 of 1 (5.459940e-01)	0 of 1 (1)	0 of 1 (1)	0 of 1 (1)	0 of 1 (1)	0 of 1 (1)	1 of 1 (4.208003e-01)	0 of 1 (1)	0 of 1 (1)	0 of 1 (1)	0 of 1 (1)	0 of 1 (1)	0 of 1 (1)	0 of 1 (1)	0 of 1 (1)	0 of 1 (1)	1 of 1 (2.733039e-02)	0 of 1 (1)	0 of 1 (1)
Zea mays	AtHDAc,d (AtHDA6,7) orthologs	HDA	1_1	Monocots	0 of 1 (1)	0 of 1 (1)	0 of 1 (1)	0 of 1 (1)	0 of 1 (1)	0 of 1 (1)	0 of 1 (1)	0 of 1 (1)	0 of 1 (1)	0 of 1 (1)	0 of 1 (1)	0 of 1 (1)	0 of 1 (1)	0 of 1 (1)	0 of 1 (1)	0 of 1 (1)	0 of 1 (1)	0 of 1 (1)	0 of 1 (1)	0 of 1 (1)	0 of 1 (1)	0 of 1 (1)	0 of 1 (1)	0 of 1 (1)	0 of 1 (1)	0 of 1 (1)	1 of 1 (4.973697e-01)	0 of 1 (1)	0 of 1 (1)	0 of 1 (1)	0 of 1 (1)	0 of 1 (1)	0 of 1 (1)	0 of 1 (1)	0 of 1 (1)	0 of 1 (1)	0 of 1 (1)	0 of 1 (1)	0 of 1 (1)	0 of 1 (1)	0 of 1 (1)	0 of 1 (1)	0 of 1 (1)	0 of 1 (1)	0 of 1 (1)
Physcomitrella patens	AtHDAc,d (AtHDA6,7) orthologs	HDA	1_1	Moss/Bryophytes	0 of 0 (1)	0 of 0 (1)	0 of 0 (1)	0 of 0 (1)	0 of 0 (1)	0 of 0 (1)	0 of 0 (1)	0 of 0 (1)	0 of 0 (1)	0 of 0 (1)	0 of 0 (1)	0 of 0 (1)	0 of 0 (1)	0 of 0 (1)	0 of 0 (1)	0 of 0 (1)	0 of 0 (1)	0 of 0 (1)	0 of 0 (1)	0 of 0 (1)	0 of 0 (1)	0 of 0 (1)	0 of 0 (1)	0 of 0 (1)	0 of 0 (1)	0 of 0 (1)	0 of 0 (1)	0 of 0 (1)	0 of 0 (1)	0 of 0 (1)	0 of 0 (1)	0 of 0 (1)	0 of 0 (1)	0 of 0 (1)	0 of 0 (1)	0 of 0 (1)	0 of 0 (1)	0 of 0 (1)	0 of 0 (1)	0 of 0 (1)	0 of 0 (1)	0 of 0 (1)	0 of 0 (1)	0 of 0 (1)	0 of 0 (1)
Selaginella moellendorfii	AtHDAc,d (AtHDA6,7) orthologs	HDA	1_1	Moss/Bryophytes	0 of 0 (1)	0 of 0 (1)	0 of 0 (1)	0 of 0 (1)	0 of 0 (1)	0 of 0 (1)	0 of 0 (1)	0 of 0 (1)	0 of 0 (1)	0 of 0 (1)	0 of 0 (1)	0 of 0 (1)	0 of 0 (1)	0 of 0 (1)	0 of 0 (1)	0 of 0 (1)	0 of 0 (1)	0 of 0 (1)	0 of 0 (1)	0 of 0 (1)	0 of 0 (1)	0 of 0 (1)	0 of 0 (1)	0 of 0 (1)	0 of 0 (1)	0 of 0 (1)	0 of 0 (1)	0 of 0 (1)	0 of 0 (1)	0 of 0 (1)	0 of 0 (1)	0 of 0 (1)	0 of 0 (1)	0 of 0 (1)	0 of 0 (1)	0 of 0 (1)	0 of 0 (1)	0 of 0 (1)	0 of 0 (1)	0 of 0 (1)	0 of 0 (1)	0 of 0 (1)	0 of 0 (1)	0 of 0 (1)	0 of 0 (1)
Aquilegia coerulea	AtHDAa (AtHDA19) orthologs	HDA	1_2	Dicots	0 of 0 (1)	0 of 0 (1)	0 of 0 (1)	0 of 0 (1)	0 of 0 (1)	0 of 0 (1)	0 of 0 (1)	0 of 0 (1)	0 of 0 (1)	0 of 0 (1)	0 of 0 (1)	0 of 0 (1)	0 of 0 (1)	0 of 0 (1)	0 of 0 (1)	0 of 0 (1)	0 of 0 (1)	0 of 0 (1)	0 of 0 (1)	0 of 0 (1)	0 of 0 (1)	0 of 0 (1)	0 of 0 (1)	0 of 0 (1)	0 of 0 (1)	0 of 0 (1)	0 of 0 (1)	0 of 0 (1)	0 of 0 (1)	0 of 0 (1)	0 of 0 (1)	0 of 0 (1)	0 of 0 (1)	0 of 0 (1)	0 of 0 (1)	0 of 0 (1)	0 of 0 (1)	0 of 0 (1)	0 of 0 (1)	0 of 0 (1)	0 of 0 (1)	0 of 0 (1)	0 of 0 (1)	0 of 0 (1)	0 of 0 (1)
Arabidopsis thaliana	AtHDAa (AtHDA19) orthologs	HDA	1_2	Dicots	0 of 1 (1)	0 of 1 (1)	0 of 1 (1)	0 of 1 (1)	0 of 1 (1)	0 of 1 (1)	0 of 1 (1)	0 of 1 (1)	0 of 1 (1)	0 of 1 (1)	0 of 1 (1)	0 of 1 (1)	0 of 1 (1)	0 of 1 (1)	0 of 1 (1)	0 of 1 (1)	0 of 1 (1)	0 of 1 (1)	0 of 1 (1)	0 of 1 (1)	0 of 1 (1)	0 of 1 (1)	0 of 1 (1)	0 of 1 (1)	0 of 1 (1)	0 of 1 (1)	1 of 1 (3.921068e-01)	0 of 1 (1)	0 of 1 (1)	0 of 1 (1)	0 of 1 (1)	0 of 1 (1)	1 of 1 (4.927415e-01)	1 of 1 (3.507806e-01)	0 of 1 (1)	0 of 1 (1)	0 of 1 (1)	0 of 1 (1)	0 of 1 (1)	0 of 1 (1)	0 of 1 (1)	0 of 1 (1)	0 of 1 (1)	0 of 1 (1)	0 of 1 (1)
Eucalyptus grandis	AtHDAa (AtHDA19) orthologs	HDA	1_2	Dicots	0 of 1 (1)	0 of 1 (1)	0 of 1 (1)	0 of 1 (1)	0 of 1 (1)	0 of 1 (1)	0 of 1 (1)	0 of 1 (1)	0 of 1 (1)	0 of 1 (1)	0 of 1 (1)	0 of 1 (1)	0 of 1 (1)	0 of 1 (1)	0 of 1 (1)	0 of 1 (1)	0 of 1 (1)	0 of 1 (1)	0 of 1 (1)	0 of 1 (1)	0 of 1 (1)	0 of 1 (1)	0 of 1 (1)	0 of 1 (1)	0 of 1 (1)	0 of 1 (1)	0 of 1 (1)	0 of 1 (1)	0 of 1 (1)	1 of 1 (1.142260e-01)	0 of 1 (1)	0 of 1 (1)	1 of 1 (5.093675e-01)	0 of 1 (1)	0 of 1 (1)	0 of 1 (1)	0 of 1 (1)	0 of 1 (1)	0 of 1 (1)	0 of 1 (1)	0 of 1 (1)	0 of 1 (1)	0 of 1 (1)	0 of 1 (1)	0 of 1 (1)
Fragaria vesca	AtHDAa (AtHDA19) orthologs	HDA	1_2	Dicots	0 of 1 (1)	0 of 1 (1)	0 of 1 (1)	0 of 1 (1)	0 of 1 (1)	0 of 1 (1)	0 of 1 (1)	0 of 1 (1)	0 of 1 (1)	0 of 1 (1)	0 of 1 (1)	0 of 1 (1)	0 of 1 (1)	0 of 1 (1)	0 of 1 (1)	0 of 1 (1)	0 of 1 (1)	0 of 1 (1)	0 of 1 (1)	0 of 1 (1)	0 of 1 (1)	0 of 1 (1)	0 of 1 (1)	0 of 1 (1)	0 of 1 (1)	0 of 1 (1)	0 of 1 (1)	0 of 1 (1)	0 of 1 (1)	0 of 1 (1)	0 of 1 (1)	0 of 1 (1)	0 of 1 (1)	1 of 1 (3.367244e-01)	0 of 1 (1)	0 of 1 (1)	0 of 1 (1)	0 of 1 (1)	0 of 1 (1)	0 of 1 (1)	0 of 1 (1)	1 of 1 (8.498066e-03)	0 of 1 (1)	0 of 1 (1)	0 of 1 (1)
Glycine max	AtHDAa (AtHDA19) orthologs	HDA	1_2	Dicots	0 of 4 (1)	0 of 4 (1)	0 of 4 (1)	0 of 4 (1)	0 of 4 (1)	0 of 4 (1)	0 of 4 (1)	0 of 4 (1)	0 of 4 (1)	0 of 4 (1)	0 of 4 (1)	0 of 4 (1)	0 of 4 (1)	0 of 4 (1)	0 of 4 (1)	0 of 4 (1)	0 of 4 (1)	0 of 4 (1)	0 of 4 (1)	0 of 4 (1)	0 of 4 (1)	0 of 4 (1)	0 of 4 (1)	0 of 4 (1)	0 of 4 (1)	0 of 4 (1)	1 of 4 (8.757457e-01)	0 of 4 (1)	3 of 4 (4.624972e-01)	2 of 4 (1.584958e-01)	0 of 4 (1)	3 of 4 (2.797042e-01)	1 of 4 (9.210294e-01)	1 of 4 (7.460053e-01)	2 of 4 (4.833179e-02)	0 of 4 (1)	0 of 4 (1)	0 of 4 (1)	0 of 4 (1)	0 of 4 (1)	0 of 4 (1)	0 of 4 (1)	0 of 4 (1)	0 of 4 (1)	0 of 4 (1)
Manihot esculenta	AtHDAa (AtHDA19) orthologs	HDA	1_2	Dicots	0 of 1 (1)	0 of 1 (1)	0 of 1 (1)	0 of 1 (1)	0 of 1 (1)	0 of 1 (1)	0 of 1 (1)	0 of 1 (1)	0 of 1 (1)	0 of 1 (1)	0 of 1 (1)	0 of 1 (1)	0 of 1 (1)	0 of 1 (1)	0 of 1 (1)	0 of 1 (1)	0 of 1 (1)	0 of 1 (1)	0 of 1 (1)	0 of 1 (1)	0 of 1 (1)	0 of 1 (1)	0 of 1 (1)	0 of 1 (1)	0 of 1 (1)	0 of 1 (1)	1 of 1 (2.996095e-01)	0 of 1 (1)	1 of 1 (6.878879e-01)	0 of 1 (1)	0 of 1 (1)	0 of 1 (1)	1 of 1 (3.837375e-01)	0 of 1 (1)	0 of 1 (1)	0 of 1 (1)	0 of 1 (1)	0 of 1 (1)	0 of 1 (1)	0 of 1 (1)	0 of 1 (1)	0 of 1 (1)	0 of 1 (1)	0 of 1 (1)	0 of 1 (1)
Populus trichocarpa	AtHDAa (AtHDA19) orthologs	HDA	1_2	Dicots	0 of 2 (1)	0 of 2 (1)	0 of 2 (1)	0 of 2 (1)	0 of 2 (1)	0 of 2 (1)	0 of 2 (1)	0 of 2 (1)	0 of 2 (1)	0 of 2 (1)	0 of 2 (1)	0 of 2 (1)	0 of 2 (1)	0 of 2 (1)	0 of 2 (1)	0 of 2 (1)	0 of 2 (1)	0 of 2 (1)	0 of 2 (1)	0 of 2 (1)	0 of 2 (1)	0 of 2 (1)	0 of 2 (1)	0 of 2 (1)	0 of 2 (1)	0 of 2 (1)	0 of 2 (1)	0 of 2 (1)	2 of 2 (3.106583e-01)	1 of 2 (2.340865e-01)	0 of 2 (1)	1 of 2 (6.429898e-01)	0 of 2 (1)	1 of 2 (5.804175e-01)	0 of 2 (1)	0 of 2 (1)	0 of 2 (1)	0 of 2 (1)	0 of 2 (1)	0 of 2 (1)	0 of 2 (1)	0 of 2 (1)	0 of 2 (1)	0 of 2 (1)	0 of 2 (1)
Vitis vinifera	AtHDAa (AtHDA19) orthologs	HDA	1_2	Dicots	0 of 2 (1)	0 of 2 (1)	0 of 2 (1)	0 of 2 (1)	0 of 2 (1)	0 of 2 (1)	0 of 2 (1)	0 of 2 (1)	0 of 2 (1)	0 of 2 (1)	0 of 2 (1)	0 of 2 (1)	0 of 2 (1)	0 of 2 (1)	0 of 2 (1)	0 of 2 (1)	0 of 2 (1)	0 of 2 (1)	0 of 2 (1)	0 of 2 (1)	0 of 2 (1)	0 of 2 (1)	0 of 2 (1)	0 of 2 (1)	0 of 2 (1)	0 of 2 (1)	1 of 2 (6.387144e-01)	0 of 2 (1)	1 of 2 (7.218939e-01)	1 of 2 (2.364204e-01)	1 of 2 (2.380779e-01)	0 of 2 (1)	1 of 2 (7.226541e-01)	0 of 2 (1)	1 of 2 (1.787185e-01)	0 of 2 (1)	0 of 2 (1)	0 of 2 (1)	0 of 2 (1)	0 of 2 (1)	0 of 2 (1)	0 of 2 (1)	0 of 2 (1)	0 of 2 (1)	0 of 2 (1)
Chlamydomonas reinhardtii	AtHDAa (AtHDA19) orthologs	HDA	1_2	Green Algae	0 of 0 (1)	0 of 0 (1)	0 of 0 (1)	0 of 0 (1)	0 of 0 (1)	0 of 0 (1)	0 of 0 (1)	0 of 0 (1)	0 of 0 (1)	0 of 0 (1)	0 of 0 (1)	0 of 0 (1)	0 of 0 (1)	0 of 0 (1)	0 of 0 (1)	0 of 0 (1)	0 of 0 (1)	0 of 0 (1)	0 of 0 (1)	0 of 0 (1)	0 of 0 (1)	0 of 0 (1)	0 of 0 (1)	0 of 0 (1)	0 of 0 (1)	0 of 0 (1)	0 of 0 (1)	0 of 0 (1)	0 of 0 (1)	0 of 0 (1)	0 of 0 (1)	0 of 0 (1)	0 of 0 (1)	0 of 0 (1)	0 of 0 (1)	0 of 0 (1)	0 of 0 (1)	0 of 0 (1)	0 of 0 (1)	0 of 0 (1)	0 of 0 (1)	0 of 0 (1)	0 of 0 (1)	0 of 0 (1)	0 of 0 (1)
Coccomyxa subellipsoidea C-169	AtHDAa (AtHDA19) orthologs	HDA	1_2	Green Algae	0 of 0 (1)	0 of 0 (1)	0 of 0 (1)	0 of 0 (1)	0 of 0 (1)	0 of 0 (1)	0 of 0 (1)	0 of 0 (1)	0 of 0 (1)	0 of 0 (1)	0 of 0 (1)	0 of 0 (1)	0 of 0 (1)	0 of 0 (1)	0 of 0 (1)	0 of 0 (1)	0 of 0 (1)	0 of 0 (1)	0 of 0 (1)	0 of 0 (1)	0 of 0 (1)	0 of 0 (1)	0 of 0 (1)	0 of 0 (1)	0 of 0 (1)	0 of 0 (1)	0 of 0 (1)	0 of 0 (1)	0 of 0 (1)	0 of 0 (1)	0 of 0 (1)	0 of 0 (1)	0 of 0 (1)	0 of 0 (1)	0 of 0 (1)	0 of 0 (1)	0 of 0 (1)	0 of 0 (1)	0 of 0 (1)	0 of 0 (1)	0 of 0 (1)	0 of 0 (1)	0 of 0 (1)	0 of 0 (1)	0 of 0 (1)
Micromonas pusilla CCMP1545	AtHDAa (AtHDA19) orthologs	HDA	1_2	Green Algae	0 of 0 (1)	0 of 0 (1)	0 of 0 (1)	0 of 0 (1)	0 of 0 (1)	0 of 0 (1)	0 of 0 (1)	0 of 0 (1)	0 of 0 (1)	0 of 0 (1)	0 of 0 (1)	0 of 0 (1)	0 of 0 (1)	0 of 0 (1)	0 of 0 (1)	0 of 0 (1)	0 of 0 (1)	0 of 0 (1)	0 of 0 (1)	0 of 0 (1)	0 of 0 (1)	0 of 0 (1)	0 of 0 (1)	0 of 0 (1)	0 of 0 (1)	0 of 0 (1)	0 of 0 (1)	0 of 0 (1)	0 of 0 (1)	0 of 0 (1)	0 of 0 (1)	0 of 0 (1)	0 of 0 (1)	0 of 0 (1)	0 of 0 (1)	0 of 0 (1)	0 of 0 (1)	0 of 0 (1)	0 of 0 (1)	0 of 0 (1)	0 of 0 (1)	0 of 0 (1)	0 of 0 (1)	0 of 0 (1)	0 of 0 (1)
Micromonas pusilla RCC299	AtHDAa (AtHDA19) orthologs	HDA	1_2	Green Algae	0 of 0 (1)	0 of 0 (1)	0 of 0 (1)	0 of 0 (1)	0 of 0 (1)	0 of 0 (1)	0 of 0 (1)	0 of 0 (1)	0 of 0 (1)	0 of 0 (1)	0 of 0 (1)	0 of 0 (1)	0 of 0 (1)	0 of 0 (1)	0 of 0 (1)	0 of 0 (1)	0 of 0 (1)	0 of 0 (1)	0 of 0 (1)	0 of 0 (1)	0 of 0 (1)	0 of 0 (1)	0 of 0 (1)	0 of 0 (1)	0 of 0 (1)	0 of 0 (1)	0 of 0 (1)	0 of 0 (1)	0 of 0 (1)	0 of 0 (1)	0 of 0 (1)	0 of 0 (1)	0 of 0 (1)	0 of 0 (1)	0 of 0 (1)	0 of 0 (1)	0 of 0 (1)	0 of 0 (1)	0 of 0 (1)	0 of 0 (1)	0 of 0 (1)	0 of 0 (1)	0 of 0 (1)	0 of 0 (1)	0 of 0 (1)
Ostreococcus lucimarinus	AtHDAa (AtHDA19) orthologs	HDA	1_2	Green Algae	0 of 0 (1)	0 of 0 (1)	0 of 0 (1)	0 of 0 (1)	0 of 0 (1)	0 of 0 (1)	0 of 0 (1)	0 of 0 (1)	0 of 0 (1)	0 of 0 (1)	0 of 0 (1)	0 of 0 (1)	0 of 0 (1)	0 of 0 (1)	0 of 0 (1)	0 of 0 (1)	0 of 0 (1)	0 of 0 (1)	0 of 0 (1)	0 of 0 (1)	0 of 0 (1)	0 of 0 (1)	0 of 0 (1)	0 of 0 (1)	0 of 0 (1)	0 of 0 (1)	0 of 0 (1)	0 of 0 (1)	0 of 0 (1)	0 of 0 (1)	0 of 0 (1)	0 of 0 (1)	0 of 0 (1)	0 of 0 (1)	0 of 0 (1)	0 of 0 (1)	0 of 0 (1)	0 of 0 (1)	0 of 0 (1)	0 of 0 (1)	0 of 0 (1)	0 of 0 (1)	0 of 0 (1)	0 of 0 (1)	0 of 0 (1)
Volvox carteri	AtHDAa (AtHDA19) orthologs	HDA	1_2	Green Algae	0 of 0 (1)	0 of 0 (1)	0 of 0 (1)	0 of 0 (1)	0 of 0 (1)	0 of 0 (1)	0 of 0 (1)	0 of 0 (1)	0 of 0 (1)	0 of 0 (1)	0 of 0 (1)	0 of 0 (1)	0 of 0 (1)	0 of 0 (1)	0 of 0 (1)	0 of 0 (1)	0 of 0 (1)	0 of 0 (1)	0 of 0 (1)	0 of 0 (1)	0 of 0 (1)	0 of 0 (1)	0 of 0 (1)	0 of 0 (1)	0 of 0 (1)	0 of 0 (1)	0 of 0 (1)	0 of 0 (1)	0 of 0 (1)	0 of 0 (1)	0 of 0 (1)	0 of 0 (1)	0 of 0 (1)	0 of 0 (1)	0 of 0 (1)	0 of 0 (1)	0 of 0 (1)	0 of 0 (1)	0 of 0 (1)	0 of 0 (1)	0 of 0 (1)	0 of 0 (1)	0 of 0 (1)	0 of 0 (1)	0 of 0 (1)
Oryza sativa	AtHDAa (AtHDA19) orthologs	HDA	1_2	Monocots	0 of 3 (1)	0 of 3 (1)	0 of 3 (1)	0 of 3 (1)	0 of 3 (1)	0 of 3 (1)	0 of 3 (1)	0 of 3 (1)	0 of 3 (1)	0 of 3 (1)	0 of 3 (1)	0 of 3 (1)	0 of 3 (1)	0 of 3 (1)	0 of 3 (1)	0 of 3 (1)	0 of 3 (1)	0 of 3 (1)	0 of 3 (1)	0 of 3 (1)	0 of 3 (1)	0 of 3 (1)	0 of 3 (1)	0 of 3 (1)	0 of 3 (1)	0 of 3 (1)	1 of 3 (8.866033e-01)	1 of 3 (1.647735e-02)	2 of 3 (1.303908e-01)	0 of 3 (1)	0 of 3 (1)	2 of 3 (2.884266e-01)	0 of 3 (1)	2 of 3 (2.724967e-01)	0 of 3 (1)	0 of 3 (1)	0 of 3 (1)	0 of 3 (1)	0 of 3 (1)	0 of 3 (1)	0 of 3 (1)	0 of 3 (1)	0 of 3 (1)	0 of 3 (1)	0 of 3 (1)
Setaria italica	AtHDAa (AtHDA19) orthologs	HDA	1_2	Monocots	0 of 2 (1)	0 of 2 (1)	0 of 2 (1)	0 of 2 (1)	0 of 2 (1)	0 of 2 (1)	0 of 2 (1)	0 of 2 (1)	0 of 2 (1)	0 of 2 (1)	0 of 2 (1)	0 of 2 (1)	0 of 2 (1)	0 of 2 (1)	0 of 2 (1)	0 of 2 (1)	0 of 2 (1)	0 of 2 (1)	0 of 2 (1)	0 of 2 (1)	0 of 2 (1)	0 of 2 (1)	0 of 2 (1)	0 of 2 (1)	0 of 2 (1)	0 of 2 (1)	1 of 2 (7.491101e-01)	0 of 2 (1)	1 of 2 (2.927299e-01)	0 of 2 (1)	1 of 2 (1.249136e-01)	0 of 2 (1)	0 of 2 (1)	1 of 2 (5.627805e-01)	0 of 2 (1)	0 of 2 (1)	0 of 2 (1)	0 of 2 (1)	0 of 2 (1)	0 of 2 (1)	0 of 2 (1)	0 of 2 (1)	0 of 2 (1)	0 of 2 (1)	0 of 2 (1)
Sorghum bicolor	AtHDAa (AtHDA19) orthologs	HDA	1_2	Monocots	0 of 2 (1)	0 of 2 (1)	0 of 2 (1)	0 of 2 (1)	0 of 2 (1)	0 of 2 (1)	0 of 2 (1)	0 of 2 (1)	0 of 2 (1)	0 of 2 (1)	0 of 2 (1)	0 of 2 (1)	0 of 2 (1)	0 of 2 (1)	0 of 2 (1)	0 of 2 (1)	0 of 2 (1)	0 of 2 (1)	0 of 2 (1)	0 of 2 (1)	0 of 2 (1)	0 of 2 (1)	0 of 2 (1)	0 of 2 (1)	0 of 2 (1)	0 of 2 (1)	0 of 2 (1)	0 of 2 (1)	0 of 2 (1)	0 of 2 (1)	0 of 2 (1)	2 of 2 (1.450786e-01)	0 of 2 (1)	1 of 2 (5.568213e-01)	0 of 2 (1)	0 of 2 (1)	0 of 2 (1)	0 of 2 (1)	0 of 2 (1)	0 of 2 (1)	0 of 2 (1)	0 of 2 (1)	0 of 2 (1)	0 of 2 (1)	0 of 2 (1)
Zea mays	AtHDAa (AtHDA19) orthologs	HDA	1_2	Monocots	0 of 2 (1)	0 of 2 (1)	0 of 2 (1)	0 of 2 (1)	0 of 2 (1)	0 of 2 (1)	0 of 2 (1)	0 of 2 (1)	0 of 2 (1)	0 of 2 (1)	0 of 2 (1)	0 of 2 (1)	0 of 2 (1)	0 of 2 (1)	0 of 2 (1)	0 of 2 (1)	0 of 2 (1)	0 of 2 (1)	0 of 2 (1)	0 of 2 (1)	0 of 2 (1)	0 of 2 (1)	0 of 2 (1)	0 of 2 (1)	0 of 2 (1)	0 of 2 (1)	1 of 2 (7.473677e-01)	0 of 2 (1)	1 of 2 (2.814458e-01)	0 of 2 (1)	0 of 2 (1)	1 of 2 (6.183508e-01)	1 of 2 (6.036594e-01)	1 of 2 (5.328862e-01)	0 of 2 (1)	0 of 2 (1)	0 of 2 (1)	0 of 2 (1)	0 of 2 (1)	0 of 2 (1)	0 of 2 (1)	0 of 2 (1)	0 of 2 (1)	0 of 2 (1)	0 of 2 (1)
Physcomitrella patens	AtHDAa (AtHDA19) orthologs	HDA	1_2	Moss/Bryophytes	0 of 2 (1)	0 of 2 (1)	0 of 2 (1)	0 of 2 (1)	0 of 2 (1)	0 of 2 (1)	0 of 2 (1)	0 of 2 (1)	0 of 2 (1)	0 of 2 (1)	0 of 2 (1)	0 of 2 (1)	0 of 2 (1)	0 of 2 (1)	0 of 2 (1)	0 of 2 (1)	0 of 2 (1)	0 of 2 (1)	0 of 2 (1)	0 of 2 (1)	0 of 2 (1)	0 of 2 (1)	0 of 2 (1)	0 of 2 (1)	0 of 2 (1)	0 of 2 (1)	0 of 2 (1)	0 of 2 (1)	0 of 2 (1)	0 of 2 (1)	0 of 2 (1)	2 of 2 (1.637608e-01)	1 of 2 (7.080876e-01)	1 of 2 (4.908545e-01)	2 of 2 (6.507994e-03)	0 of 2 (1)	0 of 2 (1)	0 of 2 (1)	0 of 2 (1)	0 of 2 (1)	0 of 2 (1)	0 of 2 (1)	0 of 2 (1)	0 of 2 (1)	0 of 2 (1)
Selaginella moellendorfii	AtHDAa (AtHDA19) orthologs	HDA	1_2	Moss/Bryophytes	0 of 2 (1)	0 of 2 (1)	0 of 2 (1)	0 of 2 (1)	0 of 2 (1)	0 of 2 (1)	0 of 2 (1)	0 of 2 (1)	0 of 2 (1)	0 of 2 (1)	0 of 2 (1)	0 of 2 (1)	0 of 2 (1)	0 of 2 (1)	0 of 2 (1)	0 of 2 (1)	0 of 2 (1)	0 of 2 (1)	0 of 2 (1)	0 of 2 (1)	0 of 2 (1)	0 of 2 (1)	0 of 2 (1)	0 of 2 (1)	0 of 2 (1)	0 of 2 (1)	0 of 2 (1)	0 of 2 (1)	0 of 2 (1)	0 of 2 (1)	1 of 2 (6.009783e-02)	1 of 2 (4.665223e-01)	0 of 2 (1)	0 of 2 (1)	0 of 2 (1)	0 of 2 (1)	0 of 2 (1)	0 of 2 (1)	0 of 2 (1)	0 of 2 (1)	0 of 2 (1)	0 of 2 (1)	1 of 2 (1.080223e-01)	0 of 2 (1)	0 of 2 (1)
Aquilegia coerulea	AtHDAb (AtHDA9) orthologs	HDA	1_3	Dicots	0 of 0 (1)	0 of 0 (1)	0 of 0 (1)	0 of 0 (1)	0 of 0 (1)	0 of 0 (1)	0 of 0 (1)	0 of 0 (1)	0 of 0 (1)	0 of 0 (1)	0 of 0 (1)	0 of 0 (1)	0 of 0 (1)	0 of 0 (1)	0 of 0 (1)	0 of 0 (1)	0 of 0 (1)	0 of 0 (1)	0 of 0 (1)	0 of 0 (1)	0 of 0 (1)	0 of 0 (1)	0 of 0 (1)	0 of 0 (1)	0 of 0 (1)	0 of 0 (1)	0 of 0 (1)	0 of 0 (1)	0 of 0 (1)	0 of 0 (1)	0 of 0 (1)	0 of 0 (1)	0 of 0 (1)	0 of 0 (1)	0 of 0 (1)	0 of 0 (1)	0 of 0 (1)	0 of 0 (1)	0 of 0 (1)	0 of 0 (1)	0 of 0 (1)	0 of 0 (1)	0 of 0 (1)	0 of 0 (1)	0 of 0 (1)
Arabidopsis thaliana	AtHDAb (AtHDA9) orthologs	HDA	1_3	Dicots	0 of 0 (1)	0 of 0 (1)	0 of 0 (1)	0 of 0 (1)	0 of 0 (1)	0 of 0 (1)	0 of 0 (1)	0 of 0 (1)	0 of 0 (1)	0 of 0 (1)	0 of 0 (1)	0 of 0 (1)	0 of 0 (1)	0 of 0 (1)	0 of 0 (1)	0 of 0 (1)	0 of 0 (1)	0 of 0 (1)	0 of 0 (1)	0 of 0 (1)	0 of 0 (1)	0 of 0 (1)	0 of 0 (1)	0 of 0 (1)	0 of 0 (1)	0 of 0 (1)	0 of 0 (1)	0 of 0 (1)	0 of 0 (1)	0 of 0 (1)	0 of 0 (1)	0 of 0 (1)	0 of 0 (1)	0 of 0 (1)	0 of 0 (1)	0 of 0 (1)	0 of 0 (1)	0 of 0 (1)	0 of 0 (1)	0 of 0 (1)	0 of 0 (1)	0 of 0 (1)	0 of 0 (1)	0 of 0 (1)	0 of 0 (1)
Eucalyptus grandis	AtHDAb (AtHDA9) orthologs	HDA	1_3	Dicots	0 of 1 (1)	0 of 1 (1)	0 of 1 (1)	0 of 1 (1)	0 of 1 (1)	0 of 1 (1)	0 of 1 (1)	0 of 1 (1)	0 of 1 (1)	0 of 1 (1)	0 of 1 (1)	0 of 1 (1)	0 of 1 (1)	0 of 1 (1)	0 of 1 (1)	0 of 1 (1)	0 of 1 (1)	0 of 1 (1)	0 of 1 (1)	0 of 1 (1)	0 of 1 (1)	0 of 1 (1)	0 of 1 (1)	0 of 1 (1)	0 of 1 (1)	0 of 1 (1)	0 of 1 (1)	0 of 1 (1)	1 of 1 (2.925252e-01)	1 of 1 (1.142260e-01)	0 of 1 (1)	1 of 1 (4.197364e-01)	0 of 1 (1)	0 of 1 (1)	0 of 1 (1)	0 of 1 (1)	0 of 1 (1)	0 of 1 (1)	0 of 1 (1)	0 of 1 (1)	0 of 1 (1)	0 of 1 (1)	0 of 1 (1)	0 of 1 (1)	0 of 1 (1)
Fragaria vesca	AtHDAb (AtHDA9) orthologs	HDA	1_3	Dicots	0 of 1 (1)	0 of 1 (1)	0 of 1 (1)	0 of 1 (1)	0 of 1 (1)	0 of 1 (1)	0 of 1 (1)	0 of 1 (1)	0 of 1 (1)	0 of 1 (1)	0 of 1 (1)	0 of 1 (1)	0 of 1 (1)	0 of 1 (1)	0 of 1 (1)	0 of 1 (1)	0 of 1 (1)	0 of 1 (1)	0 of 1 (1)	0 of 1 (1)	0 of 1 (1)	0 of 1 (1)	0 of 1 (1)	0 of 1 (1)	0 of 1 (1)	0 of 1 (1)	0 of 1 (1)	0 of 1 (1)	0 of 1 (1)	0 of 1 (1)	0 of 1 (1)	0 of 1 (1)	0 of 1 (1)	0 of 1 (1)	0 of 1 (1)	0 of 1 (1)	0 of 1 (1)	0 of 1 (1)	0 of 1 (1)	0 of 1 (1)	0 of 1 (1)	0 of 1 (1)	0 of 1 (1)	0 of 1 (1)	0 of 1 (1)
Glycine max	AtHDAb (AtHDA9) orthologs	HDA	1_3	Dicots	0 of 2 (1)	0 of 2 (1)	0 of 2 (1)	0 of 2 (1)	0 of 2 (1)	0 of 2 (1)	0 of 2 (1)	0 of 2 (1)	0 of 2 (1)	0 of 2 (1)	0 of 2 (1)	0 of 2 (1)	0 of 2 (1)	0 of 2 (1)	0 of 2 (1)	0 of 2 (1)	0 of 2 (1)	0 of 2 (1)	0 of 2 (1)	0 of 2 (1)	0 of 2 (1)	0 of 2 (1)	0 of 2 (1)	0 of 2 (1)	0 of 2 (1)	0 of 2 (1)	1 of 2 (6.474935e-01)	0 of 2 (1)	2 of 2 (3.512028e-01)	0 of 2 (1)	0 of 2 (1)	1 of 2 (7.271306e-01)	2 of 2 (2.207787e-01)	0 of 2 (1)	0 of 2 (1)	0 of 2 (1)	0 of 2 (1)	0 of 2 (1)	0 of 2 (1)	0 of 2 (1)	0 of 2 (1)	0 of 2 (1)	0 of 2 (1)	0 of 2 (1)	0 of 2 (1)
Manihot esculenta	AtHDAb (AtHDA9) orthologs	HDA	1_3	Dicots	0 of 1 (1)	0 of 1 (1)	0 of 1 (1)	0 of 1 (1)	0 of 1 (1)	0 of 1 (1)	0 of 1 (1)	0 of 1 (1)	0 of 1 (1)	0 of 1 (1)	0 of 1 (1)	0 of 1 (1)	0 of 1 (1)	0 of 1 (1)	0 of 1 (1)	0 of 1 (1)	0 of 1 (1)	0 of 1 (1)	0 of 1 (1)	0 of 1 (1)	0 of 1 (1)	0 of 1 (1)	0 of 1 (1)	0 of 1 (1)	0 of 1 (1)	0 of 1 (1)	0 of 1 (1)	0 of 1 (1)	1 of 1 (6.878879e-01)	0 of 1 (1)	0 of 1 (1)	1 of 1 (3.979959e-01)	0 of 1 (1)	0 of 1 (1)	0 of 1 (1)	0 of 1 (1)	0 of 1 (1)	0 of 1 (1)	0 of 1 (1)	0 of 1 (1)	0 of 1 (1)	0 of 1 (1)	0 of 1 (1)	0 of 1 (1)	0 of 1 (1)
Populus trichocarpa	AtHDAb (AtHDA9) orthologs	HDA	1_3	Dicots	0 of 1 (1)	0 of 1 (1)	0 of 1 (1)	0 of 1 (1)	0 of 1 (1)	0 of 1 (1)	0 of 1 (1)	0 of 1 (1)	0 of 1 (1)	0 of 1 (1)	0 of 1 (1)	0 of 1 (1)	0 of 1 (1)	0 of 1 (1)	0 of 1 (1)	0 of 1 (1)	0 of 1 (1)	0 of 1 (1)	0 of 1 (1)	0 of 1 (1)	0 of 1 (1)	0 of 1 (1)	0 of 1 (1)	0 of 1 (1)	0 of 1 (1)	0 of 1 (1)	0 of 1 (1)	0 of 1 (1)	1 of 1 (5.573727e-01)	0 of 1 (1)	0 of 1 (1)	0 of 1 (1)	0 of 1 (1)	0 of 1 (1)	0 of 1 (1)	0 of 1 (1)	0 of 1 (1)	0 of 1 (1)	0 of 1 (1)	0 of 1 (1)	0 of 1 (1)	0 of 1 (1)	0 of 1 (1)	0 of 1 (1)	0 of 1 (1)
Vitis vinifera	AtHDAb (AtHDA9) orthologs	HDA	1_3	Dicots	0 of 1 (1)	0 of 1 (1)	0 of 1 (1)	0 of 1 (1)	0 of 1 (1)	0 of 1 (1)	0 of 1 (1)	0 of 1 (1)	0 of 1 (1)	0 of 1 (1)	0 of 1 (1)	0 of 1 (1)	0 of 1 (1)	0 of 1 (1)	0 of 1 (1)	0 of 1 (1)	0 of 1 (1)	0 of 1 (1)	0 of 1 (1)	0 of 1 (1)	0 of 1 (1)	0 of 1 (1)	0 of 1 (1)	0 of 1 (1)	0 of 1 (1)	0 of 1 (1)	0 of 1 (1)	0 of 1 (1)	1 of 1 (4.726334e-01)	0 of 1 (1)	0 of 1 (1)	0 of 1 (1)	1 of 1 (4.733546e-01)	0 of 1 (1)	0 of 1 (1)	0 of 1 (1)	0 of 1 (1)	0 of 1 (1)	0 of 1 (1)	0 of 1 (1)	0 of 1 (1)	0 of 1 (1)	0 of 1 (1)	0 of 1 (1)	0 of 1 (1)
Chlamydomonas reinhardtii	AtHDAb (AtHDA9) orthologs	HDA	1_3	Green Algae	0 of 1 (1)	0 of 1 (1)	0 of 1 (1)	0 of 1 (1)	0 of 1 (1)	0 of 1 (1)	0 of 1 (1)	0 of 1 (1)	0 of 1 (1)	0 of 1 (1)	0 of 1 (1)	0 of 1 (1)	0 of 1 (1)	0 of 1 (1)	0 of 1 (1)	0 of 1 (1)	0 of 1 (1)	0 of 1 (1)	0 of 1 (1)	0 of 1 (1)	0 of 1 (1)	0 of 1 (1)	0 of 1 (1)	0 of 1 (1)	0 of 1 (1)	0 of 1 (1)	0 of 1 (1)	0 of 1 (1)	0 of 1 (1)	0 of 1 (1)	0 of 1 (1)	0 of 1 (1)	1 of 1 (2.336396e-01)	0 of 1 (1)	0 of 1 (1)	0 of 1 (1)	0 of 1 (1)	0 of 1 (1)	0 of 1 (1)	0 of 1 (1)	0 of 1 (1)	0 of 1 (1)	0 of 1 (1)	0 of 1 (1)	0 of 1 (1)
Coccomyxa subellipsoidea C-169	AtHDAb (AtHDA9) orthologs	HDA	1_3	Green Algae	0 of 1 (1)	0 of 1 (1)	0 of 1 (1)	0 of 1 (1)	0 of 1 (1)	0 of 1 (1)	0 of 1 (1)	0 of 1 (1)	0 of 1 (1)	0 of 1 (1)	0 of 1 (1)	0 of 1 (1)	0 of 1 (1)	0 of 1 (1)	0 of 1 (1)	0 of 1 (1)	0 of 1 (1)	0 of 1 (1)	0 of 1 (1)	0 of 1 (1)	0 of 1 (1)	0 of 1 (1)	0 of 1 (1)	0 of 1 (1)	0 of 1 (1)	0 of 1 (1)	1 of 1 (6.541697e-01)	0 of 1 (1)	0 of 1 (1)	0 of 1 (1)	0 of 1 (1)	0 of 1 (1)	1 of 1 (4.073112e-01)	0 of 1 (1)	0 of 1 (1)	0 of 1 (1)	0 of 1 (1)	0 of 1 (1)	0 of 1 (1)	0 of 1 (1)	0 of 1 (1)	0 of 1 (1)	0 of 1 (1)	0 of 1 (1)	0 of 1 (1)
Micromonas pusilla CCMP1545	AtHDAb (AtHDA9) orthologs	HDA	1_3	Green Algae	0 of 1 (1)	0 of 1 (1)	0 of 1 (1)	0 of 1 (1)	0 of 1 (1)	0 of 1 (1)	0 of 1 (1)	0 of 1 (1)	0 of 1 (1)	0 of 1 (1)	0 of 1 (1)	0 of 1 (1)	0 of 1 (1)	0 of 1 (1)	0 of 1 (1)	0 of 1 (1)	0 of 1 (1)	0 of 1 (1)	0 of 1 (1)	0 of 1 (1)	0 of 1 (1)	0 of 1 (1)	0 of 1 (1)	0 of 1 (1)	0 of 1 (1)	0 of 1 (1)	0 of 1 (1)	0 of 1 (1)	0 of 1 (1)	0 of 1 (1)	0 of 1 (1)	0 of 1 (1)	0 of 1 (1)	0 of 1 (1)	0 of 1 (1)	0 of 1 (1)	0 of 1 (1)	0 of 1 (1)	0 of 1 (1)	0 of 1 (1)	0 of 1 (1)	0 of 1 (1)	0 of 1 (1)	0 of 1 (1)	0 of 1 (1)
Micromonas pusilla RCC299	AtHDAb (AtHDA9) orthologs	HDA	1_3	Green Algae	0 of 1 (1)	0 of 1 (1)	0 of 1 (1)	0 of 1 (1)	0 of 1 (1)	0 of 1 (1)	0 of 1 (1)	0 of 1 (1)	0 of 1 (1)	0 of 1 (1)	0 of 1 (1)	0 of 1 (1)	0 of 1 (1)	0 of 1 (1)	0 of 1 (1)	0 of 1 (1)	0 of 1 (1)	0 of 1 (1)	0 of 1 (1)	0 of 1 (1)	0 of 1 (1)	0 of 1 (1)	0 of 1 (1)	0 of 1 (1)	0 of 1 (1)	0 of 1 (1)	0 of 1 (1)	0 of 1 (1)	0 of 1 (1)	0 of 1 (1)	0 of 1 (1)	0 of 1 (1)	0 of 1 (1)	1 of 1 (3.549441e-01)	0 of 1 (1)	0 of 1 (1)	0 of 1 (1)	0 of 1 (1)	0 of 1 (1)	0 of 1 (1)	0 of 1 (1)	0 of 1 (1)	0 of 1 (1)	0 of 1 (1)	0 of 1 (1)
Ostreococcus lucimarinus	AtHDAb (AtHDA9) orthologs	HDA	1_3	Green Algae	0 of 0 (1)	0 of 0 (1)	0 of 0 (1)	0 of 0 (1)	0 of 0 (1)	0 of 0 (1)	0 of 0 (1)	0 of 0 (1)	0 of 0 (1)	0 of 0 (1)	0 of 0 (1)	0 of 0 (1)	0 of 0 (1)	0 of 0 (1)	0 of 0 (1)	0 of 0 (1)	0 of 0 (1)	0 of 0 (1)	0 of 0 (1)	0 of 0 (1)	0 of 0 (1)	0 of 0 (1)	0 of 0 (1)	0 of 0 (1)	0 of 0 (1)	0 of 0 (1)	0 of 0 (1)	0 of 0 (1)	0 of 0 (1)	0 of 0 (1)	0 of 0 (1)	0 of 0 (1)	0 of 0 (1)	0 of 0 (1)	0 of 0 (1)	0 of 0 (1)	0 of 0 (1)	0 of 0 (1)	0 of 0 (1)	0 of 0 (1)	0 of 0 (1)	0 of 0 (1)	0 of 0 (1)	0 of 0 (1)	0 of 0 (1)
Volvox carteri	AtHDAb (AtHDA9) orthologs	HDA	1_3	Green Algae	0 of 0 (1)	0 of 0 (1)	0 of 0 (1)	0 of 0 (1)	0 of 0 (1)	0 of 0 (1)	0 of 0 (1)	0 of 0 (1)	0 of 0 (1)	0 of 0 (1)	0 of 0 (1)	0 of 0 (1)	0 of 0 (1)	0 of 0 (1)	0 of 0 (1)	0 of 0 (1)	0 of 0 (1)	0 of 0 (1)	0 of 0 (1)	0 of 0 (1)	0 of 0 (1)	0 of 0 (1)	0 of 0 (1)	0 of 0 (1)	0 of 0 (1)	0 of 0 (1)	0 of 0 (1)	0 of 0 (1)	0 of 0 (1)	0 of 0 (1)	0 of 0 (1)	0 of 0 (1)	0 of 0 (1)	0 of 0 (1)	0 of 0 (1)	0 of 0 (1)	0 of 0 (1)	0 of 0 (1)	0 of 0 (1)	0 of 0 (1)	0 of 0 (1)	0 of 0 (1)	0 of 0 (1)	0 of 0 (1)	0 of 0 (1)
Oryza sativa	AtHDAb (AtHDA9) orthologs	HDA	1_3	Monocots	0 of 1 (1)	0 of 1 (1)	0 of 1 (1)	0 of 1 (1)	0 of 1 (1)	0 of 1 (1)	0 of 1 (1)	0 of 1 (1)	0 of 1 (1)	0 of 1 (1)	0 of 1 (1)	0 of 1 (1)	0 of 1 (1)	0 of 1 (1)	0 of 1 (1)	0 of 1 (1)	0 of 1 (1)	0 of 1 (1)	0 of 1 (1)	0 of 1 (1)	0 of 1 (1)	0 of 1 (1)	0 of 1 (1)	0 of 1 (1)	0 of 1 (1)	0 of 1 (1)	0 of 1 (1)	0 of 1 (1)	0 of 1 (1)	0 of 1 (1)	0 of 1 (1)	0 of 1 (1)	0 of 1 (1)	0 of 1 (1)	0 of 1 (1)	0 of 1 (1)	0 of 1 (1)	0 of 1 (1)	0 of 1 (1)	0 of 1 (1)	0 of 1 (1)	0 of 1 (1)	0 of 1 (1)	1 of 1 (1.801417e-03)	0 of 1 (1)
Setaria italica	AtHDAb (AtHDA9) orthologs	HDA	1_3	Monocots	0 of 1 (1)	0 of 1 (1)	0 of 1 (1)	0 of 1 (1)	0 of 1 (1)	0 of 1 (1)	0 of 1 (1)	0 of 1 (1)	0 of 1 (1)	0 of 1 (1)	0 of 1 (1)	0 of 1 (1)	0 of 1 (1)	0 of 1 (1)	0 of 1 (1)	0 of 1 (1)	0 of 1 (1)	0 of 1 (1)	0 of 1 (1)	0 of 1 (1)	0 of 1 (1)	0 of 1 (1)	0 of 1 (1)	0 of 1 (1)	0 of 1 (1)	0 of 1 (1)	1 of 1 (4.991036e-01)	0 of 1 (1)	0 of 1 (1)	0 of 1 (1)	0 of 1 (1)	1 of 1 (3.444946e-01)	0 of 1 (1)	0 of 1 (1)	0 of 1 (1)	0 of 1 (1)	0 of 1 (1)	0 of 1 (1)	0 of 1 (1)	0 of 1 (1)	0 of 1 (1)	0 of 1 (1)	0 of 1 (1)	0 of 1 (1)	0 of 1 (1)
Sorghum bicolor	AtHDAb (AtHDA9) orthologs	HDA	1_3	Monocots	0 of 1 (1)	0 of 1 (1)	0 of 1 (1)	0 of 1 (1)	0 of 1 (1)	0 of 1 (1)	0 of 1 (1)	0 of 1 (1)	0 of 1 (1)	0 of 1 (1)	0 of 1 (1)	0 of 1 (1)	0 of 1 (1)	0 of 1 (1)	0 of 1 (1)	0 of 1 (1)	0 of 1 (1)	0 of 1 (1)	0 of 1 (1)	0 of 1 (1)	0 of 1 (1)	0 of 1 (1)	0 of 1 (1)	0 of 1 (1)	0 of 1 (1)	0 of 1 (1)	0 of 1 (1)	0 of 1 (1)	0 of 1 (1)	0 of 1 (1)	0 of 1 (1)	0 of 1 (1)	0 of 1 (1)	0 of 1 (1)	0 of 1 (1)	0 of 1 (1)	0 of 1 (1)	0 of 1 (1)	0 of 1 (1)	0 of 1 (1)	0 of 1 (1)	0 of 1 (1)	0 of 1 (1)	0 of 1 (1)	0 of 1 (1)
Zea mays	AtHDAb (AtHDA9) orthologs	HDA	1_3	Monocots	0 of 1 (1)	0 of 1 (1)	0 of 1 (1)	0 of 1 (1)	0 of 1 (1)	0 of 1 (1)	0 of 1 (1)	0 of 1 (1)	0 of 1 (1)	0 of 1 (1)	0 of 1 (1)	0 of 1 (1)	0 of 1 (1)	0 of 1 (1)	0 of 1 (1)	0 of 1 (1)	0 of 1 (1)	0 of 1 (1)	0 of 1 (1)	0 of 1 (1)	0 of 1 (1)	0 of 1 (1)	0 of 1 (1)	0 of 1 (1)	0 of 1 (1)	0 of 1 (1)	1 of 1 (4.973697e-01)	0 of 1 (1)	0 of 1 (1)	0 of 1 (1)	0 of 1 (1)	1 of 1 (3.822187e-01)	0 of 1 (1)	0 of 1 (1)	0 of 1 (1)	0 of 1 (1)	0 of 1 (1)	0 of 1 (1)	0 of 1 (1)	0 of 1 (1)	0 of 1 (1)	0 of 1 (1)	0 of 1 (1)	0 of 1 (1)	0 of 1 (1)
Physcomitrella patens	AtHDAb (AtHDA9) orthologs	HDA	1_3	Moss/Bryophytes	0 of 1 (1)	0 of 1 (1)	0 of 1 (1)	0 of 1 (1)	0 of 1 (1)	0 of 1 (1)	0 of 1 (1)	0 of 1 (1)	0 of 1 (1)	0 of 1 (1)	0 of 1 (1)	0 of 1 (1)	0 of 1 (1)	0 of 1 (1)	0 of 1 (1)	0 of 1 (1)	0 of 1 (1)	0 of 1 (1)	0 of 1 (1)	0 of 1 (1)	0 of 1 (1)	0 of 1 (1)	0 of 1 (1)	0 of 1 (1)	0 of 1 (1)	0 of 1 (1)	1 of 1 (4.944042e-01)	0 of 1 (1)	0 of 1 (1)	0 of 1 (1)	0 of 1 (1)	1 of 1 (4.046830e-01)	0 of 1 (1)	0 of 1 (1)	0 of 1 (1)	0 of 1 (1)	0 of 1 (1)	0 of 1 (1)	0 of 1 (1)	0 of 1 (1)	0 of 1 (1)	0 of 1 (1)	0 of 1 (1)	0 of 1 (1)	0 of 1 (1)
Selaginella moellendorfii	AtHDAb (AtHDA9) orthologs	HDA	1_3	Moss/Bryophytes	0 of 1 (1)	0 of 1 (1)	0 of 1 (1)	0 of 1 (1)	0 of 1 (1)	0 of 1 (1)	0 of 1 (1)	0 of 1 (1)	0 of 1 (1)	0 of 1 (1)	0 of 1 (1)	0 of 1 (1)	0 of 1 (1)	0 of 1 (1)	0 of 1 (1)	0 of 1 (1)	0 of 1 (1)	0 of 1 (1)	0 of 1 (1)	0 of 1 (1)	0 of 1 (1)	0 of 1 (1)	0 of 1 (1)	0 of 1 (1)	0 of 1 (1)	0 of 1 (1)	0 of 1 (1)	0 of 1 (1)	0 of 1 (1)	0 of 1 (1)	0 of 1 (1)	0 of 1 (1)	0 of 1 (1)	1 of 1 (2.410590e-01)	0 of 1 (1)	0 of 1 (1)	0 of 1 (1)	0 of 1 (1)	0 of 1 (1)	0 of 1 (1)	0 of 1 (1)	0 of 1 (1)	0 of 1 (1)	0 of 1 (1)	0 of 1 (1)
Aquilegia coerulea	AtHDAe (AtHDA14) orthologs	HDA	2_4	Dicots	0 of 0 (1)	0 of 0 (1)	0 of 0 (1)	0 of 0 (1)	0 of 0 (1)	0 of 0 (1)	0 of 0 (1)	0 of 0 (1)	0 of 0 (1)	0 of 0 (1)	0 of 0 (1)	0 of 0 (1)	0 of 0 (1)	0 of 0 (1)	0 of 0 (1)	0 of 0 (1)	0 of 0 (1)	0 of 0 (1)	0 of 0 (1)	0 of 0 (1)	0 of 0 (1)	0 of 0 (1)	0 of 0 (1)	0 of 0 (1)	0 of 0 (1)	0 of 0 (1)	0 of 0 (1)	0 of 0 (1)	0 of 0 (1)	0 of 0 (1)	0 of 0 (1)	0 of 0 (1)	0 of 0 (1)	0 of 0 (1)	0 of 0 (1)	0 of 0 (1)	0 of 0 (1)	0 of 0 (1)	0 of 0 (1)	0 of 0 (1)	0 of 0 (1)	0 of 0 (1)	0 of 0 (1)	0 of 0 (1)	0 of 0 (1)
Arabidopsis thaliana	AtHDAe (AtHDA14) orthologs	HDA	2_4	Dicots	0 of 1 (1)	0 of 1 (1)	0 of 1 (1)	0 of 1 (1)	0 of 1 (1)	0 of 1 (1)	0 of 1 (1)	0 of 1 (1)	0 of 1 (1)	0 of 1 (1)	0 of 1 (1)	0 of 1 (1)	0 of 1 (1)	0 of 1 (1)	0 of 1 (1)	0 of 1 (1)	0 of 1 (1)	0 of 1 (1)	0 of 1 (1)	0 of 1 (1)	0 of 1 (1)	0 of 1 (1)	0 of 1 (1)	0 of 1 (1)	0 of 1 (1)	0 of 1 (1)	0 of 1 (1)	0 of 1 (1)	0 of 1 (1)	0 of 1 (1)	0 of 1 (1)	1 of 1 (4.416764e-01)	0 of 1 (1)	0 of 1 (1)	0 of 1 (1)	0 of 1 (1)	0 of 1 (1)	0 of 1 (1)	0 of 1 (1)	0 of 1 (1)	0 of 1 (1)	0 of 1 (1)	0 of 1 (1)	0 of 1 (1)	0 of 1 (1)
Eucalyptus grandis	AtHDAe (AtHDA14) orthologs	HDA	2_4	Dicots	0 of 1 (1)	0 of 1 (1)	0 of 1 (1)	0 of 1 (1)	0 of 1 (1)	0 of 1 (1)	0 of 1 (1)	0 of 1 (1)	0 of 1 (1)	0 of 1 (1)	0 of 1 (1)	0 of 1 (1)	0 of 1 (1)	0 of 1 (1)	0 of 1 (1)	0 of 1 (1)	0 of 1 (1)	0 of 1 (1)	0 of 1 (1)	0 of 1 (1)	0 of 1 (1)	0 of 1 (1)	0 of 1 (1)	0 of 1 (1)	0 of 1 (1)	0 of 1 (1)	0 of 1 (1)	0 of 1 (1)	0 of 1 (1)	0 of 1 (1)	0 of 1 (1)	0 of 1 (1)	0 of 1 (1)	0 of 1 (1)	0 of 1 (1)	0 of 1 (1)	0 of 1 (1)	0 of 1 (1)	0 of 1 (1)	0 of 1 (1)	0 of 1 (1)	0 of 1 (1)	0 of 1 (1)	0 of 1 (1)	0 of 1 (1)
Fragaria vesca	AtHDAe (AtHDA14) orthologs	HDA	2_4	Dicots	0 of 1 (1)	0 of 1 (1)	0 of 1 (1)	0 of 1 (1)	0 of 1 (1)	0 of 1 (1)	0 of 1 (1)	0 of 1 (1)	0 of 1 (1)	0 of 1 (1)	0 of 1 (1)	0 of 1 (1)	0 of 1 (1)	0 of 1 (1)	0 of 1 (1)	0 of 1 (1)	0 of 1 (1)	0 of 1 (1)	0 of 1 (1)	0 of 1 (1)	0 of 1 (1)	0 of 1 (1)	0 of 1 (1)	0 of 1 (1)	0 of 1 (1)	0 of 1 (1)	0 of 1 (1)	0 of 1 (1)	0 of 1 (1)	0 of 1 (1)	0 of 1 (1)	0 of 1 (1)	0 of 1 (1)	1 of 1 (3.367244e-01)	0 of 1 (1)	0 of 1 (1)	0 of 1 (1)	0 of 1 (1)	0 of 1 (1)	0 of 1 (1)	0 of 1 (1)	0 of 1 (1)	0 of 1 (1)	0 of 1 (1)	0 of 1 (1)
Glycine max	AtHDAe (AtHDA14) orthologs	HDA	2_4	Dicots	0 of 1 (1)	0 of 1 (1)	0 of 1 (1)	0 of 1 (1)	0 of 1 (1)	0 of 1 (1)	0 of 1 (1)	0 of 1 (1)	0 of 1 (1)	0 of 1 (1)	0 of 1 (1)	0 of 1 (1)	0 of 1 (1)	0 of 1 (1)	0 of 1 (1)	0 of 1 (1)	0 of 1 (1)	0 of 1 (1)	0 of 1 (1)	0 of 1 (1)	0 of 1 (1)	0 of 1 (1)	0 of 1 (1)	0 of 1 (1)	0 of 1 (1)	0 of 1 (1)	0 of 1 (1)	0 of 1 (1)	1 of 1 (5.926276e-01)	1 of 1 (1.851973e-01)	1 of 1 (1.937381e-01)	0 of 1 (1)	0 of 1 (1)	0 of 1 (1)	0 of 1 (1)	0 of 1 (1)	0 of 1 (1)	0 of 1 (1)	0 of 1 (1)	0 of 1 (1)	0 of 1 (1)	0 of 1 (1)	0 of 1 (1)	0 of 1 (1)	0 of 1 (1)
Manihot esculenta	AtHDAe (AtHDA14) orthologs	HDA	2_4	Dicots	0 of 1 (1)	0 of 1 (1)	0 of 1 (1)	0 of 1 (1)	0 of 1 (1)	0 of 1 (1)	0 of 1 (1)	0 of 1 (1)	0 of 1 (1)	0 of 1 (1)	0 of 1 (1)	0 of 1 (1)	0 of 1 (1)	0 of 1 (1)	0 of 1 (1)	0 of 1 (1)	0 of 1 (1)	0 of 1 (1)	0 of 1 (1)	0 of 1 (1)	0 of 1 (1)	0 of 1 (1)	0 of 1 (1)	0 of 1 (1)	0 of 1 (1)	0 of 1 (1)	0 of 1 (1)	0 of 1 (1)	0 of 1 (1)	0 of 1 (1)	0 of 1 (1)	0 of 1 (1)	0 of 1 (1)	0 of 1 (1)	0 of 1 (1)	0 of 1 (1)	0 of 1 (1)	0 of 1 (1)	0 of 1 (1)	0 of 1 (1)	0 of 1 (1)	0 of 1 (1)	0 of 1 (1)	0 of 1 (1)	0 of 1 (1)
Populus trichocarpa	AtHDAe (AtHDA14) orthologs	HDA	2_4	Dicots	0 of 2 (1)	0 of 2 (1)	0 of 2 (1)	0 of 2 (1)	0 of 2 (1)	0 of 2 (1)	0 of 2 (1)	0 of 2 (1)	0 of 2 (1)	0 of 2 (1)	0 of 2 (1)	0 of 2 (1)	0 of 2 (1)	0 of 2 (1)	0 of 2 (1)	0 of 2 (1)	0 of 2 (1)	0 of 2 (1)	0 of 2 (1)	0 of 2 (1)	0 of 2 (1)	0 of 2 (1)	0 of 2 (1)	0 of 2 (1)	0 of 2 (1)	0 of 2 (1)	0 of 2 (1)	0 of 2 (1)	1 of 2 (8.040870e-01)	0 of 2 (1)	1 of 2 (2.420689e-01)	0 of 2 (1)	1 of 2 (7.331970e-01)	0 of 2 (1)	0 of 2 (1)	0 of 2 (1)	0 of 2 (1)	0 of 2 (1)	0 of 2 (1)	0 of 2 (1)	0 of 2 (1)	0 of 2 (1)	0 of 2 (1)	0 of 2 (1)	0 of 2 (1)
Vitis vinifera	AtHDAe (AtHDA14) orthologs	HDA	2_4	Dicots	0 of 1 (1)	0 of 1 (1)	0 of 1 (1)	0 of 1 (1)	0 of 1 (1)	0 of 1 (1)	0 of 1 (1)	0 of 1 (1)	0 of 1 (1)	0 of 1 (1)	0 of 1 (1)	0 of 1 (1)	0 of 1 (1)	0 of 1 (1)	0 of 1 (1)	0 of 1 (1)	0 of 1 (1)	0 of 1 (1)	0 of 1 (1)	0 of 1 (1)	0 of 1 (1)	0 of 1 (1)	0 of 1 (1)	0 of 1 (1)	0 of 1 (1)	0 of 1 (1)	1 of 1 (3.989220e-01)	0 of 1 (1)	1 of 1 (4.726334e-01)	0 of 1 (1)	1 of 1 (1.271161e-01)	0 of 1 (1)	0 of 1 (1)	0 of 1 (1)	0 of 1 (1)	0 of 1 (1)	0 of 1 (1)	0 of 1 (1)	0 of 1 (1)	0 of 1 (1)	0 of 1 (1)	0 of 1 (1)	0 of 1 (1)	0 of 1 (1)	0 of 1 (1)
Chlamydomonas reinhardtii	AtHDAe (AtHDA14) orthologs	HDA	2_4	Green Algae	0 of 1 (1)	0 of 1 (1)	0 of 1 (1)	0 of 1 (1)	0 of 1 (1)	0 of 1 (1)	0 of 1 (1)	0 of 1 (1)	0 of 1 (1)	0 of 1 (1)	0 of 1 (1)	0 of 1 (1)	0 of 1 (1)	0 of 1 (1)	0 of 1 (1)	0 of 1 (1)	0 of 1 (1)	0 of 1 (1)	0 of 1 (1)	0 of 1 (1)	0 of 1 (1)	0 of 1 (1)	0 of 1 (1)	0 of 1 (1)	0 of 1 (1)	0 of 1 (1)	0 of 1 (1)	0 of 1 (1)	0 of 1 (1)	0 of 1 (1)	0 of 1 (1)	1 of 1 (1.896736e-01)	0 of 1 (1)	1 of 1 (2.891043e-01)	0 of 1 (1)	0 of 1 (1)	0 of 1 (1)	0 of 1 (1)	0 of 1 (1)	0 of 1 (1)	0 of 1 (1)	0 of 1 (1)	0 of 1 (1)	0 of 1 (1)	0 of 1 (1)
Coccomyxa subellipsoidea C-169	AtHDAe (AtHDA14) orthologs	HDA	2_4	Green Algae	0 of 2 (1)	0 of 2 (1)	0 of 2 (1)	0 of 2 (1)	0 of 2 (1)	0 of 2 (1)	0 of 2 (1)	0 of 2 (1)	0 of 2 (1)	0 of 2 (1)	0 of 2 (1)	0 of 2 (1)	0 of 2 (1)	0 of 2 (1)	0 of 2 (1)	0 of 2 (1)	0 of 2 (1)	0 of 2 (1)	0 of 2 (1)	0 of 2 (1)	0 of 2 (1)	0 of 2 (1)	0 of 2 (1)	0 of 2 (1)	0 of 2 (1)	0 of 2 (1)	1 of 2 (8.804249e-01)	0 of 2 (1)	1 of 2 (4.963573e-02)	0 of 2 (1)	0 of 2 (1)	1 of 2 (5.382890e-01)	1 of 2 (6.487451e-01)	0 of 2 (1)	0 of 2 (1)	0 of 2 (1)	0 of 2 (1)	0 of 2 (1)	0 of 2 (1)	0 of 2 (1)	0 of 2 (1)	0 of 2 (1)	0 of 2 (1)	0 of 2 (1)	0 of 2 (1)
Micromonas pusilla CCMP1545	AtHDAe (AtHDA14) orthologs	HDA	2_4	Green Algae	0 of 1 (1)	0 of 1 (1)	0 of 1 (1)	0 of 1 (1)	0 of 1 (1)	0 of 1 (1)	0 of 1 (1)	0 of 1 (1)	0 of 1 (1)	0 of 1 (1)	0 of 1 (1)	0 of 1 (1)	0 of 1 (1)	0 of 1 (1)	0 of 1 (1)	0 of 1 (1)	0 of 1 (1)	0 of 1 (1)	0 of 1 (1)	0 of 1 (1)	0 of 1 (1)	0 of 1 (1)	0 of 1 (1)	0 of 1 (1)	0 of 1 (1)	0 of 1 (1)	0 of 1 (1)	0 of 1 (1)	0 of 1 (1)	0 of 1 (1)	0 of 1 (1)	0 of 1 (1)	0 of 1 (1)	0 of 1 (1)	0 of 1 (1)	0 of 1 (1)	0 of 1 (1)	0 of 1 (1)	0 of 1 (1)	0 of 1 (1)	0 of 1 (1)	0 of 1 (1)	1 of 1 (2.739212e-02)	0 of 1 (1)	0 of 1 (1)
Micromonas pusilla RCC299	AtHDAe (AtHDA14) orthologs	HDA	2_4	Green Algae	0 of 1 (1)	0 of 1 (1)	0 of 1 (1)	0 of 1 (1)	0 of 1 (1)	0 of 1 (1)	0 of 1 (1)	0 of 1 (1)	0 of 1 (1)	0 of 1 (1)	0 of 1 (1)	0 of 1 (1)	0 of 1 (1)	0 of 1 (1)	0 of 1 (1)	0 of 1 (1)	0 of 1 (1)	0 of 1 (1)	0 of 1 (1)	0 of 1 (1)	0 of 1 (1)	0 of 1 (1)	0 of 1 (1)	0 of 1 (1)	0 of 1 (1)	0 of 1 (1)	1 of 1 (1.962783e-01)	0 of 1 (1)	0 of 1 (1)	0 of 1 (1)	0 of 1 (1)	1 of 1 (1.306543e-01)	0 of 1 (1)	0 of 1 (1)	0 of 1 (1)	0 of 1 (1)	0 of 1 (1)	0 of 1 (1)	0 of 1 (1)	0 of 1 (1)	0 of 1 (1)	0 of 1 (1)	0 of 1 (1)	0 of 1 (1)	0 of 1 (1)
Ostreococcus lucimarinus	AtHDAe (AtHDA14) orthologs	HDA	2_4	Green Algae	0 of 2 (1)	0 of 2 (1)	0 of 2 (1)	0 of 2 (1)	0 of 2 (1)	0 of 2 (1)	0 of 2 (1)	0 of 2 (1)	0 of 2 (1)	0 of 2 (1)	0 of 2 (1)	0 of 2 (1)	0 of 2 (1)	0 of 2 (1)	0 of 2 (1)	0 of 2 (1)	0 of 2 (1)	0 of 2 (1)	0 of 2 (1)	0 of 2 (1)	0 of 2 (1)	0 of 2 (1)	0 of 2 (1)	0 of 2 (1)	0 of 2 (1)	0 of 2 (1)	0 of 2 (1)	0 of 2 (1)	0 of 2 (1)	0 of 2 (1)	0 of 2 (1)	0 of 2 (1)	0 of 2 (1)	2 of 2 (4.697085e-02)	0 of 2 (1)	0 of 2 (1)	0 of 2 (1)	0 of 2 (1)	0 of 2 (1)	0 of 2 (1)	0 of 2 (1)	0 of 2 (1)	0 of 2 (1)	0 of 2 (1)	0 of 2 (1)
Volvox carteri	AtHDAe (AtHDA14) orthologs	HDA	2_4	Green Algae	0 of 1 (1)	0 of 1 (1)	0 of 1 (1)	0 of 1 (1)	0 of 1 (1)	0 of 1 (1)	0 of 1 (1)	0 of 1 (1)	0 of 1 (1)	0 of 1 (1)	0 of 1 (1)	0 of 1 (1)	0 of 1 (1)	0 of 1 (1)	0 of 1 (1)	0 of 1 (1)	0 of 1 (1)	0 of 1 (1)	0 of 1 (1)	0 of 1 (1)	0 of 1 (1)	0 of 1 (1)	0 of 1 (1)	0 of 1 (1)	0 of 1 (1)	0 of 1 (1)	1 of 1 (4.848038e-01)	0 of 1 (1)	0 of 1 (1)	0 of 1 (1)	0 of 1 (1)	0 of 1 (1)	1 of 1 (2.981680e-01)	0 of 1 (1)	0 of 1 (1)	0 of 1 (1)	0 of 1 (1)	0 of 1 (1)	0 of 1 (1)	0 of 1 (1)	0 of 1 (1)	0 of 1 (1)	0 of 1 (1)	0 of 1 (1)	0 of 1 (1)
Oryza sativa	AtHDAe (AtHDA14) orthologs	HDA	2_4	Monocots	0 of 1 (1)	0 of 1 (1)	0 of 1 (1)	0 of 1 (1)	0 of 1 (1)	0 of 1 (1)	0 of 1 (1)	0 of 1 (1)	0 of 1 (1)	0 of 1 (1)	0 of 1 (1)	0 of 1 (1)	0 of 1 (1)	0 of 1 (1)	0 of 1 (1)	0 of 1 (1)	0 of 1 (1)	0 of 1 (1)	0 of 1 (1)	0 of 1 (1)	0 of 1 (1)	0 of 1 (1)	0 of 1 (1)	0 of 1 (1)	0 of 1 (1)	0 of 1 (1)	1 of 1 (5.159639e-01)	0 of 1 (1)	1 of 1 (2.262438e-01)	0 of 1 (1)	0 of 1 (1)	1 of 1 (3.548792e-01)	0 of 1 (1)	0 of 1 (1)	0 of 1 (1)	0 of 1 (1)	0 of 1 (1)	0 of 1 (1)	0 of 1 (1)	0 of 1 (1)	0 of 1 (1)	0 of 1 (1)	0 of 1 (1)	0 of 1 (1)	0 of 1 (1)
Setaria italica	AtHDAe (AtHDA14) orthologs	HDA	2_4	Monocots	0 of 1 (1)	0 of 1 (1)	0 of 1 (1)	0 of 1 (1)	0 of 1 (1)	0 of 1 (1)	0 of 1 (1)	0 of 1 (1)	0 of 1 (1)	0 of 1 (1)	0 of 1 (1)	0 of 1 (1)	0 of 1 (1)	0 of 1 (1)	0 of 1 (1)	0 of 1 (1)	0 of 1 (1)	0 of 1 (1)	0 of 1 (1)	0 of 1 (1)	0 of 1 (1)	0 of 1 (1)	0 of 1 (1)	0 of 1 (1)	0 of 1 (1)	0 of 1 (1)	1 of 1 (4.991036e-01)	0 of 1 (1)	0 of 1 (1)	0 of 1 (1)	0 of 1 (1)	1 of 1 (3.444946e-01)	0 of 1 (1)	0 of 1 (1)	0 of 1 (1)	0 of 1 (1)	0 of 1 (1)	0 of 1 (1)	0 of 1 (1)	0 of 1 (1)	0 of 1 (1)	0 of 1 (1)	0 of 1 (1)	0 of 1 (1)	0 of 1 (1)
Sorghum bicolor	AtHDAe (AtHDA14) orthologs	HDA	2_4	Monocots	0 of 1 (1)	0 of 1 (1)	0 of 1 (1)	0 of 1 (1)	0 of 1 (1)	0 of 1 (1)	0 of 1 (1)	0 of 1 (1)	0 of 1 (1)	0 of 1 (1)	0 of 1 (1)	0 of 1 (1)	0 of 1 (1)	0 of 1 (1)	0 of 1 (1)	0 of 1 (1)	0 of 1 (1)	0 of 1 (1)	0 of 1 (1)	0 of 1 (1)	0 of 1 (1)	0 of 1 (1)	0 of 1 (1)	0 of 1 (1)	0 of 1 (1)	0 of 1 (1)	1 of 1 (5.459940e-01)	0 of 1 (1)	0 of 1 (1)	0 of 1 (1)	0 of 1 (1)	0 of 1 (1)	1 of 1 (4.208003e-01)	0 of 1 (1)	0 of 1 (1)	0 of 1 (1)	0 of 1 (1)	0 of 1 (1)	0 of 1 (1)	0 of 1 (1)	0 of 1 (1)	0 of 1 (1)	0 of 1 (1)	0 of 1 (1)	0 of 1 (1)
Zea mays	AtHDAe (AtHDA14) orthologs	HDA	2_4	Monocots	0 of 1 (1)	0 of 1 (1)	0 of 1 (1)	0 of 1 (1)	0 of 1 (1)	0 of 1 (1)	0 of 1 (1)	0 of 1 (1)	0 of 1 (1)	0 of 1 (1)	0 of 1 (1)	0 of 1 (1)	0 of 1 (1)	0 of 1 (1)	0 of 1 (1)	0 of 1 (1)	0 of 1 (1)	0 of 1 (1)	0 of 1 (1)	0 of 1 (1)	0 of 1 (1)	0 of 1 (1)	0 of 1 (1)	0 of 1 (1)	0 of 1 (1)	0 of 1 (1)	1 of 1 (4.973697e-01)	0 of 1 (1)	1 of 1 (1.523227e-01)	0 of 1 (1)	0 of 1 (1)	0 of 1 (1)	0 of 1 (1)	0 of 1 (1)	1 of 1 (1.180714e-01)	0 of 1 (1)	0 of 1 (1)	0 of 1 (1)	0 of 1 (1)	0 of 1 (1)	0 of 1 (1)	0 of 1 (1)	0 of 1 (1)	0 of 1 (1)	0 of 1 (1)
Physcomitrella patens	AtHDAe (AtHDA14) orthologs	HDA	2_4	Moss/Bryophytes	0 of 1 (1)	0 of 1 (1)	0 of 1 (1)	0 of 1 (1)	0 of 1 (1)	0 of 1 (1)	0 of 1 (1)	0 of 1 (1)	0 of 1 (1)	0 of 1 (1)	0 of 1 (1)	0 of 1 (1)	0 of 1 (1)	0 of 1 (1)	0 of 1 (1)	0 of 1 (1)	0 of 1 (1)	0 of 1 (1)	0 of 1 (1)	0 of 1 (1)	0 of 1 (1)	0 of 1 (1)	0 of 1 (1)	0 of 1 (1)	0 of 1 (1)	0 of 1 (1)	1 of 1 (4.944042e-01)	0 of 1 (1)	0 of 1 (1)	0 of 1 (1)	0 of 1 (1)	0 of 1 (1)	1 of 1 (4.597036e-01)	1 of 1 (2.864512e-01)	0 of 1 (1)	0 of 1 (1)	0 of 1 (1)	0 of 1 (1)	0 of 1 (1)	0 of 1 (1)	0 of 1 (1)	0 of 1 (1)	0 of 1 (1)	0 of 1 (1)	0 of 1 (1)
Selaginella moellendorfii	AtHDAe (AtHDA14) orthologs	HDA	2_4	Moss/Bryophytes	0 of 1 (1)	0 of 1 (1)	0 of 1 (1)	0 of 1 (1)	0 of 1 (1)	0 of 1 (1)	0 of 1 (1)	0 of 1 (1)	0 of 1 (1)	0 of 1 (1)	0 of 1 (1)	0 of 1 (1)	0 of 1 (1)	0 of 1 (1)	0 of 1 (1)	0 of 1 (1)	0 of 1 (1)	0 of 1 (1)	0 of 1 (1)	0 of 1 (1)	0 of 1 (1)	0 of 1 (1)	0 of 1 (1)	0 of 1 (1)	0 of 1 (1)	0 of 1 (1)	0 of 1 (1)	0 of 1 (1)	0 of 1 (1)	0 of 1 (1)	0 of 1 (1)	0 of 1 (1)	0 of 1 (1)	1 of 1 (2.410590e-01)	0 of 1 (1)	0 of 1 (1)	0 of 1 (1)	0 of 1 (1)	0 of 1 (1)	0 of 1 (1)	0 of 1 (1)	0 of 1 (1)	0 of 1 (1)	0 of 1 (1)	0 of 1 (1)
Aquilegia coerulea	AtHDAf (AtHDA8) orthologs	HDA	2_1	Dicots	0 of 0 (1)	0 of 0 (1)	0 of 0 (1)	0 of 0 (1)	0 of 0 (1)	0 of 0 (1)	0 of 0 (1)	0 of 0 (1)	0 of 0 (1)	0 of 0 (1)	0 of 0 (1)	0 of 0 (1)	0 of 0 (1)	0 of 0 (1)	0 of 0 (1)	0 of 0 (1)	0 of 0 (1)	0 of 0 (1)	0 of 0 (1)	0 of 0 (1)	0 of 0 (1)	0 of 0 (1)	0 of 0 (1)	0 of 0 (1)	0 of 0 (1)	0 of 0 (1)	0 of 0 (1)	0 of 0 (1)	0 of 0 (1)	0 of 0 (1)	0 of 0 (1)	0 of 0 (1)	0 of 0 (1)	0 of 0 (1)	0 of 0 (1)	0 of 0 (1)	0 of 0 (1)	0 of 0 (1)	0 of 0 (1)	0 of 0 (1)	0 of 0 (1)	0 of 0 (1)	0 of 0 (1)	0 of 0 (1)	0 of 0 (1)
Arabidopsis thaliana	AtHDAf (AtHDA8) orthologs	HDA	2_1	Dicots	0 of 1 (1)	0 of 1 (1)	0 of 1 (1)	0 of 1 (1)	0 of 1 (1)	0 of 1 (1)	0 of 1 (1)	0 of 1 (1)	0 of 1 (1)	0 of 1 (1)	0 of 1 (1)	0 of 1 (1)	0 of 1 (1)	0 of 1 (1)	0 of 1 (1)	0 of 1 (1)	0 of 1 (1)	0 of 1 (1)	0 of 1 (1)	0 of 1 (1)	0 of 1 (1)	0 of 1 (1)	0 of 1 (1)	0 of 1 (1)	0 of 1 (1)	0 of 1 (1)	0 of 1 (1)	0 of 1 (1)	0 of 1 (1)	0 of 1 (1)	0 of 1 (1)	0 of 1 (1)	1 of 1 (4.927415e-01)	0 of 1 (1)	0 of 1 (1)	0 of 1 (1)	0 of 1 (1)	0 of 1 (1)	0 of 1 (1)	0 of 1 (1)	0 of 1 (1)	0 of 1 (1)	0 of 1 (1)	0 of 1 (1)	0 of 1 (1)
Eucalyptus grandis	AtHDAf (AtHDA8) orthologs	HDA	2_1	Dicots	0 of 1 (1)	0 of 1 (1)	0 of 1 (1)	0 of 1 (1)	0 of 1 (1)	0 of 1 (1)	0 of 1 (1)	0 of 1 (1)	0 of 1 (1)	0 of 1 (1)	0 of 1 (1)	0 of 1 (1)	0 of 1 (1)	0 of 1 (1)	0 of 1 (1)	0 of 1 (1)	0 of 1 (1)	0 of 1 (1)	0 of 1 (1)	0 of 1 (1)	0 of 1 (1)	0 of 1 (1)	0 of 1 (1)	0 of 1 (1)	0 of 1 (1)	0 of 1 (1)	1 of 1 (4.180583e-01)	0 of 1 (1)	0 of 1 (1)	1 of 1 (1.142260e-01)	0 of 1 (1)	1 of 1 (4.197364e-01)	1 of 1 (5.093675e-01)	0 of 1 (1)	0 of 1 (1)	0 of 1 (1)	0 of 1 (1)	0 of 1 (1)	0 of 1 (1)	0 of 1 (1)	0 of 1 (1)	0 of 1 (1)	0 of 1 (1)	0 of 1 (1)	0 of 1 (1)
Fragaria vesca	AtHDAf (AtHDA8) orthologs	HDA	2_1	Dicots	0 of 1 (1)	0 of 1 (1)	0 of 1 (1)	0 of 1 (1)	0 of 1 (1)	0 of 1 (1)	0 of 1 (1)	0 of 1 (1)	0 of 1 (1)	0 of 1 (1)	0 of 1 (1)	0 of 1 (1)	0 of 1 (1)	0 of 1 (1)	0 of 1 (1)	0 of 1 (1)	0 of 1 (1)	0 of 1 (1)	0 of 1 (1)	0 of 1 (1)	0 of 1 (1)	0 of 1 (1)	0 of 1 (1)	0 of 1 (1)	0 of 1 (1)	0 of 1 (1)	0 of 1 (1)	0 of 1 (1)	0 of 1 (1)	0 of 1 (1)	0 of 1 (1)	0 of 1 (1)	1 of 1 (4.276751e-01)	0 of 1 (1)	0 of 1 (1)	0 of 1 (1)	0 of 1 (1)	0 of 1 (1)	0 of 1 (1)	0 of 1 (1)	0 of 1 (1)	0 of 1 (1)	0 of 1 (1)	0 of 1 (1)	0 of 1 (1)
Glycine max	AtHDAf (AtHDA8) orthologs	HDA	2_1	Dicots	0 of 1 (1)	0 of 1 (1)	0 of 1 (1)	0 of 1 (1)	0 of 1 (1)	0 of 1 (1)	0 of 1 (1)	0 of 1 (1)	0 of 1 (1)	0 of 1 (1)	0 of 1 (1)	0 of 1 (1)	0 of 1 (1)	0 of 1 (1)	0 of 1 (1)	0 of 1 (1)	0 of 1 (1)	0 of 1 (1)	0 of 1 (1)	0 of 1 (1)	0 of 1 (1)	0 of 1 (1)	0 of 1 (1)	0 of 1 (1)	0 of 1 (1)	0 of 1 (1)	1 of 1 (4.062735e-01)	0 of 1 (1)	0 of 1 (1)	0 of 1 (1)	0 of 1 (1)	0 of 1 (1)	0 of 1 (1)	0 of 1 (1)	0 of 1 (1)	0 of 1 (1)	0 of 1 (1)	0 of 1 (1)	0 of 1 (1)	0 of 1 (1)	0 of 1 (1)	0 of 1 (1)	0 of 1 (1)	0 of 1 (1)	0 of 1 (1)
Manihot esculenta	AtHDAf (AtHDA8) orthologs	HDA	2_1	Dicots	0 of 1 (1)	0 of 1 (1)	0 of 1 (1)	0 of 1 (1)	0 of 1 (1)	0 of 1 (1)	0 of 1 (1)	0 of 1 (1)	0 of 1 (1)	0 of 1 (1)	0 of 1 (1)	0 of 1 (1)	0 of 1 (1)	0 of 1 (1)	0 of 1 (1)	0 of 1 (1)	0 of 1 (1)	0 of 1 (1)	0 of 1 (1)	0 of 1 (1)	0 of 1 (1)	0 of 1 (1)	0 of 1 (1)	0 of 1 (1)	0 of 1 (1)	0 of 1 (1)	0 of 1 (1)	0 of 1 (1)	0 of 1 (1)	0 of 1 (1)	0 of 1 (1)	1 of 1 (3.979959e-01)	0 of 1 (1)	0 of 1 (1)	0 of 1 (1)	0 of 1 (1)	0 of 1 (1)	0 of 1 (1)	0 of 1 (1)	0 of 1 (1)	0 of 1 (1)	0 of 1 (1)	0 of 1 (1)	0 of 1 (1)	0 of 1 (1)
Populus trichocarpa	AtHDAf (AtHDA8) orthologs	HDA	2_1	Dicots	0 of 2 (1)	0 of 2 (1)	0 of 2 (1)	0 of 2 (1)	0 of 2 (1)	0 of 2 (1)	0 of 2 (1)	0 of 2 (1)	0 of 2 (1)	0 of 2 (1)	0 of 2 (1)	0 of 2 (1)	0 of 2 (1)	0 of 2 (1)	0 of 2 (1)	0 of 2 (1)	0 of 2 (1)	0 of 2 (1)	0 of 2 (1)	0 of 2 (1)	0 of 2 (1)	0 of 2 (1)	0 of 2 (1)	0 of 2 (1)	0 of 2 (1)	0 of 2 (1)	1 of 2 (6.156267e-01)	0 of 2 (1)	0 of 2 (1)	0 of 2 (1)	0 of 2 (1)	1 of 2 (6.429898e-01)	0 of 2 (1)	1 of 2 (5.804175e-01)	0 of 2 (1)	0 of 2 (1)	0 of 2 (1)	0 of 2 (1)	0 of 2 (1)	0 of 2 (1)	0 of 2 (1)	0 of 2 (1)	0 of 2 (1)	0 of 2 (1)	0 of 2 (1)
Vitis vinifera	AtHDAf (AtHDA8) orthologs	HDA	2_1	Dicots	0 of 1 (1)	0 of 1 (1)	0 of 1 (1)	0 of 1 (1)	0 of 1 (1)	0 of 1 (1)	0 of 1 (1)	0 of 1 (1)	0 of 1 (1)	0 of 1 (1)	0 of 1 (1)	0 of 1 (1)	0 of 1 (1)	0 of 1 (1)	0 of 1 (1)	0 of 1 (1)	0 of 1 (1)	0 of 1 (1)	0 of 1 (1)	0 of 1 (1)	0 of 1 (1)	0 of 1 (1)	0 of 1 (1)	0 of 1 (1)	0 of 1 (1)	0 of 1 (1)	0 of 1 (1)	0 of 1 (1)	0 of 1 (1)	0 of 1 (1)	0 of 1 (1)	1 of 1 (4.473165e-01)	1 of 1 (4.733546e-01)	0 of 1 (1)	0 of 1 (1)	0 of 1 (1)	0 of 1 (1)	0 of 1 (1)	0 of 1 (1)	0 of 1 (1)	0 of 1 (1)	0 of 1 (1)	0 of 1 (1)	0 of 1 (1)	0 of 1 (1)
Chlamydomonas reinhardtii	AtHDAf (AtHDA8) orthologs	HDA	2_1	Green Algae	0 of 0 (1)	0 of 0 (1)	0 of 0 (1)	0 of 0 (1)	0 of 0 (1)	0 of 0 (1)	0 of 0 (1)	0 of 0 (1)	0 of 0 (1)	0 of 0 (1)	0 of 0 (1)	0 of 0 (1)	0 of 0 (1)	0 of 0 (1)	0 of 0 (1)	0 of 0 (1)	0 of 0 (1)	0 of 0 (1)	0 of 0 (1)	0 of 0 (1)	0 of 0 (1)	0 of 0 (1)	0 of 0 (1)	0 of 0 (1)	0 of 0 (1)	0 of 0 (1)	0 of 0 (1)	0 of 0 (1)	0 of 0 (1)	0 of 0 (1)	0 of 0 (1)	0 of 0 (1)	0 of 0 (1)	0 of 0 (1)	0 of 0 (1)	0 of 0 (1)	0 of 0 (1)	0 of 0 (1)	0 of 0 (1)	0 of 0 (1)	0 of 0 (1)	0 of 0 (1)	0 of 0 (1)	0 of 0 (1)	0 of 0 (1)
Coccomyxa subellipsoidea C-169	AtHDAf (AtHDA8) orthologs	HDA	2_1	Green Algae	0 of 0 (1)	0 of 0 (1)	0 of 0 (1)	0 of 0 (1)	0 of 0 (1)	0 of 0 (1)	0 of 0 (1)	0 of 0 (1)	0 of 0 (1)	0 of 0 (1)	0 of 0 (1)	0 of 0 (1)	0 of 0 (1)	0 of 0 (1)	0 of 0 (1)	0 of 0 (1)	0 of 0 (1)	0 of 0 (1)	0 of 0 (1)	0 of 0 (1)	0 of 0 (1)	0 of 0 (1)	0 of 0 (1)	0 of 0 (1)	0 of 0 (1)	0 of 0 (1)	0 of 0 (1)	0 of 0 (1)	0 of 0 (1)	0 of 0 (1)	0 of 0 (1)	0 of 0 (1)	0 of 0 (1)	0 of 0 (1)	0 of 0 (1)	0 of 0 (1)	0 of 0 (1)	0 of 0 (1)	0 of 0 (1)	0 of 0 (1)	0 of 0 (1)	0 of 0 (1)	0 of 0 (1)	0 of 0 (1)	0 of 0 (1)
Micromonas pusilla CCMP1545	AtHDAf (AtHDA8) orthologs	HDA	2_1	Green Algae	0 of 0 (1)	0 of 0 (1)	0 of 0 (1)	0 of 0 (1)	0 of 0 (1)	0 of 0 (1)	0 of 0 (1)	0 of 0 (1)	0 of 0 (1)	0 of 0 (1)	0 of 0 (1)	0 of 0 (1)	0 of 0 (1)	0 of 0 (1)	0 of 0 (1)	0 of 0 (1)	0 of 0 (1)	0 of 0 (1)	0 of 0 (1)	0 of 0 (1)	0 of 0 (1)	0 of 0 (1)	0 of 0 (1)	0 of 0 (1)	0 of 0 (1)	0 of 0 (1)	0 of 0 (1)	0 of 0 (1)	0 of 0 (1)	0 of 0 (1)	0 of 0 (1)	0 of 0 (1)	0 of 0 (1)	0 of 0 (1)	0 of 0 (1)	0 of 0 (1)	0 of 0 (1)	0 of 0 (1)	0 of 0 (1)	0 of 0 (1)	0 of 0 (1)	0 of 0 (1)	0 of 0 (1)	0 of 0 (1)	0 of 0 (1)
Micromonas pusilla RCC299	AtHDAf (AtHDA8) orthologs	HDA	2_1	Green Algae	0 of 0 (1)	0 of 0 (1)	0 of 0 (1)	0 of 0 (1)	0 of 0 (1)	0 of 0 (1)	0 of 0 (1)	0 of 0 (1)	0 of 0 (1)	0 of 0 (1)	0 of 0 (1)	0 of 0 (1)	0 of 0 (1)	0 of 0 (1)	0 of 0 (1)	0 of 0 (1)	0 of 0 (1)	0 of 0 (1)	0 of 0 (1)	0 of 0 (1)	0 of 0 (1)	0 of 0 (1)	0 of 0 (1)	0 of 0 (1)	0 of 0 (1)	0 of 0 (1)	0 of 0 (1)	0 of 0 (1)	0 of 0 (1)	0 of 0 (1)	0 of 0 (1)	0 of 0 (1)	0 of 0 (1)	0 of 0 (1)	0 of 0 (1)	0 of 0 (1)	0 of 0 (1)	0 of 0 (1)	0 of 0 (1)	0 of 0 (1)	0 of 0 (1)	0 of 0 (1)	0 of 0 (1)	0 of 0 (1)	0 of 0 (1)
Ostreococcus lucimarinus	AtHDAf (AtHDA8) orthologs	HDA	2_1	Green Algae	0 of 0 (1)	0 of 0 (1)	0 of 0 (1)	0 of 0 (1)	0 of 0 (1)	0 of 0 (1)	0 of 0 (1)	0 of 0 (1)	0 of 0 (1)	0 of 0 (1)	0 of 0 (1)	0 of 0 (1)	0 of 0 (1)	0 of 0 (1)	0 of 0 (1)	0 of 0 (1)	0 of 0 (1)	0 of 0 (1)	0 of 0 (1)	0 of 0 (1)	0 of 0 (1)	0 of 0 (1)	0 of 0 (1)	0 of 0 (1)	0 of 0 (1)	0 of 0 (1)	0 of 0 (1)	0 of 0 (1)	0 of 0 (1)	0 of 0 (1)	0 of 0 (1)	0 of 0 (1)	0 of 0 (1)	0 of 0 (1)	0 of 0 (1)	0 of 0 (1)	0 of 0 (1)	0 of 0 (1)	0 of 0 (1)	0 of 0 (1)	0 of 0 (1)	0 of 0 (1)	0 of 0 (1)	0 of 0 (1)	0 of 0 (1)
Volvox carteri	AtHDAf (AtHDA8) orthologs	HDA	2_1	Green Algae	0 of 0 (1)	0 of 0 (1)	0 of 0 (1)	0 of 0 (1)	0 of 0 (1)	0 of 0 (1)	0 of 0 (1)	0 of 0 (1)	0 of 0 (1)	0 of 0 (1)	0 of 0 (1)	0 of 0 (1)	0 of 0 (1)	0 of 0 (1)	0 of 0 (1)	0 of 0 (1)	0 of 0 (1)	0 of 0 (1)	0 of 0 (1)	0 of 0 (1)	0 of 0 (1)	0 of 0 (1)	0 of 0 (1)	0 of 0 (1)	0 of 0 (1)	0 of 0 (1)	0 of 0 (1)	0 of 0 (1)	0 of 0 (1)	0 of 0 (1)	0 of 0 (1)	0 of 0 (1)	0 of 0 (1)	0 of 0 (1)	0 of 0 (1)	0 of 0 (1)	0 of 0 (1)	0 of 0 (1)	0 of 0 (1)	0 of 0 (1)	0 of 0 (1)	0 of 0 (1)	0 of 0 (1)	0 of 0 (1)	0 of 0 (1)
Oryza sativa	AtHDAf (AtHDA8) orthologs	HDA	2_1	Monocots	0 of 2 (1)	0 of 2 (1)	0 of 2 (1)	0 of 2 (1)	0 of 2 (1)	0 of 2 (1)	0 of 2 (1)	0 of 2 (1)	0 of 2 (1)	0 of 2 (1)	0 of 2 (1)	0 of 2 (1)	0 of 2 (1)	0 of 2 (1)	0 of 2 (1)	0 of 2 (1)	0 of 2 (1)	0 of 2 (1)	0 of 2 (1)	0 of 2 (1)	0 of 2 (1)	0 of 2 (1)	0 of 2 (1)	0 of 2 (1)	0 of 2 (1)	0 of 2 (1)	2 of 2 (2.662128e-01)	0 of 2 (1)	0 of 2 (1)	0 of 2 (1)	0 of 2 (1)	0 of 2 (1)	0 of 2 (1)	0 of 2 (1)	0 of 2 (1)	0 of 2 (1)	0 of 2 (1)	0 of 2 (1)	0 of 2 (1)	0 of 2 (1)	0 of 2 (1)	0 of 2 (1)	0 of 2 (1)	0 of 2 (1)	0 of 2 (1)
Setaria italica	AtHDAf (AtHDA8) orthologs	HDA	2_1	Monocots	0 of 1 (1)	0 of 1 (1)	0 of 1 (1)	0 of 1 (1)	0 of 1 (1)	0 of 1 (1)	0 of 1 (1)	0 of 1 (1)	0 of 1 (1)	0 of 1 (1)	0 of 1 (1)	0 of 1 (1)	0 of 1 (1)	0 of 1 (1)	0 of 1 (1)	0 of 1 (1)	0 of 1 (1)	0 of 1 (1)	0 of 1 (1)	0 of 1 (1)	0 of 1 (1)	0 of 1 (1)	0 of 1 (1)	0 of 1 (1)	0 of 1 (1)	0 of 1 (1)	0 of 1 (1)	0 of 1 (1)	0 of 1 (1)	0 of 1 (1)	1 of 1 (6.453851e-02)	0 of 1 (1)	0 of 1 (1)	0 of 1 (1)	0 of 1 (1)	0 of 1 (1)	0 of 1 (1)	0 of 1 (1)	0 of 1 (1)	0 of 1 (1)	0 of 1 (1)	0 of 1 (1)	0 of 1 (1)	0 of 1 (1)	0 of 1 (1)
Sorghum bicolor	AtHDAf (AtHDA8) orthologs	HDA	2_1	Monocots	0 of 1 (1)	0 of 1 (1)	0 of 1 (1)	0 of 1 (1)	0 of 1 (1)	0 of 1 (1)	0 of 1 (1)	0 of 1 (1)	0 of 1 (1)	0 of 1 (1)	0 of 1 (1)	0 of 1 (1)	0 of 1 (1)	0 of 1 (1)	0 of 1 (1)	0 of 1 (1)	0 of 1 (1)	0 of 1 (1)	0 of 1 (1)	0 of 1 (1)	0 of 1 (1)	0 of 1 (1)	0 of 1 (1)	0 of 1 (1)	0 of 1 (1)	0 of 1 (1)	0 of 1 (1)	0 of 1 (1)	1 of 1 (1.905527e-01)	0 of 1 (1)	0 of 1 (1)	0 of 1 (1)	1 of 1 (4.208003e-01)	0 of 1 (1)	0 of 1 (1)	0 of 1 (1)	0 of 1 (1)	0 of 1 (1)	0 of 1 (1)	0 of 1 (1)	0 of 1 (1)	0 of 1 (1)	0 of 1 (1)	0 of 1 (1)	0 of 1 (1)
Zea mays	AtHDAf (AtHDA8) orthologs	HDA	2_1	Monocots	0 of 2 (1)	0 of 2 (1)	0 of 2 (1)	0 of 2 (1)	0 of 2 (1)	0 of 2 (1)	0 of 2 (1)	0 of 2 (1)	0 of 2 (1)	0 of 2 (1)	0 of 2 (1)	0 of 2 (1)	0 of 2 (1)	0 of 2 (1)	0 of 2 (1)	0 of 2 (1)	0 of 2 (1)	0 of 2 (1)	0 of 2 (1)	0 of 2 (1)	0 of 2 (1)	0 of 2 (1)	0 of 2 (1)	0 of 2 (1)	0 of 2 (1)	0 of 2 (1)	1 of 2 (7.473677e-01)	0 of 2 (1)	0 of 2 (1)	0 of 2 (1)	0 of 2 (1)	0 of 2 (1)	0 of 2 (1)	0 of 2 (1)	0 of 2 (1)	0 of 2 (1)	0 of 2 (1)	0 of 2 (1)	0 of 2 (1)	0 of 2 (1)	0 of 2 (1)	0 of 2 (1)	0 of 2 (1)	0 of 2 (1)	0 of 2 (1)
Physcomitrella patens	AtHDAf (AtHDA8) orthologs	HDA	2_1	Moss/Bryophytes	0 of 1 (1)	0 of 1 (1)	0 of 1 (1)	0 of 1 (1)	0 of 1 (1)	0 of 1 (1)	0 of 1 (1)	0 of 1 (1)	0 of 1 (1)	0 of 1 (1)	0 of 1 (1)	0 of 1 (1)	0 of 1 (1)	0 of 1 (1)	0 of 1 (1)	0 of 1 (1)	0 of 1 (1)	0 of 1 (1)	0 of 1 (1)	0 of 1 (1)	0 of 1 (1)	0 of 1 (1)	0 of 1 (1)	0 of 1 (1)	0 of 1 (1)	0 of 1 (1)	0 of 1 (1)	0 of 1 (1)	0 of 1 (1)	0 of 1 (1)	0 of 1 (1)	1 of 1 (4.046830e-01)	1 of 1 (4.597036e-01)	0 of 1 (1)	0 of 1 (1)	0 of 1 (1)	0 of 1 (1)	0 of 1 (1)	0 of 1 (1)	0 of 1 (1)	0 of 1 (1)	0 of 1 (1)	0 of 1 (1)	0 of 1 (1)	0 of 1 (1)
Selaginella moellendorfii	AtHDAf (AtHDA8) orthologs	HDA	2_1	Moss/Bryophytes	0 of 1 (1)	0 of 1 (1)	0 of 1 (1)	0 of 1 (1)	0 of 1 (1)	0 of 1 (1)	0 of 1 (1)	0 of 1 (1)	0 of 1 (1)	0 of 1 (1)	0 of 1 (1)	0 of 1 (1)	0 of 1 (1)	0 of 1 (1)	0 of 1 (1)	0 of 1 (1)	0 of 1 (1)	0 of 1 (1)	0 of 1 (1)	0 of 1 (1)	0 of 1 (1)	0 of 1 (1)	0 of 1 (1)	0 of 1 (1)	0 of 1 (1)	0 of 1 (1)	0 of 1 (1)	0 of 1 (1)	0 of 1 (1)	0 of 1 (1)	0 of 1 (1)	0 of 1 (1)	0 of 1 (1)	0 of 1 (1)	0 of 1 (1)	0 of 1 (1)	0 of 1 (1)	0 of 1 (1)	0 of 1 (1)	0 of 1 (1)	0 of 1 (1)	0 of 1 (1)	0 of 1 (1)	0 of 1 (1)	0 of 1 (1)
Aquilegia coerulea	AtHDAg (AtHDA15) orthologs	HDA	2_2	Dicots	0 of 0 (1)	0 of 0 (1)	0 of 0 (1)	0 of 0 (1)	0 of 0 (1)	0 of 0 (1)	0 of 0 (1)	0 of 0 (1)	0 of 0 (1)	0 of 0 (1)	0 of 0 (1)	0 of 0 (1)	0 of 0 (1)	0 of 0 (1)	0 of 0 (1)	0 of 0 (1)	0 of 0 (1)	0 of 0 (1)	0 of 0 (1)	0 of 0 (1)	0 of 0 (1)	0 of 0 (1)	0 of 0 (1)	0 of 0 (1)	0 of 0 (1)	0 of 0 (1)	0 of 0 (1)	0 of 0 (1)	0 of 0 (1)	0 of 0 (1)	0 of 0 (1)	0 of 0 (1)	0 of 0 (1)	0 of 0 (1)	0 of 0 (1)	0 of 0 (1)	0 of 0 (1)	0 of 0 (1)	0 of 0 (1)	0 of 0 (1)	0 of 0 (1)	0 of 0 (1)	0 of 0 (1)	0 of 0 (1)	0 of 0 (1)
Arabidopsis thaliana	AtHDAg (AtHDA15) orthologs	HDA	2_2	Dicots	0 of 1 (1)	0 of 1 (1)	0 of 1 (1)	0 of 1 (1)	0 of 1 (1)	0 of 1 (1)	0 of 1 (1)	0 of 1 (1)	0 of 1 (1)	0 of 1 (1)	0 of 1 (1)	0 of 1 (1)	0 of 1 (1)	0 of 1 (1)	0 of 1 (1)	0 of 1 (1)	0 of 1 (1)	0 of 1 (1)	0 of 1 (1)	0 of 1 (1)	0 of 1 (1)	0 of 1 (1)	0 of 1 (1)	0 of 1 (1)	0 of 1 (1)	0 of 1 (1)	1 of 1 (3.921068e-01)	0 of 1 (1)	0 of 1 (1)	0 of 1 (1)	0 of 1 (1)	0 of 1 (1)	1 of 1 (4.927415e-01)	0 of 1 (1)	0 of 1 (1)	0 of 1 (1)	0 of 1 (1)	0 of 1 (1)	0 of 1 (1)	0 of 1 (1)	0 of 1 (1)	0 of 1 (1)	0 of 1 (1)	0 of 1 (1)	0 of 1 (1)
Eucalyptus grandis	AtHDAg (AtHDA15) orthologs	HDA	2_2	Dicots	0 of 1 (1)	0 of 1 (1)	0 of 1 (1)	0 of 1 (1)	0 of 1 (1)	0 of 1 (1)	0 of 1 (1)	0 of 1 (1)	0 of 1 (1)	0 of 1 (1)	0 of 1 (1)	0 of 1 (1)	0 of 1 (1)	0 of 1 (1)	0 of 1 (1)	0 of 1 (1)	0 of 1 (1)	0 of 1 (1)	0 of 1 (1)	0 of 1 (1)	0 of 1 (1)	0 of 1 (1)	0 of 1 (1)	0 of 1 (1)	0 of 1 (1)	0 of 1 (1)	0 of 1 (1)	0 of 1 (1)	0 of 1 (1)	0 of 1 (1)	1 of 1 (1.150513e-01)	0 of 1 (1)	1 of 1 (5.093675e-01)	0 of 1 (1)	1 of 1 (8.781535e-02)	0 of 1 (1)	0 of 1 (1)	0 of 1 (1)	0 of 1 (1)	0 of 1 (1)	0 of 1 (1)	0 of 1 (1)	0 of 1 (1)	0 of 1 (1)	0 of 1 (1)
Fragaria vesca	AtHDAg (AtHDA15) orthologs	HDA	2_2	Dicots	0 of 1 (1)	0 of 1 (1)	0 of 1 (1)	0 of 1 (1)	0 of 1 (1)	0 of 1 (1)	0 of 1 (1)	0 of 1 (1)	0 of 1 (1)	0 of 1 (1)	0 of 1 (1)	0 of 1 (1)	0 of 1 (1)	0 of 1 (1)	0 of 1 (1)	0 of 1 (1)	0 of 1 (1)	0 of 1 (1)	0 of 1 (1)	0 of 1 (1)	0 of 1 (1)	0 of 1 (1)	0 of 1 (1)	0 of 1 (1)	0 of 1 (1)	0 of 1 (1)	0 of 1 (1)	0 of 1 (1)	1 of 1 (2.306661e-01)	0 of 1 (1)	0 of 1 (1)	1 of 1 (4.745210e-01)	0 of 1 (1)	0 of 1 (1)	1 of 1 (1.129725e-01)	0 of 1 (1)	0 of 1 (1)	0 of 1 (1)	0 of 1 (1)	0 of 1 (1)	0 of 1 (1)	0 of 1 (1)	0 of 1 (1)	0 of 1 (1)	0 of 1 (1)
Glycine max	AtHDAg (AtHDA15) orthologs	HDA	2_2	Dicots	0 of 2 (1)	0 of 2 (1)	0 of 2 (1)	0 of 2 (1)	0 of 2 (1)	0 of 2 (1)	0 of 2 (1)	0 of 2 (1)	0 of 2 (1)	0 of 2 (1)	0 of 2 (1)	0 of 2 (1)	0 of 2 (1)	0 of 2 (1)	0 of 2 (1)	0 of 2 (1)	0 of 2 (1)	0 of 2 (1)	0 of 2 (1)	0 of 2 (1)	0 of 2 (1)	0 of 2 (1)	0 of 2 (1)	0 of 2 (1)	0 of 2 (1)	0 of 2 (1)	2 of 2 (1.650535e-01)	0 of 2 (1)	0 of 2 (1)	1 of 2 (3.360995e-01)	0 of 2 (1)	1 of 2 (7.271306e-01)	0 of 2 (1)	1 of 2 (4.960132e-01)	0 of 2 (1)	0 of 2 (1)	0 of 2 (1)	0 of 2 (1)	0 of 2 (1)	0 of 2 (1)	0 of 2 (1)	0 of 2 (1)	0 of 2 (1)	0 of 2 (1)	0 of 2 (1)
Manihot esculenta	AtHDAg (AtHDA15) orthologs	HDA	2_2	Dicots	0 of 1 (1)	0 of 1 (1)	0 of 1 (1)	0 of 1 (1)	0 of 1 (1)	0 of 1 (1)	0 of 1 (1)	0 of 1 (1)	0 of 1 (1)	0 of 1 (1)	0 of 1 (1)	0 of 1 (1)	0 of 1 (1)	0 of 1 (1)	0 of 1 (1)	0 of 1 (1)	0 of 1 (1)	0 of 1 (1)	0 of 1 (1)	0 of 1 (1)	0 of 1 (1)	0 of 1 (1)	0 of 1 (1)	0 of 1 (1)	0 of 1 (1)	0 of 1 (1)	1 of 1 (2.996095e-01)	0 of 1 (1)	0 of 1 (1)	0 of 1 (1)	0 of 1 (1)	1 of 1 (3.979959e-01)	0 of 1 (1)	0 of 1 (1)	1 of 1 (7.870917e-02)	0 of 1 (1)	0 of 1 (1)	0 of 1 (1)	0 of 1 (1)	0 of 1 (1)	0 of 1 (1)	0 of 1 (1)	0 of 1 (1)	0 of 1 (1)	0 of 1 (1)
Populus trichocarpa	AtHDAg (AtHDA15) orthologs	HDA	2_2	Dicots	0 of 1 (1)	0 of 1 (1)	0 of 1 (1)	0 of 1 (1)	0 of 1 (1)	0 of 1 (1)	0 of 1 (1)	0 of 1 (1)	0 of 1 (1)	0 of 1 (1)	0 of 1 (1)	0 of 1 (1)	0 of 1 (1)	0 of 1 (1)	0 of 1 (1)	0 of 1 (1)	0 of 1 (1)	0 of 1 (1)	0 of 1 (1)	0 of 1 (1)	0 of 1 (1)	0 of 1 (1)	0 of 1 (1)	0 of 1 (1)	0 of 1 (1)	0 of 1 (1)	0 of 1 (1)	0 of 1 (1)	1 of 1 (5.573727e-01)	1 of 1 (1.248337e-01)	0 of 1 (1)	0 of 1 (1)	0 of 1 (1)	1 of 1 (3.522439e-01)	1 of 1 (1.035684e-01)	0 of 1 (1)	0 of 1 (1)	0 of 1 (1)	0 of 1 (1)	0 of 1 (1)	0 of 1 (1)	0 of 1 (1)	0 of 1 (1)	0 of 1 (1)	0 of 1 (1)
Vitis vinifera	AtHDAg (AtHDA15) orthologs	HDA	2_2	Dicots	0 of 1 (1)	0 of 1 (1)	0 of 1 (1)	0 of 1 (1)	0 of 1 (1)	0 of 1 (1)	0 of 1 (1)	0 of 1 (1)	0 of 1 (1)	0 of 1 (1)	0 of 1 (1)	0 of 1 (1)	0 of 1 (1)	0 of 1 (1)	0 of 1 (1)	0 of 1 (1)	0 of 1 (1)	0 of 1 (1)	0 of 1 (1)	0 of 1 (1)	0 of 1 (1)	0 of 1 (1)	0 of 1 (1)	0 of 1 (1)	0 of 1 (1)	0 of 1 (1)	0 of 1 (1)	0 of 1 (1)	0 of 1 (1)	0 of 1 (1)	1 of 1 (1.271161e-01)	0 of 1 (1)	0 of 1 (1)	1 of 1 (3.157595e-01)	0 of 1 (1)	0 of 1 (1)	0 of 1 (1)	0 of 1 (1)	0 of 1 (1)	0 of 1 (1)	0 of 1 (1)	0 of 1 (1)	0 of 1 (1)	0 of 1 (1)	0 of 1 (1)
Chlamydomonas reinhardtii	AtHDAg (AtHDA15) orthologs	HDA	2_2	Green Algae	0 of 3 (1)	0 of 3 (1)	0 of 3 (1)	0 of 3 (1)	0 of 3 (1)	0 of 3 (1)	0 of 3 (1)	0 of 3 (1)	0 of 3 (1)	0 of 3 (1)	0 of 3 (1)	0 of 3 (1)	0 of 3 (1)	0 of 3 (1)	0 of 3 (1)	0 of 3 (1)	0 of 3 (1)	0 of 3 (1)	0 of 3 (1)	0 of 3 (1)	0 of 3 (1)	0 of 3 (1)	0 of 3 (1)	0 of 3 (1)	0 of 3 (1)	0 of 3 (1)	2 of 3 (5.600316e-01)	0 of 3 (1)	0 of 3 (1)	0 of 3 (1)	0 of 3 (1)	0 of 3 (1)	0 of 3 (1)	1 of 3 (6.407575e-01)	0 of 3 (1)	0 of 3 (1)	0 of 3 (1)	0 of 3 (1)	0 of 3 (1)	0 of 3 (1)	0 of 3 (1)	0 of 3 (1)	0 of 3 (1)	0 of 3 (1)	0 of 3 (1)
Coccomyxa subellipsoidea C-169	AtHDAg (AtHDA15) orthologs	HDA	2_2	Green Algae	0 of 0 (1)	0 of 0 (1)	0 of 0 (1)	0 of 0 (1)	0 of 0 (1)	0 of 0 (1)	0 of 0 (1)	0 of 0 (1)	0 of 0 (1)	0 of 0 (1)	0 of 0 (1)	0 of 0 (1)	0 of 0 (1)	0 of 0 (1)	0 of 0 (1)	0 of 0 (1)	0 of 0 (1)	0 of 0 (1)	0 of 0 (1)	0 of 0 (1)	0 of 0 (1)	0 of 0 (1)	0 of 0 (1)	0 of 0 (1)	0 of 0 (1)	0 of 0 (1)	0 of 0 (1)	0 of 0 (1)	0 of 0 (1)	0 of 0 (1)	0 of 0 (1)	0 of 0 (1)	0 of 0 (1)	0 of 0 (1)	0 of 0 (1)	0 of 0 (1)	0 of 0 (1)	0 of 0 (1)	0 of 0 (1)	0 of 0 (1)	0 of 0 (1)	0 of 0 (1)	0 of 0 (1)	0 of 0 (1)	0 of 0 (1)
Micromonas pusilla CCMP1545	AtHDAg (AtHDA15) orthologs	HDA	2_2	Green Algae	0 of 0 (1)	0 of 0 (1)	0 of 0 (1)	0 of 0 (1)	0 of 0 (1)	0 of 0 (1)	0 of 0 (1)	0 of 0 (1)	0 of 0 (1)	0 of 0 (1)	0 of 0 (1)	0 of 0 (1)	0 of 0 (1)	0 of 0 (1)	0 of 0 (1)	0 of 0 (1)	0 of 0 (1)	0 of 0 (1)	0 of 0 (1)	0 of 0 (1)	0 of 0 (1)	0 of 0 (1)	0 of 0 (1)	0 of 0 (1)	0 of 0 (1)	0 of 0 (1)	0 of 0 (1)	0 of 0 (1)	0 of 0 (1)	0 of 0 (1)	0 of 0 (1)	0 of 0 (1)	0 of 0 (1)	0 of 0 (1)	0 of 0 (1)	0 of 0 (1)	0 of 0 (1)	0 of 0 (1)	0 of 0 (1)	0 of 0 (1)	0 of 0 (1)	0 of 0 (1)	0 of 0 (1)	0 of 0 (1)	0 of 0 (1)
Micromonas pusilla RCC299	AtHDAg (AtHDA15) orthologs	HDA	2_2	Green Algae	0 of 0 (1)	0 of 0 (1)	0 of 0 (1)	0 of 0 (1)	0 of 0 (1)	0 of 0 (1)	0 of 0 (1)	0 of 0 (1)	0 of 0 (1)	0 of 0 (1)	0 of 0 (1)	0 of 0 (1)	0 of 0 (1)	0 of 0 (1)	0 of 0 (1)	0 of 0 (1)	0 of 0 (1)	0 of 0 (1)	0 of 0 (1)	0 of 0 (1)	0 of 0 (1)	0 of 0 (1)	0 of 0 (1)	0 of 0 (1)	0 of 0 (1)	0 of 0 (1)	0 of 0 (1)	0 of 0 (1)	0 of 0 (1)	0 of 0 (1)	0 of 0 (1)	0 of 0 (1)	0 of 0 (1)	0 of 0 (1)	0 of 0 (1)	0 of 0 (1)	0 of 0 (1)	0 of 0 (1)	0 of 0 (1)	0 of 0 (1)	0 of 0 (1)	0 of 0 (1)	0 of 0 (1)	0 of 0 (1)	0 of 0 (1)
Ostreococcus lucimarinus	AtHDAg (AtHDA15) orthologs	HDA	2_2	Green Algae	0 of 0 (1)	0 of 0 (1)	0 of 0 (1)	0 of 0 (1)	0 of 0 (1)	0 of 0 (1)	0 of 0 (1)	0 of 0 (1)	0 of 0 (1)	0 of 0 (1)	0 of 0 (1)	0 of 0 (1)	0 of 0 (1)	0 of 0 (1)	0 of 0 (1)	0 of 0 (1)	0 of 0 (1)	0 of 0 (1)	0 of 0 (1)	0 of 0 (1)	0 of 0 (1)	0 of 0 (1)	0 of 0 (1)	0 of 0 (1)	0 of 0 (1)	0 of 0 (1)	0 of 0 (1)	0 of 0 (1)	0 of 0 (1)	0 of 0 (1)	0 of 0 (1)	0 of 0 (1)	0 of 0 (1)	0 of 0 (1)	0 of 0 (1)	0 of 0 (1)	0 of 0 (1)	0 of 0 (1)	0 of 0 (1)	0 of 0 (1)	0 of 0 (1)	0 of 0 (1)	0 of 0 (1)	0 of 0 (1)	0 of 0 (1)
Volvox carteri	AtHDAg (AtHDA15) orthologs	HDA	2_2	Green Algae	0 of 2 (1)	0 of 2 (1)	0 of 2 (1)	0 of 2 (1)	0 of 2 (1)	0 of 2 (1)	0 of 2 (1)	0 of 2 (1)	0 of 2 (1)	0 of 2 (1)	0 of 2 (1)	0 of 2 (1)	0 of 2 (1)	0 of 2 (1)	0 of 2 (1)	0 of 2 (1)	0 of 2 (1)	0 of 2 (1)	0 of 2 (1)	0 of 2 (1)	0 of 2 (1)	0 of 2 (1)	0 of 2 (1)	0 of 2 (1)	0 of 2 (1)	0 of 2 (1)	1 of 2 (7.345904e-01)	0 of 2 (1)	0 of 2 (1)	0 of 2 (1)	0 of 2 (1)	1 of 2 (3.868571e-01)	1 of 2 (5.074466e-01)	0 of 2 (1)	0 of 2 (1)	0 of 2 (1)	0 of 2 (1)	0 of 2 (1)	0 of 2 (1)	0 of 2 (1)	0 of 2 (1)	0 of 2 (1)	0 of 2 (1)	0 of 2 (1)	0 of 2 (1)
Oryza sativa	AtHDAg (AtHDA15) orthologs	HDA	2_2	Monocots	0 of 1 (1)	0 of 1 (1)	0 of 1 (1)	0 of 1 (1)	0 of 1 (1)	0 of 1 (1)	0 of 1 (1)	0 of 1 (1)	0 of 1 (1)	0 of 1 (1)	0 of 1 (1)	0 of 1 (1)	0 of 1 (1)	0 of 1 (1)	0 of 1 (1)	0 of 1 (1)	0 of 1 (1)	0 of 1 (1)	0 of 1 (1)	0 of 1 (1)	0 of 1 (1)	0 of 1 (1)	0 of 1 (1)	0 of 1 (1)	0 of 1 (1)	0 of 1 (1)	1 of 1 (5.159639e-01)	0 of 1 (1)	0 of 1 (1)	0 of 1 (1)	0 of 1 (1)	1 of 1 (3.548792e-01)	0 of 1 (1)	1 of 1 (3.431937e-01)	1 of 1 (1.059518e-01)	0 of 1 (1)	0 of 1 (1)	0 of 1 (1)	0 of 1 (1)	0 of 1 (1)	0 of 1 (1)	0 of 1 (1)	0 of 1 (1)	0 of 1 (1)	0 of 1 (1)
Setaria italica	AtHDAg (AtHDA15) orthologs	HDA	2_2	Monocots	0 of 0 (1)	0 of 0 (1)	0 of 0 (1)	0 of 0 (1)	0 of 0 (1)	0 of 0 (1)	0 of 0 (1)	0 of 0 (1)	0 of 0 (1)	0 of 0 (1)	0 of 0 (1)	0 of 0 (1)	0 of 0 (1)	0 of 0 (1)	0 of 0 (1)	0 of 0 (1)	0 of 0 (1)	0 of 0 (1)	0 of 0 (1)	0 of 0 (1)	0 of 0 (1)	0 of 0 (1)	0 of 0 (1)	0 of 0 (1)	0 of 0 (1)	0 of 0 (1)	0 of 0 (1)	0 of 0 (1)	0 of 0 (1)	0 of 0 (1)	0 of 0 (1)	0 of 0 (1)	0 of 0 (1)	0 of 0 (1)	0 of 0 (1)	0 of 0 (1)	0 of 0 (1)	0 of 0 (1)	0 of 0 (1)	0 of 0 (1)	0 of 0 (1)	0 of 0 (1)	0 of 0 (1)	0 of 0 (1)	0 of 0 (1)
Sorghum bicolor	AtHDAg (AtHDA15) orthologs	HDA	2_2	Monocots	0 of 1 (1)	0 of 1 (1)	0 of 1 (1)	0 of 1 (1)	0 of 1 (1)	0 of 1 (1)	0 of 1 (1)	0 of 1 (1)	0 of 1 (1)	0 of 1 (1)	0 of 1 (1)	0 of 1 (1)	0 of 1 (1)	0 of 1 (1)	0 of 1 (1)	0 of 1 (1)	0 of 1 (1)	0 of 1 (1)	0 of 1 (1)	0 of 1 (1)	0 of 1 (1)	0 of 1 (1)	0 of 1 (1)	0 of 1 (1)	0 of 1 (1)	0 of 1 (1)	1 of 1 (5.459940e-01)	0 of 1 (1)	0 of 1 (1)	0 of 1 (1)	0 of 1 (1)	0 of 1 (1)	0 of 1 (1)	0 of 1 (1)	0 of 1 (1)	0 of 1 (1)	0 of 1 (1)	0 of 1 (1)	0 of 1 (1)	0 of 1 (1)	0 of 1 (1)	0 of 1 (1)	0 of 1 (1)	0 of 1 (1)	0 of 1 (1)
Zea mays	AtHDAg (AtHDA15) orthologs	HDA	2_2	Monocots	0 of 1 (1)	0 of 1 (1)	0 of 1 (1)	0 of 1 (1)	0 of 1 (1)	0 of 1 (1)	0 of 1 (1)	0 of 1 (1)	0 of 1 (1)	0 of 1 (1)	0 of 1 (1)	0 of 1 (1)	0 of 1 (1)	0 of 1 (1)	0 of 1 (1)	0 of 1 (1)	0 of 1 (1)	0 of 1 (1)	0 of 1 (1)	0 of 1 (1)	0 of 1 (1)	0 of 1 (1)	0 of 1 (1)	0 of 1 (1)	0 of 1 (1)	0 of 1 (1)	1 of 1 (4.973697e-01)	0 of 1 (1)	0 of 1 (1)	0 of 1 (1)	0 of 1 (1)	1 of 1 (3.822187e-01)	0 of 1 (1)	1 of 1 (3.165397e-01)	0 of 1 (1)	0 of 1 (1)	0 of 1 (1)	0 of 1 (1)	0 of 1 (1)	0 of 1 (1)	0 of 1 (1)	0 of 1 (1)	0 of 1 (1)	0 of 1 (1)	0 of 1 (1)
Physcomitrella patens	AtHDAg (AtHDA15) orthologs	HDA	2_2	Moss/Bryophytes	0 of 2 (1)	0 of 2 (1)	0 of 2 (1)	0 of 2 (1)	0 of 2 (1)	0 of 2 (1)	0 of 2 (1)	0 of 2 (1)	0 of 2 (1)	0 of 2 (1)	0 of 2 (1)	0 of 2 (1)	0 of 2 (1)	0 of 2 (1)	0 of 2 (1)	0 of 2 (1)	0 of 2 (1)	0 of 2 (1)	0 of 2 (1)	0 of 2 (1)	0 of 2 (1)	0 of 2 (1)	0 of 2 (1)	0 of 2 (1)	0 of 2 (1)	0 of 2 (1)	0 of 2 (1)	0 of 2 (1)	0 of 2 (1)	0 of 2 (1)	0 of 2 (1)	0 of 2 (1)	1 of 2 (7.080876e-01)	2 of 2 (8.204788e-02)	1 of 2 (1.548650e-01)	0 of 2 (1)	0 of 2 (1)	0 of 2 (1)	0 of 2 (1)	0 of 2 (1)	0 of 2 (1)	0 of 2 (1)	0 of 2 (1)	0 of 2 (1)	0 of 2 (1)
Selaginella moellendorfii	AtHDAg (AtHDA15) orthologs	HDA	2_2	Moss/Bryophytes	0 of 1 (1)	0 of 1 (1)	0 of 1 (1)	0 of 1 (1)	0 of 1 (1)	0 of 1 (1)	0 of 1 (1)	0 of 1 (1)	0 of 1 (1)	0 of 1 (1)	0 of 1 (1)	0 of 1 (1)	0 of 1 (1)	0 of 1 (1)	0 of 1 (1)	0 of 1 (1)	0 of 1 (1)	0 of 1 (1)	0 of 1 (1)	0 of 1 (1)	0 of 1 (1)	0 of 1 (1)	0 of 1 (1)	0 of 1 (1)	0 of 1 (1)	0 of 1 (1)	0 of 1 (1)	0 of 1 (1)	0 of 1 (1)	0 of 1 (1)	0 of 1 (1)	0 of 1 (1)	0 of 1 (1)	0 of 1 (1)	0 of 1 (1)	0 of 1 (1)	0 of 1 (1)	0 of 1 (1)	0 of 1 (1)	0 of 1 (1)	0 of 1 (1)	0 of 1 (1)	0 of 1 (1)	0 of 1 (1)	0 of 1 (1)
Aquilegia coerulea	AtHDAh,i (AtHDA18,5) orthologs	HDA	2_3	Dicots	0 of 0 (1)	0 of 0 (1)	0 of 0 (1)	0 of 0 (1)	0 of 0 (1)	0 of 0 (1)	0 of 0 (1)	0 of 0 (1)	0 of 0 (1)	0 of 0 (1)	0 of 0 (1)	0 of 0 (1)	0 of 0 (1)	0 of 0 (1)	0 of 0 (1)	0 of 0 (1)	0 of 0 (1)	0 of 0 (1)	0 of 0 (1)	0 of 0 (1)	0 of 0 (1)	0 of 0 (1)	0 of 0 (1)	0 of 0 (1)	0 of 0 (1)	0 of 0 (1)	0 of 0 (1)	0 of 0 (1)	0 of 0 (1)	0 of 0 (1)	0 of 0 (1)	0 of 0 (1)	0 of 0 (1)	0 of 0 (1)	0 of 0 (1)	0 of 0 (1)	0 of 0 (1)	0 of 0 (1)	0 of 0 (1)	0 of 0 (1)	0 of 0 (1)	0 of 0 (1)	0 of 0 (1)	0 of 0 (1)	0 of 0 (1)
Arabidopsis thaliana	AtHDAh,i (AtHDA18,5) orthologs	HDA	2_3	Dicots	0 of 2 (1)	0 of 2 (1)	0 of 2 (1)	0 of 2 (1)	0 of 2 (1)	0 of 2 (1)	0 of 2 (1)	0 of 2 (1)	0 of 2 (1)	0 of 2 (1)	0 of 2 (1)	0 of 2 (1)	0 of 2 (1)	0 of 2 (1)	0 of 2 (1)	0 of 2 (1)	0 of 2 (1)	0 of 2 (1)	0 of 2 (1)	0 of 2 (1)	0 of 2 (1)	0 of 2 (1)	0 of 2 (1)	0 of 2 (1)	0 of 2 (1)	0 of 2 (1)	1 of 2 (6.304746e-01)	0 of 2 (1)	0 of 2 (1)	0 of 2 (1)	0 of 2 (1)	1 of 2 (6.882837e-01)	1 of 2 (7.426979e-01)	1 of 2 (5.785224e-01)	2 of 2 (1.512356e-02)	0 of 2 (1)	0 of 2 (1)	0 of 2 (1)	0 of 2 (1)	0 of 2 (1)	0 of 2 (1)	0 of 2 (1)	0 of 2 (1)	0 of 2 (1)	0 of 2 (1)
Eucalyptus grandis	AtHDAh,i (AtHDA18,5) orthologs	HDA	2_3	Dicots	0 of 4 (1)	0 of 4 (1)	0 of 4 (1)	0 of 4 (1)	0 of 4 (1)	0 of 4 (1)	0 of 4 (1)	0 of 4 (1)	0 of 4 (1)	0 of 4 (1)	0 of 4 (1)	0 of 4 (1)	0 of 4 (1)	0 of 4 (1)	0 of 4 (1)	0 of 4 (1)	0 of 4 (1)	0 of 4 (1)	0 of 4 (1)	0 of 4 (1)	0 of 4 (1)	0 of 4 (1)	0 of 4 (1)	0 of 4 (1)	0 of 4 (1)	0 of 4 (1)	3 of 4 (2.006117e-01)	0 of 4 (1)	2 of 4 (3.351369e-01)	0 of 4 (1)	0 of 4 (1)	1 of 4 (8.866427e-01)	0 of 4 (1)	3 of 4 (1.947461e-01)	1 of 4 (3.076525e-01)	0 of 4 (1)	0 of 4 (1)	0 of 4 (1)	0 of 4 (1)	0 of 4 (1)	0 of 4 (1)	1 of 4 (4.265931e-02)	4 of 4 (1.000315e-06)	0 of 4 (1)	0 of 4 (1)
Fragaria vesca	AtHDAh,i (AtHDA18,5) orthologs	HDA	2_3	Dicots	0 of 1 (1)	0 of 1 (1)	0 of 1 (1)	0 of 1 (1)	0 of 1 (1)	0 of 1 (1)	0 of 1 (1)	0 of 1 (1)	0 of 1 (1)	0 of 1 (1)	0 of 1 (1)	0 of 1 (1)	0 of 1 (1)	0 of 1 (1)	0 of 1 (1)	0 of 1 (1)	0 of 1 (1)	0 of 1 (1)	0 of 1 (1)	0 of 1 (1)	0 of 1 (1)	0 of 1 (1)	0 of 1 (1)	0 of 1 (1)	0 of 1 (1)	0 of 1 (1)	0 of 1 (1)	0 of 1 (1)	0 of 1 (1)	0 of 1 (1)	0 of 1 (1)	0 of 1 (1)	1 of 1 (4.276751e-01)	0 of 1 (1)	0 of 1 (1)	0 of 1 (1)	0 of 1 (1)	0 of 1 (1)	0 of 1 (1)	0 of 1 (1)	0 of 1 (1)	0 of 1 (1)	0 of 1 (1)	0 of 1 (1)	0 of 1 (1)
Glycine max	AtHDAh,i (AtHDA18,5) orthologs	HDA	2_3	Dicots	0 of 3 (1)	0 of 3 (1)	0 of 3 (1)	0 of 3 (1)	0 of 3 (1)	0 of 3 (1)	0 of 3 (1)	0 of 3 (1)	0 of 3 (1)	0 of 3 (1)	0 of 3 (1)	0 of 3 (1)	0 of 3 (1)	0 of 3 (1)	0 of 3 (1)	0 of 3 (1)	0 of 3 (1)	0 of 3 (1)	0 of 3 (1)	0 of 3 (1)	0 of 3 (1)	0 of 3 (1)	0 of 3 (1)	0 of 3 (1)	0 of 3 (1)	0 of 3 (1)	2 of 3 (3.610543e-01)	0 of 3 (1)	1 of 3 (9.324013e-01)	1 of 3 (4.590568e-01)	0 of 3 (1)	1 of 3 (8.574652e-01)	1 of 3 (8.510261e-01)	1 of 3 (6.422138e-01)	0 of 3 (1)	0 of 3 (1)	0 of 3 (1)	0 of 3 (1)	0 of 3 (1)	0 of 3 (1)	0 of 3 (1)	0 of 3 (1)	0 of 3 (1)	0 of 3 (1)	0 of 3 (1)
Manihot esculenta	AtHDAh,i (AtHDA18,5) orthologs	HDA	2_3	Dicots	0 of 1 (1)	0 of 1 (1)	0 of 1 (1)	0 of 1 (1)	0 of 1 (1)	0 of 1 (1)	0 of 1 (1)	0 of 1 (1)	0 of 1 (1)	0 of 1 (1)	0 of 1 (1)	0 of 1 (1)	0 of 1 (1)	0 of 1 (1)	0 of 1 (1)	0 of 1 (1)	0 of 1 (1)	0 of 1 (1)	0 of 1 (1)	0 of 1 (1)	0 of 1 (1)	0 of 1 (1)	0 of 1 (1)	0 of 1 (1)	0 of 1 (1)	0 of 1 (1)	0 of 1 (1)	0 of 1 (1)	1 of 1 (6.878879e-01)	0 of 1 (1)	0 of 1 (1)	1 of 1 (3.979959e-01)	0 of 1 (1)	0 of 1 (1)	0 of 1 (1)	0 of 1 (1)	0 of 1 (1)	0 of 1 (1)	0 of 1 (1)	0 of 1 (1)	0 of 1 (1)	0 of 1 (1)	0 of 1 (1)	0 of 1 (1)	0 of 1 (1)
Populus trichocarpa	AtHDAh,i (AtHDA18,5) orthologs	HDA	2_3	Dicots	0 of 1 (1)	0 of 1 (1)	0 of 1 (1)	0 of 1 (1)	0 of 1 (1)	0 of 1 (1)	0 of 1 (1)	0 of 1 (1)	0 of 1 (1)	0 of 1 (1)	0 of 1 (1)	0 of 1 (1)	0 of 1 (1)	0 of 1 (1)	0 of 1 (1)	0 of 1 (1)	0 of 1 (1)	0 of 1 (1)	0 of 1 (1)	0 of 1 (1)	0 of 1 (1)	0 of 1 (1)	0 of 1 (1)	0 of 1 (1)	0 of 1 (1)	0 of 1 (1)	1 of 1 (3.800169e-01)	0 of 1 (1)	0 of 1 (1)	1 of 1 (1.248337e-01)	0 of 1 (1)	1 of 1 (4.024918e-01)	0 of 1 (1)	0 of 1 (1)	0 of 1 (1)	0 of 1 (1)	0 of 1 (1)	0 of 1 (1)	0 of 1 (1)	0 of 1 (1)	0 of 1 (1)	0 of 1 (1)	0 of 1 (1)	0 of 1 (1)	0 of 1 (1)
Vitis vinifera	AtHDAh,i (AtHDA18,5) orthologs	HDA	2_3	Dicots	0 of 0 (1)	0 of 0 (1)	0 of 0 (1)	0 of 0 (1)	0 of 0 (1)	0 of 0 (1)	0 of 0 (1)	0 of 0 (1)	0 of 0 (1)	0 of 0 (1)	0 of 0 (1)	0 of 0 (1)	0 of 0 (1)	0 of 0 (1)	0 of 0 (1)	0 of 0 (1)	0 of 0 (1)	0 of 0 (1)	0 of 0 (1)	0 of 0 (1)	0 of 0 (1)	0 of 0 (1)	0 of 0 (1)	0 of 0 (1)	0 of 0 (1)	0 of 0 (1)	0 of 0 (1)	0 of 0 (1)	0 of 0 (1)	0 of 0 (1)	0 of 0 (1)	0 of 0 (1)	0 of 0 (1)	0 of 0 (1)	0 of 0 (1)	0 of 0 (1)	0 of 0 (1)	0 of 0 (1)	0 of 0 (1)	0 of 0 (1)	0 of 0 (1)	0 of 0 (1)	0 of 0 (1)	0 of 0 (1)	0 of 0 (1)
Chlamydomonas reinhardtii	AtHDAh,i (AtHDA18,5) orthologs	HDA	2_3	Green Algae	0 of 1 (1)	0 of 1 (1)	0 of 1 (1)	0 of 1 (1)	0 of 1 (1)	0 of 1 (1)	0 of 1 (1)	0 of 1 (1)	0 of 1 (1)	0 of 1 (1)	0 of 1 (1)	0 of 1 (1)	0 of 1 (1)	0 of 1 (1)	0 of 1 (1)	0 of 1 (1)	0 of 1 (1)	0 of 1 (1)	0 of 1 (1)	0 of 1 (1)	0 of 1 (1)	0 of 1 (1)	0 of 1 (1)	0 of 1 (1)	0 of 1 (1)	0 of 1 (1)	1 of 1 (5.401048e-01)	0 of 1 (1)	0 of 1 (1)	0 of 1 (1)	0 of 1 (1)	0 of 1 (1)	0 of 1 (1)	0 of 1 (1)	0 of 1 (1)	0 of 1 (1)	0 of 1 (1)	0 of 1 (1)	0 of 1 (1)	0 of 1 (1)	0 of 1 (1)	0 of 1 (1)	0 of 1 (1)	0 of 1 (1)	0 of 1 (1)
Coccomyxa subellipsoidea C-169	AtHDAh,i (AtHDA18,5) orthologs	HDA	2_3	Green Algae	0 of 0 (1)	0 of 0 (1)	0 of 0 (1)	0 of 0 (1)	0 of 0 (1)	0 of 0 (1)	0 of 0 (1)	0 of 0 (1)	0 of 0 (1)	0 of 0 (1)	0 of 0 (1)	0 of 0 (1)	0 of 0 (1)	0 of 0 (1)	0 of 0 (1)	0 of 0 (1)	0 of 0 (1)	0 of 0 (1)	0 of 0 (1)	0 of 0 (1)	0 of 0 (1)	0 of 0 (1)	0 of 0 (1)	0 of 0 (1)	0 of 0 (1)	0 of 0 (1)	0 of 0 (1)	0 of 0 (1)	0 of 0 (1)	0 of 0 (1)	0 of 0 (1)	0 of 0 (1)	0 of 0 (1)	0 of 0 (1)	0 of 0 (1)	0 of 0 (1)	0 of 0 (1)	0 of 0 (1)	0 of 0 (1)	0 of 0 (1)	0 of 0 (1)	0 of 0 (1)	0 of 0 (1)	0 of 0 (1)	0 of 0 (1)
Micromonas pusilla CCMP1545	AtHDAh,i (AtHDA18,5) orthologs	HDA	2_3	Green Algae	0 of 0 (1)	0 of 0 (1)	0 of 0 (1)	0 of 0 (1)	0 of 0 (1)	0 of 0 (1)	0 of 0 (1)	0 of 0 (1)	0 of 0 (1)	0 of 0 (1)	0 of 0 (1)	0 of 0 (1)	0 of 0 (1)	0 of 0 (1)	0 of 0 (1)	0 of 0 (1)	0 of 0 (1)	0 of 0 (1)	0 of 0 (1)	0 of 0 (1)	0 of 0 (1)	0 of 0 (1)	0 of 0 (1)	0 of 0 (1)	0 of 0 (1)	0 of 0 (1)	0 of 0 (1)	0 of 0 (1)	0 of 0 (1)	0 of 0 (1)	0 of 0 (1)	0 of 0 (1)	0 of 0 (1)	0 of 0 (1)	0 of 0 (1)	0 of 0 (1)	0 of 0 (1)	0 of 0 (1)	0 of 0 (1)	0 of 0 (1)	0 of 0 (1)	0 of 0 (1)	0 of 0 (1)	0 of 0 (1)	0 of 0 (1)
Micromonas pusilla RCC299	AtHDAh,i (AtHDA18,5) orthologs	HDA	2_3	Green Algae	0 of 0 (1)	0 of 0 (1)	0 of 0 (1)	0 of 0 (1)	0 of 0 (1)	0 of 0 (1)	0 of 0 (1)	0 of 0 (1)	0 of 0 (1)	0 of 0 (1)	0 of 0 (1)	0 of 0 (1)	0 of 0 (1)	0 of 0 (1)	0 of 0 (1)	0 of 0 (1)	0 of 0 (1)	0 of 0 (1)	0 of 0 (1)	0 of 0 (1)	0 of 0 (1)	0 of 0 (1)	0 of 0 (1)	0 of 0 (1)	0 of 0 (1)	0 of 0 (1)	0 of 0 (1)	0 of 0 (1)	0 of 0 (1)	0 of 0 (1)	0 of 0 (1)	0 of 0 (1)	0 of 0 (1)	0 of 0 (1)	0 of 0 (1)	0 of 0 (1)	0 of 0 (1)	0 of 0 (1)	0 of 0 (1)	0 of 0 (1)	0 of 0 (1)	0 of 0 (1)	0 of 0 (1)	0 of 0 (1)	0 of 0 (1)
Ostreococcus lucimarinus	AtHDAh,i (AtHDA18,5) orthologs	HDA	2_3	Green Algae	0 of 0 (1)	0 of 0 (1)	0 of 0 (1)	0 of 0 (1)	0 of 0 (1)	0 of 0 (1)	0 of 0 (1)	0 of 0 (1)	0 of 0 (1)	0 of 0 (1)	0 of 0 (1)	0 of 0 (1)	0 of 0 (1)	0 of 0 (1)	0 of 0 (1)	0 of 0 (1)	0 of 0 (1)	0 of 0 (1)	0 of 0 (1)	0 of 0 (1)	0 of 0 (1)	0 of 0 (1)	0 of 0 (1)	0 of 0 (1)	0 of 0 (1)	0 of 0 (1)	0 of 0 (1)	0 of 0 (1)	0 of 0 (1)	0 of 0 (1)	0 of 0 (1)	0 of 0 (1)	0 of 0 (1)	0 of 0 (1)	0 of 0 (1)	0 of 0 (1)	0 of 0 (1)	0 of 0 (1)	0 of 0 (1)	0 of 0 (1)	0 of 0 (1)	0 of 0 (1)	0 of 0 (1)	0 of 0 (1)	0 of 0 (1)
Volvox carteri	AtHDAh,i (AtHDA18,5) orthologs	HDA	2_3	Green Algae	0 of 1 (1)	0 of 1 (1)	0 of 1 (1)	0 of 1 (1)	0 of 1 (1)	0 of 1 (1)	0 of 1 (1)	0 of 1 (1)	0 of 1 (1)	0 of 1 (1)	0 of 1 (1)	0 of 1 (1)	0 of 1 (1)	0 of 1 (1)	0 of 1 (1)	0 of 1 (1)	0 of 1 (1)	0 of 1 (1)	0 of 1 (1)	0 of 1 (1)	0 of 1 (1)	0 of 1 (1)	0 of 1 (1)	0 of 1 (1)	0 of 1 (1)	0 of 1 (1)	1 of 1 (4.848038e-01)	0 of 1 (1)	0 of 1 (1)	0 of 1 (1)	0 of 1 (1)	1 of 1 (2.169580e-01)	1 of 1 (2.981680e-01)	0 of 1 (1)	0 of 1 (1)	0 of 1 (1)	0 of 1 (1)	0 of 1 (1)	0 of 1 (1)	0 of 1 (1)	0 of 1 (1)	0 of 1 (1)	1 of 1 (3.467397e-02)	0 of 1 (1)	0 of 1 (1)
Oryza sativa	AtHDAh,i (AtHDA18,5) orthologs	HDA	2_3	Monocots	0 of 1 (1)	0 of 1 (1)	0 of 1 (1)	0 of 1 (1)	0 of 1 (1)	0 of 1 (1)	0 of 1 (1)	0 of 1 (1)	0 of 1 (1)	0 of 1 (1)	0 of 1 (1)	0 of 1 (1)	0 of 1 (1)	0 of 1 (1)	0 of 1 (1)	0 of 1 (1)	0 of 1 (1)	0 of 1 (1)	0 of 1 (1)	0 of 1 (1)	0 of 1 (1)	0 of 1 (1)	0 of 1 (1)	0 of 1 (1)	0 of 1 (1)	0 of 1 (1)	1 of 1 (5.159639e-01)	0 of 1 (1)	0 of 1 (1)	0 of 1 (1)	0 of 1 (1)	1 of 1 (3.548792e-01)	1 of 1 (4.096565e-01)	1 of 1 (3.431937e-01)	0 of 1 (1)	0 of 1 (1)	0 of 1 (1)	0 of 1 (1)	0 of 1 (1)	0 of 1 (1)	0 of 1 (1)	0 of 1 (1)	0 of 1 (1)	0 of 1 (1)	0 of 1 (1)
Setaria italica	AtHDAh,i (AtHDA18,5) orthologs	HDA	2_3	Monocots	0 of 1 (1)	0 of 1 (1)	0 of 1 (1)	0 of 1 (1)	0 of 1 (1)	0 of 1 (1)	0 of 1 (1)	0 of 1 (1)	0 of 1 (1)	0 of 1 (1)	0 of 1 (1)	0 of 1 (1)	0 of 1 (1)	0 of 1 (1)	0 of 1 (1)	0 of 1 (1)	0 of 1 (1)	0 of 1 (1)	0 of 1 (1)	0 of 1 (1)	0 of 1 (1)	0 of 1 (1)	0 of 1 (1)	0 of 1 (1)	0 of 1 (1)	0 of 1 (1)	0 of 1 (1)	0 of 1 (1)	0 of 1 (1)	0 of 1 (1)	1 of 1 (6.453851e-02)	0 of 1 (1)	0 of 1 (1)	0 of 1 (1)	0 of 1 (1)	0 of 1 (1)	0 of 1 (1)	0 of 1 (1)	0 of 1 (1)	0 of 1 (1)	0 of 1 (1)	0 of 1 (1)	0 of 1 (1)	0 of 1 (1)	0 of 1 (1)
Sorghum bicolor	AtHDAh,i (AtHDA18,5) orthologs	HDA	2_3	Monocots	0 of 1 (1)	0 of 1 (1)	0 of 1 (1)	0 of 1 (1)	0 of 1 (1)	0 of 1 (1)	0 of 1 (1)	0 of 1 (1)	0 of 1 (1)	0 of 1 (1)	0 of 1 (1)	0 of 1 (1)	0 of 1 (1)	0 of 1 (1)	0 of 1 (1)	0 of 1 (1)	0 of 1 (1)	0 of 1 (1)	0 of 1 (1)	0 of 1 (1)	0 of 1 (1)	0 of 1 (1)	0 of 1 (1)	0 of 1 (1)	0 of 1 (1)	0 of 1 (1)	1 of 1 (5.459940e-01)	0 of 1 (1)	0 of 1 (1)	0 of 1 (1)	0 of 1 (1)	0 of 1 (1)	0 of 1 (1)	0 of 1 (1)	0 of 1 (1)	0 of 1 (1)	0 of 1 (1)	0 of 1 (1)	0 of 1 (1)	0 of 1 (1)	0 of 1 (1)	0 of 1 (1)	0 of 1 (1)	0 of 1 (1)	0 of 1 (1)
Zea mays	AtHDAh,i (AtHDA18,5) orthologs	HDA	2_3	Monocots	0 of 2 (1)	0 of 2 (1)	0 of 2 (1)	0 of 2 (1)	0 of 2 (1)	0 of 2 (1)	0 of 2 (1)	0 of 2 (1)	0 of 2 (1)	0 of 2 (1)	0 of 2 (1)	0 of 2 (1)	0 of 2 (1)	0 of 2 (1)	0 of 2 (1)	0 of 2 (1)	0 of 2 (1)	0 of 2 (1)	0 of 2 (1)	0 of 2 (1)	0 of 2 (1)	0 of 2 (1)	0 of 2 (1)	0 of 2 (1)	0 of 2 (1)	0 of 2 (1)	1 of 2 (7.473677e-01)	0 of 2 (1)	1 of 2 (2.814458e-01)	0 of 2 (1)	0 of 2 (1)	2 of 2 (1.460866e-01)	1 of 2 (6.036594e-01)	0 of 2 (1)	0 of 2 (1)	0 of 2 (1)	0 of 2 (1)	0 of 2 (1)	0 of 2 (1)	0 of 2 (1)	0 of 2 (1)	0 of 2 (1)	0 of 2 (1)	0 of 2 (1)	0 of 2 (1)
Physcomitrella patens	AtHDAh,i (AtHDA18,5) orthologs	HDA	2_3	Moss/Bryophytes	0 of 1 (1)	0 of 1 (1)	0 of 1 (1)	0 of 1 (1)	0 of 1 (1)	0 of 1 (1)	0 of 1 (1)	0 of 1 (1)	0 of 1 (1)	0 of 1 (1)	0 of 1 (1)	0 of 1 (1)	0 of 1 (1)	0 of 1 (1)	0 of 1 (1)	0 of 1 (1)	0 of 1 (1)	0 of 1 (1)	0 of 1 (1)	0 of 1 (1)	0 of 1 (1)	0 of 1 (1)	0 of 1 (1)	0 of 1 (1)	0 of 1 (1)	0 of 1 (1)	1 of 1 (4.944042e-01)	0 of 1 (1)	0 of 1 (1)	0 of 1 (1)	0 of 1 (1)	1 of 1 (4.046830e-01)	0 of 1 (1)	0 of 1 (1)	0 of 1 (1)	0 of 1 (1)	0 of 1 (1)	0 of 1 (1)	0 of 1 (1)	0 of 1 (1)	0 of 1 (1)	0 of 1 (1)	0 of 1 (1)	0 of 1 (1)	0 of 1 (1)
Selaginella moellendorfii	AtHDAh,i (AtHDA18,5) orthologs	HDA	2_3	Moss/Bryophytes	0 of 1 (1)	0 of 1 (1)	0 of 1 (1)	0 of 1 (1)	0 of 1 (1)	0 of 1 (1)	0 of 1 (1)	0 of 1 (1)	0 of 1 (1)	0 of 1 (1)	0 of 1 (1)	0 of 1 (1)	0 of 1 (1)	0 of 1 (1)	0 of 1 (1)	0 of 1 (1)	0 of 1 (1)	0 of 1 (1)	0 of 1 (1)	0 of 1 (1)	0 of 1 (1)	0 of 1 (1)	0 of 1 (1)	0 of 1 (1)	0 of 1 (1)	0 of 1 (1)	0 of 1 (1)	0 of 1 (1)	0 of 1 (1)	0 of 1 (1)	0 of 1 (1)	0 of 1 (1)	0 of 1 (1)	1 of 1 (2.410590e-01)	0 of 1 (1)	0 of 1 (1)	0 of 1 (1)	0 of 1 (1)	0 of 1 (1)	0 of 1 (1)	0 of 1 (1)	0 of 1 (1)	0 of 1 (1)	0 of 1 (1)	0 of 1 (1)
Aquilegia coerulea	Class_2 (*)	HDA	GA_2	Dicots	0 of 0 (1)	0 of 0 (1)	0 of 0 (1)	0 of 0 (1)	0 of 0 (1)	0 of 0 (1)	0 of 0 (1)	0 of 0 (1)	0 of 0 (1)	0 of 0 (1)	0 of 0 (1)	0 of 0 (1)	0 of 0 (1)	0 of 0 (1)	0 of 0 (1)	0 of 0 (1)	0 of 0 (1)	0 of 0 (1)	0 of 0 (1)	0 of 0 (1)	0 of 0 (1)	0 of 0 (1)	0 of 0 (1)	0 of 0 (1)	0 of 0 (1)	0 of 0 (1)	0 of 0 (1)	0 of 0 (1)	0 of 0 (1)	0 of 0 (1)	0 of 0 (1)	0 of 0 (1)	0 of 0 (1)	0 of 0 (1)	0 of 0 (1)	0 of 0 (1)	0 of 0 (1)	0 of 0 (1)	0 of 0 (1)	0 of 0 (1)	0 of 0 (1)	0 of 0 (1)	0 of 0 (1)	0 of 0 (1)	0 of 0 (1)
Arabidopsis thaliana	Class_2 (*)	HDA	GA_2	Dicots	0 of 0 (1)	0 of 0 (1)	0 of 0 (1)	0 of 0 (1)	0 of 0 (1)	0 of 0 (1)	0 of 0 (1)	0 of 0 (1)	0 of 0 (1)	0 of 0 (1)	0 of 0 (1)	0 of 0 (1)	0 of 0 (1)	0 of 0 (1)	0 of 0 (1)	0 of 0 (1)	0 of 0 (1)	0 of 0 (1)	0 of 0 (1)	0 of 0 (1)	0 of 0 (1)	0 of 0 (1)	0 of 0 (1)	0 of 0 (1)	0 of 0 (1)	0 of 0 (1)	0 of 0 (1)	0 of 0 (1)	0 of 0 (1)	0 of 0 (1)	0 of 0 (1)	0 of 0 (1)	0 of 0 (1)	0 of 0 (1)	0 of 0 (1)	0 of 0 (1)	0 of 0 (1)	0 of 0 (1)	0 of 0 (1)	0 of 0 (1)	0 of 0 (1)	0 of 0 (1)	0 of 0 (1)	0 of 0 (1)	0 of 0 (1)
Eucalyptus grandis	Class_2 (*)	HDA	GA_2	Dicots	0 of 0 (1)	0 of 0 (1)	0 of 0 (1)	0 of 0 (1)	0 of 0 (1)	0 of 0 (1)	0 of 0 (1)	0 of 0 (1)	0 of 0 (1)	0 of 0 (1)	0 of 0 (1)	0 of 0 (1)	0 of 0 (1)	0 of 0 (1)	0 of 0 (1)	0 of 0 (1)	0 of 0 (1)	0 of 0 (1)	0 of 0 (1)	0 of 0 (1)	0 of 0 (1)	0 of 0 (1)	0 of 0 (1)	0 of 0 (1)	0 of 0 (1)	0 of 0 (1)	0 of 0 (1)	0 of 0 (1)	0 of 0 (1)	0 of 0 (1)	0 of 0 (1)	0 of 0 (1)	0 of 0 (1)	0 of 0 (1)	0 of 0 (1)	0 of 0 (1)	0 of 0 (1)	0 of 0 (1)	0 of 0 (1)	0 of 0 (1)	0 of 0 (1)	0 of 0 (1)	0 of 0 (1)	0 of 0 (1)	0 of 0 (1)
Fragaria vesca	Class_2 (*)	HDA	GA_2	Dicots	0 of 0 (1)	0 of 0 (1)	0 of 0 (1)	0 of 0 (1)	0 of 0 (1)	0 of 0 (1)	0 of 0 (1)	0 of 0 (1)	0 of 0 (1)	0 of 0 (1)	0 of 0 (1)	0 of 0 (1)	0 of 0 (1)	0 of 0 (1)	0 of 0 (1)	0 of 0 (1)	0 of 0 (1)	0 of 0 (1)	0 of 0 (1)	0 of 0 (1)	0 of 0 (1)	0 of 0 (1)	0 of 0 (1)	0 of 0 (1)	0 of 0 (1)	0 of 0 (1)	0 of 0 (1)	0 of 0 (1)	0 of 0 (1)	0 of 0 (1)	0 of 0 (1)	0 of 0 (1)	0 of 0 (1)	0 of 0 (1)	0 of 0 (1)	0 of 0 (1)	0 of 0 (1)	0 of 0 (1)	0 of 0 (1)	0 of 0 (1)	0 of 0 (1)	0 of 0 (1)	0 of 0 (1)	0 of 0 (1)	0 of 0 (1)
Glycine max	Class_2 (*)	HDA	GA_2	Dicots	0 of 0 (1)	0 of 0 (1)	0 of 0 (1)	0 of 0 (1)	0 of 0 (1)	0 of 0 (1)	0 of 0 (1)	0 of 0 (1)	0 of 0 (1)	0 of 0 (1)	0 of 0 (1)	0 of 0 (1)	0 of 0 (1)	0 of 0 (1)	0 of 0 (1)	0 of 0 (1)	0 of 0 (1)	0 of 0 (1)	0 of 0 (1)	0 of 0 (1)	0 of 0 (1)	0 of 0 (1)	0 of 0 (1)	0 of 0 (1)	0 of 0 (1)	0 of 0 (1)	0 of 0 (1)	0 of 0 (1)	0 of 0 (1)	0 of 0 (1)	0 of 0 (1)	0 of 0 (1)	0 of 0 (1)	0 of 0 (1)	0 of 0 (1)	0 of 0 (1)	0 of 0 (1)	0 of 0 (1)	0 of 0 (1)	0 of 0 (1)	0 of 0 (1)	0 of 0 (1)	0 of 0 (1)	0 of 0 (1)	0 of 0 (1)
Manihot esculenta	Class_2 (*)	HDA	GA_2	Dicots	0 of 0 (1)	0 of 0 (1)	0 of 0 (1)	0 of 0 (1)	0 of 0 (1)	0 of 0 (1)	0 of 0 (1)	0 of 0 (1)	0 of 0 (1)	0 of 0 (1)	0 of 0 (1)	0 of 0 (1)	0 of 0 (1)	0 of 0 (1)	0 of 0 (1)	0 of 0 (1)	0 of 0 (1)	0 of 0 (1)	0 of 0 (1)	0 of 0 (1)	0 of 0 (1)	0 of 0 (1)	0 of 0 (1)	0 of 0 (1)	0 of 0 (1)	0 of 0 (1)	0 of 0 (1)	0 of 0 (1)	0 of 0 (1)	0 of 0 (1)	0 of 0 (1)	0 of 0 (1)	0 of 0 (1)	0 of 0 (1)	0 of 0 (1)	0 of 0 (1)	0 of 0 (1)	0 of 0 (1)	0 of 0 (1)	0 of 0 (1)	0 of 0 (1)	0 of 0 (1)	0 of 0 (1)	0 of 0 (1)	0 of 0 (1)
Populus trichocarpa	Class_2 (*)	HDA	GA_2	Dicots	0 of 0 (1)	0 of 0 (1)	0 of 0 (1)	0 of 0 (1)	0 of 0 (1)	0 of 0 (1)	0 of 0 (1)	0 of 0 (1)	0 of 0 (1)	0 of 0 (1)	0 of 0 (1)	0 of 0 (1)	0 of 0 (1)	0 of 0 (1)	0 of 0 (1)	0 of 0 (1)	0 of 0 (1)	0 of 0 (1)	0 of 0 (1)	0 of 0 (1)	0 of 0 (1)	0 of 0 (1)	0 of 0 (1)	0 of 0 (1)	0 of 0 (1)	0 of 0 (1)	0 of 0 (1)	0 of 0 (1)	0 of 0 (1)	0 of 0 (1)	0 of 0 (1)	0 of 0 (1)	0 of 0 (1)	0 of 0 (1)	0 of 0 (1)	0 of 0 (1)	0 of 0 (1)	0 of 0 (1)	0 of 0 (1)	0 of 0 (1)	0 of 0 (1)	0 of 0 (1)	0 of 0 (1)	0 of 0 (1)	0 of 0 (1)
Vitis vinifera	Class_2 (*)	HDA	GA_2	Dicots	0 of 0 (1)	0 of 0 (1)	0 of 0 (1)	0 of 0 (1)	0 of 0 (1)	0 of 0 (1)	0 of 0 (1)	0 of 0 (1)	0 of 0 (1)	0 of 0 (1)	0 of 0 (1)	0 of 0 (1)	0 of 0 (1)	0 of 0 (1)	0 of 0 (1)	0 of 0 (1)	0 of 0 (1)	0 of 0 (1)	0 of 0 (1)	0 of 0 (1)	0 of 0 (1)	0 of 0 (1)	0 of 0 (1)	0 of 0 (1)	0 of 0 (1)	0 of 0 (1)	0 of 0 (1)	0 of 0 (1)	0 of 0 (1)	0 of 0 (1)	0 of 0 (1)	0 of 0 (1)	0 of 0 (1)	0 of 0 (1)	0 of 0 (1)	0 of 0 (1)	0 of 0 (1)	0 of 0 (1)	0 of 0 (1)	0 of 0 (1)	0 of 0 (1)	0 of 0 (1)	0 of 0 (1)	0 of 0 (1)	0 of 0 (1)
Chlamydomonas reinhardtii	Class_2 (*)	HDA	GA_2	Green Algae	0 of 1 (1)	0 of 1 (1)	0 of 1 (1)	0 of 1 (1)	0 of 1 (1)	0 of 1 (1)	0 of 1 (1)	0 of 1 (1)	0 of 1 (1)	0 of 1 (1)	0 of 1 (1)	0 of 1 (1)	0 of 1 (1)	0 of 1 (1)	0 of 1 (1)	0 of 1 (1)	0 of 1 (1)	0 of 1 (1)	0 of 1 (1)	0 of 1 (1)	0 of 1 (1)	0 of 1 (1)	0 of 1 (1)	0 of 1 (1)	0 of 1 (1)	0 of 1 (1)	1 of 1 (5.401048e-01)	0 of 1 (1)	0 of 1 (1)	0 of 1 (1)	0 of 1 (1)	0 of 1 (1)	0 of 1 (1)	0 of 1 (1)	0 of 1 (1)	0 of 1 (1)	0 of 1 (1)	0 of 1 (1)	0 of 1 (1)	0 of 1 (1)	0 of 1 (1)	0 of 1 (1)	0 of 1 (1)	0 of 1 (1)	0 of 1 (1)
Coccomyxa subellipsoidea C-169	Class_2 (*)	HDA	GA_2	Green Algae	0 of 1 (1)	0 of 1 (1)	0 of 1 (1)	0 of 1 (1)	0 of 1 (1)	0 of 1 (1)	0 of 1 (1)	0 of 1 (1)	0 of 1 (1)	0 of 1 (1)	0 of 1 (1)	0 of 1 (1)	0 of 1 (1)	0 of 1 (1)	0 of 1 (1)	0 of 1 (1)	0 of 1 (1)	0 of 1 (1)	0 of 1 (1)	0 of 1 (1)	0 of 1 (1)	0 of 1 (1)	0 of 1 (1)	0 of 1 (1)	0 of 1 (1)	0 of 1 (1)	0 of 1 (1)	0 of 1 (1)	0 of 1 (1)	0 of 1 (1)	0 of 1 (1)	0 of 1 (1)	1 of 1 (4.073112e-01)	1 of 1 (3.587081e-01)	0 of 1 (1)	0 of 1 (1)	0 of 1 (1)	0 of 1 (1)	0 of 1 (1)	0 of 1 (1)	0 of 1 (1)	0 of 1 (1)	0 of 1 (1)	0 of 1 (1)	0 of 1 (1)
Micromonas pusilla CCMP1545	Class_2 (*)	HDA	GA_2	Green Algae	0 of 0 (1)	0 of 0 (1)	0 of 0 (1)	0 of 0 (1)	0 of 0 (1)	0 of 0 (1)	0 of 0 (1)	0 of 0 (1)	0 of 0 (1)	0 of 0 (1)	0 of 0 (1)	0 of 0 (1)	0 of 0 (1)	0 of 0 (1)	0 of 0 (1)	0 of 0 (1)	0 of 0 (1)	0 of 0 (1)	0 of 0 (1)	0 of 0 (1)	0 of 0 (1)	0 of 0 (1)	0 of 0 (1)	0 of 0 (1)	0 of 0 (1)	0 of 0 (1)	0 of 0 (1)	0 of 0 (1)	0 of 0 (1)	0 of 0 (1)	0 of 0 (1)	0 of 0 (1)	0 of 0 (1)	0 of 0 (1)	0 of 0 (1)	0 of 0 (1)	0 of 0 (1)	0 of 0 (1)	0 of 0 (1)	0 of 0 (1)	0 of 0 (1)	0 of 0 (1)	0 of 0 (1)	0 of 0 (1)	0 of 0 (1)
Micromonas pusilla RCC299	Class_2 (*)	HDA	GA_2	Green Algae	0 of 1 (1)	0 of 1 (1)	0 of 1 (1)	0 of 1 (1)	0 of 1 (1)	0 of 1 (1)	0 of 1 (1)	0 of 1 (1)	0 of 1 (1)	0 of 1 (1)	0 of 1 (1)	0 of 1 (1)	0 of 1 (1)	0 of 1 (1)	0 of 1 (1)	0 of 1 (1)	0 of 1 (1)	0 of 1 (1)	0 of 1 (1)	0 of 1 (1)	0 of 1 (1)	0 of 1 (1)	0 of 1 (1)	0 of 1 (1)	0 of 1 (1)	0 of 1 (1)	0 of 1 (1)	0 of 1 (1)	0 of 1 (1)	0 of 1 (1)	0 of 1 (1)	0 of 1 (1)	0 of 1 (1)	1 of 1 (3.549441e-01)	0 of 1 (1)	0 of 1 (1)	0 of 1 (1)	0 of 1 (1)	0 of 1 (1)	0 of 1 (1)	0 of 1 (1)	0 of 1 (1)	0 of 1 (1)	0 of 1 (1)	0 of 1 (1)
Ostreococcus lucimarinus	Class_2 (*)	HDA	GA_2	Green Algae	0 of 2 (1)	0 of 2 (1)	0 of 2 (1)	0 of 2 (1)	0 of 2 (1)	0 of 2 (1)	0 of 2 (1)	0 of 2 (1)	0 of 2 (1)	0 of 2 (1)	0 of 2 (1)	0 of 2 (1)	0 of 2 (1)	0 of 2 (1)	0 of 2 (1)	0 of 2 (1)	0 of 2 (1)	0 of 2 (1)	0 of 2 (1)	0 of 2 (1)	0 of 2 (1)	0 of 2 (1)	0 of 2 (1)	0 of 2 (1)	0 of 2 (1)	0 of 2 (1)	1 of 2 (2.997173e-01)	0 of 2 (1)	0 of 2 (1)	0 of 2 (1)	0 of 2 (1)	1 of 2 (3.819545e-01)	0 of 2 (1)	1 of 2 (3.865848e-01)	0 of 2 (1)	0 of 2 (1)	0 of 2 (1)	0 of 2 (1)	0 of 2 (1)	0 of 2 (1)	0 of 2 (1)	0 of 2 (1)	0 of 2 (1)	0 of 2 (1)	0 of 2 (1)
Volvox carteri	Class_2 (*)	HDA	GA_2	Green Algae	0 of 1 (1)	0 of 1 (1)	0 of 1 (1)	0 of 1 (1)	0 of 1 (1)	0 of 1 (1)	0 of 1 (1)	0 of 1 (1)	0 of 1 (1)	0 of 1 (1)	0 of 1 (1)	0 of 1 (1)	0 of 1 (1)	0 of 1 (1)	0 of 1 (1)	0 of 1 (1)	0 of 1 (1)	0 of 1 (1)	0 of 1 (1)	0 of 1 (1)	0 of 1 (1)	0 of 1 (1)	0 of 1 (1)	0 of 1 (1)	0 of 1 (1)	0 of 1 (1)	1 of 1 (4.848038e-01)	0 of 1 (1)	0 of 1 (1)	0 of 1 (1)	0 of 1 (1)	0 of 1 (1)	1 of 1 (2.981680e-01)	1 of 1 (3.209799e-01)	0 of 1 (1)	0 of 1 (1)	0 of 1 (1)	0 of 1 (1)	0 of 1 (1)	0 of 1 (1)	0 of 1 (1)	0 of 1 (1)	0 of 1 (1)	0 of 1 (1)	0 of 1 (1)
Oryza sativa	Class_2 (*)	HDA		Monocots	0 of 0 (1)	0 of 0 (1)	0 of 0 (1)	0 of 0 (1)	0 of 0 (1)	0 of 0 (1)	0 of 0 (1)	0 of 0 (1)	0 of 0 (1)	0 of 0 (1)	0 of 0 (1)	0 of 0 (1)	0 of 0 (1)	0 of 0 (1)	0 of 0 (1)	0 of 0 (1)	0 of 0 (1)	0 of 0 (1)	0 of 0 (1)	0 of 0 (1)	0 of 0 (1)	0 of 0 (1)	0 of 0 (1)	0 of 0 (1)	0 of 0 (1)	0 of 0 (1)	0 of 0 (1)	0 of 0 (1)	0 of 0 (1)	0 of 0 (1)	0 of 0 (1)	0 of 0 (1)	0 of 0 (1)	0 of 0 (1)	0 of 0 (1)	0 of 0 (1)	0 of 0 (1)	0 of 0 (1)	0 of 0 (1)	0 of 0 (1)	0 of 0 (1)	0 of 0 (1)	0 of 0 (1)	0 of 0 (1)	0 of 0 (1)
Setaria italica	Class_2 (*)	HDA	GA_2	Monocots	0 of 0 (1)	0 of 0 (1)	0 of 0 (1)	0 of 0 (1)	0 of 0 (1)	0 of 0 (1)	0 of 0 (1)	0 of 0 (1)	0 of 0 (1)	0 of 0 (1)	0 of 0 (1)	0 of 0 (1)	0 of 0 (1)	0 of 0 (1)	0 of 0 (1)	0 of 0 (1)	0 of 0 (1)	0 of 0 (1)	0 of 0 (1)	0 of 0 (1)	0 of 0 (1)	0 of 0 (1)	0 of 0 (1)	0 of 0 (1)	0 of 0 (1)	0 of 0 (1)	0 of 0 (1)	0 of 0 (1)	0 of 0 (1)	0 of 0 (1)	0 of 0 (1)	0 of 0 (1)	0 of 0 (1)	0 of 0 (1)	0 of 0 (1)	0 of 0 (1)	0 of 0 (1)	0 of 0 (1)	0 of 0 (1)	0 of 0 (1)	0 of 0 (1)	0 of 0 (1)	0 of 0 (1)	0 of 0 (1)	0 of 0 (1)
Sorghum bicolor	Class_2 (*)	HDA	GA_2	Monocots	0 of 0 (1)	0 of 0 (1)	0 of 0 (1)	0 of 0 (1)	0 of 0 (1)	0 of 0 (1)	0 of 0 (1)	0 of 0 (1)	0 of 0 (1)	0 of 0 (1)	0 of 0 (1)	0 of 0 (1)	0 of 0 (1)	0 of 0 (1)	0 of 0 (1)	0 of 0 (1)	0 of 0 (1)	0 of 0 (1)	0 of 0 (1)	0 of 0 (1)	0 of 0 (1)	0 of 0 (1)	0 of 0 (1)	0 of 0 (1)	0 of 0 (1)	0 of 0 (1)	0 of 0 (1)	0 of 0 (1)	0 of 0 (1)	0 of 0 (1)	0 of 0 (1)	0 of 0 (1)	0 of 0 (1)	0 of 0 (1)	0 of 0 (1)	0 of 0 (1)	0 of 0 (1)	0 of 0 (1)	0 of 0 (1)	0 of 0 (1)	0 of 0 (1)	0 of 0 (1)	0 of 0 (1)	0 of 0 (1)	0 of 0 (1)
Zea mays	Class_2 (*)	HDA	GA_2	Monocots	0 of 0 (1)	0 of 0 (1)	0 of 0 (1)	0 of 0 (1)	0 of 0 (1)	0 of 0 (1)	0 of 0 (1)	0 of 0 (1)	0 of 0 (1)	0 of 0 (1)	0 of 0 (1)	0 of 0 (1)	0 of 0 (1)	0 of 0 (1)	0 of 0 (1)	0 of 0 (1)	0 of 0 (1)	0 of 0 (1)	0 of 0 (1)	0 of 0 (1)	0 of 0 (1)	0 of 0 (1)	0 of 0 (1)	0 of 0 (1)	0 of 0 (1)	0 of 0 (1)	0 of 0 (1)	0 of 0 (1)	0 of 0 (1)	0 of 0 (1)	0 of 0 (1)	0 of 0 (1)	0 of 0 (1)	0 of 0 (1)	0 of 0 (1)	0 of 0 (1)	0 of 0 (1)	0 of 0 (1)	0 of 0 (1)	0 of 0 (1)	0 of 0 (1)	0 of 0 (1)	0 of 0 (1)	0 of 0 (1)	0 of 0 (1)
Physcomitrella patens	Class_2 (*)	HDA	GA_2	Moss/Bryophytes	0 of 0 (1)	0 of 0 (1)	0 of 0 (1)	0 of 0 (1)	0 of 0 (1)	0 of 0 (1)	0 of 0 (1)	0 of 0 (1)	0 of 0 (1)	0 of 0 (1)	0 of 0 (1)	0 of 0 (1)	0 of 0 (1)	0 of 0 (1)	0 of 0 (1)	0 of 0 (1)	0 of 0 (1)	0 of 0 (1)	0 of 0 (1)	0 of 0 (1)	0 of 0 (1)	0 of 0 (1)	0 of 0 (1)	0 of 0 (1)	0 of 0 (1)	0 of 0 (1)	0 of 0 (1)	0 of 0 (1)	0 of 0 (1)	0 of 0 (1)	0 of 0 (1)	0 of 0 (1)	0 of 0 (1)	0 of 0 (1)	0 of 0 (1)	0 of 0 (1)	0 of 0 (1)	0 of 0 (1)	0 of 0 (1)	0 of 0 (1)	0 of 0 (1)	0 of 0 (1)	0 of 0 (1)	0 of 0 (1)	0 of 0 (1)
Selaginella moellendorfii	Class_2 (*)	HDA	GA_2	Moss/Bryophytes	0 of 0 (1)	0 of 0 (1)	0 of 0 (1)	0 of 0 (1)	0 of 0 (1)	0 of 0 (1)	0 of 0 (1)	0 of 0 (1)	0 of 0 (1)	0 of 0 (1)	0 of 0 (1)	0 of 0 (1)	0 of 0 (1)	0 of 0 (1)	0 of 0 (1)	0 of 0 (1)	0 of 0 (1)	0 of 0 (1)	0 of 0 (1)	0 of 0 (1)	0 of 0 (1)	0 of 0 (1)	0 of 0 (1)	0 of 0 (1)	0 of 0 (1)	0 of 0 (1)	0 of 0 (1)	0 of 0 (1)	0 of 0 (1)	0 of 0 (1)	0 of 0 (1)	0 of 0 (1)	0 of 0 (1)	0 of 0 (1)	0 of 0 (1)	0 of 0 (1)	0 of 0 (1)	0 of 0 (1)	0 of 0 (1)	0 of 0 (1)	0 of 0 (1)	0 of 0 (1)	0 of 0 (1)	0 of 0 (1)	0 of 0 (1)
Aquilegia coerulea	Class_1 (*)	HDA	MCO	Dicots	0 of 0 (1)	0 of 0 (1)	0 of 0 (1)	0 of 0 (1)	0 of 0 (1)	0 of 0 (1)	0 of 0 (1)	0 of 0 (1)	0 of 0 (1)	0 of 0 (1)	0 of 0 (1)	0 of 0 (1)	0 of 0 (1)	0 of 0 (1)	0 of 0 (1)	0 of 0 (1)	0 of 0 (1)	0 of 0 (1)	0 of 0 (1)	0 of 0 (1)	0 of 0 (1)	0 of 0 (1)	0 of 0 (1)	0 of 0 (1)	0 of 0 (1)	0 of 0 (1)	0 of 0 (1)	0 of 0 (1)	0 of 0 (1)	0 of 0 (1)	0 of 0 (1)	0 of 0 (1)	0 of 0 (1)	0 of 0 (1)	0 of 0 (1)	0 of 0 (1)	0 of 0 (1)	0 of 0 (1)	0 of 0 (1)	0 of 0 (1)	0 of 0 (1)	0 of 0 (1)	0 of 0 (1)	0 of 0 (1)	0 of 0 (1)
Arabidopsis thaliana	Class_1 (*)	HDA	MCO	Dicots	0 of 0 (1)	0 of 0 (1)	0 of 0 (1)	0 of 0 (1)	0 of 0 (1)	0 of 0 (1)	0 of 0 (1)	0 of 0 (1)	0 of 0 (1)	0 of 0 (1)	0 of 0 (1)	0 of 0 (1)	0 of 0 (1)	0 of 0 (1)	0 of 0 (1)	0 of 0 (1)	0 of 0 (1)	0 of 0 (1)	0 of 0 (1)	0 of 0 (1)	0 of 0 (1)	0 of 0 (1)	0 of 0 (1)	0 of 0 (1)	0 of 0 (1)	0 of 0 (1)	0 of 0 (1)	0 of 0 (1)	0 of 0 (1)	0 of 0 (1)	0 of 0 (1)	0 of 0 (1)	0 of 0 (1)	0 of 0 (1)	0 of 0 (1)	0 of 0 (1)	0 of 0 (1)	0 of 0 (1)	0 of 0 (1)	0 of 0 (1)	0 of 0 (1)	0 of 0 (1)	0 of 0 (1)	0 of 0 (1)	0 of 0 (1)
Eucalyptus grandis	Class_1 (*)	HDA	MCO	Dicots	0 of 0 (1)	0 of 0 (1)	0 of 0 (1)	0 of 0 (1)	0 of 0 (1)	0 of 0 (1)	0 of 0 (1)	0 of 0 (1)	0 of 0 (1)	0 of 0 (1)	0 of 0 (1)	0 of 0 (1)	0 of 0 (1)	0 of 0 (1)	0 of 0 (1)	0 of 0 (1)	0 of 0 (1)	0 of 0 (1)	0 of 0 (1)	0 of 0 (1)	0 of 0 (1)	0 of 0 (1)	0 of 0 (1)	0 of 0 (1)	0 of 0 (1)	0 of 0 (1)	0 of 0 (1)	0 of 0 (1)	0 of 0 (1)	0 of 0 (1)	0 of 0 (1)	0 of 0 (1)	0 of 0 (1)	0 of 0 (1)	0 of 0 (1)	0 of 0 (1)	0 of 0 (1)	0 of 0 (1)	0 of 0 (1)	0 of 0 (1)	0 of 0 (1)	0 of 0 (1)	0 of 0 (1)	0 of 0 (1)	0 of 0 (1)
Fragaria vesca	Class_1 (*)	HDA	MCO	Dicots	0 of 0 (1)	0 of 0 (1)	0 of 0 (1)	0 of 0 (1)	0 of 0 (1)	0 of 0 (1)	0 of 0 (1)	0 of 0 (1)	0 of 0 (1)	0 of 0 (1)	0 of 0 (1)	0 of 0 (1)	0 of 0 (1)	0 of 0 (1)	0 of 0 (1)	0 of 0 (1)	0 of 0 (1)	0 of 0 (1)	0 of 0 (1)	0 of 0 (1)	0 of 0 (1)	0 of 0 (1)	0 of 0 (1)	0 of 0 (1)	0 of 0 (1)	0 of 0 (1)	0 of 0 (1)	0 of 0 (1)	0 of 0 (1)	0 of 0 (1)	0 of 0 (1)	0 of 0 (1)	0 of 0 (1)	0 of 0 (1)	0 of 0 (1)	0 of 0 (1)	0 of 0 (1)	0 of 0 (1)	0 of 0 (1)	0 of 0 (1)	0 of 0 (1)	0 of 0 (1)	0 of 0 (1)	0 of 0 (1)	0 of 0 (1)
Glycine max	Class_1 (*)	HDA	MCO	Dicots	0 of 0 (1)	0 of 0 (1)	0 of 0 (1)	0 of 0 (1)	0 of 0 (1)	0 of 0 (1)	0 of 0 (1)	0 of 0 (1)	0 of 0 (1)	0 of 0 (1)	0 of 0 (1)	0 of 0 (1)	0 of 0 (1)	0 of 0 (1)	0 of 0 (1)	0 of 0 (1)	0 of 0 (1)	0 of 0 (1)	0 of 0 (1)	0 of 0 (1)	0 of 0 (1)	0 of 0 (1)	0 of 0 (1)	0 of 0 (1)	0 of 0 (1)	0 of 0 (1)	0 of 0 (1)	0 of 0 (1)	0 of 0 (1)	0 of 0 (1)	0 of 0 (1)	0 of 0 (1)	0 of 0 (1)	0 of 0 (1)	0 of 0 (1)	0 of 0 (1)	0 of 0 (1)	0 of 0 (1)	0 of 0 (1)	0 of 0 (1)	0 of 0 (1)	0 of 0 (1)	0 of 0 (1)	0 of 0 (1)	0 of 0 (1)
Manihot esculenta	Class_1 (*)	HDA	MCO	Dicots	0 of 0 (1)	0 of 0 (1)	0 of 0 (1)	0 of 0 (1)	0 of 0 (1)	0 of 0 (1)	0 of 0 (1)	0 of 0 (1)	0 of 0 (1)	0 of 0 (1)	0 of 0 (1)	0 of 0 (1)	0 of 0 (1)	0 of 0 (1)	0 of 0 (1)	0 of 0 (1)	0 of 0 (1)	0 of 0 (1)	0 of 0 (1)	0 of 0 (1)	0 of 0 (1)	0 of 0 (1)	0 of 0 (1)	0 of 0 (1)	0 of 0 (1)	0 of 0 (1)	0 of 0 (1)	0 of 0 (1)	0 of 0 (1)	0 of 0 (1)	0 of 0 (1)	0 of 0 (1)	0 of 0 (1)	0 of 0 (1)	0 of 0 (1)	0 of 0 (1)	0 of 0 (1)	0 of 0 (1)	0 of 0 (1)	0 of 0 (1)	0 of 0 (1)	0 of 0 (1)	0 of 0 (1)	0 of 0 (1)	0 of 0 (1)
Populus trichocarpa	Class_1 (*)	HDA	MCO	Dicots	0 of 0 (1)	0 of 0 (1)	0 of 0 (1)	0 of 0 (1)	0 of 0 (1)	0 of 0 (1)	0 of 0 (1)	0 of 0 (1)	0 of 0 (1)	0 of 0 (1)	0 of 0 (1)	0 of 0 (1)	0 of 0 (1)	0 of 0 (1)	0 of 0 (1)	0 of 0 (1)	0 of 0 (1)	0 of 0 (1)	0 of 0 (1)	0 of 0 (1)	0 of 0 (1)	0 of 0 (1)	0 of 0 (1)	0 of 0 (1)	0 of 0 (1)	0 of 0 (1)	0 of 0 (1)	0 of 0 (1)	0 of 0 (1)	0 of 0 (1)	0 of 0 (1)	0 of 0 (1)	0 of 0 (1)	0 of 0 (1)	0 of 0 (1)	0 of 0 (1)	0 of 0 (1)	0 of 0 (1)	0 of 0 (1)	0 of 0 (1)	0 of 0 (1)	0 of 0 (1)	0 of 0 (1)	0 of 0 (1)	0 of 0 (1)
Vitis vinifera	Class_1 (*)	HDA	MCO	Dicots	0 of 0 (1)	0 of 0 (1)	0 of 0 (1)	0 of 0 (1)	0 of 0 (1)	0 of 0 (1)	0 of 0 (1)	0 of 0 (1)	0 of 0 (1)	0 of 0 (1)	0 of 0 (1)	0 of 0 (1)	0 of 0 (1)	0 of 0 (1)	0 of 0 (1)	0 of 0 (1)	0 of 0 (1)	0 of 0 (1)	0 of 0 (1)	0 of 0 (1)	0 of 0 (1)	0 of 0 (1)	0 of 0 (1)	0 of 0 (1)	0 of 0 (1)	0 of 0 (1)	0 of 0 (1)	0 of 0 (1)	0 of 0 (1)	0 of 0 (1)	0 of 0 (1)	0 of 0 (1)	0 of 0 (1)	0 of 0 (1)	0 of 0 (1)	0 of 0 (1)	0 of 0 (1)	0 of 0 (1)	0 of 0 (1)	0 of 0 (1)	0 of 0 (1)	0 of 0 (1)	0 of 0 (1)	0 of 0 (1)	0 of 0 (1)
Chlamydomonas reinhardtii	Class_1 (*)	HDA	MCO	Green Algae	0 of 0 (1)	0 of 0 (1)	0 of 0 (1)	0 of 0 (1)	0 of 0 (1)	0 of 0 (1)	0 of 0 (1)	0 of 0 (1)	0 of 0 (1)	0 of 0 (1)	0 of 0 (1)	0 of 0 (1)	0 of 0 (1)	0 of 0 (1)	0 of 0 (1)	0 of 0 (1)	0 of 0 (1)	0 of 0 (1)	0 of 0 (1)	0 of 0 (1)	0 of 0 (1)	0 of 0 (1)	0 of 0 (1)	0 of 0 (1)	0 of 0 (1)	0 of 0 (1)	0 of 0 (1)	0 of 0 (1)	0 of 0 (1)	0 of 0 (1)	0 of 0 (1)	0 of 0 (1)	0 of 0 (1)	0 of 0 (1)	0 of 0 (1)	0 of 0 (1)	0 of 0 (1)	0 of 0 (1)	0 of 0 (1)	0 of 0 (1)	0 of 0 (1)	0 of 0 (1)	0 of 0 (1)	0 of 0 (1)	0 of 0 (1)
Coccomyxa subellipsoidea C-169	Class_1 (*)	HDA	MCO	Green Algae	0 of 0 (1)	0 of 0 (1)	0 of 0 (1)	0 of 0 (1)	0 of 0 (1)	0 of 0 (1)	0 of 0 (1)	0 of 0 (1)	0 of 0 (1)	0 of 0 (1)	0 of 0 (1)	0 of 0 (1)	0 of 0 (1)	0 of 0 (1)	0 of 0 (1)	0 of 0 (1)	0 of 0 (1)	0 of 0 (1)	0 of 0 (1)	0 of 0 (1)	0 of 0 (1)	0 of 0 (1)	0 of 0 (1)	0 of 0 (1)	0 of 0 (1)	0 of 0 (1)	0 of 0 (1)	0 of 0 (1)	0 of 0 (1)	0 of 0 (1)	0 of 0 (1)	0 of 0 (1)	0 of 0 (1)	0 of 0 (1)	0 of 0 (1)	0 of 0 (1)	0 of 0 (1)	0 of 0 (1)	0 of 0 (1)	0 of 0 (1)	0 of 0 (1)	0 of 0 (1)	0 of 0 (1)	0 of 0 (1)	0 of 0 (1)
Micromonas pusilla CCMP1545	Class_1 (*)	HDA	MCO	Green Algae	0 of 0 (1)	0 of 0 (1)	0 of 0 (1)	0 of 0 (1)	0 of 0 (1)	0 of 0 (1)	0 of 0 (1)	0 of 0 (1)	0 of 0 (1)	0 of 0 (1)	0 of 0 (1)	0 of 0 (1)	0 of 0 (1)	0 of 0 (1)	0 of 0 (1)	0 of 0 (1)	0 of 0 (1)	0 of 0 (1)	0 of 0 (1)	0 of 0 (1)	0 of 0 (1)	0 of 0 (1)	0 of 0 (1)	0 of 0 (1)	0 of 0 (1)	0 of 0 (1)	0 of 0 (1)	0 of 0 (1)	0 of 0 (1)	0 of 0 (1)	0 of 0 (1)	0 of 0 (1)	0 of 0 (1)	0 of 0 (1)	0 of 0 (1)	0 of 0 (1)	0 of 0 (1)	0 of 0 (1)	0 of 0 (1)	0 of 0 (1)	0 of 0 (1)	0 of 0 (1)	0 of 0 (1)	0 of 0 (1)	0 of 0 (1)
Micromonas pusilla RCC299	Class_1 (*)	HDA	MCO	Green Algae	0 of 0 (1)	0 of 0 (1)	0 of 0 (1)	0 of 0 (1)	0 of 0 (1)	0 of 0 (1)	0 of 0 (1)	0 of 0 (1)	0 of 0 (1)	0 of 0 (1)	0 of 0 (1)	0 of 0 (1)	0 of 0 (1)	0 of 0 (1)	0 of 0 (1)	0 of 0 (1)	0 of 0 (1)	0 of 0 (1)	0 of 0 (1)	0 of 0 (1)	0 of 0 (1)	0 of 0 (1)	0 of 0 (1)	0 of 0 (1)	0 of 0 (1)	0 of 0 (1)	0 of 0 (1)	0 of 0 (1)	0 of 0 (1)	0 of 0 (1)	0 of 0 (1)	0 of 0 (1)	0 of 0 (1)	0 of 0 (1)	0 of 0 (1)	0 of 0 (1)	0 of 0 (1)	0 of 0 (1)	0 of 0 (1)	0 of 0 (1)	0 of 0 (1)	0 of 0 (1)	0 of 0 (1)	0 of 0 (1)	0 of 0 (1)
Ostreococcus lucimarinus	Class_1 (*)	HDA	MCO	Green Algae	0 of 0 (1)	0 of 0 (1)	0 of 0 (1)	0 of 0 (1)	0 of 0 (1)	0 of 0 (1)	0 of 0 (1)	0 of 0 (1)	0 of 0 (1)	0 of 0 (1)	0 of 0 (1)	0 of 0 (1)	0 of 0 (1)	0 of 0 (1)	0 of 0 (1)	0 of 0 (1)	0 of 0 (1)	0 of 0 (1)	0 of 0 (1)	0 of 0 (1)	0 of 0 (1)	0 of 0 (1)	0 of 0 (1)	0 of 0 (1)	0 of 0 (1)	0 of 0 (1)	0 of 0 (1)	0 of 0 (1)	0 of 0 (1)	0 of 0 (1)	0 of 0 (1)	0 of 0 (1)	0 of 0 (1)	0 of 0 (1)	0 of 0 (1)	0 of 0 (1)	0 of 0 (1)	0 of 0 (1)	0 of 0 (1)	0 of 0 (1)	0 of 0 (1)	0 of 0 (1)	0 of 0 (1)	0 of 0 (1)	0 of 0 (1)
Volvox carteri	Class_1 (*)	HDA	MCO	Green Algae	0 of 0 (1)	0 of 0 (1)	0 of 0 (1)	0 of 0 (1)	0 of 0 (1)	0 of 0 (1)	0 of 0 (1)	0 of 0 (1)	0 of 0 (1)	0 of 0 (1)	0 of 0 (1)	0 of 0 (1)	0 of 0 (1)	0 of 0 (1)	0 of 0 (1)	0 of 0 (1)	0 of 0 (1)	0 of 0 (1)	0 of 0 (1)	0 of 0 (1)	0 of 0 (1)	0 of 0 (1)	0 of 0 (1)	0 of 0 (1)	0 of 0 (1)	0 of 0 (1)	0 of 0 (1)	0 of 0 (1)	0 of 0 (1)	0 of 0 (1)	0 of 0 (1)	0 of 0 (1)	0 of 0 (1)	0 of 0 (1)	0 of 0 (1)	0 of 0 (1)	0 of 0 (1)	0 of 0 (1)	0 of 0 (1)	0 of 0 (1)	0 of 0 (1)	0 of 0 (1)	0 of 0 (1)	0 of 0 (1)	0 of 0 (1)
Oryza sativa	Class_1 (*)	HDA	MCO	Monocots	0 of 4 (1)	0 of 4 (1)	0 of 4 (1)	0 of 4 (1)	0 of 4 (1)	0 of 4 (1)	0 of 4 (1)	0 of 4 (1)	0 of 4 (1)	0 of 4 (1)	0 of 4 (1)	0 of 4 (1)	0 of 4 (1)	0 of 4 (1)	0 of 4 (1)	0 of 4 (1)	0 of 4 (1)	0 of 4 (1)	0 of 4 (1)	0 of 4 (1)	0 of 4 (1)	0 of 4 (1)	0 of 4 (1)	0 of 4 (1)	0 of 4 (1)	0 of 4 (1)	1 of 4 (9.451161e-01)	0 of 4 (1)	1 of 4 (6.415748e-01)	0 of 4 (1)	0 of 4 (1)	1 of 4 (8.268071e-01)	1 of 4 (8.785560e-01)	0 of 4 (1)	1 of 4 (3.610948e-01)	0 of 4 (1)	0 of 4 (1)	0 of 4 (1)	0 of 4 (1)	0 of 4 (1)	0 of 4 (1)	0 of 4 (1)	1 of 4 (2.405871e-01)	0 of 4 (1)	0 of 4 (1)
Setaria italica	Class_1 (*)	HDA	MCO	Monocots	0 of 2 (1)	0 of 2 (1)	0 of 2 (1)	0 of 2 (1)	0 of 2 (1)	0 of 2 (1)	0 of 2 (1)	0 of 2 (1)	0 of 2 (1)	0 of 2 (1)	0 of 2 (1)	0 of 2 (1)	0 of 2 (1)	0 of 2 (1)	0 of 2 (1)	0 of 2 (1)	0 of 2 (1)	0 of 2 (1)	0 of 2 (1)	0 of 2 (1)	0 of 2 (1)	0 of 2 (1)	0 of 2 (1)	0 of 2 (1)	0 of 2 (1)	0 of 2 (1)	0 of 2 (1)	0 of 2 (1)	0 of 2 (1)	0 of 2 (1)	0 of 2 (1)	0 of 2 (1)	1 of 2 (6.294307e-01)	1 of 2 (5.627805e-01)	0 of 2 (1)	0 of 2 (1)	0 of 2 (1)	0 of 2 (1)	0 of 2 (1)	0 of 2 (1)	0 of 2 (1)	0 of 2 (1)	0 of 2 (1)	0 of 2 (1)	0 of 2 (1)
Sorghum bicolor	Class_1 (*)	HDA	MCO	Monocots	0 of 2 (1)	0 of 2 (1)	0 of 2 (1)	0 of 2 (1)	0 of 2 (1)	0 of 2 (1)	0 of 2 (1)	0 of 2 (1)	0 of 2 (1)	0 of 2 (1)	0 of 2 (1)	0 of 2 (1)	0 of 2 (1)	0 of 2 (1)	0 of 2 (1)	0 of 2 (1)	0 of 2 (1)	0 of 2 (1)	0 of 2 (1)	0 of 2 (1)	0 of 2 (1)	0 of 2 (1)	0 of 2 (1)	0 of 2 (1)	0 of 2 (1)	0 of 2 (1)	0 of 2 (1)	0 of 2 (1)	0 of 2 (1)	0 of 2 (1)	0 of 2 (1)	1 of 2 (6.167232e-01)	1 of 2 (6.645349e-01)	2 of 2 (1.117356e-01)	0 of 2 (1)	0 of 2 (1)	0 of 2 (1)	0 of 2 (1)	0 of 2 (1)	0 of 2 (1)	0 of 2 (1)	0 of 2 (1)	0 of 2 (1)	0 of 2 (1)	0 of 2 (1)
Zea mays	Class_1 (*)	HDA	MCO	Monocots	0 of 0 (1)	0 of 0 (1)	0 of 0 (1)	0 of 0 (1)	0 of 0 (1)	0 of 0 (1)	0 of 0 (1)	0 of 0 (1)	0 of 0 (1)	0 of 0 (1)	0 of 0 (1)	0 of 0 (1)	0 of 0 (1)	0 of 0 (1)	0 of 0 (1)	0 of 0 (1)	0 of 0 (1)	0 of 0 (1)	0 of 0 (1)	0 of 0 (1)	0 of 0 (1)	0 of 0 (1)	0 of 0 (1)	0 of 0 (1)	0 of 0 (1)	0 of 0 (1)	0 of 0 (1)	0 of 0 (1)	0 of 0 (1)	0 of 0 (1)	0 of 0 (1)	0 of 0 (1)	0 of 0 (1)	0 of 0 (1)	0 of 0 (1)	0 of 0 (1)	0 of 0 (1)	0 of 0 (1)	0 of 0 (1)	0 of 0 (1)	0 of 0 (1)	0 of 0 (1)	0 of 0 (1)	0 of 0 (1)	0 of 0 (1)
Physcomitrella patens	Class_1 (*)	HDA	MCO	Moss/Bryophytes	0 of 0 (1)	0 of 0 (1)	0 of 0 (1)	0 of 0 (1)	0 of 0 (1)	0 of 0 (1)	0 of 0 (1)	0 of 0 (1)	0 of 0 (1)	0 of 0 (1)	0 of 0 (1)	0 of 0 (1)	0 of 0 (1)	0 of 0 (1)	0 of 0 (1)	0 of 0 (1)	0 of 0 (1)	0 of 0 (1)	0 of 0 (1)	0 of 0 (1)	0 of 0 (1)	0 of 0 (1)	0 of 0 (1)	0 of 0 (1)	0 of 0 (1)	0 of 0 (1)	0 of 0 (1)	0 of 0 (1)	0 of 0 (1)	0 of 0 (1)	0 of 0 (1)	0 of 0 (1)	0 of 0 (1)	0 of 0 (1)	0 of 0 (1)	0 of 0 (1)	0 of 0 (1)	0 of 0 (1)	0 of 0 (1)	0 of 0 (1)	0 of 0 (1)	0 of 0 (1)	0 of 0 (1)	0 of 0 (1)	0 of 0 (1)
Selaginella moellendorfii	Class_1 (*)	HDA	MCO	Moss/Bryophytes	0 of 0 (1)	0 of 0 (1)	0 of 0 (1)	0 of 0 (1)	0 of 0 (1)	0 of 0 (1)	0 of 0 (1)	0 of 0 (1)	0 of 0 (1)	0 of 0 (1)	0 of 0 (1)	0 of 0 (1)	0 of 0 (1)	0 of 0 (1)	0 of 0 (1)	0 of 0 (1)	0 of 0 (1)	0 of 0 (1)	0 of 0 (1)	0 of 0 (1)	0 of 0 (1)	0 of 0 (1)	0 of 0 (1)	0 of 0 (1)	0 of 0 (1)	0 of 0 (1)	0 of 0 (1)	0 of 0 (1)	0 of 0 (1)	0 of 0 (1)	0 of 0 (1)	0 of 0 (1)	0 of 0 (1)	0 of 0 (1)	0 of 0 (1)	0 of 0 (1)	0 of 0 (1)	0 of 0 (1)	0 of 0 (1)	0 of 0 (1)	0 of 0 (1)	0 of 0 (1)	0 of 0 (1)	0 of 0 (1)	0 of 0 (1)
Aquilegia coerulea	ALL HDT orthologs	HDT		Dicots	0 of 9 (1)	0 of 9 (1)	0 of 9 (1)	0 of 9 (1)	0 of 9 (1)	0 of 9 (1)	0 of 9 (1)	0 of 9 (1)	0 of 9 (1)	0 of 9 (1)	0 of 9 (1)	0 of 9 (1)	0 of 9 (1)	0 of 9 (1)	0 of 9 (1)	0 of 9 (1)	0 of 9 (1)	0 of 9 (1)	0 of 9 (1)	0 of 9 (1)	0 of 9 (1)	0 of 9 (1)	0 of 9 (1)	0 of 9 (1)	0 of 9 (1)	0 of 9 (1)	2 of 9 (0)	0 of 9 (1)	6 of 9 (0)	0 of 9 (1)	0 of 9 (1)	9 of 9 (0)	7 of 9 (0)	2 of 9 (0)	0 of 9 (1)	0 of 9 (1)	0 of 9 (1)	0 of 9 (1)	0 of 9 (1)	0 of 9 (1)	0 of 9 (1)	0 of 9 (1)	0 of 9 (1)	6 of 9 (0)	0 of 9 (1)
Arabidopsis thaliana	ALL HDT orthologs	HDT		Dicots	0 of 7 (1)	0 of 7 (1)	0 of 7 (1)	0 of 7 (1)	0 of 7 (1)	0 of 7 (1)	0 of 7 (1)	0 of 7 (1)	0 of 7 (1)	0 of 7 (1)	0 of 7 (1)	0 of 7 (1)	0 of 7 (1)	0 of 7 (1)	0 of 7 (1)	0 of 7 (1)	0 of 7 (1)	0 of 7 (1)	0 of 7 (1)	0 of 7 (1)	0 of 7 (1)	0 of 7 (1)	0 of 7 (1)	0 of 7 (1)	0 of 7 (1)	0 of 7 (1)	3 of 7 (5.628152e-01)	0 of 7 (1)	5 of 7 (3.827630e-02)	2 of 7 (2.143013e-01)	0 of 7 (1)	0 of 7 (1)	3 of 7 (7.613864e-01)	3 of 7 (4.695130e-01)	0 of 7 (1)	0 of 7 (1)	0 of 7 (1)	0 of 7 (1)	0 of 7 (1)	0 of 7 (1)	0 of 7 (1)	0 of 7 (1)	0 of 7 (1)	0 of 7 (1)	0 of 7 (1)
Eucalyptus grandis	ALL HDT orthologs	HDT		Dicots	0 of 1 (1)	0 of 1 (1)	0 of 1 (1)	0 of 1 (1)	0 of 1 (1)	0 of 1 (1)	0 of 1 (1)	0 of 1 (1)	0 of 1 (1)	0 of 1 (1)	0 of 1 (1)	0 of 1 (1)	0 of 1 (1)	0 of 1 (1)	0 of 1 (1)	0 of 1 (1)	0 of 1 (1)	0 of 1 (1)	0 of 1 (1)	0 of 1 (1)	0 of 1 (1)	0 of 1 (1)	0 of 1 (1)	0 of 1 (1)	0 of 1 (1)	0 of 1 (1)	0 of 1 (1)	1 of 1 (3.906572e-03)	1 of 1 (2.925252e-01)	0 of 1 (1)	0 of 1 (1)	1 of 1 (4.197364e-01)	0 of 1 (1)	0 of 1 (1)	0 of 1 (1)	0 of 1 (1)	0 of 1 (1)	0 of 1 (1)	0 of 1 (1)	0 of 1 (1)	0 of 1 (1)	0 of 1 (1)	0 of 1 (1)	0 of 1 (1)	0 of 1 (1)
Fragaria vesca	ALL HDT orthologs	HDT		Dicots	0 of 2 (1)	0 of 2 (1)	0 of 2 (1)	0 of 2 (1)	0 of 2 (1)	0 of 2 (1)	0 of 2 (1)	0 of 2 (1)	0 of 2 (1)	0 of 2 (1)	0 of 2 (1)	0 of 2 (1)	0 of 2 (1)	0 of 2 (1)	0 of 2 (1)	0 of 2 (1)	0 of 2 (1)	0 of 2 (1)	0 of 2 (1)	0 of 2 (1)	0 of 2 (1)	0 of 2 (1)	0 of 2 (1)	0 of 2 (1)	0 of 2 (1)	0 of 2 (1)	1 of 2 (6.281640e-01)	0 of 2 (1)	0 of 2 (1)	0 of 2 (1)	0 of 2 (1)	0 of 2 (1)	1 of 2 (6.724516e-01)	0 of 2 (1)	0 of 2 (1)	0 of 2 (1)	0 of 2 (1)	0 of 2 (1)	0 of 2 (1)	0 of 2 (1)	0 of 2 (1)	0 of 2 (1)	2 of 2 (5.856426e-04)	0 of 2 (1)	0 of 2 (1)
Glycine max	ALL HDT orthologs	HDT		Dicots	0 of 7 (1)	0 of 7 (1)	0 of 7 (1)	0 of 7 (1)	0 of 7 (1)	0 of 7 (1)	0 of 7 (1)	0 of 7 (1)	0 of 7 (1)	0 of 7 (1)	0 of 7 (1)	0 of 7 (1)	0 of 7 (1)	0 of 7 (1)	0 of 7 (1)	0 of 7 (1)	0 of 7 (1)	0 of 7 (1)	0 of 7 (1)	0 of 7 (1)	0 of 7 (1)	0 of 7 (1)	0 of 7 (1)	0 of 7 (1)	0 of 7 (1)	0 of 7 (1)	5 of 7 (1.024390e-01)	0 of 7 (1)	6 of 7 (1.491878e-01)	0 of 7 (1)	0 of 7 (1)	6 of 7 (4.907114e-02)	2 of 7 (9.152442e-01)	0 of 7 (1)	1 of 7 (5.060970e-01)	0 of 7 (1)	0 of 7 (1)	0 of 7 (1)	0 of 7 (1)	0 of 7 (1)	0 of 7 (1)	0 of 7 (1)	0 of 7 (1)	0 of 7 (1)	0 of 7 (1)
Manihot esculenta	ALL HDT orthologs	HDT		Dicots	0 of 4 (1)	0 of 4 (1)	0 of 4 (1)	0 of 4 (1)	0 of 4 (1)	0 of 4 (1)	0 of 4 (1)	0 of 4 (1)	0 of 4 (1)	0 of 4 (1)	0 of 4 (1)	0 of 4 (1)	0 of 4 (1)	0 of 4 (1)	0 of 4 (1)	0 of 4 (1)	0 of 4 (1)	0 of 4 (1)	0 of 4 (1)	0 of 4 (1)	0 of 4 (1)	0 of 4 (1)	0 of 4 (1)	0 of 4 (1)	0 of 4 (1)	0 of 4 (1)	0 of 4 (1)	0 of 4 (1)	4 of 4 (2.238901e-01)	0 of 4 (1)	0 of 4 (1)	2 of 4 (5.213392e-01)	1 of 4 (8.557838e-01)	0 of 4 (1)	0 of 4 (1)	0 of 4 (1)	0 of 4 (1)	0 of 4 (1)	0 of 4 (1)	0 of 4 (1)	0 of 4 (1)	0 of 4 (1)	0 of 4 (1)	0 of 4 (1)	0 of 4 (1)
Populus trichocarpa	ALL HDT orthologs	HDT		Dicots	0 of 10 (1)	0 of 10 (1)	0 of 10 (1)	0 of 10 (1)	0 of 10 (1)	0 of 10 (1)	0 of 10 (1)	0 of 10 (1)	0 of 10 (1)	0 of 10 (1)	0 of 10 (1)	0 of 10 (1)	0 of 10 (1)	0 of 10 (1)	0 of 10 (1)	0 of 10 (1)	0 of 10 (1)	0 of 10 (1)	0 of 10 (1)	0 of 10 (1)	0 of 10 (1)	0 of 10 (1)	0 of 10 (1)	0 of 10 (1)	0 of 10 (1)	0 of 10 (1)	0 of 10 (1)	0 of 10 (1)	3 of 10 (9.754928e-01)	0 of 10 (1)	5 of 10 (5.184878e-03)	3 of 10 (8.367260e-01)	3 of 10 (9.327142e-01)	0 of 10 (1)	0 of 10 (1)	0 of 10 (1)	3 of 10 (2.230692e-06)	0 of 10 (1)	0 of 10 (1)	0 of 10 (1)	0 of 10 (1)	0 of 10 (1)	0 of 10 (1)	0 of 10 (1)	0 of 10 (1)
Vitis vinifera	ALL HDT orthologs	HDT		Dicots	0 of 2 (1)	0 of 2 (1)	0 of 2 (1)	0 of 2 (1)	0 of 2 (1)	0 of 2 (1)	0 of 2 (1)	0 of 2 (1)	0 of 2 (1)	0 of 2 (1)	0 of 2 (1)	0 of 2 (1)	0 of 2 (1)	0 of 2 (1)	0 of 2 (1)	0 of 2 (1)	0 of 2 (1)	0 of 2 (1)	0 of 2 (1)	0 of 2 (1)	0 of 2 (1)	0 of 2 (1)	0 of 2 (1)	0 of 2 (1)	0 of 2 (1)	0 of 2 (1)	0 of 2 (1)	0 of 2 (1)	2 of 2 (2.233729e-01)	2 of 2 (1.591397e-02)	0 of 2 (1)	1 of 2 (6.945503e-01)	1 of 2 (7.226541e-01)	1 of 2 (5.318232e-01)	0 of 2 (1)	0 of 2 (1)	0 of 2 (1)	0 of 2 (1)	0 of 2 (1)	0 of 2 (1)	0 of 2 (1)	0 of 2 (1)	0 of 2 (1)	0 of 2 (1)	0 of 2 (1)
Chlamydomonas reinhardtii	ALL HDT orthologs	HDT		Green Algae	0 of 0 (1)	0 of 0 (1)	0 of 0 (1)	0 of 0 (1)	0 of 0 (1)	0 of 0 (1)	0 of 0 (1)	0 of 0 (1)	0 of 0 (1)	0 of 0 (1)	0 of 0 (1)	0 of 0 (1)	0 of 0 (1)	0 of 0 (1)	0 of 0 (1)	0 of 0 (1)	0 of 0 (1)	0 of 0 (1)	0 of 0 (1)	0 of 0 (1)	0 of 0 (1)	0 of 0 (1)	0 of 0 (1)	0 of 0 (1)	0 of 0 (1)	0 of 0 (1)	0 of 0 (1)	0 of 0 (1)	0 of 0 (1)	0 of 0 (1)	0 of 0 (1)	0 of 0 (1)	0 of 0 (1)	0 of 0 (1)	0 of 0 (1)	0 of 0 (1)	0 of 0 (1)	0 of 0 (1)	0 of 0 (1)	0 of 0 (1)	0 of 0 (1)	0 of 0 (1)	0 of 0 (1)	0 of 0 (1)	0 of 0 (1)
Coccomyxa subellipsoidea C-169	ALL HDT orthologs	HDT		Green Algae	0 of 0 (1)	0 of 0 (1)	0 of 0 (1)	0 of 0 (1)	0 of 0 (1)	0 of 0 (1)	0 of 0 (1)	0 of 0 (1)	0 of 0 (1)	0 of 0 (1)	0 of 0 (1)	0 of 0 (1)	0 of 0 (1)	0 of 0 (1)	0 of 0 (1)	0 of 0 (1)	0 of 0 (1)	0 of 0 (1)	0 of 0 (1)	0 of 0 (1)	0 of 0 (1)	0 of 0 (1)	0 of 0 (1)	0 of 0 (1)	0 of 0 (1)	0 of 0 (1)	0 of 0 (1)	0 of 0 (1)	0 of 0 (1)	0 of 0 (1)	0 of 0 (1)	0 of 0 (1)	0 of 0 (1)	0 of 0 (1)	0 of 0 (1)	0 of 0 (1)	0 of 0 (1)	0 of 0 (1)	0 of 0 (1)	0 of 0 (1)	0 of 0 (1)	0 of 0 (1)	0 of 0 (1)	0 of 0 (1)	0 of 0 (1)
Micromonas pusilla CCMP1545	ALL HDT orthologs	HDT		Green Algae	0 of 0 (1)	0 of 0 (1)	0 of 0 (1)	0 of 0 (1)	0 of 0 (1)	0 of 0 (1)	0 of 0 (1)	0 of 0 (1)	0 of 0 (1)	0 of 0 (1)	0 of 0 (1)	0 of 0 (1)	0 of 0 (1)	0 of 0 (1)	0 of 0 (1)	0 of 0 (1)	0 of 0 (1)	0 of 0 (1)	0 of 0 (1)	0 of 0 (1)	0 of 0 (1)	0 of 0 (1)	0 of 0 (1)	0 of 0 (1)	0 of 0 (1)	0 of 0 (1)	0 of 0 (1)	0 of 0 (1)	0 of 0 (1)	0 of 0 (1)	0 of 0 (1)	0 of 0 (1)	0 of 0 (1)	0 of 0 (1)	0 of 0 (1)	0 of 0 (1)	0 of 0 (1)	0 of 0 (1)	0 of 0 (1)	0 of 0 (1)	0 of 0 (1)	0 of 0 (1)	0 of 0 (1)	0 of 0 (1)	0 of 0 (1)
Micromonas pusilla RCC299	ALL HDT orthologs	HDT		Green Algae	0 of 0 (1)	0 of 0 (1)	0 of 0 (1)	0 of 0 (1)	0 of 0 (1)	0 of 0 (1)	0 of 0 (1)	0 of 0 (1)	0 of 0 (1)	0 of 0 (1)	0 of 0 (1)	0 of 0 (1)	0 of 0 (1)	0 of 0 (1)	0 of 0 (1)	0 of 0 (1)	0 of 0 (1)	0 of 0 (1)	0 of 0 (1)	0 of 0 (1)	0 of 0 (1)	0 of 0 (1)	0 of 0 (1)	0 of 0 (1)	0 of 0 (1)	0 of 0 (1)	0 of 0 (1)	0 of 0 (1)	0 of 0 (1)	0 of 0 (1)	0 of 0 (1)	0 of 0 (1)	0 of 0 (1)	0 of 0 (1)	0 of 0 (1)	0 of 0 (1)	0 of 0 (1)	0 of 0 (1)	0 of 0 (1)	0 of 0 (1)	0 of 0 (1)	0 of 0 (1)	0 of 0 (1)	0 of 0 (1)	0 of 0 (1)
Ostreococcus lucimarinus	ALL HDT orthologs	HDT		Green Algae	0 of 0 (1)	0 of 0 (1)	0 of 0 (1)	0 of 0 (1)	0 of 0 (1)	0 of 0 (1)	0 of 0 (1)	0 of 0 (1)	0 of 0 (1)	0 of 0 (1)	0 of 0 (1)	0 of 0 (1)	0 of 0 (1)	0 of 0 (1)	0 of 0 (1)	0 of 0 (1)	0 of 0 (1)	0 of 0 (1)	0 of 0 (1)	0 of 0 (1)	0 of 0 (1)	0 of 0 (1)	0 of 0 (1)	0 of 0 (1)	0 of 0 (1)	0 of 0 (1)	0 of 0 (1)	0 of 0 (1)	0 of 0 (1)	0 of 0 (1)	0 of 0 (1)	0 of 0 (1)	0 of 0 (1)	0 of 0 (1)	0 of 0 (1)	0 of 0 (1)	0 of 0 (1)	0 of 0 (1)	0 of 0 (1)	0 of 0 (1)	0 of 0 (1)	0 of 0 (1)	0 of 0 (1)	0 of 0 (1)	0 of 0 (1)
Volvox carteri	ALL HDT orthologs	HDT		Green Algae	0 of 0 (1)	0 of 0 (1)	0 of 0 (1)	0 of 0 (1)	0 of 0 (1)	0 of 0 (1)	0 of 0 (1)	0 of 0 (1)	0 of 0 (1)	0 of 0 (1)	0 of 0 (1)	0 of 0 (1)	0 of 0 (1)	0 of 0 (1)	0 of 0 (1)	0 of 0 (1)	0 of 0 (1)	0 of 0 (1)	0 of 0 (1)	0 of 0 (1)	0 of 0 (1)	0 of 0 (1)	0 of 0 (1)	0 of 0 (1)	0 of 0 (1)	0 of 0 (1)	0 of 0 (1)	0 of 0 (1)	0 of 0 (1)	0 of 0 (1)	0 of 0 (1)	0 of 0 (1)	0 of 0 (1)	0 of 0 (1)	0 of 0 (1)	0 of 0 (1)	0 of 0 (1)	0 of 0 (1)	0 of 0 (1)	0 of 0 (1)	0 of 0 (1)	0 of 0 (1)	0 of 0 (1)	0 of 0 (1)	0 of 0 (1)
Oryza sativa	ALL HDT orthologs	HDT		Monocots	0 of 7 (1)	0 of 7 (1)	0 of 7 (1)	0 of 7 (1)	0 of 7 (1)	0 of 7 (1)	0 of 7 (1)	0 of 7 (1)	0 of 7 (1)	0 of 7 (1)	0 of 7 (1)	0 of 7 (1)	0 of 7 (1)	0 of 7 (1)	0 of 7 (1)	0 of 7 (1)	0 of 7 (1)	0 of 7 (1)	0 of 7 (1)	0 of 7 (1)	0 of 7 (1)	0 of 7 (1)	0 of 7 (1)	0 of 7 (1)	0 of 7 (1)	0 of 7 (1)	7 of 7 (9.730435e-03)	0 of 7 (1)	0 of 7 (1)	1 of 7 (5.262173e-01)	0 of 7 (1)	0 of 7 (1)	1 of 7 (9.750205e-01)	5 of 7 (5.118968e-02)	0 of 7 (1)	0 of 7 (1)	0 of 7 (1)	0 of 7 (1)	0 of 7 (1)	0 of 7 (1)	0 of 7 (1)	0 of 7 (1)	1 of 7 (3.822273e-01)	0 of 7 (1)	0 of 7 (1)
Setaria italica	ALL HDT orthologs	HDT		Monocots	0 of 3 (1)	0 of 3 (1)	0 of 3 (1)	0 of 3 (1)	0 of 3 (1)	0 of 3 (1)	0 of 3 (1)	0 of 3 (1)	0 of 3 (1)	0 of 3 (1)	0 of 3 (1)	0 of 3 (1)	0 of 3 (1)	0 of 3 (1)	0 of 3 (1)	0 of 3 (1)	0 of 3 (1)	0 of 3 (1)	0 of 3 (1)	0 of 3 (1)	0 of 3 (1)	0 of 3 (1)	0 of 3 (1)	0 of 3 (1)	0 of 3 (1)	0 of 3 (1)	2 of 3 (4.986554e-01)	0 of 3 (1)	0 of 3 (1)	0 of 3 (1)	1 of 3 (1.813936e-01)	1 of 3 (7.183504e-01)	1 of 3 (7.744244e-01)	1 of 3 (7.109057e-01)	0 of 3 (1)	0 of 3 (1)	0 of 3 (1)	0 of 3 (1)	0 of 3 (1)	0 of 3 (1)	0 of 3 (1)	0 of 3 (1)	0 of 3 (1)	0 of 3 (1)	0 of 3 (1)
Sorghum bicolor	ALL HDT orthologs	HDT		Monocots	0 of 4 (1)	0 of 4 (1)	0 of 4 (1)	0 of 4 (1)	0 of 4 (1)	0 of 4 (1)	0 of 4 (1)	0 of 4 (1)	0 of 4 (1)	0 of 4 (1)	0 of 4 (1)	0 of 4 (1)	0 of 4 (1)	0 of 4 (1)	0 of 4 (1)	0 of 4 (1)	0 of 4 (1)	0 of 4 (1)	0 of 4 (1)	0 of 4 (1)	0 of 4 (1)	0 of 4 (1)	0 of 4 (1)	0 of 4 (1)	0 of 4 (1)	0 of 4 (1)	2 of 4 (7.531492e-01)	0 of 4 (1)	1 of 4 (5.707243e-01)	0 of 4 (1)	0 of 4 (1)	1 of 4 (8.531094e-01)	1 of 4 (8.874727e-01)	1 of 4 (8.036042e-01)	0 of 4 (1)	0 of 4 (1)	0 of 4 (1)	0 of 4 (1)	0 of 4 (1)	0 of 4 (1)	0 of 4 (1)	0 of 4 (1)	0 of 4 (1)	0 of 4 (1)	0 of 4 (1)
Zea mays	ALL HDT orthologs	HDT		Monocots	0 of 8 (1)	0 of 8 (1)	0 of 8 (1)	0 of 8 (1)	0 of 8 (1)	0 of 8 (1)	0 of 8 (1)	0 of 8 (1)	0 of 8 (1)	0 of 8 (1)	0 of 8 (1)	0 of 8 (1)	0 of 8 (1)	0 of 8 (1)	0 of 8 (1)	0 of 8 (1)	0 of 8 (1)	0 of 8 (1)	0 of 8 (1)	0 of 8 (1)	0 of 8 (1)	0 of 8 (1)	0 of 8 (1)	0 of 8 (1)	0 of 8 (1)	0 of 8 (1)	3 of 8 (8.520084e-01)	0 of 8 (1)	2 of 8 (3.501739e-01)	0 of 8 (1)	2 of 8 (1.585257e-01)	3 of 8 (6.463842e-01)	6 of 8 (3.384261e-02)	2 of 8 (7.760052e-01)	2 of 8 (2.420220e-01)	0 of 8 (1)	0 of 8 (1)	0 of 8 (1)	0 of 8 (1)	0 of 8 (1)	0 of 8 (1)	0 of 8 (1)	0 of 8 (1)	0 of 8 (1)	0 of 8 (1)
Physcomitrella patens	ALL HDT orthologs	HDT		Moss/Bryophytes	0 of 7 (1)	0 of 7 (1)	0 of 7 (1)	0 of 7 (1)	0 of 7 (1)	0 of 7 (1)	0 of 7 (1)	0 of 7 (1)	0 of 7 (1)	0 of 7 (1)	0 of 7 (1)	0 of 7 (1)	0 of 7 (1)	0 of 7 (1)	0 of 7 (1)	0 of 7 (1)	0 of 7 (1)	0 of 7 (1)	0 of 7 (1)	0 of 7 (1)	0 of 7 (1)	0 of 7 (1)	0 of 7 (1)	0 of 7 (1)	0 of 7 (1)	0 of 7 (1)	3 of 7 (7.641798e-01)	0 of 7 (1)	7 of 7 (5.661252e-04)	3 of 7 (2.540168e-02)	2 of 7 (1.510141e-01)	3 of 7 (5.902661e-01)	2 of 7 (9.065324e-01)	5 of 7 (2.352636e-02)	2 of 7 (1.041006e-01)	0 of 7 (1)	0 of 7 (1)	0 of 7 (1)	0 of 7 (1)	0 of 7 (1)	0 of 7 (1)	0 of 7 (1)	0 of 7 (1)	0 of 7 (1)	0 of 7 (1)
Selaginella moellendorfii	ALL HDT orthologs	HDT		Moss/Bryophytes	0 of 1 (1)	0 of 1 (1)	0 of 1 (1)	0 of 1 (1)	0 of 1 (1)	0 of 1 (1)	0 of 1 (1)	0 of 1 (1)	0 of 1 (1)	0 of 1 (1)	0 of 1 (1)	0 of 1 (1)	0 of 1 (1)	0 of 1 (1)	0 of 1 (1)	0 of 1 (1)	0 of 1 (1)	0 of 1 (1)	0 of 1 (1)	0 of 1 (1)	0 of 1 (1)	0 of 1 (1)	0 of 1 (1)	0 of 1 (1)	0 of 1 (1)	0 of 1 (1)	0 of 1 (1)	0 of 1 (1)	0 of 1 (1)	0 of 1 (1)	0 of 1 (1)	0 of 1 (1)	0 of 1 (1)	0 of 1 (1)	0 of 1 (1)	0 of 1 (1)	0 of 1 (1)	1 of 1 (4.307830e-03)	1 of 1 (4.307830e-03)	0 of 1 (1)	0 of 1 (1)	0 of 1 (1)	0 of 1 (1)	0 of 1 (1)	0 of 1 (1)
Aquilegia coerulea	ALL MYST orthologs	MYST		Dicots	0 of 2 (1)	0 of 2 (1)	0 of 2 (1)	0 of 2 (1)	0 of 2 (1)	0 of 2 (1)	0 of 2 (1)	0 of 2 (1)	0 of 2 (1)	0 of 2 (1)	0 of 2 (1)	0 of 2 (1)	0 of 2 (1)	0 of 2 (1)	0 of 2 (1)	0 of 2 (1)	0 of 2 (1)	0 of 2 (1)	0 of 2 (1)	0 of 2 (1)	0 of 2 (1)	0 of 2 (1)	0 of 2 (1)	0 of 2 (1)	0 of 2 (1)	0 of 2 (1)	0 of 2 (1)	0 of 2 (1)	1 of 2 (0)	0 of 2 (1)	0 of 2 (1)	0 of 2 (1)	0 of 2 (1)	0 of 2 (1)	1 of 2 (0)	0 of 2 (1)	0 of 2 (1)	0 of 2 (1)	0 of 2 (1)	0 of 2 (1)	0 of 2 (1)	0 of 2 (1)	0 of 2 (1)	0 of 2 (1)	0 of 2 (1)
Arabidopsis thaliana	ALL MYST orthologs	MYST		Dicots	0 of 3 (1)	0 of 3 (1)	0 of 3 (1)	0 of 3 (1)	0 of 3 (1)	0 of 3 (1)	0 of 3 (1)	0 of 3 (1)	0 of 3 (1)	0 of 3 (1)	0 of 3 (1)	0 of 3 (1)	0 of 3 (1)	0 of 3 (1)	0 of 3 (1)	0 of 3 (1)	0 of 3 (1)	0 of 3 (1)	0 of 3 (1)	0 of 3 (1)	0 of 3 (1)	0 of 3 (1)	0 of 3 (1)	0 of 3 (1)	0 of 3 (1)	0 of 3 (1)	1 of 3 (7.753786e-01)	0 of 3 (1)	1 of 3 (6.862860e-01)	0 of 3 (1)	0 of 3 (1)	2 of 3 (4.129082e-01)	2 of 3 (4.891126e-01)	3 of 3 (4.315376e-02)	2 of 3 (4.165240e-02)	0 of 3 (1)	0 of 3 (1)	0 of 3 (1)	0 of 3 (1)	0 of 3 (1)	0 of 3 (1)	0 of 3 (1)	0 of 3 (1)	0 of 3 (1)	0 of 3 (1)
Eucalyptus grandis	ALL MYST orthologs	MYST		Dicots	0 of 2 (1)	0 of 2 (1)	0 of 2 (1)	0 of 2 (1)	0 of 2 (1)	0 of 2 (1)	0 of 2 (1)	0 of 2 (1)	0 of 2 (1)	0 of 2 (1)	0 of 2 (1)	0 of 2 (1)	0 of 2 (1)	0 of 2 (1)	0 of 2 (1)	0 of 2 (1)	0 of 2 (1)	0 of 2 (1)	0 of 2 (1)	0 of 2 (1)	0 of 2 (1)	0 of 2 (1)	0 of 2 (1)	0 of 2 (1)	0 of 2 (1)	0 of 2 (1)	2 of 2 (1.747660e-01)	0 of 2 (1)	0 of 2 (1)	0 of 2 (1)	0 of 2 (1)	0 of 2 (1)	0 of 2 (1)	0 of 2 (1)	0 of 2 (1)	0 of 2 (1)	0 of 2 (1)	0 of 2 (1)	0 of 2 (1)	0 of 2 (1)	0 of 2 (1)	0 of 2 (1)	0 of 2 (1)	0 of 2 (1)	0 of 2 (1)
Fragaria vesca	ALL MYST orthologs	MYST		Dicots	0 of 1 (1)	0 of 1 (1)	0 of 1 (1)	0 of 1 (1)	0 of 1 (1)	0 of 1 (1)	0 of 1 (1)	0 of 1 (1)	0 of 1 (1)	0 of 1 (1)	0 of 1 (1)	0 of 1 (1)	0 of 1 (1)	0 of 1 (1)	0 of 1 (1)	0 of 1 (1)	0 of 1 (1)	0 of 1 (1)	0 of 1 (1)	0 of 1 (1)	0 of 1 (1)	0 of 1 (1)	0 of 1 (1)	0 of 1 (1)	0 of 1 (1)	0 of 1 (1)	1 of 1 (3.902105e-01)	0 of 1 (1)	0 of 1 (1)	0 of 1 (1)	0 of 1 (1)	1 of 1 (4.745210e-01)	0 of 1 (1)	0 of 1 (1)	0 of 1 (1)	0 of 1 (1)	0 of 1 (1)	0 of 1 (1)	0 of 1 (1)	0 of 1 (1)	0 of 1 (1)	0 of 1 (1)	0 of 1 (1)	0 of 1 (1)	0 of 1 (1)
Glycine max	ALL MYST orthologs	MYST		Dicots	0 of 4 (1)	0 of 4 (1)	0 of 4 (1)	0 of 4 (1)	0 of 4 (1)	0 of 4 (1)	0 of 4 (1)	0 of 4 (1)	0 of 4 (1)	0 of 4 (1)	0 of 4 (1)	0 of 4 (1)	0 of 4 (1)	0 of 4 (1)	0 of 4 (1)	0 of 4 (1)	0 of 4 (1)	0 of 4 (1)	0 of 4 (1)	0 of 4 (1)	0 of 4 (1)	0 of 4 (1)	0 of 4 (1)	0 of 4 (1)	0 of 4 (1)	0 of 4 (1)	3 of 4 (1.864936e-01)	0 of 4 (1)	1 of 4 (9.724645e-01)	3 of 4 (2.187389e-02)	0 of 4 (1)	2 of 4 (6.532183e-01)	2 of 4 (6.410163e-01)	0 of 4 (1)	0 of 4 (1)	0 of 4 (1)	0 of 4 (1)	0 of 4 (1)	0 of 4 (1)	0 of 4 (1)	0 of 4 (1)	1 of 4 (1.860877e-02)	0 of 4 (1)	0 of 4 (1)	0 of 4 (1)
Manihot esculenta	ALL MYST orthologs	MYST		Dicots	0 of 3 (1)	0 of 3 (1)	0 of 3 (1)	0 of 3 (1)	0 of 3 (1)	0 of 3 (1)	0 of 3 (1)	0 of 3 (1)	0 of 3 (1)	0 of 3 (1)	0 of 3 (1)	0 of 3 (1)	0 of 3 (1)	0 of 3 (1)	0 of 3 (1)	0 of 3 (1)	0 of 3 (1)	0 of 3 (1)	0 of 3 (1)	0 of 3 (1)	0 of 3 (1)	0 of 3 (1)	0 of 3 (1)	0 of 3 (1)	0 of 3 (1)	0 of 3 (1)	0 of 3 (1)	0 of 3 (1)	1 of 3 (9.696020e-01)	0 of 3 (1)	0 of 3 (1)	1 of 3 (7.818415e-01)	0 of 3 (1)	0 of 3 (1)	0 of 3 (1)	0 of 3 (1)	0 of 3 (1)	0 of 3 (1)	0 of 3 (1)	0 of 3 (1)	0 of 3 (1)	0 of 3 (1)	0 of 3 (1)	0 of 3 (1)	0 of 3 (1)
Populus trichocarpa	ALL MYST orthologs	MYST		Dicots	0 of 3 (1)	0 of 3 (1)	0 of 3 (1)	0 of 3 (1)	0 of 3 (1)	0 of 3 (1)	0 of 3 (1)	0 of 3 (1)	0 of 3 (1)	0 of 3 (1)	0 of 3 (1)	0 of 3 (1)	0 of 3 (1)	0 of 3 (1)	0 of 3 (1)	0 of 3 (1)	0 of 3 (1)	0 of 3 (1)	0 of 3 (1)	0 of 3 (1)	0 of 3 (1)	0 of 3 (1)	0 of 3 (1)	0 of 3 (1)	0 of 3 (1)	0 of 3 (1)	0 of 3 (1)	0 of 3 (1)	2 of 3 (5.856834e-01)	0 of 3 (1)	0 of 3 (1)	1 of 3 (7.866905e-01)	0 of 3 (1)	2 of 3 (2.848125e-01)	0 of 3 (1)	0 of 3 (1)	0 of 3 (1)	0 of 3 (1)	0 of 3 (1)	0 of 3 (1)	0 of 3 (1)	0 of 3 (1)	0 of 3 (1)	0 of 3 (1)	0 of 3 (1)
Vitis vinifera	ALL MYST orthologs	MYST		Dicots	0 of 1 (1)	0 of 1 (1)	0 of 1 (1)	0 of 1 (1)	0 of 1 (1)	0 of 1 (1)	0 of 1 (1)	0 of 1 (1)	0 of 1 (1)	0 of 1 (1)	0 of 1 (1)	0 of 1 (1)	0 of 1 (1)	0 of 1 (1)	0 of 1 (1)	0 of 1 (1)	0 of 1 (1)	0 of 1 (1)	0 of 1 (1)	0 of 1 (1)	0 of 1 (1)	0 of 1 (1)	0 of 1 (1)	0 of 1 (1)	0 of 1 (1)	0 of 1 (1)	0 of 1 (1)	0 of 1 (1)	1 of 1 (4.726334e-01)	0 of 1 (1)	1 of 1 (1.271161e-01)	1 of 1 (4.473165e-01)	1 of 1 (4.733546e-01)	1 of 1 (3.157595e-01)	0 of 1 (1)	0 of 1 (1)	0 of 1 (1)	0 of 1 (1)	0 of 1 (1)	0 of 1 (1)	0 of 1 (1)	0 of 1 (1)	0 of 1 (1)	0 of 1 (1)	0 of 1 (1)
Chlamydomonas reinhardtii	ALL MYST orthologs	MYST		Green Algae	0 of 2 (1)	0 of 2 (1)	0 of 2 (1)	0 of 2 (1)	0 of 2 (1)	0 of 2 (1)	0 of 2 (1)	0 of 2 (1)	0 of 2 (1)	0 of 2 (1)	0 of 2 (1)	0 of 2 (1)	0 of 2 (1)	0 of 2 (1)	0 of 2 (1)	0 of 2 (1)	0 of 2 (1)	0 of 2 (1)	0 of 2 (1)	0 of 2 (1)	0 of 2 (1)	0 of 2 (1)	0 of 2 (1)	0 of 2 (1)	0 of 2 (1)	0 of 2 (1)	0 of 2 (1)	0 of 2 (1)	0 of 2 (1)	0 of 2 (1)	0 of 2 (1)	0 of 2 (1)	1 of 2 (4.127018e-01)	1 of 2 (4.946389e-01)	0 of 2 (1)	0 of 2 (1)	0 of 2 (1)	0 of 2 (1)	0 of 2 (1)	0 of 2 (1)	0 of 2 (1)	0 of 2 (1)	0 of 2 (1)	0 of 2 (1)	0 of 2 (1)
Coccomyxa subellipsoidea C-169	ALL MYST orthologs	MYST		Green Algae	0 of 2 (1)	0 of 2 (1)	0 of 2 (1)	0 of 2 (1)	0 of 2 (1)	0 of 2 (1)	0 of 2 (1)	0 of 2 (1)	0 of 2 (1)	0 of 2 (1)	0 of 2 (1)	0 of 2 (1)	0 of 2 (1)	0 of 2 (1)	0 of 2 (1)	0 of 2 (1)	0 of 2 (1)	0 of 2 (1)	0 of 2 (1)	0 of 2 (1)	0 of 2 (1)	0 of 2 (1)	0 of 2 (1)	0 of 2 (1)	0 of 2 (1)	0 of 2 (1)	1 of 2 (8.804249e-01)	0 of 2 (1)	0 of 2 (1)	0 of 2 (1)	1 of 2 (2.661595e-02)	1 of 2 (5.382890e-01)	1 of 2 (6.487451e-01)	1 of 2 (5.887686e-01)	0 of 2 (1)	0 of 2 (1)	0 of 2 (1)	0 of 2 (1)	0 of 2 (1)	0 of 2 (1)	0 of 2 (1)	0 of 2 (1)	0 of 2 (1)	0 of 2 (1)	0 of 2 (1)
Micromonas pusilla CCMP1545	ALL MYST orthologs	MYST		Green Algae	0 of 3 (1)	0 of 3 (1)	0 of 3 (1)	0 of 3 (1)	0 of 3 (1)	0 of 3 (1)	0 of 3 (1)	0 of 3 (1)	0 of 3 (1)	0 of 3 (1)	0 of 3 (1)	0 of 3 (1)	0 of 3 (1)	0 of 3 (1)	0 of 3 (1)	0 of 3 (1)	0 of 3 (1)	0 of 3 (1)	0 of 3 (1)	0 of 3 (1)	0 of 3 (1)	0 of 3 (1)	0 of 3 (1)	0 of 3 (1)	0 of 3 (1)	0 of 3 (1)	0 of 3 (1)	0 of 3 (1)	0 of 3 (1)	0 of 3 (1)	0 of 3 (1)	0 of 3 (1)	0 of 3 (1)	0 of 3 (1)	0 of 3 (1)	0 of 3 (1)	0 of 3 (1)	0 of 3 (1)	0 of 3 (1)	0 of 3 (1)	0 of 3 (1)	0 of 3 (1)	0 of 3 (1)	0 of 3 (1)	0 of 3 (1)
Micromonas pusilla RCC299	ALL MYST orthologs	MYST		Green Algae	0 of 3 (1)	0 of 3 (1)	0 of 3 (1)	0 of 3 (1)	0 of 3 (1)	0 of 3 (1)	0 of 3 (1)	0 of 3 (1)	0 of 3 (1)	0 of 3 (1)	0 of 3 (1)	0 of 3 (1)	0 of 3 (1)	0 of 3 (1)	0 of 3 (1)	0 of 3 (1)	0 of 3 (1)	0 of 3 (1)	0 of 3 (1)	0 of 3 (1)	0 of 3 (1)	0 of 3 (1)	0 of 3 (1)	0 of 3 (1)	0 of 3 (1)	0 of 3 (1)	0 of 3 (1)	0 of 3 (1)	0 of 3 (1)	0 of 3 (1)	0 of 3 (1)	0 of 3 (1)	0 of 3 (1)	2 of 3 (2.885007e-01)	0 of 3 (1)	0 of 3 (1)	0 of 3 (1)	0 of 3 (1)	0 of 3 (1)	0 of 3 (1)	0 of 3 (1)	0 of 3 (1)	0 of 3 (1)	0 of 3 (1)	0 of 3 (1)
Ostreococcus lucimarinus	ALL MYST orthologs	MYST		Green Algae	0 of 3 (1)	0 of 3 (1)	0 of 3 (1)	0 of 3 (1)	0 of 3 (1)	0 of 3 (1)	0 of 3 (1)	0 of 3 (1)	0 of 3 (1)	0 of 3 (1)	0 of 3 (1)	0 of 3 (1)	0 of 3 (1)	0 of 3 (1)	0 of 3 (1)	0 of 3 (1)	0 of 3 (1)	0 of 3 (1)	0 of 3 (1)	0 of 3 (1)	0 of 3 (1)	0 of 3 (1)	0 of 3 (1)	0 of 3 (1)	0 of 3 (1)	0 of 3 (1)	0 of 3 (1)	0 of 3 (1)	0 of 3 (1)	0 of 3 (1)	0 of 3 (1)	1 of 3 (5.141436e-01)	0 of 3 (1)	0 of 3 (1)	1 of 3 (4.099188e-02)	0 of 3 (1)	0 of 3 (1)	0 of 3 (1)	0 of 3 (1)	0 of 3 (1)	0 of 3 (1)	0 of 3 (1)	0 of 3 (1)	0 of 3 (1)	0 of 3 (1)
Volvox carteri	ALL MYST orthologs	MYST		Green Algae	0 of 2 (1)	0 of 2 (1)	0 of 2 (1)	0 of 2 (1)	0 of 2 (1)	0 of 2 (1)	0 of 2 (1)	0 of 2 (1)	0 of 2 (1)	0 of 2 (1)	0 of 2 (1)	0 of 2 (1)	0 of 2 (1)	0 of 2 (1)	0 of 2 (1)	0 of 2 (1)	0 of 2 (1)	0 of 2 (1)	0 of 2 (1)	0 of 2 (1)	0 of 2 (1)	0 of 2 (1)	0 of 2 (1)	0 of 2 (1)	0 of 2 (1)	0 of 2 (1)	1 of 2 (7.345904e-01)	0 of 2 (1)	0 of 2 (1)	0 of 2 (1)	0 of 2 (1)	0 of 2 (1)	2 of 2 (8.888949e-02)	1 of 2 (5.389469e-01)	0 of 2 (1)	0 of 2 (1)	0 of 2 (1)	0 of 2 (1)	0 of 2 (1)	0 of 2 (1)	0 of 2 (1)	0 of 2 (1)	1 of 2 (6.814800e-02)	0 of 2 (1)	0 of 2 (1)
Oryza sativa	ALL MYST orthologs	MYST		Monocots	0 of 1 (1)	0 of 1 (1)	0 of 1 (1)	0 of 1 (1)	0 of 1 (1)	0 of 1 (1)	0 of 1 (1)	0 of 1 (1)	0 of 1 (1)	0 of 1 (1)	0 of 1 (1)	0 of 1 (1)	0 of 1 (1)	0 of 1 (1)	0 of 1 (1)	0 of 1 (1)	0 of 1 (1)	0 of 1 (1)	0 of 1 (1)	0 of 1 (1)	0 of 1 (1)	0 of 1 (1)	0 of 1 (1)	0 of 1 (1)	0 of 1 (1)	0 of 1 (1)	0 of 1 (1)	0 of 1 (1)	1 of 1 (2.262438e-01)	1 of 1 (1.012112e-01)	1 of 1 (1.022304e-01)	0 of 1 (1)	1 of 1 (4.096565e-01)	1 of 1 (3.431937e-01)	0 of 1 (1)	0 of 1 (1)	0 of 1 (1)	0 of 1 (1)	0 of 1 (1)	0 of 1 (1)	0 of 1 (1)	0 of 1 (1)	1 of 1 (6.648652e-02)	0 of 1 (1)	0 of 1 (1)
Setaria italica	ALL MYST orthologs	MYST		Monocots	0 of 1 (1)	0 of 1 (1)	0 of 1 (1)	0 of 1 (1)	0 of 1 (1)	0 of 1 (1)	0 of 1 (1)	0 of 1 (1)	0 of 1 (1)	0 of 1 (1)	0 of 1 (1)	0 of 1 (1)	0 of 1 (1)	0 of 1 (1)	0 of 1 (1)	0 of 1 (1)	0 of 1 (1)	0 of 1 (1)	0 of 1 (1)	0 of 1 (1)	0 of 1 (1)	0 of 1 (1)	0 of 1 (1)	0 of 1 (1)	0 of 1 (1)	0 of 1 (1)	0 of 1 (1)	0 of 1 (1)	0 of 1 (1)	0 of 1 (1)	0 of 1 (1)	1 of 1 (3.444946e-01)	0 of 1 (1)	0 of 1 (1)	0 of 1 (1)	0 of 1 (1)	0 of 1 (1)	0 of 1 (1)	0 of 1 (1)	0 of 1 (1)	0 of 1 (1)	0 of 1 (1)	0 of 1 (1)	0 of 1 (1)	0 of 1 (1)
Sorghum bicolor	ALL MYST orthologs	MYST		Monocots	0 of 1 (1)	0 of 1 (1)	0 of 1 (1)	0 of 1 (1)	0 of 1 (1)	0 of 1 (1)	0 of 1 (1)	0 of 1 (1)	0 of 1 (1)	0 of 1 (1)	0 of 1 (1)	0 of 1 (1)	0 of 1 (1)	0 of 1 (1)	0 of 1 (1)	0 of 1 (1)	0 of 1 (1)	0 of 1 (1)	0 of 1 (1)	0 of 1 (1)	0 of 1 (1)	0 of 1 (1)	0 of 1 (1)	0 of 1 (1)	0 of 1 (1)	0 of 1 (1)	1 of 1 (5.459940e-01)	0 of 1 (1)	0 of 1 (1)	0 of 1 (1)	0 of 1 (1)	1 of 1 (3.809009e-01)	0 of 1 (1)	0 of 1 (1)	0 of 1 (1)	0 of 1 (1)	0 of 1 (1)	0 of 1 (1)	0 of 1 (1)	0 of 1 (1)	0 of 1 (1)	0 of 1 (1)	0 of 1 (1)	0 of 1 (1)	0 of 1 (1)
Zea mays	ALL MYST orthologs	MYST		Monocots	0 of 3 (1)	0 of 3 (1)	0 of 3 (1)	0 of 3 (1)	0 of 3 (1)	0 of 3 (1)	0 of 3 (1)	0 of 3 (1)	0 of 3 (1)	0 of 3 (1)	0 of 3 (1)	0 of 3 (1)	0 of 3 (1)	0 of 3 (1)	0 of 3 (1)	0 of 3 (1)	0 of 3 (1)	0 of 3 (1)	0 of 3 (1)	0 of 3 (1)	0 of 3 (1)	0 of 3 (1)	0 of 3 (1)	0 of 3 (1)	0 of 3 (1)	0 of 3 (1)	2 of 3 (4.960546e-01)	0 of 3 (1)	0 of 3 (1)	0 of 3 (1)	0 of 3 (1)	0 of 3 (1)	0 of 3 (1)	0 of 3 (1)	0 of 3 (1)	0 of 3 (1)	0 of 3 (1)	0 of 3 (1)	0 of 3 (1)	0 of 3 (1)	0 of 3 (1)	0 of 3 (1)	0 of 3 (1)	0 of 3 (1)	0 of 3 (1)
Physcomitrella patens	ALL MYST orthologs	MYST		Moss/Bryophytes	0 of 4 (1)	0 of 4 (1)	0 of 4 (1)	0 of 4 (1)	0 of 4 (1)	0 of 4 (1)	0 of 4 (1)	0 of 4 (1)	0 of 4 (1)	0 of 4 (1)	0 of 4 (1)	0 of 4 (1)	0 of 4 (1)	0 of 4 (1)	0 of 4 (1)	0 of 4 (1)	0 of 4 (1)	0 of 4 (1)	0 of 4 (1)	0 of 4 (1)	0 of 4 (1)	0 of 4 (1)	0 of 4 (1)	0 of 4 (1)	0 of 4 (1)	0 of 4 (1)	1 of 4 (9.346667e-01)	0 of 4 (1)	3 of 4 (1.205478e-01)	0 of 4 (1)	0 of 4 (1)	2 of 4 (5.328819e-01)	3 of 4 (2.546008e-01)	1 of 4 (7.407838e-01)	1 of 4 (2.857547e-01)	0 of 4 (1)	0 of 4 (1)	0 of 4 (1)	0 of 4 (1)	0 of 4 (1)	0 of 4 (1)	0 of 4 (1)	0 of 4 (1)	0 of 4 (1)	0 of 4 (1)
Selaginella moellendorfii	ALL MYST orthologs	MYST		Moss/Bryophytes	0 of 1 (1)	0 of 1 (1)	0 of 1 (1)	0 of 1 (1)	0 of 1 (1)	0 of 1 (1)	0 of 1 (1)	0 of 1 (1)	0 of 1 (1)	0 of 1 (1)	0 of 1 (1)	0 of 1 (1)	0 of 1 (1)	0 of 1 (1)	0 of 1 (1)	0 of 1 (1)	0 of 1 (1)	0 of 1 (1)	0 of 1 (1)	0 of 1 (1)	0 of 1 (1)	0 of 1 (1)	0 of 1 (1)	0 of 1 (1)	0 of 1 (1)	0 of 1 (1)	0 of 1 (1)	0 of 1 (1)	0 of 1 (1)	0 of 1 (1)	0 of 1 (1)	1 of 1 (2.695984e-01)	1 of 1 (3.260489e-01)	0 of 1 (1)	0 of 1 (1)	0 of 1 (1)	0 of 1 (1)	0 of 1 (1)	0 of 1 (1)	0 of 1 (1)	0 of 1 (1)	0 of 1 (1)	1 of 1 (5.555306e-02)	0 of 1 (1)	0 of 1 (1)
Aquilegia coerulea	AtSRTa (AtSRT1) orthologs	SRT	1	Dicots	0 of 0 (1)	0 of 0 (1)	0 of 0 (1)	0 of 0 (1)	0 of 0 (1)	0 of 0 (1)	0 of 0 (1)	0 of 0 (1)	0 of 0 (1)	0 of 0 (1)	0 of 0 (1)	0 of 0 (1)	0 of 0 (1)	0 of 0 (1)	0 of 0 (1)	0 of 0 (1)	0 of 0 (1)	0 of 0 (1)	0 of 0 (1)	0 of 0 (1)	0 of 0 (1)	0 of 0 (1)	0 of 0 (1)	0 of 0 (1)	0 of 0 (1)	0 of 0 (1)	0 of 0 (1)	0 of 0 (1)	0 of 0 (1)	0 of 0 (1)	0 of 0 (1)	0 of 0 (1)	0 of 0 (1)	0 of 0 (1)	0 of 0 (1)	0 of 0 (1)	0 of 0 (1)	0 of 0 (1)	0 of 0 (1)	0 of 0 (1)	0 of 0 (1)	0 of 0 (1)	0 of 0 (1)	0 of 0 (1)	0 of 0 (1)
Arabidopsis thaliana	AtSRTa (AtSRT1) orthologs	SRT	1	Dicots	0 of 1 (1)	0 of 1 (1)	0 of 1 (1)	0 of 1 (1)	0 of 1 (1)	0 of 1 (1)	0 of 1 (1)	0 of 1 (1)	0 of 1 (1)	0 of 1 (1)	0 of 1 (1)	0 of 1 (1)	0 of 1 (1)	0 of 1 (1)	0 of 1 (1)	0 of 1 (1)	0 of 1 (1)	0 of 1 (1)	0 of 1 (1)	0 of 1 (1)	0 of 1 (1)	0 of 1 (1)	0 of 1 (1)	0 of 1 (1)	0 of 1 (1)	0 of 1 (1)	1 of 1 (3.921068e-01)	0 of 1 (1)	1 of 1 (3.205063e-01)	0 of 1 (1)	0 of 1 (1)	1 of 1 (4.416764e-01)	1 of 1 (4.927415e-01)	0 of 1 (1)	0 of 1 (1)	0 of 1 (1)	0 of 1 (1)	0 of 1 (1)	0 of 1 (1)	1 of 1 (2.990954e-03)	0 of 1 (1)	0 of 1 (1)	0 of 1 (1)	0 of 1 (1)	0 of 1 (1)
Eucalyptus grandis	AtSRTa (AtSRT1) orthologs	SRT	1	Dicots	0 of 1 (1)	0 of 1 (1)	0 of 1 (1)	0 of 1 (1)	0 of 1 (1)	0 of 1 (1)	0 of 1 (1)	0 of 1 (1)	0 of 1 (1)	0 of 1 (1)	0 of 1 (1)	0 of 1 (1)	0 of 1 (1)	0 of 1 (1)	0 of 1 (1)	0 of 1 (1)	0 of 1 (1)	0 of 1 (1)	0 of 1 (1)	0 of 1 (1)	0 of 1 (1)	0 of 1 (1)	0 of 1 (1)	0 of 1 (1)	0 of 1 (1)	0 of 1 (1)	0 of 1 (1)	0 of 1 (1)	0 of 1 (1)	0 of 1 (1)	0 of 1 (1)	1 of 1 (4.197364e-01)	0 of 1 (1)	1 of 1 (4.132163e-01)	0 of 1 (1)	0 of 1 (1)	0 of 1 (1)	0 of 1 (1)	0 of 1 (1)	0 of 1 (1)	0 of 1 (1)	0 of 1 (1)	0 of 1 (1)	0 of 1 (1)	0 of 1 (1)
Fragaria vesca	AtSRTa (AtSRT1) orthologs	SRT	1	Dicots	0 of 1 (1)	0 of 1 (1)	0 of 1 (1)	0 of 1 (1)	0 of 1 (1)	0 of 1 (1)	0 of 1 (1)	0 of 1 (1)	0 of 1 (1)	0 of 1 (1)	0 of 1 (1)	0 of 1 (1)	0 of 1 (1)	0 of 1 (1)	0 of 1 (1)	0 of 1 (1)	0 of 1 (1)	0 of 1 (1)	0 of 1 (1)	0 of 1 (1)	0 of 1 (1)	0 of 1 (1)	0 of 1 (1)	0 of 1 (1)	0 of 1 (1)	0 of 1 (1)	1 of 1 (3.902105e-01)	0 of 1 (1)	0 of 1 (1)	0 of 1 (1)	0 of 1 (1)	1 of 1 (4.745210e-01)	0 of 1 (1)	1 of 1 (3.367244e-01)	0 of 1 (1)	0 of 1 (1)	0 of 1 (1)	0 of 1 (1)	0 of 1 (1)	0 of 1 (1)	0 of 1 (1)	0 of 1 (1)	0 of 1 (1)	0 of 1 (1)	0 of 1 (1)
Glycine max	AtSRTa (AtSRT1) orthologs	SRT	1	Dicots	0 of 2 (1)	0 of 2 (1)	0 of 2 (1)	0 of 2 (1)	0 of 2 (1)	0 of 2 (1)	0 of 2 (1)	0 of 2 (1)	0 of 2 (1)	0 of 2 (1)	0 of 2 (1)	0 of 2 (1)	0 of 2 (1)	0 of 2 (1)	0 of 2 (1)	0 of 2 (1)	0 of 2 (1)	0 of 2 (1)	0 of 2 (1)	0 of 2 (1)	0 of 2 (1)	0 of 2 (1)	0 of 2 (1)	0 of 2 (1)	0 of 2 (1)	0 of 2 (1)	0 of 2 (1)	0 of 2 (1)	2 of 2 (3.512028e-01)	0 of 2 (1)	1 of 2 (3.499447e-01)	1 of 2 (7.271306e-01)	2 of 2 (2.207787e-01)	0 of 2 (1)	0 of 2 (1)	0 of 2 (1)	0 of 2 (1)	0 of 2 (1)	0 of 2 (1)	0 of 2 (1)	0 of 2 (1)	0 of 2 (1)	0 of 2 (1)	0 of 2 (1)	0 of 2 (1)
Manihot esculenta	AtSRTa (AtSRT1) orthologs	SRT	1	Dicots	0 of 1 (1)	0 of 1 (1)	0 of 1 (1)	0 of 1 (1)	0 of 1 (1)	0 of 1 (1)	0 of 1 (1)	0 of 1 (1)	0 of 1 (1)	0 of 1 (1)	0 of 1 (1)	0 of 1 (1)	0 of 1 (1)	0 of 1 (1)	0 of 1 (1)	0 of 1 (1)	0 of 1 (1)	0 of 1 (1)	0 of 1 (1)	0 of 1 (1)	0 of 1 (1)	0 of 1 (1)	0 of 1 (1)	0 of 1 (1)	0 of 1 (1)	0 of 1 (1)	1 of 1 (2.996095e-01)	0 of 1 (1)	1 of 1 (6.878879e-01)	0 of 1 (1)	0 of 1 (1)	1 of 1 (3.979959e-01)	0 of 1 (1)	0 of 1 (1)	0 of 1 (1)	0 of 1 (1)	0 of 1 (1)	0 of 1 (1)	0 of 1 (1)	0 of 1 (1)	0 of 1 (1)	0 of 1 (1)	0 of 1 (1)	0 of 1 (1)	0 of 1 (1)
Populus trichocarpa	AtSRTa (AtSRT1) orthologs	SRT	1	Dicots	0 of 1 (1)	0 of 1 (1)	0 of 1 (1)	0 of 1 (1)	0 of 1 (1)	0 of 1 (1)	0 of 1 (1)	0 of 1 (1)	0 of 1 (1)	0 of 1 (1)	0 of 1 (1)	0 of 1 (1)	0 of 1 (1)	0 of 1 (1)	0 of 1 (1)	0 of 1 (1)	0 of 1 (1)	0 of 1 (1)	0 of 1 (1)	0 of 1 (1)	0 of 1 (1)	0 of 1 (1)	0 of 1 (1)	0 of 1 (1)	0 of 1 (1)	0 of 1 (1)	0 of 1 (1)	0 of 1 (1)	0 of 1 (1)	0 of 1 (1)	0 of 1 (1)	0 of 1 (1)	1 of 1 (4.834644e-01)	0 of 1 (1)	0 of 1 (1)	0 of 1 (1)	0 of 1 (1)	0 of 1 (1)	0 of 1 (1)	0 of 1 (1)	0 of 1 (1)	0 of 1 (1)	0 of 1 (1)	0 of 1 (1)	0 of 1 (1)
Vitis vinifera	AtSRTa (AtSRT1) orthologs	SRT	1	Dicots	0 of 1 (1)	0 of 1 (1)	0 of 1 (1)	0 of 1 (1)	0 of 1 (1)	0 of 1 (1)	0 of 1 (1)	0 of 1 (1)	0 of 1 (1)	0 of 1 (1)	0 of 1 (1)	0 of 1 (1)	0 of 1 (1)	0 of 1 (1)	0 of 1 (1)	0 of 1 (1)	0 of 1 (1)	0 of 1 (1)	0 of 1 (1)	0 of 1 (1)	0 of 1 (1)	0 of 1 (1)	0 of 1 (1)	0 of 1 (1)	0 of 1 (1)	0 of 1 (1)	1 of 1 (3.989220e-01)	0 of 1 (1)	1 of 1 (4.726334e-01)	0 of 1 (1)	0 of 1 (1)	0 of 1 (1)	1 of 1 (4.733546e-01)	0 of 1 (1)	0 of 1 (1)	0 of 1 (1)	0 of 1 (1)	0 of 1 (1)	0 of 1 (1)	0 of 1 (1)	0 of 1 (1)	0 of 1 (1)	1 of 1 (2.915054e-02)	0 of 1 (1)	0 of 1 (1)
Chlamydomonas reinhardtii	AtSRTa (AtSRT1) orthologs	SRT	1	Green Algae	0 of 1 (1)	0 of 1 (1)	0 of 1 (1)	0 of 1 (1)	0 of 1 (1)	0 of 1 (1)	0 of 1 (1)	0 of 1 (1)	0 of 1 (1)	0 of 1 (1)	0 of 1 (1)	0 of 1 (1)	0 of 1 (1)	0 of 1 (1)	0 of 1 (1)	0 of 1 (1)	0 of 1 (1)	0 of 1 (1)	0 of 1 (1)	0 of 1 (1)	0 of 1 (1)	0 of 1 (1)	0 of 1 (1)	0 of 1 (1)	0 of 1 (1)	0 of 1 (1)	0 of 1 (1)	0 of 1 (1)	0 of 1 (1)	0 of 1 (1)	0 of 1 (1)	0 of 1 (1)	0 of 1 (1)	1 of 1 (2.891043e-01)	0 of 1 (1)	0 of 1 (1)	0 of 1 (1)	0 of 1 (1)	0 of 1 (1)	0 of 1 (1)	0 of 1 (1)	0 of 1 (1)	0 of 1 (1)	0 of 1 (1)	0 of 1 (1)
Coccomyxa subellipsoidea C-169	AtSRTa (AtSRT1) orthologs	SRT	1	Green Algae	0 of 1 (1)	0 of 1 (1)	0 of 1 (1)	0 of 1 (1)	0 of 1 (1)	0 of 1 (1)	0 of 1 (1)	0 of 1 (1)	0 of 1 (1)	0 of 1 (1)	0 of 1 (1)	0 of 1 (1)	0 of 1 (1)	0 of 1 (1)	0 of 1 (1)	0 of 1 (1)	0 of 1 (1)	0 of 1 (1)	0 of 1 (1)	0 of 1 (1)	0 of 1 (1)	0 of 1 (1)	0 of 1 (1)	0 of 1 (1)	0 of 1 (1)	0 of 1 (1)	0 of 1 (1)	0 of 1 (1)	0 of 1 (1)	0 of 1 (1)	0 of 1 (1)	0 of 1 (1)	0 of 1 (1)	0 of 1 (1)	0 of 1 (1)	0 of 1 (1)	0 of 1 (1)	0 of 1 (1)	0 of 1 (1)	0 of 1 (1)	0 of 1 (1)	0 of 1 (1)	0 of 1 (1)	0 of 1 (1)	0 of 1 (1)
Micromonas pusilla CCMP1545	AtSRTa (AtSRT1) orthologs	SRT	1	Green Algae	0 of 1 (1)	0 of 1 (1)	0 of 1 (1)	0 of 1 (1)	0 of 1 (1)	0 of 1 (1)	0 of 1 (1)	0 of 1 (1)	0 of 1 (1)	0 of 1 (1)	0 of 1 (1)	0 of 1 (1)	0 of 1 (1)	0 of 1 (1)	0 of 1 (1)	0 of 1 (1)	0 of 1 (1)	0 of 1 (1)	0 of 1 (1)	0 of 1 (1)	0 of 1 (1)	0 of 1 (1)	0 of 1 (1)	0 of 1 (1)	0 of 1 (1)	0 of 1 (1)	0 of 1 (1)	0 of 1 (1)	0 of 1 (1)	0 of 1 (1)	0 of 1 (1)	0 of 1 (1)	0 of 1 (1)	1 of 1 (2.311445e-01)	0 of 1 (1)	0 of 1 (1)	0 of 1 (1)	0 of 1 (1)	0 of 1 (1)	0 of 1 (1)	0 of 1 (1)	0 of 1 (1)	0 of 1 (1)	0 of 1 (1)	0 of 1 (1)
Micromonas pusilla RCC299	AtSRTa (AtSRT1) orthologs	SRT	1	Green Algae	0 of 1 (1)	0 of 1 (1)	0 of 1 (1)	0 of 1 (1)	0 of 1 (1)	0 of 1 (1)	0 of 1 (1)	0 of 1 (1)	0 of 1 (1)	0 of 1 (1)	0 of 1 (1)	0 of 1 (1)	0 of 1 (1)	0 of 1 (1)	0 of 1 (1)	0 of 1 (1)	0 of 1 (1)	0 of 1 (1)	0 of 1 (1)	0 of 1 (1)	0 of 1 (1)	0 of 1 (1)	0 of 1 (1)	0 of 1 (1)	0 of 1 (1)	0 of 1 (1)	0 of 1 (1)	0 of 1 (1)	0 of 1 (1)	0 of 1 (1)	0 of 1 (1)	0 of 1 (1)	0 of 1 (1)	1 of 1 (3.549441e-01)	0 of 1 (1)	0 of 1 (1)	0 of 1 (1)	0 of 1 (1)	0 of 1 (1)	0 of 1 (1)	0 of 1 (1)	0 of 1 (1)	0 of 1 (1)	0 of 1 (1)	0 of 1 (1)
Ostreococcus lucimarinus	AtSRTa (AtSRT1) orthologs	SRT	1	Green Algae	0 of 0 (1)	0 of 0 (1)	0 of 0 (1)	0 of 0 (1)	0 of 0 (1)	0 of 0 (1)	0 of 0 (1)	0 of 0 (1)	0 of 0 (1)	0 of 0 (1)	0 of 0 (1)	0 of 0 (1)	0 of 0 (1)	0 of 0 (1)	0 of 0 (1)	0 of 0 (1)	0 of 0 (1)	0 of 0 (1)	0 of 0 (1)	0 of 0 (1)	0 of 0 (1)	0 of 0 (1)	0 of 0 (1)	0 of 0 (1)	0 of 0 (1)	0 of 0 (1)	0 of 0 (1)	0 of 0 (1)	0 of 0 (1)	0 of 0 (1)	0 of 0 (1)	0 of 0 (1)	0 of 0 (1)	0 of 0 (1)	0 of 0 (1)	0 of 0 (1)	0 of 0 (1)	0 of 0 (1)	0 of 0 (1)	0 of 0 (1)	0 of 0 (1)	0 of 0 (1)	0 of 0 (1)	0 of 0 (1)	0 of 0 (1)
Volvox carteri	AtSRTa (AtSRT1) orthologs	SRT	1	Green Algae	0 of 1 (1)	0 of 1 (1)	0 of 1 (1)	0 of 1 (1)	0 of 1 (1)	0 of 1 (1)	0 of 1 (1)	0 of 1 (1)	0 of 1 (1)	0 of 1 (1)	0 of 1 (1)	0 of 1 (1)	0 of 1 (1)	0 of 1 (1)	0 of 1 (1)	0 of 1 (1)	0 of 1 (1)	0 of 1 (1)	0 of 1 (1)	0 of 1 (1)	0 of 1 (1)	0 of 1 (1)	0 of 1 (1)	0 of 1 (1)	0 of 1 (1)	0 of 1 (1)	0 of 1 (1)	0 of 1 (1)	0 of 1 (1)	0 of 1 (1)	0 of 1 (1)	0 of 1 (1)	0 of 1 (1)	1 of 1 (3.209799e-01)	0 of 1 (1)	0 of 1 (1)	0 of 1 (1)	0 of 1 (1)	0 of 1 (1)	0 of 1 (1)	0 of 1 (1)	0 of 1 (1)	0 of 1 (1)	0 of 1 (1)	0 of 1 (1)
Oryza sativa	AtSRTa (AtSRT1) orthologs	SRT	1	Monocots	0 of 1 (1)	0 of 1 (1)	0 of 1 (1)	0 of 1 (1)	0 of 1 (1)	0 of 1 (1)	0 of 1 (1)	0 of 1 (1)	0 of 1 (1)	0 of 1 (1)	0 of 1 (1)	0 of 1 (1)	0 of 1 (1)	0 of 1 (1)	0 of 1 (1)	0 of 1 (1)	0 of 1 (1)	0 of 1 (1)	0 of 1 (1)	0 of 1 (1)	0 of 1 (1)	0 of 1 (1)	0 of 1 (1)	0 of 1 (1)	0 of 1 (1)	0 of 1 (1)	0 of 1 (1)	0 of 1 (1)	1 of 1 (2.262438e-01)	0 of 1 (1)	0 of 1 (1)	0 of 1 (1)	0 of 1 (1)	1 of 1 (3.431937e-01)	0 of 1 (1)	0 of 1 (1)	0 of 1 (1)	0 of 1 (1)	0 of 1 (1)	0 of 1 (1)	0 of 1 (1)	0 of 1 (1)	0 of 1 (1)	0 of 1 (1)	0 of 1 (1)
Setaria italica	AtSRTa (AtSRT1) orthologs	SRT	1	Monocots	0 of 2 (1)	0 of 2 (1)	0 of 2 (1)	0 of 2 (1)	0 of 2 (1)	0 of 2 (1)	0 of 2 (1)	0 of 2 (1)	0 of 2 (1)	0 of 2 (1)	0 of 2 (1)	0 of 2 (1)	0 of 2 (1)	0 of 2 (1)	0 of 2 (1)	0 of 2 (1)	0 of 2 (1)	0 of 2 (1)	0 of 2 (1)	0 of 2 (1)	0 of 2 (1)	0 of 2 (1)	0 of 2 (1)	0 of 2 (1)	0 of 2 (1)	0 of 2 (1)	2 of 2 (2.490972e-01)	0 of 2 (1)	2 of 2 (2.527846e-02)	0 of 2 (1)	0 of 2 (1)	2 of 2 (1.186700e-01)	2 of 2 (1.530699e-01)	2 of 2 (1.147582e-01)	0 of 2 (1)	0 of 2 (1)	0 of 2 (1)	0 of 2 (1)	0 of 2 (1)	0 of 2 (1)	0 of 2 (1)	0 of 2 (1)	0 of 2 (1)	0 of 2 (1)	0 of 2 (1)
Sorghum bicolor	AtSRTa (AtSRT1) orthologs	SRT	1	Monocots	0 of 1 (1)	0 of 1 (1)	0 of 1 (1)	0 of 1 (1)	0 of 1 (1)	0 of 1 (1)	0 of 1 (1)	0 of 1 (1)	0 of 1 (1)	0 of 1 (1)	0 of 1 (1)	0 of 1 (1)	0 of 1 (1)	0 of 1 (1)	0 of 1 (1)	0 of 1 (1)	0 of 1 (1)	0 of 1 (1)	0 of 1 (1)	0 of 1 (1)	0 of 1 (1)	0 of 1 (1)	0 of 1 (1)	0 of 1 (1)	0 of 1 (1)	0 of 1 (1)	0 of 1 (1)	0 of 1 (1)	1 of 1 (1.905527e-01)	0 of 1 (1)	0 of 1 (1)	1 of 1 (3.809009e-01)	0 of 1 (1)	1 of 1 (3.342784e-01)	0 of 1 (1)	0 of 1 (1)	0 of 1 (1)	0 of 1 (1)	0 of 1 (1)	0 of 1 (1)	0 of 1 (1)	0 of 1 (1)	0 of 1 (1)	0 of 1 (1)	0 of 1 (1)
Zea mays	AtSRTa (AtSRT1) orthologs	SRT	1	Monocots	0 of 1 (1)	0 of 1 (1)	0 of 1 (1)	0 of 1 (1)	0 of 1 (1)	0 of 1 (1)	0 of 1 (1)	0 of 1 (1)	0 of 1 (1)	0 of 1 (1)	0 of 1 (1)	0 of 1 (1)	0 of 1 (1)	0 of 1 (1)	0 of 1 (1)	0 of 1 (1)	0 of 1 (1)	0 of 1 (1)	0 of 1 (1)	0 of 1 (1)	0 of 1 (1)	0 of 1 (1)	0 of 1 (1)	0 of 1 (1)	0 of 1 (1)	0 of 1 (1)	0 of 1 (1)	0 of 1 (1)	1 of 1 (1.523227e-01)	0 of 1 (1)	0 of 1 (1)	1 of 1 (3.822187e-01)	0 of 1 (1)	0 of 1 (1)	0 of 1 (1)	0 of 1 (1)	0 of 1 (1)	0 of 1 (1)	0 of 1 (1)	0 of 1 (1)	0 of 1 (1)	0 of 1 (1)	0 of 1 (1)	0 of 1 (1)	0 of 1 (1)
Physcomitrella patens	AtSRTa (AtSRT1) orthologs	SRT	1	Moss/Bryophytes	0 of 1 (1)	0 of 1 (1)	0 of 1 (1)	0 of 1 (1)	0 of 1 (1)	0 of 1 (1)	0 of 1 (1)	0 of 1 (1)	0 of 1 (1)	0 of 1 (1)	0 of 1 (1)	0 of 1 (1)	0 of 1 (1)	0 of 1 (1)	0 of 1 (1)	0 of 1 (1)	0 of 1 (1)	0 of 1 (1)	0 of 1 (1)	0 of 1 (1)	0 of 1 (1)	0 of 1 (1)	0 of 1 (1)	0 of 1 (1)	0 of 1 (1)	0 of 1 (1)	0 of 1 (1)	0 of 1 (1)	0 of 1 (1)	0 of 1 (1)	0 of 1 (1)	0 of 1 (1)	0 of 1 (1)	0 of 1 (1)	0 of 1 (1)	0 of 1 (1)	0 of 1 (1)	0 of 1 (1)	0 of 1 (1)	0 of 1 (1)	0 of 1 (1)	0 of 1 (1)	0 of 1 (1)	0 of 1 (1)	0 of 1 (1)
Selaginella moellendorfii	AtSRTa (AtSRT1) orthologs	SRT	1	Moss/Bryophytes	0 of 1 (1)	0 of 1 (1)	0 of 1 (1)	0 of 1 (1)	0 of 1 (1)	0 of 1 (1)	0 of 1 (1)	0 of 1 (1)	0 of 1 (1)	0 of 1 (1)	0 of 1 (1)	0 of 1 (1)	0 of 1 (1)	0 of 1 (1)	0 of 1 (1)	0 of 1 (1)	0 of 1 (1)	0 of 1 (1)	0 of 1 (1)	0 of 1 (1)	0 of 1 (1)	0 of 1 (1)	0 of 1 (1)	0 of 1 (1)	0 of 1 (1)	0 of 1 (1)	0 of 1 (1)	0 of 1 (1)	0 of 1 (1)	0 of 1 (1)	0 of 1 (1)	0 of 1 (1)	0 of 1 (1)	0 of 1 (1)	0 of 1 (1)	0 of 1 (1)	0 of 1 (1)	0 of 1 (1)	0 of 1 (1)	0 of 1 (1)	0 of 1 (1)	0 of 1 (1)	0 of 1 (1)	0 of 1 (1)	0 of 1 (1)
Aquilegia coerulea	AtSRTb (AtSRT2) orthologs	SRT	2	Dicots	0 of 0 (1)	0 of 0 (1)	0 of 0 (1)	0 of 0 (1)	0 of 0 (1)	0 of 0 (1)	0 of 0 (1)	0 of 0 (1)	0 of 0 (1)	0 of 0 (1)	0 of 0 (1)	0 of 0 (1)	0 of 0 (1)	0 of 0 (1)	0 of 0 (1)	0 of 0 (1)	0 of 0 (1)	0 of 0 (1)	0 of 0 (1)	0 of 0 (1)	0 of 0 (1)	0 of 0 (1)	0 of 0 (1)	0 of 0 (1)	0 of 0 (1)	0 of 0 (1)	0 of 0 (1)	0 of 0 (1)	0 of 0 (1)	0 of 0 (1)	0 of 0 (1)	0 of 0 (1)	0 of 0 (1)	0 of 0 (1)	0 of 0 (1)	0 of 0 (1)	0 of 0 (1)	0 of 0 (1)	0 of 0 (1)	0 of 0 (1)	0 of 0 (1)	0 of 0 (1)	0 of 0 (1)	0 of 0 (1)	0 of 0 (1)
Arabidopsis thaliana	AtSRTb (AtSRT2) orthologs	SRT	2	Dicots	0 of 1 (1)	0 of 1 (1)	0 of 1 (1)	0 of 1 (1)	0 of 1 (1)	0 of 1 (1)	0 of 1 (1)	0 of 1 (1)	0 of 1 (1)	0 of 1 (1)	0 of 1 (1)	0 of 1 (1)	0 of 1 (1)	0 of 1 (1)	0 of 1 (1)	0 of 1 (1)	0 of 1 (1)	0 of 1 (1)	0 of 1 (1)	0 of 1 (1)	0 of 1 (1)	0 of 1 (1)	0 of 1 (1)	0 of 1 (1)	0 of 1 (1)	0 of 1 (1)	1 of 1 (3.921068e-01)	0 of 1 (1)	0 of 1 (1)	0 of 1 (1)	0 of 1 (1)	0 of 1 (1)	0 of 1 (1)	0 of 1 (1)	1 of 1 (1.229939e-01)	0 of 1 (1)	0 of 1 (1)	0 of 1 (1)	0 of 1 (1)	0 of 1 (1)	0 of 1 (1)	0 of 1 (1)	0 of 1 (1)	0 of 1 (1)	0 of 1 (1)
Eucalyptus grandis	AtSRTb (AtSRT2) orthologs	SRT	2	Dicots	0 of 1 (1)	0 of 1 (1)	0 of 1 (1)	0 of 1 (1)	0 of 1 (1)	0 of 1 (1)	0 of 1 (1)	0 of 1 (1)	0 of 1 (1)	0 of 1 (1)	0 of 1 (1)	0 of 1 (1)	0 of 1 (1)	0 of 1 (1)	0 of 1 (1)	0 of 1 (1)	0 of 1 (1)	0 of 1 (1)	0 of 1 (1)	0 of 1 (1)	0 of 1 (1)	0 of 1 (1)	0 of 1 (1)	0 of 1 (1)	0 of 1 (1)	0 of 1 (1)	0 of 1 (1)	0 of 1 (1)	0 of 1 (1)	0 of 1 (1)	0 of 1 (1)	1 of 1 (4.197364e-01)	1 of 1 (5.093675e-01)	0 of 1 (1)	0 of 1 (1)	0 of 1 (1)	0 of 1 (1)	0 of 1 (1)	0 of 1 (1)	0 of 1 (1)	0 of 1 (1)	0 of 1 (1)	0 of 1 (1)	0 of 1 (1)	0 of 1 (1)
Fragaria vesca	AtSRTb (AtSRT2) orthologs	SRT	2	Dicots	0 of 1 (1)	0 of 1 (1)	0 of 1 (1)	0 of 1 (1)	0 of 1 (1)	0 of 1 (1)	0 of 1 (1)	0 of 1 (1)	0 of 1 (1)	0 of 1 (1)	0 of 1 (1)	0 of 1 (1)	0 of 1 (1)	0 of 1 (1)	0 of 1 (1)	0 of 1 (1)	0 of 1 (1)	0 of 1 (1)	0 of 1 (1)	0 of 1 (1)	0 of 1 (1)	0 of 1 (1)	0 of 1 (1)	0 of 1 (1)	0 of 1 (1)	0 of 1 (1)	0 of 1 (1)	0 of 1 (1)	1 of 1 (2.306661e-01)	0 of 1 (1)	0 of 1 (1)	0 of 1 (1)	0 of 1 (1)	0 of 1 (1)	0 of 1 (1)	0 of 1 (1)	0 of 1 (1)	0 of 1 (1)	0 of 1 (1)	0 of 1 (1)	0 of 1 (1)	0 of 1 (1)	0 of 1 (1)	0 of 1 (1)	0 of 1 (1)
Glycine max	AtSRTb (AtSRT2) orthologs	SRT	2	Dicots	0 of 2 (1)	0 of 2 (1)	0 of 2 (1)	0 of 2 (1)	0 of 2 (1)	0 of 2 (1)	0 of 2 (1)	0 of 2 (1)	0 of 2 (1)	0 of 2 (1)	0 of 2 (1)	0 of 2 (1)	0 of 2 (1)	0 of 2 (1)	0 of 2 (1)	0 of 2 (1)	0 of 2 (1)	0 of 2 (1)	0 of 2 (1)	0 of 2 (1)	0 of 2 (1)	0 of 2 (1)	0 of 2 (1)	0 of 2 (1)	0 of 2 (1)	0 of 2 (1)	1 of 2 (6.474935e-01)	0 of 2 (1)	1 of 2 (8.340524e-01)	0 of 2 (1)	0 of 2 (1)	1 of 2 (7.271306e-01)	0 of 2 (1)	0 of 2 (1)	0 of 2 (1)	0 of 2 (1)	0 of 2 (1)	0 of 2 (1)	0 of 2 (1)	0 of 2 (1)	0 of 2 (1)	0 of 2 (1)	0 of 2 (1)	0 of 2 (1)	0 of 2 (1)
Manihot esculenta	AtSRTb (AtSRT2) orthologs	SRT	2	Dicots	0 of 2 (1)	0 of 2 (1)	0 of 2 (1)	0 of 2 (1)	0 of 2 (1)	0 of 2 (1)	0 of 2 (1)	0 of 2 (1)	0 of 2 (1)	0 of 2 (1)	0 of 2 (1)	0 of 2 (1)	0 of 2 (1)	0 of 2 (1)	0 of 2 (1)	0 of 2 (1)	0 of 2 (1)	0 of 2 (1)	0 of 2 (1)	0 of 2 (1)	0 of 2 (1)	0 of 2 (1)	0 of 2 (1)	0 of 2 (1)	0 of 2 (1)	0 of 2 (1)	1 of 2 (5.094595e-01)	0 of 2 (1)	1 of 2 (9.025925e-01)	0 of 2 (1)	0 of 2 (1)	0 of 2 (1)	0 of 2 (1)	0 of 2 (1)	0 of 2 (1)	0 of 2 (1)	0 of 2 (1)	0 of 2 (1)	0 of 2 (1)	0 of 2 (1)	0 of 2 (1)	0 of 2 (1)	0 of 2 (1)	0 of 2 (1)	0 of 2 (1)
Populus trichocarpa	AtSRTb (AtSRT2) orthologs	SRT	2	Dicots	0 of 1 (1)	0 of 1 (1)	0 of 1 (1)	0 of 1 (1)	0 of 1 (1)	0 of 1 (1)	0 of 1 (1)	0 of 1 (1)	0 of 1 (1)	0 of 1 (1)	0 of 1 (1)	0 of 1 (1)	0 of 1 (1)	0 of 1 (1)	0 of 1 (1)	0 of 1 (1)	0 of 1 (1)	0 of 1 (1)	0 of 1 (1)	0 of 1 (1)	0 of 1 (1)	0 of 1 (1)	0 of 1 (1)	0 of 1 (1)	0 of 1 (1)	0 of 1 (1)	0 of 1 (1)	0 of 1 (1)	0 of 1 (1)	0 of 1 (1)	0 of 1 (1)	0 of 1 (1)	1 of 1 (4.834644e-01)	0 of 1 (1)	0 of 1 (1)	0 of 1 (1)	0 of 1 (1)	0 of 1 (1)	0 of 1 (1)	0 of 1 (1)	0 of 1 (1)	0 of 1 (1)	0 of 1 (1)	0 of 1 (1)	0 of 1 (1)
Vitis vinifera	AtSRTb (AtSRT2) orthologs	SRT	2	Dicots	0 of 0 (1)	0 of 0 (1)	0 of 0 (1)	0 of 0 (1)	0 of 0 (1)	0 of 0 (1)	0 of 0 (1)	0 of 0 (1)	0 of 0 (1)	0 of 0 (1)	0 of 0 (1)	0 of 0 (1)	0 of 0 (1)	0 of 0 (1)	0 of 0 (1)	0 of 0 (1)	0 of 0 (1)	0 of 0 (1)	0 of 0 (1)	0 of 0 (1)	0 of 0 (1)	0 of 0 (1)	0 of 0 (1)	0 of 0 (1)	0 of 0 (1)	0 of 0 (1)	0 of 0 (1)	0 of 0 (1)	0 of 0 (1)	0 of 0 (1)	0 of 0 (1)	0 of 0 (1)	0 of 0 (1)	0 of 0 (1)	0 of 0 (1)	0 of 0 (1)	0 of 0 (1)	0 of 0 (1)	0 of 0 (1)	0 of 0 (1)	0 of 0 (1)	0 of 0 (1)	0 of 0 (1)	0 of 0 (1)	0 of 0 (1)
Chlamydomonas reinhardtii	AtSRTb (AtSRT2) orthologs	SRT	2	Green Algae	0 of 1 (1)	0 of 1 (1)	0 of 1 (1)	0 of 1 (1)	0 of 1 (1)	0 of 1 (1)	0 of 1 (1)	0 of 1 (1)	0 of 1 (1)	0 of 1 (1)	0 of 1 (1)	0 of 1 (1)	0 of 1 (1)	0 of 1 (1)	0 of 1 (1)	0 of 1 (1)	0 of 1 (1)	0 of 1 (1)	0 of 1 (1)	0 of 1 (1)	0 of 1 (1)	0 of 1 (1)	0 of 1 (1)	0 of 1 (1)	0 of 1 (1)	0 of 1 (1)	1 of 1 (5.401048e-01)	0 of 1 (1)	0 of 1 (1)	0 of 1 (1)	0 of 1 (1)	1 of 1 (1.896736e-01)	0 of 1 (1)	0 of 1 (1)	0 of 1 (1)	0 of 1 (1)	0 of 1 (1)	0 of 1 (1)	0 of 1 (1)	0 of 1 (1)	0 of 1 (1)	0 of 1 (1)	1 of 1 (5.817034e-02)	0 of 1 (1)	0 of 1 (1)
Coccomyxa subellipsoidea C-169	AtSRTb (AtSRT2) orthologs	SRT	2	Green Algae	0 of 0 (1)	0 of 0 (1)	0 of 0 (1)	0 of 0 (1)	0 of 0 (1)	0 of 0 (1)	0 of 0 (1)	0 of 0 (1)	0 of 0 (1)	0 of 0 (1)	0 of 0 (1)	0 of 0 (1)	0 of 0 (1)	0 of 0 (1)	0 of 0 (1)	0 of 0 (1)	0 of 0 (1)	0 of 0 (1)	0 of 0 (1)	0 of 0 (1)	0 of 0 (1)	0 of 0 (1)	0 of 0 (1)	0 of 0 (1)	0 of 0 (1)	0 of 0 (1)	0 of 0 (1)	0 of 0 (1)	0 of 0 (1)	0 of 0 (1)	0 of 0 (1)	0 of 0 (1)	0 of 0 (1)	0 of 0 (1)	0 of 0 (1)	0 of 0 (1)	0 of 0 (1)	0 of 0 (1)	0 of 0 (1)	0 of 0 (1)	0 of 0 (1)	0 of 0 (1)	0 of 0 (1)	0 of 0 (1)	0 of 0 (1)
Micromonas pusilla CCMP1545	AtSRTb (AtSRT2) orthologs	SRT	2	Green Algae	0 of 1 (1)	0 of 1 (1)	0 of 1 (1)	0 of 1 (1)	0 of 1 (1)	0 of 1 (1)	0 of 1 (1)	0 of 1 (1)	0 of 1 (1)	0 of 1 (1)	0 of 1 (1)	0 of 1 (1)	0 of 1 (1)	0 of 1 (1)	0 of 1 (1)	0 of 1 (1)	0 of 1 (1)	0 of 1 (1)	0 of 1 (1)	0 of 1 (1)	0 of 1 (1)	0 of 1 (1)	0 of 1 (1)	0 of 1 (1)	0 of 1 (1)	0 of 1 (1)	0 of 1 (1)	0 of 1 (1)	0 of 1 (1)	0 of 1 (1)	0 of 1 (1)	0 of 1 (1)	0 of 1 (1)	0 of 1 (1)	0 of 1 (1)	0 of 1 (1)	0 of 1 (1)	0 of 1 (1)	0 of 1 (1)	0 of 1 (1)	0 of 1 (1)	0 of 1 (1)	0 of 1 (1)	0 of 1 (1)	0 of 1 (1)
Micromonas pusilla RCC299	AtSRTb (AtSRT2) orthologs	SRT	2	Green Algae	0 of 1 (1)	0 of 1 (1)	0 of 1 (1)	0 of 1 (1)	0 of 1 (1)	0 of 1 (1)	0 of 1 (1)	0 of 1 (1)	0 of 1 (1)	0 of 1 (1)	0 of 1 (1)	0 of 1 (1)	0 of 1 (1)	0 of 1 (1)	0 of 1 (1)	0 of 1 (1)	0 of 1 (1)	0 of 1 (1)	0 of 1 (1)	0 of 1 (1)	0 of 1 (1)	0 of 1 (1)	0 of 1 (1)	0 of 1 (1)	0 of 1 (1)	0 of 1 (1)	0 of 1 (1)	0 of 1 (1)	0 of 1 (1)	0 of 1 (1)	0 of 1 (1)	0 of 1 (1)	0 of 1 (1)	0 of 1 (1)	0 of 1 (1)	0 of 1 (1)	0 of 1 (1)	0 of 1 (1)	0 of 1 (1)	0 of 1 (1)	0 of 1 (1)	0 of 1 (1)	0 of 1 (1)	0 of 1 (1)	0 of 1 (1)
Ostreococcus lucimarinus	AtSRTb (AtSRT2) orthologs	SRT	2	Green Algae	0 of 0 (1)	0 of 0 (1)	0 of 0 (1)	0 of 0 (1)	0 of 0 (1)	0 of 0 (1)	0 of 0 (1)	0 of 0 (1)	0 of 0 (1)	0 of 0 (1)	0 of 0 (1)	0 of 0 (1)	0 of 0 (1)	0 of 0 (1)	0 of 0 (1)	0 of 0 (1)	0 of 0 (1)	0 of 0 (1)	0 of 0 (1)	0 of 0 (1)	0 of 0 (1)	0 of 0 (1)	0 of 0 (1)	0 of 0 (1)	0 of 0 (1)	0 of 0 (1)	0 of 0 (1)	0 of 0 (1)	0 of 0 (1)	0 of 0 (1)	0 of 0 (1)	0 of 0 (1)	0 of 0 (1)	0 of 0 (1)	0 of 0 (1)	0 of 0 (1)	0 of 0 (1)	0 of 0 (1)	0 of 0 (1)	0 of 0 (1)	0 of 0 (1)	0 of 0 (1)	0 of 0 (1)	0 of 0 (1)	0 of 0 (1)
Volvox carteri	AtSRTb (AtSRT2) orthologs	SRT	2	Green Algae	0 of 0 (1)	0 of 0 (1)	0 of 0 (1)	0 of 0 (1)	0 of 0 (1)	0 of 0 (1)	0 of 0 (1)	0 of 0 (1)	0 of 0 (1)	0 of 0 (1)	0 of 0 (1)	0 of 0 (1)	0 of 0 (1)	0 of 0 (1)	0 of 0 (1)	0 of 0 (1)	0 of 0 (1)	0 of 0 (1)	0 of 0 (1)	0 of 0 (1)	0 of 0 (1)	0 of 0 (1)	0 of 0 (1)	0 of 0 (1)	0 of 0 (1)	0 of 0 (1)	0 of 0 (1)	0 of 0 (1)	0 of 0 (1)	0 of 0 (1)	0 of 0 (1)	0 of 0 (1)	0 of 0 (1)	0 of 0 (1)	0 of 0 (1)	0 of 0 (1)	0 of 0 (1)	0 of 0 (1)	0 of 0 (1)	0 of 0 (1)	0 of 0 (1)	0 of 0 (1)	0 of 0 (1)	0 of 0 (1)	0 of 0 (1)
Oryza sativa	AtSRTb (AtSRT2) orthologs	SRT	2	Monocots	0 of 1 (1)	0 of 1 (1)	0 of 1 (1)	0 of 1 (1)	0 of 1 (1)	0 of 1 (1)	0 of 1 (1)	0 of 1 (1)	0 of 1 (1)	0 of 1 (1)	0 of 1 (1)	0 of 1 (1)	0 of 1 (1)	0 of 1 (1)	0 of 1 (1)	0 of 1 (1)	0 of 1 (1)	0 of 1 (1)	0 of 1 (1)	0 of 1 (1)	0 of 1 (1)	0 of 1 (1)	0 of 1 (1)	0 of 1 (1)	0 of 1 (1)	0 of 1 (1)	1 of 1 (5.159639e-01)	0 of 1 (1)	0 of 1 (1)	0 of 1 (1)	0 of 1 (1)	0 of 1 (1)	1 of 1 (4.096565e-01)	1 of 1 (3.431937e-01)	0 of 1 (1)	0 of 1 (1)	0 of 1 (1)	0 of 1 (1)	0 of 1 (1)	0 of 1 (1)	0 of 1 (1)	0 of 1 (1)	0 of 1 (1)	0 of 1 (1)	0 of 1 (1)
Setaria italica	AtSRTb (AtSRT2) orthologs	SRT	2	Monocots	0 of 2 (1)	0 of 2 (1)	0 of 2 (1)	0 of 2 (1)	0 of 2 (1)	0 of 2 (1)	0 of 2 (1)	0 of 2 (1)	0 of 2 (1)	0 of 2 (1)	0 of 2 (1)	0 of 2 (1)	0 of 2 (1)	0 of 2 (1)	0 of 2 (1)	0 of 2 (1)	0 of 2 (1)	0 of 2 (1)	0 of 2 (1)	0 of 2 (1)	0 of 2 (1)	0 of 2 (1)	0 of 2 (1)	0 of 2 (1)	0 of 2 (1)	0 of 2 (1)	0 of 2 (1)	0 of 2 (1)	0 of 2 (1)	0 of 2 (1)	0 of 2 (1)	0 of 2 (1)	0 of 2 (1)	2 of 2 (1.147582e-01)	0 of 2 (1)	0 of 2 (1)	0 of 2 (1)	0 of 2 (1)	0 of 2 (1)	0 of 2 (1)	0 of 2 (1)	0 of 2 (1)	0 of 2 (1)	0 of 2 (1)	0 of 2 (1)
Sorghum bicolor	AtSRTb (AtSRT2) orthologs	SRT	2	Monocots	0 of 1 (1)	0 of 1 (1)	0 of 1 (1)	0 of 1 (1)	0 of 1 (1)	0 of 1 (1)	0 of 1 (1)	0 of 1 (1)	0 of 1 (1)	0 of 1 (1)	0 of 1 (1)	0 of 1 (1)	0 of 1 (1)	0 of 1 (1)	0 of 1 (1)	0 of 1 (1)	0 of 1 (1)	0 of 1 (1)	0 of 1 (1)	0 of 1 (1)	0 of 1 (1)	0 of 1 (1)	0 of 1 (1)	0 of 1 (1)	0 of 1 (1)	0 of 1 (1)	0 of 1 (1)	0 of 1 (1)	0 of 1 (1)	1 of 1 (8.272193e-02)	0 of 1 (1)	0 of 1 (1)	0 of 1 (1)	1 of 1 (3.342784e-01)	0 of 1 (1)	0 of 1 (1)	0 of 1 (1)	0 of 1 (1)	0 of 1 (1)	0 of 1 (1)	0 of 1 (1)	0 of 1 (1)	0 of 1 (1)	0 of 1 (1)	0 of 1 (1)
Zea mays	AtSRTb (AtSRT2) orthologs	SRT	2	Monocots	0 of 1 (1)	0 of 1 (1)	0 of 1 (1)	0 of 1 (1)	0 of 1 (1)	0 of 1 (1)	0 of 1 (1)	0 of 1 (1)	0 of 1 (1)	0 of 1 (1)	0 of 1 (1)	0 of 1 (1)	0 of 1 (1)	0 of 1 (1)	0 of 1 (1)	0 of 1 (1)	0 of 1 (1)	0 of 1 (1)	0 of 1 (1)	0 of 1 (1)	0 of 1 (1)	0 of 1 (1)	0 of 1 (1)	0 of 1 (1)	0 of 1 (1)	0 of 1 (1)	1 of 1 (4.973697e-01)	0 of 1 (1)	0 of 1 (1)	0 of 1 (1)	0 of 1 (1)	0 of 1 (1)	1 of 1 (3.704406e-01)	0 of 1 (1)	0 of 1 (1)	0 of 1 (1)	0 of 1 (1)	0 of 1 (1)	0 of 1 (1)	0 of 1 (1)	0 of 1 (1)	0 of 1 (1)	1 of 1 (2.759834e-02)	0 of 1 (1)	0 of 1 (1)
Physcomitrella patens	AtSRTb (AtSRT2) orthologs	SRT	2	Moss/Bryophytes	0 of 1 (1)	0 of 1 (1)	0 of 1 (1)	0 of 1 (1)	0 of 1 (1)	0 of 1 (1)	0 of 1 (1)	0 of 1 (1)	0 of 1 (1)	0 of 1 (1)	0 of 1 (1)	0 of 1 (1)	0 of 1 (1)	0 of 1 (1)	0 of 1 (1)	0 of 1 (1)	0 of 1 (1)	0 of 1 (1)	0 of 1 (1)	0 of 1 (1)	0 of 1 (1)	0 of 1 (1)	0 of 1 (1)	0 of 1 (1)	0 of 1 (1)	0 of 1 (1)	1 of 1 (4.944042e-01)	0 of 1 (1)	0 of 1 (1)	0 of 1 (1)	0 of 1 (1)	1 of 1 (4.046830e-01)	0 of 1 (1)	0 of 1 (1)	0 of 1 (1)	0 of 1 (1)	0 of 1 (1)	0 of 1 (1)	0 of 1 (1)	0 of 1 (1)	0 of 1 (1)	0 of 1 (1)	0 of 1 (1)	0 of 1 (1)	0 of 1 (1)
Selaginella moellendorfii	AtSRTb (AtSRT2) orthologs	SRT	2	Moss/Bryophytes	0 of 1 (1)	0 of 1 (1)	0 of 1 (1)	0 of 1 (1)	0 of 1 (1)	0 of 1 (1)	0 of 1 (1)	0 of 1 (1)	0 of 1 (1)	0 of 1 (1)	0 of 1 (1)	0 of 1 (1)	0 of 1 (1)	0 of 1 (1)	0 of 1 (1)	0 of 1 (1)	0 of 1 (1)	0 of 1 (1)	0 of 1 (1)	0 of 1 (1)	0 of 1 (1)	0 of 1 (1)	0 of 1 (1)	0 of 1 (1)	0 of 1 (1)	0 of 1 (1)	1 of 1 (2.630918e-01)	0 of 1 (1)	0 of 1 (1)	0 of 1 (1)	1 of 1 (3.051380e-02)	0 of 1 (1)	0 of 1 (1)	1 of 1 (2.410590e-01)	0 of 1 (1)	0 of 1 (1)	0 of 1 (1)	0 of 1 (1)	0 of 1 (1)	0 of 1 (1)	0 of 1 (1)	0 of 1 (1)	0 of 1 (1)	0 of 1 (1)	0 of 1 (1)
Aquilegia coerulea	ALL SRT orthologs	SRT		Dicots	0 of 9 (1)	0 of 9 (1)	0 of 9 (1)	0 of 9 (1)	0 of 9 (1)	0 of 9 (1)	0 of 9 (1)	0 of 9 (1)	0 of 9 (1)	0 of 9 (1)	0 of 9 (1)	0 of 9 (1)	0 of 9 (1)	0 of 9 (1)	0 of 9 (1)	0 of 9 (1)	0 of 9 (1)	0 of 9 (1)	0 of 9 (1)	0 of 9 (1)	0 of 9 (1)	0 of 9 (1)	0 of 9 (1)	0 of 9 (1)	0 of 9 (1)	0 of 9 (1)	0 of 9 (1)	0 of 9 (1)	0 of 9 (1)	0 of 9 (1)	0 of 9 (1)	5 of 9 (0)	9 of 9 (0)	5 of 9 (0)	0 of 9 (1)	0 of 9 (1)	0 of 9 (1)	0 of 9 (1)	0 of 9 (1)	0 of 9 (1)	0 of 9 (1)	0 of 9 (1)	0 of 9 (1)	0 of 9 (1)	0 of 9 (1)
Arabidopsis thaliana	ALL SRT orthologs	SRT		Dicots	0 of 6 (1)	0 of 6 (1)	0 of 6 (1)	0 of 6 (1)	0 of 6 (1)	0 of 6 (1)	0 of 6 (1)	0 of 6 (1)	0 of 6 (1)	0 of 6 (1)	0 of 6 (1)	0 of 6 (1)	0 of 6 (1)	0 of 6 (1)	0 of 6 (1)	0 of 6 (1)	0 of 6 (1)	0 of 6 (1)	0 of 6 (1)	0 of 6 (1)	0 of 6 (1)	0 of 6 (1)	0 of 6 (1)	0 of 6 (1)	0 of 6 (1)	0 of 6 (1)	6 of 6 (3.631264e-03)	0 of 6 (1)	0 of 6 (1)	0 of 6 (1)	0 of 6 (1)	0 of 6 (1)	0 of 6 (1)	0 of 6 (1)	6 of 6 (3.448304e-06)	0 of 6 (1)	0 of 6 (1)	0 of 6 (1)	0 of 6 (1)	0 of 6 (1)	0 of 6 (1)	0 of 6 (1)	0 of 6 (1)	0 of 6 (1)	0 of 6 (1)
Eucalyptus grandis	ALL SRT orthologs	SRT		Dicots	0 of 4 (1)	0 of 4 (1)	0 of 4 (1)	0 of 4 (1)	0 of 4 (1)	0 of 4 (1)	0 of 4 (1)	0 of 4 (1)	0 of 4 (1)	0 of 4 (1)	0 of 4 (1)	0 of 4 (1)	0 of 4 (1)	0 of 4 (1)	0 of 4 (1)	0 of 4 (1)	0 of 4 (1)	0 of 4 (1)	0 of 4 (1)	0 of 4 (1)	0 of 4 (1)	0 of 4 (1)	0 of 4 (1)	0 of 4 (1)	0 of 4 (1)	0 of 4 (1)	0 of 4 (1)	0 of 4 (1)	0 of 4 (1)	0 of 4 (1)	0 of 4 (1)	4 of 4 (3.103185e-02)	4 of 4 (6.730633e-02)	0 of 4 (1)	0 of 4 (1)	0 of 4 (1)	0 of 4 (1)	0 of 4 (1)	0 of 4 (1)	0 of 4 (1)	0 of 4 (1)	0 of 4 (1)	0 of 4 (1)	0 of 4 (1)	0 of 4 (1)
Fragaria vesca	ALL SRT orthologs	SRT		Dicots	0 of 0 (1)	0 of 0 (1)	0 of 0 (1)	0 of 0 (1)	0 of 0 (1)	0 of 0 (1)	0 of 0 (1)	0 of 0 (1)	0 of 0 (1)	0 of 0 (1)	0 of 0 (1)	0 of 0 (1)	0 of 0 (1)	0 of 0 (1)	0 of 0 (1)	0 of 0 (1)	0 of 0 (1)	0 of 0 (1)	0 of 0 (1)	0 of 0 (1)	0 of 0 (1)	0 of 0 (1)	0 of 0 (1)	0 of 0 (1)	0 of 0 (1)	0 of 0 (1)	0 of 0 (1)	0 of 0 (1)	0 of 0 (1)	0 of 0 (1)	0 of 0 (1)	0 of 0 (1)	0 of 0 (1)	0 of 0 (1)	0 of 0 (1)	0 of 0 (1)	0 of 0 (1)	0 of 0 (1)	0 of 0 (1)	0 of 0 (1)	0 of 0 (1)	0 of 0 (1)	0 of 0 (1)	0 of 0 (1)	0 of 0 (1)
Glycine max	ALL SRT orthologs	SRT		Dicots	0 of 1 (1)	0 of 1 (1)	0 of 1 (1)	0 of 1 (1)	0 of 1 (1)	0 of 1 (1)	0 of 1 (1)	0 of 1 (1)	0 of 1 (1)	0 of 1 (1)	0 of 1 (1)	0 of 1 (1)	0 of 1 (1)	0 of 1 (1)	0 of 1 (1)	0 of 1 (1)	0 of 1 (1)	0 of 1 (1)	0 of 1 (1)	0 of 1 (1)	0 of 1 (1)	0 of 1 (1)	0 of 1 (1)	0 of 1 (1)	0 of 1 (1)	0 of 1 (1)	0 of 1 (1)	0 of 1 (1)	0 of 1 (1)	0 of 1 (1)	0 of 1 (1)	1 of 1 (4.776263e-01)	0 of 1 (1)	0 of 1 (1)	0 of 1 (1)	0 of 1 (1)	0 of 1 (1)	0 of 1 (1)	0 of 1 (1)	0 of 1 (1)	0 of 1 (1)	0 of 1 (1)	0 of 1 (1)	0 of 1 (1)	0 of 1 (1)
Manihot esculenta	ALL SRT orthologs	SRT		Dicots	0 of 0 (1)	0 of 0 (1)	0 of 0 (1)	0 of 0 (1)	0 of 0 (1)	0 of 0 (1)	0 of 0 (1)	0 of 0 (1)	0 of 0 (1)	0 of 0 (1)	0 of 0 (1)	0 of 0 (1)	0 of 0 (1)	0 of 0 (1)	0 of 0 (1)	0 of 0 (1)	0 of 0 (1)	0 of 0 (1)	0 of 0 (1)	0 of 0 (1)	0 of 0 (1)	0 of 0 (1)	0 of 0 (1)	0 of 0 (1)	0 of 0 (1)	0 of 0 (1)	0 of 0 (1)	0 of 0 (1)	0 of 0 (1)	0 of 0 (1)	0 of 0 (1)	0 of 0 (1)	0 of 0 (1)	0 of 0 (1)	0 of 0 (1)	0 of 0 (1)	0 of 0 (1)	0 of 0 (1)	0 of 0 (1)	0 of 0 (1)	0 of 0 (1)	0 of 0 (1)	0 of 0 (1)	0 of 0 (1)	0 of 0 (1)
Populus trichocarpa	ALL SRT orthologs	SRT		Dicots	0 of 5 (1)	0 of 5 (1)	0 of 5 (1)	0 of 5 (1)	0 of 5 (1)	0 of 5 (1)	0 of 5 (1)	0 of 5 (1)	0 of 5 (1)	0 of 5 (1)	0 of 5 (1)	0 of 5 (1)	0 of 5 (1)	0 of 5 (1)	0 of 5 (1)	0 of 5 (1)	0 of 5 (1)	0 of 5 (1)	0 of 5 (1)	0 of 5 (1)	0 of 5 (1)	0 of 5 (1)	0 of 5 (1)	0 of 5 (1)	0 of 5 (1)	0 of 5 (1)	0 of 5 (1)	0 of 5 (1)	0 of 5 (1)	0 of 5 (1)	0 of 5 (1)	0 of 5 (1)	5 of 5 (2.640646e-02)	0 of 5 (1)	0 of 5 (1)	0 of 5 (1)	0 of 5 (1)	0 of 5 (1)	0 of 5 (1)	0 of 5 (1)	0 of 5 (1)	0 of 5 (1)	0 of 5 (1)	0 of 5 (1)	0 of 5 (1)
Vitis vinifera	ALL SRT orthologs	SRT		Dicots	0 of 1 (1)	0 of 1 (1)	0 of 1 (1)	0 of 1 (1)	0 of 1 (1)	0 of 1 (1)	0 of 1 (1)	0 of 1 (1)	0 of 1 (1)	0 of 1 (1)	0 of 1 (1)	0 of 1 (1)	0 of 1 (1)	0 of 1 (1)	0 of 1 (1)	0 of 1 (1)	0 of 1 (1)	0 of 1 (1)	0 of 1 (1)	0 of 1 (1)	0 of 1 (1)	0 of 1 (1)	0 of 1 (1)	0 of 1 (1)	0 of 1 (1)	0 of 1 (1)	1 of 1 (3.989220e-01)	0 of 1 (1)	1 of 1 (4.726334e-01)	1 of 1 (1.261672e-01)	0 of 1 (1)	1 of 1 (4.473165e-01)	1 of 1 (4.733546e-01)	0 of 1 (1)	0 of 1 (1)	0 of 1 (1)	0 of 1 (1)	0 of 1 (1)	0 of 1 (1)	0 of 1 (1)	0 of 1 (1)	0 of 1 (1)	0 of 1 (1)	0 of 1 (1)	0 of 1 (1)
Chlamydomonas reinhardtii	ALL SRT orthologs	SRT		Green Algae	0 of 0 (1)	0 of 0 (1)	0 of 0 (1)	0 of 0 (1)	0 of 0 (1)	0 of 0 (1)	0 of 0 (1)	0 of 0 (1)	0 of 0 (1)	0 of 0 (1)	0 of 0 (1)	0 of 0 (1)	0 of 0 (1)	0 of 0 (1)	0 of 0 (1)	0 of 0 (1)	0 of 0 (1)	0 of 0 (1)	0 of 0 (1)	0 of 0 (1)	0 of 0 (1)	0 of 0 (1)	0 of 0 (1)	0 of 0 (1)	0 of 0 (1)	0 of 0 (1)	0 of 0 (1)	0 of 0 (1)	0 of 0 (1)	0 of 0 (1)	0 of 0 (1)	0 of 0 (1)	0 of 0 (1)	0 of 0 (1)	0 of 0 (1)	0 of 0 (1)	0 of 0 (1)	0 of 0 (1)	0 of 0 (1)	0 of 0 (1)	0 of 0 (1)	0 of 0 (1)	0 of 0 (1)	0 of 0 (1)	0 of 0 (1)
Coccomyxa subellipsoidea C-169	ALL SRT orthologs	SRT		Green Algae	0 of 1 (1)	0 of 1 (1)	0 of 1 (1)	0 of 1 (1)	0 of 1 (1)	0 of 1 (1)	0 of 1 (1)	0 of 1 (1)	0 of 1 (1)	0 of 1 (1)	0 of 1 (1)	0 of 1 (1)	0 of 1 (1)	0 of 1 (1)	0 of 1 (1)	0 of 1 (1)	0 of 1 (1)	0 of 1 (1)	0 of 1 (1)	0 of 1 (1)	0 of 1 (1)	0 of 1 (1)	0 of 1 (1)	0 of 1 (1)	0 of 1 (1)	0 of 1 (1)	0 of 1 (1)	0 of 1 (1)	0 of 1 (1)	0 of 1 (1)	0 of 1 (1)	1 of 1 (3.204902e-01)	1 of 1 (4.073112e-01)	0 of 1 (1)	0 of 1 (1)	0 of 1 (1)	0 of 1 (1)	0 of 1 (1)	0 of 1 (1)	0 of 1 (1)	0 of 1 (1)	0 of 1 (1)	0 of 1 (1)	0 of 1 (1)	0 of 1 (1)
Micromonas pusilla CCMP1545	ALL SRT orthologs	SRT		Green Algae	0 of 0 (1)	0 of 0 (1)	0 of 0 (1)	0 of 0 (1)	0 of 0 (1)	0 of 0 (1)	0 of 0 (1)	0 of 0 (1)	0 of 0 (1)	0 of 0 (1)	0 of 0 (1)	0 of 0 (1)	0 of 0 (1)	0 of 0 (1)	0 of 0 (1)	0 of 0 (1)	0 of 0 (1)	0 of 0 (1)	0 of 0 (1)	0 of 0 (1)	0 of 0 (1)	0 of 0 (1)	0 of 0 (1)	0 of 0 (1)	0 of 0 (1)	0 of 0 (1)	0 of 0 (1)	0 of 0 (1)	0 of 0 (1)	0 of 0 (1)	0 of 0 (1)	0 of 0 (1)	0 of 0 (1)	0 of 0 (1)	0 of 0 (1)	0 of 0 (1)	0 of 0 (1)	0 of 0 (1)	0 of 0 (1)	0 of 0 (1)	0 of 0 (1)	0 of 0 (1)	0 of 0 (1)	0 of 0 (1)	0 of 0 (1)
Micromonas pusilla RCC299	ALL SRT orthologs	SRT		Green Algae	0 of 2 (1)	0 of 2 (1)	0 of 2 (1)	0 of 2 (1)	0 of 2 (1)	0 of 2 (1)	0 of 2 (1)	0 of 2 (1)	0 of 2 (1)	0 of 2 (1)	0 of 2 (1)	0 of 2 (1)	0 of 2 (1)	0 of 2 (1)	0 of 2 (1)	0 of 2 (1)	0 of 2 (1)	0 of 2 (1)	0 of 2 (1)	0 of 2 (1)	0 of 2 (1)	0 of 2 (1)	0 of 2 (1)	0 of 2 (1)	0 of 2 (1)	0 of 2 (1)	0 of 2 (1)	0 of 2 (1)	0 of 2 (1)	0 of 2 (1)	0 of 2 (1)	0 of 2 (1)	0 of 2 (1)	1 of 2 (5.839255e-01)	0 of 2 (1)	0 of 2 (1)	0 of 2 (1)	0 of 2 (1)	0 of 2 (1)	0 of 2 (1)	0 of 2 (1)	0 of 2 (1)	0 of 2 (1)	0 of 2 (1)	0 of 2 (1)
Ostreococcus lucimarinus	ALL SRT orthologs	SRT		Green Algae	0 of 1 (1)	0 of 1 (1)	0 of 1 (1)	0 of 1 (1)	0 of 1 (1)	0 of 1 (1)	0 of 1 (1)	0 of 1 (1)	0 of 1 (1)	0 of 1 (1)	0 of 1 (1)	0 of 1 (1)	0 of 1 (1)	0 of 1 (1)	0 of 1 (1)	0 of 1 (1)	0 of 1 (1)	0 of 1 (1)	0 of 1 (1)	0 of 1 (1)	0 of 1 (1)	0 of 1 (1)	0 of 1 (1)	0 of 1 (1)	0 of 1 (1)	0 of 1 (1)	0 of 1 (1)	0 of 1 (1)	0 of 1 (1)	0 of 1 (1)	0 of 1 (1)	0 of 1 (1)	0 of 1 (1)	1 of 1 (2.167778e-01)	0 of 1 (1)	0 of 1 (1)	0 of 1 (1)	0 of 1 (1)	0 of 1 (1)	0 of 1 (1)	0 of 1 (1)	0 of 1 (1)	0 of 1 (1)	0 of 1 (1)	0 of 1 (1)
Volvox carteri	ALL SRT orthologs	SRT		Green Algae	0 of 1 (1)	0 of 1 (1)	0 of 1 (1)	0 of 1 (1)	0 of 1 (1)	0 of 1 (1)	0 of 1 (1)	0 of 1 (1)	0 of 1 (1)	0 of 1 (1)	0 of 1 (1)	0 of 1 (1)	0 of 1 (1)	0 of 1 (1)	0 of 1 (1)	0 of 1 (1)	0 of 1 (1)	0 of 1 (1)	0 of 1 (1)	0 of 1 (1)	0 of 1 (1)	0 of 1 (1)	0 of 1 (1)	0 of 1 (1)	0 of 1 (1)	0 of 1 (1)	0 of 1 (1)	0 of 1 (1)	0 of 1 (1)	0 of 1 (1)	0 of 1 (1)	0 of 1 (1)	0 of 1 (1)	0 of 1 (1)	0 of 1 (1)	0 of 1 (1)	0 of 1 (1)	0 of 1 (1)	0 of 1 (1)	0 of 1 (1)	0 of 1 (1)	0 of 1 (1)	0 of 1 (1)	0 of 1 (1)	0 of 1 (1)
Oryza sativa	ALL SRT orthologs	SRT		Monocots	0 of 3 (1)	0 of 3 (1)	0 of 3 (1)	0 of 3 (1)	0 of 3 (1)	0 of 3 (1)	0 of 3 (1)	0 of 3 (1)	0 of 3 (1)	0 of 3 (1)	0 of 3 (1)	0 of 3 (1)	0 of 3 (1)	0 of 3 (1)	0 of 3 (1)	0 of 3 (1)	0 of 3 (1)	0 of 3 (1)	0 of 3 (1)	0 of 3 (1)	0 of 3 (1)	0 of 3 (1)	0 of 3 (1)	0 of 3 (1)	0 of 3 (1)	0 of 3 (1)	2 of 3 (5.239382e-01)	0 of 3 (1)	1 of 3 (5.367628e-01)	0 of 3 (1)	0 of 3 (1)	0 of 3 (1)	2 of 3 (3.659565e-01)	3 of 3 (4.041652e-02)	0 of 3 (1)	0 of 3 (1)	0 of 3 (1)	0 of 3 (1)	0 of 3 (1)	0 of 3 (1)	0 of 3 (1)	0 of 3 (1)	0 of 3 (1)	0 of 3 (1)	0 of 3 (1)
Setaria italica	ALL SRT orthologs	SRT		Monocots	0 of 0 (1)	0 of 0 (1)	0 of 0 (1)	0 of 0 (1)	0 of 0 (1)	0 of 0 (1)	0 of 0 (1)	0 of 0 (1)	0 of 0 (1)	0 of 0 (1)	0 of 0 (1)	0 of 0 (1)	0 of 0 (1)	0 of 0 (1)	0 of 0 (1)	0 of 0 (1)	0 of 0 (1)	0 of 0 (1)	0 of 0 (1)	0 of 0 (1)	0 of 0 (1)	0 of 0 (1)	0 of 0 (1)	0 of 0 (1)	0 of 0 (1)	0 of 0 (1)	0 of 0 (1)	0 of 0 (1)	0 of 0 (1)	0 of 0 (1)	0 of 0 (1)	0 of 0 (1)	0 of 0 (1)	0 of 0 (1)	0 of 0 (1)	0 of 0 (1)	0 of 0 (1)	0 of 0 (1)	0 of 0 (1)	0 of 0 (1)	0 of 0 (1)	0 of 0 (1)	0 of 0 (1)	0 of 0 (1)	0 of 0 (1)
Sorghum bicolor	ALL SRT orthologs	SRT		Monocots	0 of 2 (1)	0 of 2 (1)	0 of 2 (1)	0 of 2 (1)	0 of 2 (1)	0 of 2 (1)	0 of 2 (1)	0 of 2 (1)	0 of 2 (1)	0 of 2 (1)	0 of 2 (1)	0 of 2 (1)	0 of 2 (1)	0 of 2 (1)	0 of 2 (1)	0 of 2 (1)	0 of 2 (1)	0 of 2 (1)	0 of 2 (1)	0 of 2 (1)	0 of 2 (1)	0 of 2 (1)	0 of 2 (1)	0 of 2 (1)	0 of 2 (1)	0 of 2 (1)	0 of 2 (1)	0 of 2 (1)	2 of 2 (3.630584e-02)	0 of 2 (1)	0 of 2 (1)	2 of 2 (1.450786e-01)	0 of 2 (1)	2 of 2 (1.117356e-01)	0 of 2 (1)	0 of 2 (1)	0 of 2 (1)	0 of 2 (1)	0 of 2 (1)	0 of 2 (1)	0 of 2 (1)	0 of 2 (1)	0 of 2 (1)	0 of 2 (1)	0 of 2 (1)
Zea mays	ALL SRT orthologs	SRT		Monocots	0 of 4 (1)	0 of 4 (1)	0 of 4 (1)	0 of 4 (1)	0 of 4 (1)	0 of 4 (1)	0 of 4 (1)	0 of 4 (1)	0 of 4 (1)	0 of 4 (1)	0 of 4 (1)	0 of 4 (1)	0 of 4 (1)	0 of 4 (1)	0 of 4 (1)	0 of 4 (1)	0 of 4 (1)	0 of 4 (1)	0 of 4 (1)	0 of 4 (1)	0 of 4 (1)	0 of 4 (1)	0 of 4 (1)	0 of 4 (1)	0 of 4 (1)	0 of 4 (1)	1 of 4 (9.361818e-01)	0 of 4 (1)	2 of 4 (1.125476e-01)	1 of 4 (3.035545e-01)	0 of 4 (1)	3 of 4 (1.593183e-01)	1 of 4 (8.429213e-01)	1 of 4 (7.818125e-01)	0 of 4 (1)	0 of 4 (1)	0 of 4 (1)	0 of 4 (1)	0 of 4 (1)	0 of 4 (1)	0 of 4 (1)	0 of 4 (1)	0 of 4 (1)	0 of 4 (1)	0 of 4 (1)
Physcomitrella patens	ALL SRT orthologs	SRT		Moss/Bryophytes	0 of 4 (1)	0 of 4 (1)	0 of 4 (1)	0 of 4 (1)	0 of 4 (1)	0 of 4 (1)	0 of 4 (1)	0 of 4 (1)	0 of 4 (1)	0 of 4 (1)	0 of 4 (1)	0 of 4 (1)	0 of 4 (1)	0 of 4 (1)	0 of 4 (1)	0 of 4 (1)	0 of 4 (1)	0 of 4 (1)	0 of 4 (1)	0 of 4 (1)	0 of 4 (1)	0 of 4 (1)	0 of 4 (1)	0 of 4 (1)	0 of 4 (1)	0 of 4 (1)	2 of 4 (6.790711e-01)	0 of 4 (1)	2 of 4 (4.258737e-01)	0 of 4 (1)	2 of 4 (5.281308e-02)	2 of 4 (5.328819e-01)	1 of 4 (9.147962e-01)	1 of 4 (7.407838e-01)	0 of 4 (1)	0 of 4 (1)	0 of 4 (1)	0 of 4 (1)	0 of 4 (1)	0 of 4 (1)	0 of 4 (1)	0 of 4 (1)	0 of 4 (1)	0 of 4 (1)	0 of 4 (1)
Selaginella moellendorfii	ALL SRT orthologs	SRT		Moss/Bryophytes	0 of 2 (1)	0 of 2 (1)	0 of 2 (1)	0 of 2 (1)	0 of 2 (1)	0 of 2 (1)	0 of 2 (1)	0 of 2 (1)	0 of 2 (1)	0 of 2 (1)	0 of 2 (1)	0 of 2 (1)	0 of 2 (1)	0 of 2 (1)	0 of 2 (1)	0 of 2 (1)	0 of 2 (1)	0 of 2 (1)	0 of 2 (1)	0 of 2 (1)	0 of 2 (1)	0 of 2 (1)	0 of 2 (1)	0 of 2 (1)	0 of 2 (1)	0 of 2 (1)	0 of 2 (1)	0 of 2 (1)	0 of 2 (1)	0 of 2 (1)	0 of 2 (1)	0 of 2 (1)	0 of 2 (1)	0 of 2 (1)	0 of 2 (1)	0 of 2 (1)	0 of 2 (1)	0 of 2 (1)	0 of 2 (1)	0 of 2 (1)	0 of 2 (1)	0 of 2 (1)	0 of 2 (1)	0 of 2 (1)	0 of 2 (1)
Aquilegia coerulea	ALL TAFII250 orthologs	TAFII		Dicots	0 of 7 (1)	0 of 7 (1)	0 of 7 (1)	0 of 7 (1)	0 of 7 (1)	0 of 7 (1)	0 of 7 (1)	0 of 7 (1)	0 of 7 (1)	0 of 7 (1)	0 of 7 (1)	0 of 7 (1)	0 of 7 (1)	0 of 7 (1)	0 of 7 (1)	0 of 7 (1)	0 of 7 (1)	0 of 7 (1)	0 of 7 (1)	0 of 7 (1)	0 of 7 (1)	0 of 7 (1)	0 of 7 (1)	0 of 7 (1)	0 of 7 (1)	0 of 7 (1)	0 of 7 (1)	0 of 7 (1)	1 of 7 (0)	1 of 7 (0)	0 of 7 (1)	3 of 7 (0)	0 of 7 (1)	3 of 7 (0)	0 of 7 (1)	0 of 7 (1)	0 of 7 (1)	0 of 7 (1)	0 of 7 (1)	0 of 7 (1)	0 of 7 (1)	0 of 7 (1)	0 of 7 (1)	0 of 7 (1)	0 of 7 (1)
Arabidopsis thaliana	ALL TAFII250 orthologs	TAFII		Dicots	0 of 2 (1)	0 of 2 (1)	0 of 2 (1)	0 of 2 (1)	0 of 2 (1)	0 of 2 (1)	0 of 2 (1)	0 of 2 (1)	0 of 2 (1)	0 of 2 (1)	0 of 2 (1)	0 of 2 (1)	0 of 2 (1)	0 of 2 (1)	0 of 2 (1)	0 of 2 (1)	0 of 2 (1)	0 of 2 (1)	0 of 2 (1)	0 of 2 (1)	0 of 2 (1)	0 of 2 (1)	0 of 2 (1)	0 of 2 (1)	0 of 2 (1)	0 of 2 (1)	0 of 2 (1)	0 of 2 (1)	2 of 2 (1.027163e-01)	1 of 2 (2.341875e-01)	0 of 2 (1)	0 of 2 (1)	1 of 2 (7.426979e-01)	0 of 2 (1)	0 of 2 (1)	0 of 2 (1)	0 of 2 (1)	0 of 2 (1)	0 of 2 (1)	0 of 2 (1)	0 of 2 (1)	0 of 2 (1)	0 of 2 (1)	0 of 2 (1)	0 of 2 (1)
Eucalyptus grandis	ALL TAFII250 orthologs	TAFII		Dicots	0 of 1 (1)	0 of 1 (1)	0 of 1 (1)	0 of 1 (1)	0 of 1 (1)	0 of 1 (1)	0 of 1 (1)	0 of 1 (1)	0 of 1 (1)	0 of 1 (1)	0 of 1 (1)	0 of 1 (1)	0 of 1 (1)	0 of 1 (1)	0 of 1 (1)	0 of 1 (1)	0 of 1 (1)	0 of 1 (1)	0 of 1 (1)	0 of 1 (1)	0 of 1 (1)	0 of 1 (1)	0 of 1 (1)	0 of 1 (1)	0 of 1 (1)	0 of 1 (1)	0 of 1 (1)	0 of 1 (1)	0 of 1 (1)	1 of 1 (1.142260e-01)	0 of 1 (1)	1 of 1 (4.197364e-01)	0 of 1 (1)	0 of 1 (1)	0 of 1 (1)	0 of 1 (1)	0 of 1 (1)	0 of 1 (1)	0 of 1 (1)	0 of 1 (1)	0 of 1 (1)	0 of 1 (1)	0 of 1 (1)	0 of 1 (1)	0 of 1 (1)
Fragaria vesca	ALL TAFII250 orthologs	TAFII		Dicots	0 of 3 (1)	0 of 3 (1)	0 of 3 (1)	0 of 3 (1)	0 of 3 (1)	0 of 3 (1)	0 of 3 (1)	0 of 3 (1)	0 of 3 (1)	0 of 3 (1)	0 of 3 (1)	0 of 3 (1)	0 of 3 (1)	0 of 3 (1)	0 of 3 (1)	0 of 3 (1)	0 of 3 (1)	0 of 3 (1)	0 of 3 (1)	0 of 3 (1)	0 of 3 (1)	0 of 3 (1)	0 of 3 (1)	0 of 3 (1)	0 of 3 (1)	0 of 3 (1)	2 of 3 (3.379577e-01)	0 of 3 (1)	2 of 3 (1.350658e-01)	1 of 3 (2.379448e-01)	0 of 3 (1)	0 of 3 (1)	0 of 3 (1)	0 of 3 (1)	2 of 3 (3.539758e-02)	0 of 3 (1)	0 of 3 (1)	0 of 3 (1)	0 of 3 (1)	0 of 3 (1)	0 of 3 (1)	0 of 3 (1)	0 of 3 (1)	0 of 3 (1)	0 of 3 (1)
Glycine max	ALL TAFII250 orthologs	TAFII		Dicots	0 of 3 (1)	0 of 3 (1)	0 of 3 (1)	0 of 3 (1)	0 of 3 (1)	0 of 3 (1)	0 of 3 (1)	0 of 3 (1)	0 of 3 (1)	0 of 3 (1)	0 of 3 (1)	0 of 3 (1)	0 of 3 (1)	0 of 3 (1)	0 of 3 (1)	0 of 3 (1)	0 of 3 (1)	0 of 3 (1)	0 of 3 (1)	0 of 3 (1)	0 of 3 (1)	0 of 3 (1)	0 of 3 (1)	0 of 3 (1)	0 of 3 (1)	0 of 3 (1)	1 of 3 (7.907131e-01)	0 of 3 (1)	3 of 3 (2.081269e-01)	0 of 3 (1)	0 of 3 (1)	2 of 3 (4.664612e-01)	2 of 3 (4.548679e-01)	1 of 3 (6.422138e-01)	0 of 3 (1)	0 of 3 (1)	1 of 3 (5.715152e-03)	0 of 3 (1)	0 of 3 (1)	0 of 3 (1)	0 of 3 (1)	0 of 3 (1)	0 of 3 (1)	0 of 3 (1)	0 of 3 (1)
Manihot esculenta	ALL TAFII250 orthologs	TAFII		Dicots	0 of 4 (1)	0 of 4 (1)	0 of 4 (1)	0 of 4 (1)	0 of 4 (1)	0 of 4 (1)	0 of 4 (1)	0 of 4 (1)	0 of 4 (1)	0 of 4 (1)	0 of 4 (1)	0 of 4 (1)	0 of 4 (1)	0 of 4 (1)	0 of 4 (1)	0 of 4 (1)	0 of 4 (1)	0 of 4 (1)	0 of 4 (1)	0 of 4 (1)	0 of 4 (1)	0 of 4 (1)	0 of 4 (1)	0 of 4 (1)	0 of 4 (1)	0 of 4 (1)	3 of 4 (8.339249e-02)	0 of 4 (1)	0 of 4 (1)	0 of 4 (1)	1 of 4 (4.861465e-01)	2 of 4 (5.213392e-01)	2 of 4 (4.965259e-01)	1 of 4 (6.712651e-01)	0 of 4 (1)	0 of 4 (1)	0 of 4 (1)	0 of 4 (1)	0 of 4 (1)	0 of 4 (1)	0 of 4 (1)	0 of 4 (1)	0 of 4 (1)	0 of 4 (1)	0 of 4 (1)
Populus trichocarpa	ALL TAFII250 orthologs	TAFII		Dicots	0 of 10 (1)	0 of 10 (1)	0 of 10 (1)	0 of 10 (1)	0 of 10 (1)	0 of 10 (1)	0 of 10 (1)	0 of 10 (1)	0 of 10 (1)	0 of 10 (1)	0 of 10 (1)	0 of 10 (1)	0 of 10 (1)	0 of 10 (1)	0 of 10 (1)	0 of 10 (1)	0 of 10 (1)	0 of 10 (1)	0 of 10 (1)	0 of 10 (1)	0 of 10 (1)	0 of 10 (1)	0 of 10 (1)	0 of 10 (1)	0 of 10 (1)	0 of 10 (1)	4 of 10 (5.664607e-01)	0 of 10 (1)	7 of 10 (2.818752e-01)	3 of 10 (1.191116e-01)	0 of 10 (1)	6 of 10 (1.704073e-01)	6 of 10 (3.369721e-01)	4 of 10 (4.922687e-01)	4 of 10 (1.444317e-02)	0 of 10 (1)	0 of 10 (1)	0 of 10 (1)	0 of 10 (1)	0 of 10 (1)	0 of 10 (1)	0 of 10 (1)	0 of 10 (1)	0 of 10 (1)	0 of 10 (1)
Vitis vinifera	ALL TAFII250 orthologs	TAFII		Dicots	0 of 1 (1)	0 of 1 (1)	0 of 1 (1)	0 of 1 (1)	0 of 1 (1)	0 of 1 (1)	0 of 1 (1)	0 of 1 (1)	0 of 1 (1)	0 of 1 (1)	0 of 1 (1)	0 of 1 (1)	0 of 1 (1)	0 of 1 (1)	0 of 1 (1)	0 of 1 (1)	0 of 1 (1)	0 of 1 (1)	0 of 1 (1)	0 of 1 (1)	0 of 1 (1)	0 of 1 (1)	0 of 1 (1)	0 of 1 (1)	0 of 1 (1)	0 of 1 (1)	0 of 1 (1)	0 of 1 (1)	1 of 1 (4.726334e-01)	0 of 1 (1)	0 of 1 (1)	0 of 1 (1)	0 of 1 (1)	0 of 1 (1)	0 of 1 (1)	0 of 1 (1)	0 of 1 (1)	0 of 1 (1)	0 of 1 (1)	0 of 1 (1)	0 of 1 (1)	0 of 1 (1)	0 of 1 (1)	0 of 1 (1)	0 of 1 (1)
Chlamydomonas reinhardtii	ALL TAFII250 orthologs	TAFII		Green Algae	0 of 1 (1)	0 of 1 (1)	0 of 1 (1)	0 of 1 (1)	0 of 1 (1)	0 of 1 (1)	0 of 1 (1)	0 of 1 (1)	0 of 1 (1)	0 of 1 (1)	0 of 1 (1)	0 of 1 (1)	0 of 1 (1)	0 of 1 (1)	0 of 1 (1)	0 of 1 (1)	0 of 1 (1)	0 of 1 (1)	0 of 1 (1)	0 of 1 (1)	0 of 1 (1)	0 of 1 (1)	0 of 1 (1)	0 of 1 (1)	0 of 1 (1)	0 of 1 (1)	1 of 1 (5.401048e-01)	0 of 1 (1)	0 of 1 (1)	0 of 1 (1)	0 of 1 (1)	0 of 1 (1)	0 of 1 (1)	0 of 1 (1)	0 of 1 (1)	0 of 1 (1)	0 of 1 (1)	0 of 1 (1)	0 of 1 (1)	0 of 1 (1)	0 of 1 (1)	0 of 1 (1)	0 of 1 (1)	0 of 1 (1)	0 of 1 (1)
Coccomyxa subellipsoidea C-169	ALL TAFII250 orthologs	TAFII		Green Algae	0 of 1 (1)	0 of 1 (1)	0 of 1 (1)	0 of 1 (1)	0 of 1 (1)	0 of 1 (1)	0 of 1 (1)	0 of 1 (1)	0 of 1 (1)	0 of 1 (1)	0 of 1 (1)	0 of 1 (1)	0 of 1 (1)	0 of 1 (1)	0 of 1 (1)	0 of 1 (1)	0 of 1 (1)	0 of 1 (1)	0 of 1 (1)	0 of 1 (1)	0 of 1 (1)	0 of 1 (1)	0 of 1 (1)	0 of 1 (1)	0 of 1 (1)	0 of 1 (1)	1 of 1 (6.541697e-01)	0 of 1 (1)	0 of 1 (1)	0 of 1 (1)	0 of 1 (1)	0 of 1 (1)	0 of 1 (1)	0 of 1 (1)	0 of 1 (1)	0 of 1 (1)	0 of 1 (1)	0 of 1 (1)	0 of 1 (1)	0 of 1 (1)	0 of 1 (1)	0 of 1 (1)	0 of 1 (1)	0 of 1 (1)	0 of 1 (1)
Micromonas pusilla CCMP1545	ALL TAFII250 orthologs	TAFII		Green Algae	0 of 1 (1)	0 of 1 (1)	0 of 1 (1)	0 of 1 (1)	0 of 1 (1)	0 of 1 (1)	0 of 1 (1)	0 of 1 (1)	0 of 1 (1)	0 of 1 (1)	0 of 1 (1)	0 of 1 (1)	0 of 1 (1)	0 of 1 (1)	0 of 1 (1)	0 of 1 (1)	0 of 1 (1)	0 of 1 (1)	0 of 1 (1)	0 of 1 (1)	0 of 1 (1)	0 of 1 (1)	0 of 1 (1)	0 of 1 (1)	0 of 1 (1)	0 of 1 (1)	0 of 1 (1)	0 of 1 (1)	0 of 1 (1)	0 of 1 (1)	0 of 1 (1)	0 of 1 (1)	0 of 1 (1)	0 of 1 (1)	0 of 1 (1)	0 of 1 (1)	0 of 1 (1)	0 of 1 (1)	0 of 1 (1)	0 of 1 (1)	0 of 1 (1)	0 of 1 (1)	0 of 1 (1)	0 of 1 (1)	0 of 1 (1)
Micromonas pusilla RCC299	ALL TAFII250 orthologs	TAFII		Green Algae	0 of 1 (1)	0 of 1 (1)	0 of 1 (1)	0 of 1 (1)	0 of 1 (1)	0 of 1 (1)	0 of 1 (1)	0 of 1 (1)	0 of 1 (1)	0 of 1 (1)	0 of 1 (1)	0 of 1 (1)	0 of 1 (1)	0 of 1 (1)	0 of 1 (1)	0 of 1 (1)	0 of 1 (1)	0 of 1 (1)	0 of 1 (1)	0 of 1 (1)	0 of 1 (1)	0 of 1 (1)	0 of 1 (1)	0 of 1 (1)	0 of 1 (1)	0 of 1 (1)	0 of 1 (1)	0 of 1 (1)	0 of 1 (1)	0 of 1 (1)	0 of 1 (1)	0 of 1 (1)	0 of 1 (1)	0 of 1 (1)	0 of 1 (1)	0 of 1 (1)	0 of 1 (1)	0 of 1 (1)	0 of 1 (1)	0 of 1 (1)	0 of 1 (1)	0 of 1 (1)	0 of 1 (1)	0 of 1 (1)	0 of 1 (1)
Ostreococcus lucimarinus	ALL TAFII250 orthologs	TAFII		Green Algae	0 of 1 (1)	0 of 1 (1)	0 of 1 (1)	0 of 1 (1)	0 of 1 (1)	0 of 1 (1)	0 of 1 (1)	0 of 1 (1)	0 of 1 (1)	0 of 1 (1)	0 of 1 (1)	0 of 1 (1)	0 of 1 (1)	0 of 1 (1)	0 of 1 (1)	0 of 1 (1)	0 of 1 (1)	0 of 1 (1)	0 of 1 (1)	0 of 1 (1)	0 of 1 (1)	0 of 1 (1)	0 of 1 (1)	0 of 1 (1)	0 of 1 (1)	0 of 1 (1)	0 of 1 (1)	0 of 1 (1)	0 of 1 (1)	0 of 1 (1)	0 of 1 (1)	0 of 1 (1)	1 of 1 (1.826578e-01)	0 of 1 (1)	0 of 1 (1)	0 of 1 (1)	0 of 1 (1)	0 of 1 (1)	0 of 1 (1)	0 of 1 (1)	0 of 1 (1)	0 of 1 (1)	0 of 1 (1)	0 of 1 (1)	0 of 1 (1)
Volvox carteri	ALL TAFII250 orthologs	TAFII		Green Algae	0 of 1 (1)	0 of 1 (1)	0 of 1 (1)	0 of 1 (1)	0 of 1 (1)	0 of 1 (1)	0 of 1 (1)	0 of 1 (1)	0 of 1 (1)	0 of 1 (1)	0 of 1 (1)	0 of 1 (1)	0 of 1 (1)	0 of 1 (1)	0 of 1 (1)	0 of 1 (1)	0 of 1 (1)	0 of 1 (1)	0 of 1 (1)	0 of 1 (1)	0 of 1 (1)	0 of 1 (1)	0 of 1 (1)	0 of 1 (1)	0 of 1 (1)	0 of 1 (1)	1 of 1 (4.848038e-01)	0 of 1 (1)	0 of 1 (1)	0 of 1 (1)	0 of 1 (1)	1 of 1 (2.169580e-01)	1 of 1 (2.981680e-01)	0 of 1 (1)	0 of 1 (1)	0 of 1 (1)	0 of 1 (1)	0 of 1 (1)	0 of 1 (1)	0 of 1 (1)	0 of 1 (1)	0 of 1 (1)	0 of 1 (1)	0 of 1 (1)	0 of 1 (1)
Oryza sativa	ALL TAFII250 orthologs	TAFII		Monocots	0 of 1 (1)	0 of 1 (1)	0 of 1 (1)	0 of 1 (1)	0 of 1 (1)	0 of 1 (1)	0 of 1 (1)	0 of 1 (1)	0 of 1 (1)	0 of 1 (1)	0 of 1 (1)	0 of 1 (1)	0 of 1 (1)	0 of 1 (1)	0 of 1 (1)	0 of 1 (1)	0 of 1 (1)	0 of 1 (1)	0 of 1 (1)	0 of 1 (1)	0 of 1 (1)	0 of 1 (1)	0 of 1 (1)	0 of 1 (1)	0 of 1 (1)	0 of 1 (1)	1 of 1 (5.159639e-01)	0 of 1 (1)	0 of 1 (1)	0 of 1 (1)	0 of 1 (1)	1 of 1 (3.548792e-01)	0 of 1 (1)	1 of 1 (3.431937e-01)	0 of 1 (1)	0 of 1 (1)	0 of 1 (1)	0 of 1 (1)	0 of 1 (1)	0 of 1 (1)	0 of 1 (1)	0 of 1 (1)	0 of 1 (1)	0 of 1 (1)	0 of 1 (1)
Setaria italica	ALL TAFII250 orthologs	TAFII		Monocots	0 of 2 (1)	0 of 2 (1)	0 of 2 (1)	0 of 2 (1)	0 of 2 (1)	0 of 2 (1)	0 of 2 (1)	0 of 2 (1)	0 of 2 (1)	0 of 2 (1)	0 of 2 (1)	0 of 2 (1)	0 of 2 (1)	0 of 2 (1)	0 of 2 (1)	0 of 2 (1)	0 of 2 (1)	0 of 2 (1)	0 of 2 (1)	0 of 2 (1)	0 of 2 (1)	0 of 2 (1)	0 of 2 (1)	0 of 2 (1)	0 of 2 (1)	0 of 2 (1)	1 of 2 (7.491101e-01)	0 of 2 (1)	0 of 2 (1)	0 of 2 (1)	0 of 2 (1)	1 of 2 (5.703192e-01)	0 of 2 (1)	2 of 2 (1.147582e-01)	0 of 2 (1)	0 of 2 (1)	0 of 2 (1)	0 of 2 (1)	0 of 2 (1)	0 of 2 (1)	0 of 2 (1)	0 of 2 (1)	0 of 2 (1)	0 of 2 (1)	0 of 2 (1)
Sorghum bicolor	ALL TAFII250 orthologs	TAFII		Monocots	0 of 1 (1)	0 of 1 (1)	0 of 1 (1)	0 of 1 (1)	0 of 1 (1)	0 of 1 (1)	0 of 1 (1)	0 of 1 (1)	0 of 1 (1)	0 of 1 (1)	0 of 1 (1)	0 of 1 (1)	0 of 1 (1)	0 of 1 (1)	0 of 1 (1)	0 of 1 (1)	0 of 1 (1)	0 of 1 (1)	0 of 1 (1)	0 of 1 (1)	0 of 1 (1)	0 of 1 (1)	0 of 1 (1)	0 of 1 (1)	0 of 1 (1)	0 of 1 (1)	1 of 1 (5.459940e-01)	0 of 1 (1)	0 of 1 (1)	0 of 1 (1)	1 of 1 (8.766186e-02)	0 of 1 (1)	0 of 1 (1)	1 of 1 (3.342784e-01)	0 of 1 (1)	0 of 1 (1)	0 of 1 (1)	0 of 1 (1)	0 of 1 (1)	0 of 1 (1)	0 of 1 (1)	0 of 1 (1)	0 of 1 (1)	0 of 1 (1)	0 of 1 (1)
Zea mays	ALL TAFII250 orthologs	TAFII		Monocots	0 of 4 (1)	0 of 4 (1)	0 of 4 (1)	0 of 4 (1)	0 of 4 (1)	0 of 4 (1)	0 of 4 (1)	0 of 4 (1)	0 of 4 (1)	0 of 4 (1)	0 of 4 (1)	0 of 4 (1)	0 of 4 (1)	0 of 4 (1)	0 of 4 (1)	0 of 4 (1)	0 of 4 (1)	0 of 4 (1)	0 of 4 (1)	0 of 4 (1)	0 of 4 (1)	0 of 4 (1)	0 of 4 (1)	0 of 4 (1)	0 of 4 (1)	0 of 4 (1)	2 of 4 (6.835515e-01)	0 of 4 (1)	0 of 4 (1)	0 of 4 (1)	0 of 4 (1)	1 of 4 (8.543509e-01)	0 of 4 (1)	1 of 4 (7.818125e-01)	0 of 4 (1)	0 of 4 (1)	0 of 4 (1)	0 of 4 (1)	0 of 4 (1)	0 of 4 (1)	0 of 4 (1)	0 of 4 (1)	0 of 4 (1)	0 of 4 (1)	0 of 4 (1)
Physcomitrella patens	ALL TAFII250 orthologs	TAFII		Moss/Bryophytes	0 of 2 (1)	0 of 2 (1)	0 of 2 (1)	0 of 2 (1)	0 of 2 (1)	0 of 2 (1)	0 of 2 (1)	0 of 2 (1)	0 of 2 (1)	0 of 2 (1)	0 of 2 (1)	0 of 2 (1)	0 of 2 (1)	0 of 2 (1)	0 of 2 (1)	0 of 2 (1)	0 of 2 (1)	0 of 2 (1)	0 of 2 (1)	0 of 2 (1)	0 of 2 (1)	0 of 2 (1)	0 of 2 (1)	0 of 2 (1)	0 of 2 (1)	0 of 2 (1)	1 of 2 (7.443807e-01)	0 of 2 (1)	1 of 2 (5.693071e-01)	0 of 2 (1)	0 of 2 (1)	0 of 2 (1)	0 of 2 (1)	0 of 2 (1)	0 of 2 (1)	0 of 2 (1)	0 of 2 (1)	0 of 2 (1)	0 of 2 (1)	0 of 2 (1)	0 of 2 (1)	0 of 2 (1)	0 of 2 (1)	0 of 2 (1)	0 of 2 (1)
Selaginella moellendorfii	ALL TAFII250 orthologs	TAFII		Moss/Bryophytes	0 of 1 (1)	0 of 1 (1)	0 of 1 (1)	0 of 1 (1)	0 of 1 (1)	0 of 1 (1)	0 of 1 (1)	0 of 1 (1)	0 of 1 (1)	0 of 1 (1)	0 of 1 (1)	0 of 1 (1)	0 of 1 (1)	0 of 1 (1)	0 of 1 (1)	0 of 1 (1)	0 of 1 (1)	0 of 1 (1)	0 of 1 (1)	0 of 1 (1)	0 of 1 (1)	0 of 1 (1)	0 of 1 (1)	0 of 1 (1)	0 of 1 (1)	0 of 1 (1)	0 of 1 (1)	0 of 1 (1)	0 of 1 (1)	0 of 1 (1)	0 of 1 (1)	0 of 1 (1)	0 of 1 (1)	0 of 1 (1)	0 of 1 (1)	0 of 1 (1)	0 of 1 (1)	0 of 1 (1)	0 of 1 (1)	0 of 1 (1)	0 of 1 (1)	0 of 1 (1)	0 of 1 (1)	0 of 1 (1)	0 of 1 (1)
[truncated: 951 more columns]

## Sheet: Non-hits removed
The numbers for motives are: n genes of in total m genes in this protein family in this species were assigned to the promotr element (p-value for enrichment test with hypergeometric test).
Species	Orthologs	Protein_Family	Protein_Class (_Sub-Class)	Species_Family	CCA1 motif1 BS in CAB1	CCA1 motif2 BS in CAB1	JASE1 motif in OPR1	JASE2 motif in OPR1	E2F/DP BS in AtCDC6	PRHA BS in PAL1	CBF1 BS in cor15a	OBF4-5 BS in GST6	OBP-1-4-5 BS in GST6	ERF1 BS in AtCHI-B	AG BS in SUP	AP1 BS in SUP	EIL1 BS in ERF1	EIL2 BS in ERF1	EIL3 BS in ERF1	EIN3 BS in ERF1	AG BS in AP3	AP1 BS in AP3	CArG1 motif in AP3	CArG2 motif in AP3	CArG3 motif in AP3	LFY BS in AP3	MRE motif in CHS	AtMYB2 BS in RD22	AtMYC2 BS in RD22	DREB1&2 BS in rd29a	AtMYC2 BS in RD22	CCA1 motif1 BS in CAB1	Bellringer/replumless/pennywise BS1 IN AG	Bellringer/replumless/pennywise BS2 IN AG	Bellringer/replumless/pennywise BS3 IN AG	ATB2/AtbZIP53/AtbZIP44/GBF5 BS in ProDH	W-box promoter motif	W-box promoter motif	AtMYB2 BS in RD22	CArG promoter motif	CArG promoter motif	AG BS in AP3	AP1 BS in AP3	CArG promoter motif	CArG promoter motif	CArG promoter motif	GBF1/2/3 BS in ADH1	CArG promoter motif	CArG promoter motif
Aquilegia coerulea	AtCBPb orthologs	CBP	1	Dicots
Arabidopsis thaliana	AtCBPb orthologs	CBP	1	Dicots																														1 of 1 (1.248906e-01)		1 of 1 (4.416764e-01)
Eucalyptus grandis	AtCBPb orthologs	CBP	1	Dicots																																1 of 1 (4.197364e-01)	1 of 1 (5.093675e-01)
Fragaria vesca	AtCBPb orthologs	CBP	1	Dicots																											1 of 2 (6.281640e-01)				1 of 2 (1.714706e-01)	1 of 2 (7.238794e-01)		1 of 2 (5.600723e-01)
Glycine max	AtCBPb orthologs	CBP	1	Dicots																											1 of 2 (6.474935e-01)		1 of 2 (8.340524e-01)				1 of 2 (7.189734e-01)
Manihot esculenta	AtCBPb orthologs	CBP	1	Dicots																													1 of 1 (6.878879e-01)						1 of 1 (7.870917e-02)
Populus trichocarpa	AtCBPb orthologs	CBP	1	Dicots
Vitis vinifera	AtCBPb orthologs	CBP	1	Dicots																											1 of 1 (3.989220e-01)						1 of 1 (4.733546e-01)	1 of 1 (3.157595e-01)
Chlamydomonas reinhardtii	AtCBPb orthologs	CBP	1	Green Algae																											1 of 1 (5.401048e-01)
Coccomyxa subellipsoidea C-169	AtCBPb orthologs	CBP	1	Green Algae																																		1 of 1 (3.587081e-01)
Micromonas pusilla CCMP1545	AtCBPb orthologs	CBP	1	Green Algae																																		1 of 1 (2.311445e-01)
Micromonas pusilla RCC299	AtCBPb orthologs	CBP	1	Green Algae																											2 of 2 (3.850957e-02)							2 of 2 (1.259626e-01)
Ostreococcus lucimarinus	AtCBPb orthologs	CBP	1	Green Algae																											1 of 1 (1.631606e-01)							1 of 1 (2.167778e-01)
Volvox carteri	AtCBPb orthologs	CBP	1	Green Algae
Oryza sativa	AtCBPb orthologs	CBP	1	Monocots																											1 of 1 (5.159639e-01)
Setaria italica	AtCBPb orthologs	CBP	1	Monocots																											1 of 2 (7.491101e-01)					1 of 2 (5.703192e-01)	2 of 2 (1.530699e-01)	1 of 2 (5.627805e-01)
Sorghum bicolor	AtCBPb orthologs	CBP	1	Monocots																											1 of 1 (5.459940e-01)						1 of 1 (4.208003e-01)
Zea mays	AtCBPb orthologs	CBP	1	Monocots																											1 of 2 (7.473677e-01)					1 of 2 (6.183508e-01)	1 of 2 (6.036594e-01)	2 of 2 (1.001932e-01)
Physcomitrella patens	AtCBPb orthologs	CBP	1	Moss/Bryophytes																															1 of 3 (2.723135e-01)	1 of 3 (7.890317e-01)	1 of 3 (8.422892e-01)	1 of 3 (6.367089e-01)
Selaginella moellendorfii	AtCBPb orthologs	CBP	1	Moss/Bryophytes																																1 of 2 (4.665223e-01)	1 of 2 (5.457998e-01)
Aquilegia coerulea	AtCBPa,c,d,e orthologs	CBP	2	Dicots
Arabidopsis thaliana	AtCBPa,c,d,e orthologs	CBP	2	Dicots																											1 of 4 (8.634638e-01)			1 of 4 (4.135434e-01)		1 of 4 (9.028442e-01)	2 of 4 (6.765472e-01)	2 of 4 (4.384054e-01)	1 of 4 (4.084422e-01)
Eucalyptus grandis	AtCBPa,c,d,e orthologs	CBP	2	Dicots																											1 of 1 (4.180583e-01)						1 of 1 (5.093675e-01)
Fragaria vesca	AtCBPa,c,d,e orthologs	CBP	2	Dicots																																	1 of 1 (4.276751e-01)
Glycine max	AtCBPa,c,d,e orthologs	CBP	2	Dicots																											2 of 3 (3.610543e-01)		2 of 3 (6.373545e-01)		2 of 3 (9.805409e-02)		1 of 3 (8.510261e-01)	1 of 3 (6.422138e-01)
Manihot esculenta	AtCBPa,c,d,e orthologs	CBP	2	Dicots																											1 of 1 (2.996095e-01)			1 of 1 (1.456725e-01)	1 of 1 (1.533315e-01)			1 of 1 (2.427875e-01)
Populus trichocarpa	AtCBPa,c,d,e orthologs	CBP	2	Dicots																											1 of 2 (6.156267e-01)		1 of 2 (8.040870e-01)				1 of 2 (7.331970e-01)
Vitis vinifera	AtCBPa,c,d,e orthologs	CBP	2	Dicots																											1 of 1 (3.989220e-01)					1 of 1 (4.473165e-01)
Chlamydomonas reinhardtii	AtCBPa,c,d,e orthologs	CBP	2	Green Algae
Coccomyxa subellipsoidea C-169	AtCBPa,c,d,e orthologs	CBP	2	Green Algae
Micromonas pusilla CCMP1545	AtCBPa,c,d,e orthologs	CBP	2	Green Algae
Micromonas pusilla RCC299	AtCBPa,c,d,e orthologs	CBP	2	Green Algae
Ostreococcus lucimarinus	AtCBPa,c,d,e orthologs	CBP	2	Green Algae
Volvox carteri	AtCBPa,c,d,e orthologs	CBP	2	Green Algae
Oryza sativa	AtCBPa,c,d,e orthologs	CBP	2	Monocots																											1 of 2 (7.657150e-01)								1 of 2 (2.006800e-01)
Setaria italica	AtCBPa,c,d,e orthologs	CBP	2	Monocots																														1 of 2 (1.231815e-01)		1 of 2 (5.703192e-01)	1 of 2 (6.294307e-01)		1 of 2 (2.014953e-01)
Sorghum bicolor	AtCBPa,c,d,e orthologs	CBP	2	Monocots																											1 of 2 (7.938858e-01)					1 of 2 (6.167232e-01)
Zea mays	AtCBPa,c,d,e orthologs	CBP	2	Monocots																											1 of 3 (8.730242e-01)			1 of 3 (2.376287e-01)		1 of 3 (7.642299e-01)	2 of 3 (3.100068e-01)	1 of 3 (6.807519e-01)	1 of 3 (3.140430e-01)
Physcomitrella patens	AtCBPa,c,d,e orthologs	CBP	2	Moss/Bryophytes
Selaginella moellendorfii	AtCBPa,c,d,e orthologs	CBP	2	Moss/Bryophytes
Aquilegia coerulea	ALL AtCBP orthologs	CBP		Dicots																											7 of 7 (0)		6 of 7 (0)				1 of 7 (0)	7 of 7 (0)
Arabidopsis thaliana	ALL AtCBP orthologs	CBP		Dicots
Eucalyptus grandis	ALL AtCBP orthologs	CBP		Dicots
Fragaria vesca	ALL AtCBP orthologs	CBP		Dicots
Glycine max	ALL AtCBP orthologs	CBP		Dicots																											2 of 3 (3.610543e-01)		2 of 3 (6.373545e-01)		2 of 3 (9.805409e-02)		1 of 3 (8.510261e-01)	1 of 3 (6.422138e-01)
Manihot esculenta	ALL AtCBP orthologs	CBP		Dicots																													2 of 2 (4.731832e-01)	2 of 2 (2.121671e-02)				2 of 2 (5.894021e-02)
Populus trichocarpa	ALL AtCBP orthologs	CBP		Dicots																											7 of 7 (1.143564e-03)			6 of 7 (2.359867e-05)		6 of 7 (1.948506e-02)	7 of 7 (6.170432e-03)	2 of 7 (7.700306e-01)
Vitis vinifera	ALL AtCBP orthologs	CBP		Dicots
Chlamydomonas reinhardtii	ALL AtCBP orthologs	CBP		Green Algae
Coccomyxa subellipsoidea C-169	ALL AtCBP orthologs	CBP		Green Algae
Micromonas pusilla CCMP1545	ALL AtCBP orthologs	CBP		Green Algae
Micromonas pusilla RCC299	ALL AtCBP orthologs	CBP		Green Algae
Ostreococcus lucimarinus	ALL AtCBP orthologs	CBP		Green Algae
Volvox carteri	ALL AtCBP orthologs	CBP		Green Algae
Oryza sativa	ALL AtCBP orthologs	CBP		Monocots																											1 of 2 (7.657150e-01)
Setaria italica	ALL AtCBP orthologs	CBP		Monocots																																	1 of 1 (3.912503e-01)
Sorghum bicolor	ALL AtCBP orthologs	CBP		Monocots
Zea mays	ALL AtCBP orthologs	CBP		Monocots
Physcomitrella patens	ALL AtCBP orthologs	CBP		Moss/Bryophytes
Selaginella moellendorfii	ALL AtCBP orthologs	CBP		Moss/Bryophytes
Aquilegia coerulea	AtGNATa (HAG1/GCN5-like)orthologs	GNAT	1	Dicots
Arabidopsis thaliana	AtGNATa (HAG1/GCN5-like)orthologs	GNAT	1	Dicots																																1 of 1 (4.416764e-01)		1 of 1 (3.507806e-01)
Eucalyptus grandis	AtGNATa (HAG1/GCN5-like)orthologs	GNAT	1	Dicots
Fragaria vesca	AtGNATa (HAG1/GCN5-like)orthologs	GNAT	1	Dicots																											1 of 1 (3.902105e-01)		1 of 1 (2.306661e-01)
Glycine max	AtGNATa (HAG1/GCN5-like)orthologs	GNAT	1	Dicots																													1 of 1 (5.926276e-01)					1 of 1 (2.900769e-01)
Manihot esculenta	AtGNATa (HAG1/GCN5-like)orthologs	GNAT	1	Dicots																													2 of 2 (4.731832e-01)	1 of 2 (2.701283e-01)
Populus trichocarpa	AtGNATa (HAG1/GCN5-like)orthologs	GNAT	1	Dicots																													1 of 2 (8.040870e-01)			2 of 2 (1.619939e-01)
Vitis vinifera	AtGNATa (HAG1/GCN5-like)orthologs	GNAT	1	Dicots																											1 of 1 (3.989220e-01)						1 of 1 (4.733546e-01)
Chlamydomonas reinhardtii	AtGNATa (HAG1/GCN5-like)orthologs	GNAT	1	Green Algae																											1 of 1 (5.401048e-01)
Coccomyxa subellipsoidea C-169	AtGNATa (HAG1/GCN5-like)orthologs	GNAT	1	Green Algae																											1 of 1 (6.541697e-01)						1 of 1 (4.073112e-01)	1 of 1 (3.587081e-01)
Micromonas pusilla CCMP1545	AtGNATa (HAG1/GCN5-like)orthologs	GNAT	1	Green Algae
Micromonas pusilla RCC299	AtGNATa (HAG1/GCN5-like)orthologs	GNAT	1	Green Algae
Ostreococcus lucimarinus	AtGNATa (HAG1/GCN5-like)orthologs	GNAT	1	Green Algae
Volvox carteri	AtGNATa (HAG1/GCN5-like)orthologs	GNAT	1	Green Algae																											1 of 1 (4.848038e-01)							1 of 1 (3.209799e-01)
Oryza sativa	AtGNATa (HAG1/GCN5-like)orthologs	GNAT	1	Monocots																											1 of 1 (5.159639e-01)		1 of 1 (2.262438e-01)		1 of 1 (1.022304e-01)
Setaria italica	AtGNATa (HAG1/GCN5-like)orthologs	GNAT	1	Monocots																											1 of 1 (4.991036e-01)						1 of 1 (3.912503e-01)
Sorghum bicolor	AtGNATa (HAG1/GCN5-like)orthologs	GNAT	1	Monocots																											1 of 1 (5.459940e-01)					1 of 1 (3.809009e-01)	1 of 1 (4.208003e-01)
Zea mays	AtGNATa (HAG1/GCN5-like)orthologs	GNAT	1	Monocots
Physcomitrella patens	AtGNATa (HAG1/GCN5-like)orthologs	GNAT	1	Moss/Bryophytes
Selaginella moellendorfii	AtGNATa (HAG1/GCN5-like)orthologs	GNAT	1	Moss/Bryophytes																																		1 of 1 (2.410590e-01)
Aquilegia coerulea	AtGNATa (HAG2/HAT1-like)orthologs	GNAT	2	Dicots
Arabidopsis thaliana	AtGNATa (HAG2/HAT1-like)orthologs	GNAT	2	Dicots
Eucalyptus grandis	AtGNATa (HAG2/HAT1-like)orthologs	GNAT	2	Dicots
Fragaria vesca	AtGNATa (HAG2/HAT1-like)orthologs	GNAT	2	Dicots																																	1 of 1 (4.276751e-01)	1 of 1 (3.367244e-01)	1 of 1 (1.129725e-01)
Glycine max	AtGNATa (HAG2/HAT1-like)orthologs	GNAT	2	Dicots																											1 of 2 (6.474935e-01)		2 of 2 (3.512028e-01)			1 of 2 (7.271306e-01)	1 of 2 (7.189734e-01)	1 of 2 (4.960132e-01)
Manihot esculenta	AtGNATa (HAG2/HAT1-like)orthologs	GNAT	2	Dicots																													1 of 1 (6.878879e-01)						1 of 1 (7.870917e-02)
Populus trichocarpa	AtGNATa (HAG2/HAT1-like)orthologs	GNAT	2	Dicots																											1 of 1 (3.800169e-01)		1 of 1 (5.573727e-01)		1 of 1 (1.294061e-01)	1 of 1 (4.024918e-01)		1 of 1 (3.522439e-01)
Vitis vinifera	AtGNATa (HAG2/HAT1-like)orthologs	GNAT	2	Dicots
Chlamydomonas reinhardtii	AtGNATa (HAG2/HAT1-like)orthologs	GNAT	2	Green Algae																											1 of 1 (5.401048e-01)						1 of 1 (2.336396e-01)	1 of 1 (2.891043e-01)
Coccomyxa subellipsoidea C-169	AtGNATa (HAG2/HAT1-like)orthologs	GNAT	2	Green Algae																											1 of 1 (6.541697e-01)					1 of 1 (3.204902e-01)
Micromonas pusilla CCMP1545	AtGNATa (HAG2/HAT1-like)orthologs	GNAT	2	Green Algae																																		1 of 1 (2.311445e-01)
Micromonas pusilla RCC299	AtGNATa (HAG2/HAT1-like)orthologs	GNAT	2	Green Algae
Ostreococcus lucimarinus	AtGNATa (HAG2/HAT1-like)orthologs	GNAT	2	Green Algae																															1 of 1 (8.850693e-03)				1 of 1 (1.385326e-02)
Volvox carteri	AtGNATa (HAG2/HAT1-like)orthologs	GNAT	2	Green Algae																											1 of 1 (4.848038e-01)																1 of 1 (3.467397e-02)
Oryza sativa	AtGNATa (HAG2/HAT1-like)orthologs	GNAT	2	Monocots																											1 of 1 (5.159639e-01)
Setaria italica	AtGNATa (HAG2/HAT1-like)orthologs	GNAT	2	Monocots																											1 of 1 (4.991036e-01)						1 of 1 (3.912503e-01)
Sorghum bicolor	AtGNATa (HAG2/HAT1-like)orthologs	GNAT	2	Monocots																																1 of 1 (3.809009e-01)		1 of 1 (3.342784e-01)
Zea mays	AtGNATa (HAG2/HAT1-like)orthologs	GNAT	2	Monocots																													1 of 1 (1.523227e-01)	1 of 1 (8.646966e-02)		1 of 1 (3.822187e-01)	1 of 1 (3.704406e-01)
Physcomitrella patens	AtGNATa (HAG2/HAT1-like)orthologs	GNAT	2	Moss/Bryophytes																											1 of 1 (4.944042e-01)						1 of 1 (4.597036e-01)
Selaginella moellendorfii	AtGNATa (HAG2/HAT1-like)orthologs	GNAT	2	Moss/Bryophytes																																	1 of 1 (3.260489e-01)		1 of 1 (5.330940e-02)
Aquilegia coerulea	AtGNATa (HAG3/ELP3-like)orthologs	GNAT	3	Dicots
Arabidopsis thaliana	AtGNATa (HAG3/ELP3-like)orthologs	GNAT	3	Dicots																																1 of 1 (4.416764e-01)												1 of 1 (2.115553e-03)
Eucalyptus grandis	AtGNATa (HAG3/ELP3-like)orthologs	GNAT	3	Dicots																														1 of 2 (2.154072e-01)		1 of 2 (6.633009e-01)	2 of 2 (2.594484e-01)	1 of 2 (6.556916e-01)
Fragaria vesca	AtGNATa (HAG3/ELP3-like)orthologs	GNAT	3	Dicots																											1 of 1 (3.902105e-01)		1 of 1 (2.306661e-01)			1 of 1 (4.745210e-01)	1 of 1 (4.276751e-01)
Glycine max	AtGNATa (HAG3/ELP3-like)orthologs	GNAT	3	Dicots																											1 of 2 (6.474935e-01)		2 of 2 (3.512028e-01)	1 of 2 (3.360995e-01)	1 of 2 (3.499447e-01)	1 of 2 (7.271306e-01)	1 of 2 (7.189734e-01)	1 of 2 (4.960132e-01)
Manihot esculenta	AtGNATa (HAG3/ELP3-like)orthologs	GNAT	3	Dicots																											1 of 2 (5.094595e-01)		2 of 2 (4.731832e-01)				1 of 2 (6.202277e-01)
Populus trichocarpa	AtGNATa (HAG3/ELP3-like)orthologs	GNAT	3	Dicots																											1 of 2 (6.156267e-01)		1 of 2 (8.040870e-01)		1 of 2 (2.420689e-01)	2 of 2 (1.619939e-01)	1 of 2 (7.331970e-01)	2 of 2 (1.240702e-01)	1 of 2 (1.964126e-01)
Vitis vinifera	AtGNATa (HAG3/ELP3-like)orthologs	GNAT	3	Dicots																											1 of 1 (3.989220e-01)					1 of 1 (4.473165e-01)
Chlamydomonas reinhardtii	AtGNATa (HAG3/ELP3-like)orthologs	GNAT	3	Green Algae																													1 of 1 (7.891325e-03)					1 of 1 (2.891043e-01)
Coccomyxa subellipsoidea C-169	AtGNATa (HAG3/ELP3-like)orthologs	GNAT	3	Green Algae
Micromonas pusilla CCMP1545	AtGNATa (HAG3/ELP3-like)orthologs	GNAT	3	Green Algae
Micromonas pusilla RCC299	AtGNATa (HAG3/ELP3-like)orthologs	GNAT	3	Green Algae																																1 of 1 (1.306543e-01)		1 of 1 (3.549441e-01)
Ostreococcus lucimarinus	AtGNATa (HAG3/ELP3-like)orthologs	GNAT	3	Green Algae
Volvox carteri	AtGNATa (HAG3/ELP3-like)orthologs	GNAT	3	Green Algae																																		1 of 1 (3.209799e-01)
Oryza sativa	AtGNATa (HAG3/ELP3-like)orthologs	GNAT	3	Monocots																																1 of 1 (3.548792e-01)	1 of 1 (4.096565e-01)		1 of 1 (1.059518e-01)
Setaria italica	AtGNATa (HAG3/ELP3-like)orthologs	GNAT	3	Monocots																											1 of 1 (4.991036e-01)						1 of 1 (3.912503e-01)
Sorghum bicolor	AtGNATa (HAG3/ELP3-like)orthologs	GNAT	3	Monocots																																	1 of 1 (4.208003e-01)
Zea mays	AtGNATa (HAG3/ELP3-like)orthologs	GNAT	3	Monocots																														1 of 2 (1.654638e-01)
Physcomitrella patens	AtGNATa (HAG3/ELP3-like)orthologs	GNAT	3	Moss/Bryophytes																											1 of 2 (7.443807e-01)		2 of 2 (1.181382e-01)			2 of 2 (1.637608e-01)			2 of 2 (6.507994e-03)
Selaginella moellendorfii	AtGNATa (HAG3/ELP3-like)orthologs	GNAT	3	Moss/Bryophytes																											1 of 4 (7.051427e-01)		1 of 4 (3.284084e-01)			2 of 4 (2.951785e-01)		3 of 4 (4.588594e-02)
Aquilegia coerulea	ALL AtGNAT orthologs	GNAT		Dicots																											9 of 16 (0)			5 of 16 (0)		6 of 16 (0)	12 of 16 (0)	4 of 16 (0)	6 of 16 (0)
Arabidopsis thaliana	ALL AtGNAT orthologs	GNAT		Dicots
Eucalyptus grandis	ALL AtGNAT orthologs	GNAT		Dicots																											1 of 2 (6.613505e-01)		1 of 2 (4.994852e-01)		1 of 2 (2.168686e-01)	1 of 2 (6.633009e-01)	1 of 2 (7.592866e-01)	1 of 2 (6.556916e-01)
Fragaria vesca	ALL AtGNAT orthologs	GNAT		Dicots
Glycine max	ALL AtGNAT orthologs	GNAT		Dicots																													3 of 3 (2.081269e-01)			1 of 3 (8.574652e-01)	1 of 3 (8.510261e-01)	2 of 3 (2.036120e-01)	1 of 3 (2.608903e-01)
Manihot esculenta	ALL AtGNAT orthologs	GNAT		Dicots
Populus trichocarpa	ALL AtGNAT orthologs	GNAT		Dicots																											3 of 7 (5.359326e-01)		4 of 7 (6.238721e-01)		2 of 7 (2.265226e-01)	7 of 7 (1.709905e-03)	1 of 7 (9.901939e-01)	2 of 7 (7.700306e-01)
Vitis vinifera	ALL AtGNAT orthologs	GNAT		Dicots																																	1 of 1 (4.733546e-01)
Chlamydomonas reinhardtii	ALL AtGNAT orthologs	GNAT		Green Algae
Coccomyxa subellipsoidea C-169	ALL AtGNAT orthologs	GNAT		Green Algae																											1 of 1 (6.541697e-01)
Micromonas pusilla CCMP1545	ALL AtGNAT orthologs	GNAT		Green Algae
Micromonas pusilla RCC299	ALL AtGNAT orthologs	GNAT		Green Algae
Ostreococcus lucimarinus	ALL AtGNAT orthologs	GNAT		Green Algae
Volvox carteri	ALL AtGNAT orthologs	GNAT		Green Algae
Oryza sativa	ALL AtGNAT orthologs	GNAT		Monocots
Setaria italica	ALL AtGNAT orthologs	GNAT		Monocots
Sorghum bicolor	ALL AtGNAT orthologs	GNAT		Monocots
Zea mays	ALL AtGNAT orthologs	GNAT		Monocots																													1 of 4 (4.836870e-01)	3 of 4 (2.417039e-03)		1 of 4 (8.543509e-01)	1 of 4 (8.429213e-01)
Physcomitrella patens	ALL AtGNAT orthologs	GNAT		Moss/Bryophytes
Selaginella moellendorfii	ALL AtGNAT orthologs	GNAT		Moss/Bryophytes																																1 of 1 (2.695984e-01)
Aquilegia coerulea	AtHDAj (AtHDA2) orthologs	HDA	4	Dicots
Arabidopsis thaliana	AtHDAj (AtHDA2) orthologs	HDA	4	Dicots																													1 of 1 (3.205063e-01)	1 of 1 (1.248906e-01)
Eucalyptus grandis	AtHDAj (AtHDA2) orthologs	HDA	4	Dicots																											1 of 1 (4.180583e-01)																1 of 1 (3.166525e-02)	1 of 1 (3.053729e-03)
Fragaria vesca	AtHDAj (AtHDA2) orthologs	HDA	4	Dicots																											1 of 1 (3.902105e-01)					1 of 1 (4.745210e-01)	1 of 1 (4.276751e-01)
Glycine max	AtHDAj (AtHDA2) orthologs	HDA	4	Dicots																											1 of 1 (4.062735e-01)		1 of 1 (5.926276e-01)	1 of 1 (1.851973e-01)		1 of 1 (4.776263e-01)
Manihot esculenta	AtHDAj (AtHDA2) orthologs	HDA	4	Dicots																													1 of 1 (6.878879e-01)
Populus trichocarpa	AtHDAj (AtHDA2) orthologs	HDA	4	Dicots																													1 of 1 (5.573727e-01)			1 of 1 (4.024918e-01)
Vitis vinifera	AtHDAj (AtHDA2) orthologs	HDA	4	Dicots																													1 of 1 (4.726334e-01)					1 of 1 (3.157595e-01)
Chlamydomonas reinhardtii	AtHDAj (AtHDA2) orthologs	HDA	4	Green Algae																											1 of 1 (5.401048e-01)
Coccomyxa subellipsoidea C-169	AtHDAj (AtHDA2) orthologs	HDA	4	Green Algae																											1 of 1 (6.541697e-01)							1 of 1 (3.587081e-01)
Micromonas pusilla CCMP1545	AtHDAj (AtHDA2) orthologs	HDA	4	Green Algae																																			1 of 1 (1.135084e-02)
Micromonas pusilla RCC299	AtHDAj (AtHDA2) orthologs	HDA	4	Green Algae
Ostreococcus lucimarinus	AtHDAj (AtHDA2) orthologs	HDA	4	Green Algae
Volvox carteri	AtHDAj (AtHDA2) orthologs	HDA	4	Green Algae																																		1 of 1 (3.209799e-01)
Oryza sativa	AtHDAj (AtHDA2) orthologs	HDA	4	Monocots																											1 of 1 (5.159639e-01)					1 of 1 (3.548792e-01)		1 of 1 (3.431937e-01)
Setaria italica	AtHDAj (AtHDA2) orthologs	HDA	4	Monocots																											1 of 1 (4.991036e-01)							1 of 1 (3.387694e-01)
Sorghum bicolor	AtHDAj (AtHDA2) orthologs	HDA	4	Monocots																																	1 of 1 (4.208003e-01)
Zea mays	AtHDAj (AtHDA2) orthologs	HDA	4	Monocots																											1 of 1 (4.973697e-01)
Physcomitrella patens	AtHDAj (AtHDA2) orthologs	HDA	4	Moss/Bryophytes																											1 of 2 (7.443807e-01)		1 of 2 (5.693071e-01)			2 of 2 (1.637608e-01)	1 of 2 (7.080876e-01)	1 of 2 (4.908545e-01)
Selaginella moellendorfii	AtHDAj (AtHDA2) orthologs	HDA	4	Moss/Bryophytes																																	2 of 2 (1.062980e-01)
Aquilegia coerulea	ALL AtHDA orthologs	HDA		Dicots																											5 of 23 (0)		16 of 23 (0)	7 of 23 (0)	5 of 23 (0)	14 of 23 (0)	13 of 23 (0)	13 of 23 (0)
Arabidopsis thaliana	ALL AtHDA orthologs	HDA		Dicots																											3 of 7 (5.628152e-01)		1 of 7 (9.331439e-01)	1 of 7 (6.070032e-01)		2 of 7 (8.894658e-01)	3 of 7 (7.613864e-01)	1 of 7 (9.514084e-01)	1 of 7 (6.010011e-01)
Eucalyptus grandis	ALL AtHDA orthologs	HDA		Dicots																											6 of 16 (7.227977e-01)		8 of 16 (6.503335e-02)	7 of 16 (1.129887e-03)	1 of 16 (8.585825e-01)	5 of 16 (8.702741e-01)	4 of 16 (9.912901e-01)	7 of 16 (5.164433e-01)	2 of 16 (4.162973e-01)							1 of 16 (1.600499e-01)	2 of 16 (8.969855e-02)
Fragaria vesca	ALL AtHDA orthologs	HDA		Dicots
Glycine max	ALL AtHDA orthologs	HDA		Dicots																													4 of 7 (6.958215e-01)	3 of 7 (1.235237e-01)	1 of 7 (7.785423e-01)	2 of 7 (9.214683e-01)	3 of 7 (7.211230e-01)		1 of 7 (5.060970e-01)
Manihot esculenta	ALL AtHDA orthologs	HDA		Dicots																											2 of 4 (3.476085e-01)		3 of 4 (6.302820e-01)	1 of 4 (4.672983e-01)	1 of 4 (4.861465e-01)	2 of 4 (5.213392e-01)			1 of 4 (2.795891e-01)
Populus trichocarpa	ALL AtHDA orthologs	HDA		Dicots																											5 of 44 (9.999836e-01)		38 of 44 (1.458886e-05)	32 of 44 (5.034601e-20)		17 of 44 (6.415832e-01)		29 of 44 (3.308667e-05)	19 of 44 (2.025878e-08)
Vitis vinifera	ALL AtHDA orthologs	HDA		Dicots																												2 of 2 (4.693947e-05)	1 of 2 (7.218939e-01)			1 of 2 (6.945503e-01)
Chlamydomonas reinhardtii	ALL AtHDA orthologs	HDA		Green Algae																																		1 of 4 (7.446336e-01)	1 of 4 (1.732507e-01)
Coccomyxa subellipsoidea C-169	ALL AtHDA orthologs	HDA		Green Algae																											2 of 3 (7.239476e-01)					1 of 3 (6.862936e-01)	1 of 3 (7.918449e-01)	1 of 3 (7.363112e-01)
Micromonas pusilla CCMP1545	ALL AtHDA orthologs	HDA		Green Algae
Micromonas pusilla RCC299	ALL AtHDA orthologs	HDA		Green Algae																											1 of 1 (1.962783e-01)
Ostreococcus lucimarinus	ALL AtHDA orthologs	HDA		Green Algae																																		1 of 2 (3.865848e-01)
Volvox carteri	ALL AtHDA orthologs	HDA		Green Algae																																	2 of 4 (3.450633e-01)
Oryza sativa	ALL AtHDA orthologs	HDA		Monocots																											7 of 9 (1.065577e-01)	2 of 9 (1.065750e-03)	2 of 9 (6.390055e-01)			5 of 9 (1.800351e-01)	1 of 9 (9.912967e-01)	5 of 9 (1.604163e-01)	1 of 9 (6.350742e-01)
Setaria italica	ALL AtHDA orthologs	HDA		Monocots																											9 of 11 (3.226306e-02)		4 of 11 (8.295182e-02)		3 of 11 (2.994755e-02)	6 of 11 (1.395161e-01)	1 of 11 (9.957501e-01)	2 of 11 (9.299234e-01)	8 of 11 (2.001208e-06)
Sorghum bicolor	ALL AtHDA orthologs	HDA		Monocots																											2 of 2 (2.981022e-01)					1 of 2 (6.167232e-01)		1 of 2 (5.568213e-01)
Zea mays	ALL AtHDA orthologs	HDA		Monocots																											12 of 16 (3.666332e-02)			1 of 16 (7.647811e-01)	2 of 16 (4.306741e-01)	10 of 16 (4.273596e-02)	2 of 16 (9.936640e-01)	7 of 16 (2.164789e-01)
Physcomitrella patens	ALL AtHDA orthologs	HDA		Moss/Bryophytes																													1 of 2 (5.693071e-01)			1 of 2 (6.456052e-01)		2 of 2 (8.204788e-02)	1 of 2 (1.548650e-01)
Selaginella moellendorfii	ALL AtHDA orthologs	HDA		Moss/Bryophytes																											1 of 2 (4.569750e-01)					1 of 2 (4.665223e-01)	1 of 2 (5.457998e-01)		1 of 2 (1.037792e-01)
Aquilegia coerulea	AtHDAc,d (AtHDA6,7) orthologs	HDA	1_1	Dicots
Arabidopsis thaliana	AtHDAc,d (AtHDA6,7) orthologs	HDA	1_1	Dicots																											2 of 2 (1.537390e-01)		2 of 2 (1.027163e-01)	1 of 2 (2.341875e-01)	1 of 2 (2.295841e-01)	2 of 2 (1.950690e-01)	1 of 2 (7.426979e-01)		1 of 2 (2.308642e-01)
Eucalyptus grandis	AtHDAc,d (AtHDA6,7) orthologs	HDA	1_1	Dicots																																1 of 1 (4.197364e-01)		1 of 1 (4.132163e-01)
Fragaria vesca	AtHDAc,d (AtHDA6,7) orthologs	HDA	1_1	Dicots																											1 of 2 (6.281640e-01)		1 of 2 (4.081308e-01)			1 of 2 (7.238794e-01)		2 of 2 (1.133765e-01)
Glycine max	AtHDAc,d (AtHDA6,7) orthologs	HDA	1_1	Dicots																													2 of 4 (8.122118e-01)			2 of 4 (6.532183e-01)	1 of 4 (9.210294e-01)
Manihot esculenta	AtHDAc,d (AtHDA6,7) orthologs	HDA	1_1	Dicots																											1 of 1 (2.996095e-01)		1 of 1 (6.878879e-01)	1 of 1 (1.456725e-01)	1 of 1 (1.533315e-01)
Populus trichocarpa	AtHDAc,d (AtHDA6,7) orthologs	HDA	1_1	Dicots																											1 of 2 (6.156267e-01)			1 of 2 (2.340865e-01)	1 of 2 (2.420689e-01)	1 of 2 (6.429898e-01)	1 of 2 (7.331970e-01)	1 of 2 (5.804175e-01)
Vitis vinifera	AtHDAc,d (AtHDA6,7) orthologs	HDA	1_1	Dicots																													1 of 1 (4.726334e-01)			1 of 1 (4.473165e-01)	1 of 1 (4.733546e-01)
Chlamydomonas reinhardtii	AtHDAc,d (AtHDA6,7) orthologs	HDA	1_1	Green Algae																											1 of 2 (7.885104e-01)						1 of 2 (4.127018e-01)
Coccomyxa subellipsoidea C-169	AtHDAc,d (AtHDA6,7) orthologs	HDA	1_1	Green Algae																																1 of 2 (5.382890e-01)
Micromonas pusilla CCMP1545	AtHDAc,d (AtHDA6,7) orthologs	HDA	1_1	Green Algae																																	1 of 1 (8.621013e-02)
Micromonas pusilla RCC299	AtHDAc,d (AtHDA6,7) orthologs	HDA	1_1	Green Algae
Ostreococcus lucimarinus	AtHDAc,d (AtHDA6,7) orthologs	HDA	1_1	Green Algae
Volvox carteri	AtHDAc,d (AtHDA6,7) orthologs	HDA	1_1	Green Algae																																											1 of 2 (6.814800e-02)
Oryza sativa	AtHDAc,d (AtHDA6,7) orthologs	HDA	1_1	Monocots																											1 of 1 (5.159639e-01)					1 of 1 (3.548792e-01)
Setaria italica	AtHDAc,d (AtHDA6,7) orthologs	HDA	1_1	Monocots																											1 of 1 (4.991036e-01)					1 of 1 (3.444946e-01)
Sorghum bicolor	AtHDAc,d (AtHDA6,7) orthologs	HDA	1_1	Monocots																											1 of 1 (5.459940e-01)						1 of 1 (4.208003e-01)										1 of 1 (2.733039e-02)
Zea mays	AtHDAc,d (AtHDA6,7) orthologs	HDA	1_1	Monocots																											1 of 1 (4.973697e-01)
Physcomitrella patens	AtHDAc,d (AtHDA6,7) orthologs	HDA	1_1	Moss/Bryophytes
Selaginella moellendorfii	AtHDAc,d (AtHDA6,7) orthologs	HDA	1_1	Moss/Bryophytes
Aquilegia coerulea	AtHDAa (AtHDA19) orthologs	HDA	1_2	Dicots
Arabidopsis thaliana	AtHDAa (AtHDA19) orthologs	HDA	1_2	Dicots																											1 of 1 (3.921068e-01)						1 of 1 (4.927415e-01)	1 of 1 (3.507806e-01)
Eucalyptus grandis	AtHDAa (AtHDA19) orthologs	HDA	1_2	Dicots																														1 of 1 (1.142260e-01)			1 of 1 (5.093675e-01)
Fragaria vesca	AtHDAa (AtHDA19) orthologs	HDA	1_2	Dicots																																		1 of 1 (3.367244e-01)								1 of 1 (8.498066e-03)
Glycine max	AtHDAa (AtHDA19) orthologs	HDA	1_2	Dicots																											1 of 4 (8.757457e-01)		3 of 4 (4.624972e-01)	2 of 4 (1.584958e-01)		3 of 4 (2.797042e-01)	1 of 4 (9.210294e-01)	1 of 4 (7.460053e-01)	2 of 4 (4.833179e-02)
Manihot esculenta	AtHDAa (AtHDA19) orthologs	HDA	1_2	Dicots																											1 of 1 (2.996095e-01)		1 of 1 (6.878879e-01)				1 of 1 (3.837375e-01)
Populus trichocarpa	AtHDAa (AtHDA19) orthologs	HDA	1_2	Dicots																													2 of 2 (3.106583e-01)	1 of 2 (2.340865e-01)		1 of 2 (6.429898e-01)		1 of 2 (5.804175e-01)
Vitis vinifera	AtHDAa (AtHDA19) orthologs	HDA	1_2	Dicots																											1 of 2 (6.387144e-01)		1 of 2 (7.218939e-01)	1 of 2 (2.364204e-01)	1 of 2 (2.380779e-01)		1 of 2 (7.226541e-01)		1 of 2 (1.787185e-01)
Chlamydomonas reinhardtii	AtHDAa (AtHDA19) orthologs	HDA	1_2	Green Algae
Coccomyxa subellipsoidea C-169	AtHDAa (AtHDA19) orthologs	HDA	1_2	Green Algae
Micromonas pusilla CCMP1545	AtHDAa (AtHDA19) orthologs	HDA	1_2	Green Algae
Micromonas pusilla RCC299	AtHDAa (AtHDA19) orthologs	HDA	1_2	Green Algae
Ostreococcus lucimarinus	AtHDAa (AtHDA19) orthologs	HDA	1_2	Green Algae
Volvox carteri	AtHDAa (AtHDA19) orthologs	HDA	1_2	Green Algae
Oryza sativa	AtHDAa (AtHDA19) orthologs	HDA	1_2	Monocots																											1 of 3 (8.866033e-01)	1 of 3 (1.647735e-02)	2 of 3 (1.303908e-01)			2 of 3 (2.884266e-01)		2 of 3 (2.724967e-01)
Setaria italica	AtHDAa (AtHDA19) orthologs	HDA	1_2	Monocots																											1 of 2 (7.491101e-01)		1 of 2 (2.927299e-01)		1 of 2 (1.249136e-01)			1 of 2 (5.627805e-01)
Sorghum bicolor	AtHDAa (AtHDA19) orthologs	HDA	1_2	Monocots																																2 of 2 (1.450786e-01)		1 of 2 (5.568213e-01)
Zea mays	AtHDAa (AtHDA19) orthologs	HDA	1_2	Monocots																											1 of 2 (7.473677e-01)		1 of 2 (2.814458e-01)			1 of 2 (6.183508e-01)	1 of 2 (6.036594e-01)	1 of 2 (5.328862e-01)
Physcomitrella patens	AtHDAa (AtHDA19) orthologs	HDA	1_2	Moss/Bryophytes																																2 of 2 (1.637608e-01)	1 of 2 (7.080876e-01)	1 of 2 (4.908545e-01)	2 of 2 (6.507994e-03)
Selaginella moellendorfii	AtHDAa (AtHDA19) orthologs	HDA	1_2	Moss/Bryophytes																															1 of 2 (6.009783e-02)	1 of 2 (4.665223e-01)											1 of 2 (1.080223e-01)
Aquilegia coerulea	AtHDAb (AtHDA9) orthologs	HDA	1_3	Dicots
Arabidopsis thaliana	AtHDAb (AtHDA9) orthologs	HDA	1_3	Dicots
Eucalyptus grandis	AtHDAb (AtHDA9) orthologs	HDA	1_3	Dicots																													1 of 1 (2.925252e-01)	1 of 1 (1.142260e-01)		1 of 1 (4.197364e-01)
Fragaria vesca	AtHDAb (AtHDA9) orthologs	HDA	1_3	Dicots
Glycine max	AtHDAb (AtHDA9) orthologs	HDA	1_3	Dicots																											1 of 2 (6.474935e-01)		2 of 2 (3.512028e-01)			1 of 2 (7.271306e-01)	2 of 2 (2.207787e-01)
Manihot esculenta	AtHDAb (AtHDA9) orthologs	HDA	1_3	Dicots																													1 of 1 (6.878879e-01)			1 of 1 (3.979959e-01)
Populus trichocarpa	AtHDAb (AtHDA9) orthologs	HDA	1_3	Dicots																													1 of 1 (5.573727e-01)
Vitis vinifera	AtHDAb (AtHDA9) orthologs	HDA	1_3	Dicots																													1 of 1 (4.726334e-01)				1 of 1 (4.733546e-01)
Chlamydomonas reinhardtii	AtHDAb (AtHDA9) orthologs	HDA	1_3	Green Algae																																	1 of 1 (2.336396e-01)
Coccomyxa subellipsoidea C-169	AtHDAb (AtHDA9) orthologs	HDA	1_3	Green Algae																											1 of 1 (6.541697e-01)						1 of 1 (4.073112e-01)
Micromonas pusilla CCMP1545	AtHDAb (AtHDA9) orthologs	HDA	1_3	Green Algae
Micromonas pusilla RCC299	AtHDAb (AtHDA9) orthologs	HDA	1_3	Green Algae																																		1 of 1 (3.549441e-01)
Ostreococcus lucimarinus	AtHDAb (AtHDA9) orthologs	HDA	1_3	Green Algae
Volvox carteri	AtHDAb (AtHDA9) orthologs	HDA	1_3	Green Algae
Oryza sativa	AtHDAb (AtHDA9) orthologs	HDA	1_3	Monocots																																												1 of 1 (1.801417e-03)
Setaria italica	AtHDAb (AtHDA9) orthologs	HDA	1_3	Monocots																											1 of 1 (4.991036e-01)					1 of 1 (3.444946e-01)
Sorghum bicolor	AtHDAb (AtHDA9) orthologs	HDA	1_3	Monocots
Zea mays	AtHDAb (AtHDA9) orthologs	HDA	1_3	Monocots																											1 of 1 (4.973697e-01)					1 of 1 (3.822187e-01)
Physcomitrella patens	AtHDAb (AtHDA9) orthologs	HDA	1_3	Moss/Bryophytes																											1 of 1 (4.944042e-01)					1 of 1 (4.046830e-01)
Selaginella moellendorfii	AtHDAb (AtHDA9) orthologs	HDA	1_3	Moss/Bryophytes																																		1 of 1 (2.410590e-01)
Aquilegia coerulea	AtHDAe (AtHDA14) orthologs	HDA	2_4	Dicots
Arabidopsis thaliana	AtHDAe (AtHDA14) orthologs	HDA	2_4	Dicots																																1 of 1 (4.416764e-01)
Eucalyptus grandis	AtHDAe (AtHDA14) orthologs	HDA	2_4	Dicots
Fragaria vesca	AtHDAe (AtHDA14) orthologs	HDA	2_4	Dicots																																		1 of 1 (3.367244e-01)
Glycine max	AtHDAe (AtHDA14) orthologs	HDA	2_4	Dicots																													1 of 1 (5.926276e-01)	1 of 1 (1.851973e-01)	1 of 1 (1.937381e-01)
Manihot esculenta	AtHDAe (AtHDA14) orthologs	HDA	2_4	Dicots
Populus trichocarpa	AtHDAe (AtHDA14) orthologs	HDA	2_4	Dicots																													1 of 2 (8.040870e-01)		1 of 2 (2.420689e-01)		1 of 2 (7.331970e-01)
Vitis vinifera	AtHDAe (AtHDA14) orthologs	HDA	2_4	Dicots																											1 of 1 (3.989220e-01)		1 of 1 (4.726334e-01)		1 of 1 (1.271161e-01)
Chlamydomonas reinhardtii	AtHDAe (AtHDA14) orthologs	HDA	2_4	Green Algae																																1 of 1 (1.896736e-01)		1 of 1 (2.891043e-01)
Coccomyxa subellipsoidea C-169	AtHDAe (AtHDA14) orthologs	HDA	2_4	Green Algae																											1 of 2 (8.804249e-01)		1 of 2 (4.963573e-02)			1 of 2 (5.382890e-01)	1 of 2 (6.487451e-01)
Micromonas pusilla CCMP1545	AtHDAe (AtHDA14) orthologs	HDA	2_4	Green Algae																																											1 of 1 (2.739212e-02)
Micromonas pusilla RCC299	AtHDAe (AtHDA14) orthologs	HDA	2_4	Green Algae																											1 of 1 (1.962783e-01)					1 of 1 (1.306543e-01)
Ostreococcus lucimarinus	AtHDAe (AtHDA14) orthologs	HDA	2_4	Green Algae																																		2 of 2 (4.697085e-02)
Volvox carteri	AtHDAe (AtHDA14) orthologs	HDA	2_4	Green Algae																											1 of 1 (4.848038e-01)						1 of 1 (2.981680e-01)
Oryza sativa	AtHDAe (AtHDA14) orthologs	HDA	2_4	Monocots																											1 of 1 (5.159639e-01)		1 of 1 (2.262438e-01)			1 of 1 (3.548792e-01)
Setaria italica	AtHDAe (AtHDA14) orthologs	HDA	2_4	Monocots																											1 of 1 (4.991036e-01)					1 of 1 (3.444946e-01)
Sorghum bicolor	AtHDAe (AtHDA14) orthologs	HDA	2_4	Monocots																											1 of 1 (5.459940e-01)						1 of 1 (4.208003e-01)
Zea mays	AtHDAe (AtHDA14) orthologs	HDA	2_4	Monocots																											1 of 1 (4.973697e-01)		1 of 1 (1.523227e-01)						1 of 1 (1.180714e-01)
Physcomitrella patens	AtHDAe (AtHDA14) orthologs	HDA	2_4	Moss/Bryophytes																											1 of 1 (4.944042e-01)						1 of 1 (4.597036e-01)	1 of 1 (2.864512e-01)
Selaginella moellendorfii	AtHDAe (AtHDA14) orthologs	HDA	2_4	Moss/Bryophytes																																		1 of 1 (2.410590e-01)
Aquilegia coerulea	AtHDAf (AtHDA8) orthologs	HDA	2_1	Dicots
Arabidopsis thaliana	AtHDAf (AtHDA8) orthologs	HDA	2_1	Dicots																																	1 of 1 (4.927415e-01)
Eucalyptus grandis	AtHDAf (AtHDA8) orthologs	HDA	2_1	Dicots																											1 of 1 (4.180583e-01)			1 of 1 (1.142260e-01)		1 of 1 (4.197364e-01)	1 of 1 (5.093675e-01)
Fragaria vesca	AtHDAf (AtHDA8) orthologs	HDA	2_1	Dicots																																	1 of 1 (4.276751e-01)
Glycine max	AtHDAf (AtHDA8) orthologs	HDA	2_1	Dicots																											1 of 1 (4.062735e-01)
Manihot esculenta	AtHDAf (AtHDA8) orthologs	HDA	2_1	Dicots																																1 of 1 (3.979959e-01)
Populus trichocarpa	AtHDAf (AtHDA8) orthologs	HDA	2_1	Dicots																											1 of 2 (6.156267e-01)					1 of 2 (6.429898e-01)		1 of 2 (5.804175e-01)
Vitis vinifera	AtHDAf (AtHDA8) orthologs	HDA	2_1	Dicots																																1 of 1 (4.473165e-01)	1 of 1 (4.733546e-01)
Chlamydomonas reinhardtii	AtHDAf (AtHDA8) orthologs	HDA	2_1	Green Algae
Coccomyxa subellipsoidea C-169	AtHDAf (AtHDA8) orthologs	HDA	2_1	Green Algae
Micromonas pusilla CCMP1545	AtHDAf (AtHDA8) orthologs	HDA	2_1	Green Algae
Micromonas pusilla RCC299	AtHDAf (AtHDA8) orthologs	HDA	2_1	Green Algae
Ostreococcus lucimarinus	AtHDAf (AtHDA8) orthologs	HDA	2_1	Green Algae
Volvox carteri	AtHDAf (AtHDA8) orthologs	HDA	2_1	Green Algae
Oryza sativa	AtHDAf (AtHDA8) orthologs	HDA	2_1	Monocots																											2 of 2 (2.662128e-01)
Setaria italica	AtHDAf (AtHDA8) orthologs	HDA	2_1	Monocots																															1 of 1 (6.453851e-02)
Sorghum bicolor	AtHDAf (AtHDA8) orthologs	HDA	2_1	Monocots																													1 of 1 (1.905527e-01)				1 of 1 (4.208003e-01)
Zea mays	AtHDAf (AtHDA8) orthologs	HDA	2_1	Monocots																											1 of 2 (7.473677e-01)
Physcomitrella patens	AtHDAf (AtHDA8) orthologs	HDA	2_1	Moss/Bryophytes																																1 of 1 (4.046830e-01)	1 of 1 (4.597036e-01)
Selaginella moellendorfii	AtHDAf (AtHDA8) orthologs	HDA	2_1	Moss/Bryophytes
Aquilegia coerulea	AtHDAg (AtHDA15) orthologs	HDA	2_2	Dicots
Arabidopsis thaliana	AtHDAg (AtHDA15) orthologs	HDA	2_2	Dicots																											1 of 1 (3.921068e-01)						1 of 1 (4.927415e-01)
Eucalyptus grandis	AtHDAg (AtHDA15) orthologs	HDA	2_2	Dicots																															1 of 1 (1.150513e-01)		1 of 1 (5.093675e-01)		1 of 1 (8.781535e-02)
Fragaria vesca	AtHDAg (AtHDA15) orthologs	HDA	2_2	Dicots																													1 of 1 (2.306661e-01)			1 of 1 (4.745210e-01)			1 of 1 (1.129725e-01)
Glycine max	AtHDAg (AtHDA15) orthologs	HDA	2_2	Dicots																											2 of 2 (1.650535e-01)			1 of 2 (3.360995e-01)		1 of 2 (7.271306e-01)		1 of 2 (4.960132e-01)
Manihot esculenta	AtHDAg (AtHDA15) orthologs	HDA	2_2	Dicots																											1 of 1 (2.996095e-01)					1 of 1 (3.979959e-01)			1 of 1 (7.870917e-02)
Populus trichocarpa	AtHDAg (AtHDA15) orthologs	HDA	2_2	Dicots																													1 of 1 (5.573727e-01)	1 of 1 (1.248337e-01)				1 of 1 (3.522439e-01)	1 of 1 (1.035684e-01)
Vitis vinifera	AtHDAg (AtHDA15) orthologs	HDA	2_2	Dicots																															1 of 1 (1.271161e-01)			1 of 1 (3.157595e-01)
Chlamydomonas reinhardtii	AtHDAg (AtHDA15) orthologs	HDA	2_2	Green Algae																											2 of 3 (5.600316e-01)							1 of 3 (6.407575e-01)
Coccomyxa subellipsoidea C-169	AtHDAg (AtHDA15) orthologs	HDA	2_2	Green Algae
Micromonas pusilla CCMP1545	AtHDAg (AtHDA15) orthologs	HDA	2_2	Green Algae
Micromonas pusilla RCC299	AtHDAg (AtHDA15) orthologs	HDA	2_2	Green Algae
Ostreococcus lucimarinus	AtHDAg (AtHDA15) orthologs	HDA	2_2	Green Algae
Volvox carteri	AtHDAg (AtHDA15) orthologs	HDA	2_2	Green Algae																											1 of 2 (7.345904e-01)					1 of 2 (3.868571e-01)	1 of 2 (5.074466e-01)
Oryza sativa	AtHDAg (AtHDA15) orthologs	HDA	2_2	Monocots																											1 of 1 (5.159639e-01)					1 of 1 (3.548792e-01)		1 of 1 (3.431937e-01)	1 of 1 (1.059518e-01)
Setaria italica	AtHDAg (AtHDA15) orthologs	HDA	2_2	Monocots
Sorghum bicolor	AtHDAg (AtHDA15) orthologs	HDA	2_2	Monocots																											1 of 1 (5.459940e-01)
Zea mays	AtHDAg (AtHDA15) orthologs	HDA	2_2	Monocots																											1 of 1 (4.973697e-01)					1 of 1 (3.822187e-01)		1 of 1 (3.165397e-01)
Physcomitrella patens	AtHDAg (AtHDA15) orthologs	HDA	2_2	Moss/Bryophytes																																	1 of 2 (7.080876e-01)	2 of 2 (8.204788e-02)	1 of 2 (1.548650e-01)
Selaginella moellendorfii	AtHDAg (AtHDA15) orthologs	HDA	2_2	Moss/Bryophytes
Aquilegia coerulea	AtHDAh,i (AtHDA18,5) orthologs	HDA	2_3	Dicots
Arabidopsis thaliana	AtHDAh,i (AtHDA18,5) orthologs	HDA	2_3	Dicots																											1 of 2 (6.304746e-01)					1 of 2 (6.882837e-01)	1 of 2 (7.426979e-01)	1 of 2 (5.785224e-01)	2 of 2 (1.512356e-02)
Eucalyptus grandis	AtHDAh,i (AtHDA18,5) orthologs	HDA	2_3	Dicots																											3 of 4 (2.006117e-01)		2 of 4 (3.351369e-01)			1 of 4 (8.866427e-01)		3 of 4 (1.947461e-01)	1 of 4 (3.076525e-01)							1 of 4 (4.265931e-02)	4 of 4 (1.000315e-06)
Fragaria vesca	AtHDAh,i (AtHDA18,5) orthologs	HDA	2_3	Dicots																																	1 of 1 (4.276751e-01)
Glycine max	AtHDAh,i (AtHDA18,5) orthologs	HDA	2_3	Dicots																											2 of 3 (3.610543e-01)		1 of 3 (9.324013e-01)	1 of 3 (4.590568e-01)		1 of 3 (8.574652e-01)	1 of 3 (8.510261e-01)	1 of 3 (6.422138e-01)
Manihot esculenta	AtHDAh,i (AtHDA18,5) orthologs	HDA	2_3	Dicots																													1 of 1 (6.878879e-01)			1 of 1 (3.979959e-01)
Populus trichocarpa	AtHDAh,i (AtHDA18,5) orthologs	HDA	2_3	Dicots																											1 of 1 (3.800169e-01)			1 of 1 (1.248337e-01)		1 of 1 (4.024918e-01)
Vitis vinifera	AtHDAh,i (AtHDA18,5) orthologs	HDA	2_3	Dicots
Chlamydomonas reinhardtii	AtHDAh,i (AtHDA18,5) orthologs	HDA	2_3	Green Algae																											1 of 1 (5.401048e-01)
Coccomyxa subellipsoidea C-169	AtHDAh,i (AtHDA18,5) orthologs	HDA	2_3	Green Algae
Micromonas pusilla CCMP1545	AtHDAh,i (AtHDA18,5) orthologs	HDA	2_3	Green Algae
Micromonas pusilla RCC299	AtHDAh,i (AtHDA18,5) orthologs	HDA	2_3	Green Algae
Ostreococcus lucimarinus	AtHDAh,i (AtHDA18,5) orthologs	HDA	2_3	Green Algae
Volvox carteri	AtHDAh,i (AtHDA18,5) orthologs	HDA	2_3	Green Algae																											1 of 1 (4.848038e-01)					1 of 1 (2.169580e-01)	1 of 1 (2.981680e-01)										1 of 1 (3.467397e-02)
Oryza sativa	AtHDAh,i (AtHDA18,5) orthologs	HDA	2_3	Monocots																											1 of 1 (5.159639e-01)					1 of 1 (3.548792e-01)	1 of 1 (4.096565e-01)	1 of 1 (3.431937e-01)
Setaria italica	AtHDAh,i (AtHDA18,5) orthologs	HDA	2_3	Monocots																															1 of 1 (6.453851e-02)
Sorghum bicolor	AtHDAh,i (AtHDA18,5) orthologs	HDA	2_3	Monocots																											1 of 1 (5.459940e-01)
Zea mays	AtHDAh,i (AtHDA18,5) orthologs	HDA	2_3	Monocots																											1 of 2 (7.473677e-01)		1 of 2 (2.814458e-01)			2 of 2 (1.460866e-01)	1 of 2 (6.036594e-01)
Physcomitrella patens	AtHDAh,i (AtHDA18,5) orthologs	HDA	2_3	Moss/Bryophytes																											1 of 1 (4.944042e-01)					1 of 1 (4.046830e-01)
Selaginella moellendorfii	AtHDAh,i (AtHDA18,5) orthologs	HDA	2_3	Moss/Bryophytes																																		1 of 1 (2.410590e-01)
Aquilegia coerulea	Class_2 (*)	HDA	GA_2	Dicots
Arabidopsis thaliana	Class_2 (*)	HDA	GA_2	Dicots
Eucalyptus grandis	Class_2 (*)	HDA	GA_2	Dicots
Fragaria vesca	Class_2 (*)	HDA	GA_2	Dicots
Glycine max	Class_2 (*)	HDA	GA_2	Dicots
Manihot esculenta	Class_2 (*)	HDA	GA_2	Dicots
Populus trichocarpa	Class_2 (*)	HDA	GA_2	Dicots
Vitis vinifera	Class_2 (*)	HDA	GA_2	Dicots
Chlamydomonas reinhardtii	Class_2 (*)	HDA	GA_2	Green Algae																											1 of 1 (5.401048e-01)
Coccomyxa subellipsoidea C-169	Class_2 (*)	HDA	GA_2	Green Algae																																	1 of 1 (4.073112e-01)	1 of 1 (3.587081e-01)
Micromonas pusilla CCMP1545	Class_2 (*)	HDA	GA_2	Green Algae
Micromonas pusilla RCC299	Class_2 (*)	HDA	GA_2	Green Algae																																		1 of 1 (3.549441e-01)
Ostreococcus lucimarinus	Class_2 (*)	HDA	GA_2	Green Algae																											1 of 2 (2.997173e-01)					1 of 2 (3.819545e-01)		1 of 2 (3.865848e-01)
Volvox carteri	Class_2 (*)	HDA	GA_2	Green Algae																											1 of 1 (4.848038e-01)						1 of 1 (2.981680e-01)	1 of 1 (3.209799e-01)
Oryza sativa	Class_2 (*)	HDA	GA_2	Monocots
Setaria italica	Class_2 (*)	HDA	GA_2	Monocots
Sorghum bicolor	Class_2 (*)	HDA	GA_2	Monocots
Zea mays	Class_2 (*)	HDA	GA_2	Monocots
Physcomitrella patens	Class_2 (*)	HDA	GA_2	Moss/Bryophytes
Selaginella moellendorfii	Class_2 (*)	HDA	GA_2	Moss/Bryophytes
Aquilegia coerulea	Class_1 (*)	HDA	MCO	Dicots
Arabidopsis thaliana	Class_1 (*)	HDA	MCO	Dicots
Eucalyptus grandis	Class_1 (*)	HDA	MCO	Dicots
Fragaria vesca	Class_1 (*)	HDA	MCO	Dicots
Glycine max	Class_1 (*)	HDA	MCO	Dicots
Manihot esculenta	Class_1 (*)	HDA	MCO	Dicots
Populus trichocarpa	Class_1 (*)	HDA	MCO	Dicots
Vitis vinifera	Class_1 (*)	HDA	MCO	Dicots
Chlamydomonas reinhardtii	Class_1 (*)	HDA	MCO	Green Algae
Coccomyxa subellipsoidea C-169	Class_1 (*)	HDA	MCO	Green Algae
Micromonas pusilla CCMP1545	Class_1 (*)	HDA	MCO	Green Algae
Micromonas pusilla RCC299	Class_1 (*)	HDA	MCO	Green Algae
Ostreococcus lucimarinus	Class_1 (*)	HDA	MCO	Green Algae
Volvox carteri	Class_1 (*)	HDA	MCO	Green Algae
Oryza sativa	Class_1 (*)	HDA	MCO	Monocots																											1 of 4 (9.451161e-01)		1 of 4 (6.415748e-01)			1 of 4 (8.268071e-01)	1 of 4 (8.785560e-01)		1 of 4 (3.610948e-01)								1 of 4 (2.405871e-01)
Setaria italica	Class_1 (*)	HDA	MCO	Monocots																																	1 of 2 (6.294307e-01)	1 of 2 (5.627805e-01)
Sorghum bicolor	Class_1 (*)	HDA	MCO	Monocots																																1 of 2 (6.167232e-01)	1 of 2 (6.645349e-01)	2 of 2 (1.117356e-01)
Zea mays	Class_1 (*)	HDA	MCO	Monocots
Physcomitrella patens	Class_1 (*)	HDA	MCO	Moss/Bryophytes
Selaginella moellendorfii	Class_1 (*)	HDA	MCO	Moss/Bryophytes
Aquilegia coerulea	ALL HDT orthologs	HDT		Dicots																											2 of 9 (0)		6 of 9 (0)			9 of 9 (0)	7 of 9 (0)	2 of 9 (0)										6 of 9 (0)
Arabidopsis thaliana	ALL HDT orthologs	HDT		Dicots																											3 of 7 (5.628152e-01)		5 of 7 (3.827630e-02)	2 of 7 (2.143013e-01)			3 of 7 (7.613864e-01)	3 of 7 (4.695130e-01)
Eucalyptus grandis	ALL HDT orthologs	HDT		Dicots																												1 of 1 (3.906572e-03)	1 of 1 (2.925252e-01)			1 of 1 (4.197364e-01)
Fragaria vesca	ALL HDT orthologs	HDT		Dicots																											1 of 2 (6.281640e-01)						1 of 2 (6.724516e-01)										2 of 2 (5.856426e-04)
Glycine max	ALL HDT orthologs	HDT		Dicots																											5 of 7 (1.024390e-01)		6 of 7 (1.491878e-01)			6 of 7 (4.907114e-02)	2 of 7 (9.152442e-01)		1 of 7 (5.060970e-01)
Manihot esculenta	ALL HDT orthologs	HDT		Dicots																													4 of 4 (2.238901e-01)			2 of 4 (5.213392e-01)	1 of 4 (8.557838e-01)
Populus trichocarpa	ALL HDT orthologs	HDT		Dicots																													3 of 10 (9.754928e-01)		5 of 10 (5.184878e-03)	3 of 10 (8.367260e-01)	3 of 10 (9.327142e-01)				3 of 10 (2.230692e-06)
Vitis vinifera	ALL HDT orthologs	HDT		Dicots																													2 of 2 (2.233729e-01)	2 of 2 (1.591397e-02)		1 of 2 (6.945503e-01)	1 of 2 (7.226541e-01)	1 of 2 (5.318232e-01)
Chlamydomonas reinhardtii	ALL HDT orthologs	HDT		Green Algae
Coccomyxa subellipsoidea C-169	ALL HDT orthologs	HDT		Green Algae
Micromonas pusilla CCMP1545	ALL HDT orthologs	HDT		Green Algae
Micromonas pusilla RCC299	ALL HDT orthologs	HDT		Green Algae
Ostreococcus lucimarinus	ALL HDT orthologs	HDT		Green Algae
Volvox carteri	ALL HDT orthologs	HDT		Green Algae
Oryza sativa	ALL HDT orthologs	HDT		Monocots																											7 of 7 (9.730435e-03)			1 of 7 (5.262173e-01)			1 of 7 (9.750205e-01)	5 of 7 (5.118968e-02)									1 of 7 (3.822273e-01)
Setaria italica	ALL HDT orthologs	HDT		Monocots																											2 of 3 (4.986554e-01)				1 of 3 (1.813936e-01)	1 of 3 (7.183504e-01)	1 of 3 (7.744244e-01)	1 of 3 (7.109057e-01)
Sorghum bicolor	ALL HDT orthologs	HDT		Monocots																											2 of 4 (7.531492e-01)		1 of 4 (5.707243e-01)			1 of 4 (8.531094e-01)	1 of 4 (8.874727e-01)	1 of 4 (8.036042e-01)
Zea mays	ALL HDT orthologs	HDT		Monocots																											3 of 8 (8.520084e-01)		2 of 8 (3.501739e-01)		2 of 8 (1.585257e-01)	3 of 8 (6.463842e-01)	6 of 8 (3.384261e-02)	2 of 8 (7.760052e-01)	2 of 8 (2.420220e-01)
Physcomitrella patens	ALL HDT orthologs	HDT		Moss/Bryophytes																											3 of 7 (7.641798e-01)		7 of 7 (5.661252e-04)	3 of 7 (2.540168e-02)	2 of 7 (1.510141e-01)	3 of 7 (5.902661e-01)	2 of 7 (9.065324e-01)	5 of 7 (2.352636e-02)	2 of 7 (1.041006e-01)
Selaginella moellendorfii	ALL HDT orthologs	HDT		Moss/Bryophytes																																						1 of 1 (4.307830e-03)	1 of 1 (4.307830e-03)
Aquilegia coerulea	ALL MYST orthologs	MYST		Dicots																													1 of 2 (0)						1 of 2 (0)
Arabidopsis thaliana	ALL MYST orthologs	MYST		Dicots																											1 of 3 (7.753786e-01)		1 of 3 (6.862860e-01)			2 of 3 (4.129082e-01)	2 of 3 (4.891126e-01)	3 of 3 (4.315376e-02)	2 of 3 (4.165240e-02)
Eucalyptus grandis	ALL MYST orthologs	MYST		Dicots																											2 of 2 (1.747660e-01)
Fragaria vesca	ALL MYST orthologs	MYST		Dicots																											1 of 1 (3.902105e-01)					1 of 1 (4.745210e-01)
Glycine max	ALL MYST orthologs	MYST		Dicots																											3 of 4 (1.864936e-01)		1 of 4 (9.724645e-01)	3 of 4 (2.187389e-02)		2 of 4 (6.532183e-01)	2 of 4 (6.410163e-01)									1 of 4 (1.860877e-02)
Manihot esculenta	ALL MYST orthologs	MYST		Dicots																													1 of 3 (9.696020e-01)			1 of 3 (7.818415e-01)
Populus trichocarpa	ALL MYST orthologs	MYST		Dicots																													2 of 3 (5.856834e-01)			1 of 3 (7.866905e-01)		2 of 3 (2.848125e-01)
Vitis vinifera	ALL MYST orthologs	MYST		Dicots																													1 of 1 (4.726334e-01)		1 of 1 (1.271161e-01)	1 of 1 (4.473165e-01)	1 of 1 (4.733546e-01)	1 of 1 (3.157595e-01)
Chlamydomonas reinhardtii	ALL MYST orthologs	MYST		Green Algae																																	1 of 2 (4.127018e-01)	1 of 2 (4.946389e-01)
Coccomyxa subellipsoidea C-169	ALL MYST orthologs	MYST		Green Algae																											1 of 2 (8.804249e-01)				1 of 2 (2.661595e-02)	1 of 2 (5.382890e-01)	1 of 2 (6.487451e-01)	1 of 2 (5.887686e-01)
Micromonas pusilla CCMP1545	ALL MYST orthologs	MYST		Green Algae
Micromonas pusilla RCC299	ALL MYST orthologs	MYST		Green Algae																																		2 of 3 (2.885007e-01)
Ostreococcus lucimarinus	ALL MYST orthologs	MYST		Green Algae																																1 of 3 (5.141436e-01)			1 of 3 (4.099188e-02)
Volvox carteri	ALL MYST orthologs	MYST		Green Algae																											1 of 2 (7.345904e-01)						2 of 2 (8.888949e-02)	1 of 2 (5.389469e-01)									1 of 2 (6.814800e-02)
Oryza sativa	ALL MYST orthologs	MYST		Monocots																													1 of 1 (2.262438e-01)	1 of 1 (1.012112e-01)	1 of 1 (1.022304e-01)		1 of 1 (4.096565e-01)	1 of 1 (3.431937e-01)									1 of 1 (6.648652e-02)
Setaria italica	ALL MYST orthologs	MYST		Monocots																																1 of 1 (3.444946e-01)
Sorghum bicolor	ALL MYST orthologs	MYST		Monocots																											1 of 1 (5.459940e-01)					1 of 1 (3.809009e-01)
Zea mays	ALL MYST orthologs	MYST		Monocots																											2 of 3 (4.960546e-01)
Physcomitrella patens	ALL MYST orthologs	MYST		Moss/Bryophytes																											1 of 4 (9.346667e-01)		3 of 4 (1.205478e-01)			2 of 4 (5.328819e-01)	3 of 4 (2.546008e-01)	1 of 4 (7.407838e-01)	1 of 4 (2.857547e-01)
Selaginella moellendorfii	ALL MYST orthologs	MYST		Moss/Bryophytes																																1 of 1 (2.695984e-01)	1 of 1 (3.260489e-01)										1 of 1 (5.555306e-02)
Aquilegia coerulea	AtSRTa (AtSRT1) orthologs	SRT	1	Dicots
Arabidopsis thaliana	AtSRTa (AtSRT1) orthologs	SRT	1	Dicots																											1 of 1 (3.921068e-01)		1 of 1 (3.205063e-01)			1 of 1 (4.416764e-01)	1 of 1 (4.927415e-01)							1 of 1 (2.990954e-03)
Eucalyptus grandis	AtSRTa (AtSRT1) orthologs	SRT	1	Dicots																																1 of 1 (4.197364e-01)		1 of 1 (4.132163e-01)
Fragaria vesca	AtSRTa (AtSRT1) orthologs	SRT	1	Dicots																											1 of 1 (3.902105e-01)					1 of 1 (4.745210e-01)		1 of 1 (3.367244e-01)
Glycine max	AtSRTa (AtSRT1) orthologs	SRT	1	Dicots																													2 of 2 (3.512028e-01)		1 of 2 (3.499447e-01)	1 of 2 (7.271306e-01)	2 of 2 (2.207787e-01)
Manihot esculenta	AtSRTa (AtSRT1) orthologs	SRT	1	Dicots																											1 of 1 (2.996095e-01)		1 of 1 (6.878879e-01)			1 of 1 (3.979959e-01)
Populus trichocarpa	AtSRTa (AtSRT1) orthologs	SRT	1	Dicots																																	1 of 1 (4.834644e-01)
Vitis vinifera	AtSRTa (AtSRT1) orthologs	SRT	1	Dicots																											1 of 1 (3.989220e-01)		1 of 1 (4.726334e-01)				1 of 1 (4.733546e-01)										1 of 1 (2.915054e-02)
Chlamydomonas reinhardtii	AtSRTa (AtSRT1) orthologs	SRT	1	Green Algae																																		1 of 1 (2.891043e-01)
Coccomyxa subellipsoidea C-169	AtSRTa (AtSRT1) orthologs	SRT	1	Green Algae
Micromonas pusilla CCMP1545	AtSRTa (AtSRT1) orthologs	SRT	1	Green Algae																																		1 of 1 (2.311445e-01)
Micromonas pusilla RCC299	AtSRTa (AtSRT1) orthologs	SRT	1	Green Algae																																		1 of 1 (3.549441e-01)
Ostreococcus lucimarinus	AtSRTa (AtSRT1) orthologs	SRT	1	Green Algae
Volvox carteri	AtSRTa (AtSRT1) orthologs	SRT	1	Green Algae																																		1 of 1 (3.209799e-01)
Oryza sativa	AtSRTa (AtSRT1) orthologs	SRT	1	Monocots																													1 of 1 (2.262438e-01)					1 of 1 (3.431937e-01)
Setaria italica	AtSRTa (AtSRT1) orthologs	SRT	1	Monocots																											2 of 2 (2.490972e-01)		2 of 2 (2.527846e-02)			2 of 2 (1.186700e-01)	2 of 2 (1.530699e-01)	2 of 2 (1.147582e-01)
Sorghum bicolor	AtSRTa (AtSRT1) orthologs	SRT	1	Monocots																													1 of 1 (1.905527e-01)			1 of 1 (3.809009e-01)		1 of 1 (3.342784e-01)
Zea mays	AtSRTa (AtSRT1) orthologs	SRT	1	Monocots																													1 of 1 (1.523227e-01)			1 of 1 (3.822187e-01)
Physcomitrella patens	AtSRTa (AtSRT1) orthologs	SRT	1	Moss/Bryophytes
Selaginella moellendorfii	AtSRTa (AtSRT1) orthologs	SRT	1	Moss/Bryophytes
Aquilegia coerulea	AtSRTb (AtSRT2) orthologs	SRT	2	Dicots
Arabidopsis thaliana	AtSRTb (AtSRT2) orthologs	SRT	2	Dicots																											1 of 1 (3.921068e-01)								1 of 1 (1.229939e-01)
Eucalyptus grandis	AtSRTb (AtSRT2) orthologs	SRT	2	Dicots																																1 of 1 (4.197364e-01)	1 of 1 (5.093675e-01)
Fragaria vesca	AtSRTb (AtSRT2) orthologs	SRT	2	Dicots																													1 of 1 (2.306661e-01)
Glycine max	AtSRTb (AtSRT2) orthologs	SRT	2	Dicots																											1 of 2 (6.474935e-01)		1 of 2 (8.340524e-01)			1 of 2 (7.271306e-01)
Manihot esculenta	AtSRTb (AtSRT2) orthologs	SRT	2	Dicots																											1 of 2 (5.094595e-01)		1 of 2 (9.025925e-01)
Populus trichocarpa	AtSRTb (AtSRT2) orthologs	SRT	2	Dicots																																	1 of 1 (4.834644e-01)
Vitis vinifera	AtSRTb (AtSRT2) orthologs	SRT	2	Dicots
Chlamydomonas reinhardtii	AtSRTb (AtSRT2) orthologs	SRT	2	Green Algae																											1 of 1 (5.401048e-01)					1 of 1 (1.896736e-01)											1 of 1 (5.817034e-02)
Coccomyxa subellipsoidea C-169	AtSRTb (AtSRT2) orthologs	SRT	2	Green Algae
Micromonas pusilla CCMP1545	AtSRTb (AtSRT2) orthologs	SRT	2	Green Algae
Micromonas pusilla RCC299	AtSRTb (AtSRT2) orthologs	SRT	2	Green Algae
Ostreococcus lucimarinus	AtSRTb (AtSRT2) orthologs	SRT	2	Green Algae
Volvox carteri	AtSRTb (AtSRT2) orthologs	SRT	2	Green Algae
Oryza sativa	AtSRTb (AtSRT2) orthologs	SRT	2	Monocots																											1 of 1 (5.159639e-01)						1 of 1 (4.096565e-01)	1 of 1 (3.431937e-01)
Setaria italica	AtSRTb (AtSRT2) orthologs	SRT	2	Monocots																																		2 of 2 (1.147582e-01)
Sorghum bicolor	AtSRTb (AtSRT2) orthologs	SRT	2	Monocots																														1 of 1 (8.272193e-02)				1 of 1 (3.342784e-01)
Zea mays	AtSRTb (AtSRT2) orthologs	SRT	2	Monocots																											1 of 1 (4.973697e-01)						1 of 1 (3.704406e-01)										1 of 1 (2.759834e-02)
Physcomitrella patens	AtSRTb (AtSRT2) orthologs	SRT	2	Moss/Bryophytes																											1 of 1 (4.944042e-01)					1 of 1 (4.046830e-01)
Selaginella moellendorfii	AtSRTb (AtSRT2) orthologs	SRT	2	Moss/Bryophytes																											1 of 1 (2.630918e-01)				1 of 1 (3.051380e-02)			1 of 1 (2.410590e-01)
Aquilegia coerulea	ALL SRT orthologs	SRT		Dicots																																5 of 9 (0)	9 of 9 (0)	5 of 9 (0)
Arabidopsis thaliana	ALL SRT orthologs	SRT		Dicots																											6 of 6 (3.631264e-03)								6 of 6 (3.448304e-06)
Eucalyptus grandis	ALL SRT orthologs	SRT		Dicots																																4 of 4 (3.103185e-02)	4 of 4 (6.730633e-02)
Fragaria vesca	ALL SRT orthologs	SRT		Dicots
Glycine max	ALL SRT orthologs	SRT		Dicots																																1 of 1 (4.776263e-01)
Manihot esculenta	ALL SRT orthologs	SRT		Dicots
Populus trichocarpa	ALL SRT orthologs	SRT		Dicots																																	5 of 5 (2.640646e-02)
Vitis vinifera	ALL SRT orthologs	SRT		Dicots																											1 of 1 (3.989220e-01)		1 of 1 (4.726334e-01)	1 of 1 (1.261672e-01)		1 of 1 (4.473165e-01)	1 of 1 (4.733546e-01)
Chlamydomonas reinhardtii	ALL SRT orthologs	SRT		Green Algae
Coccomyxa subellipsoidea C-169	ALL SRT orthologs	SRT		Green Algae																																1 of 1 (3.204902e-01)	1 of 1 (4.073112e-01)
Micromonas pusilla CCMP1545	ALL SRT orthologs	SRT		Green Algae
Micromonas pusilla RCC299	ALL SRT orthologs	SRT		Green Algae																																		1 of 2 (5.839255e-01)
Ostreococcus lucimarinus	ALL SRT orthologs	SRT		Green Algae																																		1 of 1 (2.167778e-01)
Volvox carteri	ALL SRT orthologs	SRT		Green Algae
Oryza sativa	ALL SRT orthologs	SRT		Monocots																											2 of 3 (5.239382e-01)		1 of 3 (5.367628e-01)				2 of 3 (3.659565e-01)	3 of 3 (4.041652e-02)
Setaria italica	ALL SRT orthologs	SRT		Monocots
Sorghum bicolor	ALL SRT orthologs	SRT		Monocots																													2 of 2 (3.630584e-02)			2 of 2 (1.450786e-01)		2 of 2 (1.117356e-01)
Zea mays	ALL SRT orthologs	SRT		Monocots																											1 of 4 (9.361818e-01)		2 of 4 (1.125476e-01)	1 of 4 (3.035545e-01)		3 of 4 (1.593183e-01)	1 of 4 (8.429213e-01)	1 of 4 (7.818125e-01)
Physcomitrella patens	ALL SRT orthologs	SRT		Moss/Bryophytes																											2 of 4 (6.790711e-01)		2 of 4 (4.258737e-01)		2 of 4 (5.281308e-02)	2 of 4 (5.328819e-01)	1 of 4 (9.147962e-01)	1 of 4 (7.407838e-01)
Selaginella moellendorfii	ALL SRT orthologs	SRT		Moss/Bryophytes
Aquilegia coerulea	ALL TAFII250 orthologs	TAFII		Dicots																													1 of 7 (0)	1 of 7 (0)		3 of 7 (0)		3 of 7 (0)
Arabidopsis thaliana	ALL TAFII250 orthologs	TAFII		Dicots																													2 of 2 (1.027163e-01)	1 of 2 (2.341875e-01)			1 of 2 (7.426979e-01)
Eucalyptus grandis	ALL TAFII250 orthologs	TAFII		Dicots																														1 of 1 (1.142260e-01)		1 of 1 (4.197364e-01)
Fragaria vesca	ALL TAFII250 orthologs	TAFII		Dicots																											2 of 3 (3.379577e-01)		2 of 3 (1.350658e-01)	1 of 3 (2.379448e-01)					2 of 3 (3.539758e-02)
Glycine max	ALL TAFII250 orthologs	TAFII		Dicots																											1 of 3 (7.907131e-01)		3 of 3 (2.081269e-01)			2 of 3 (4.664612e-01)	2 of 3 (4.548679e-01)	1 of 3 (6.422138e-01)			1 of 3 (5.715152e-03)
Manihot esculenta	ALL TAFII250 orthologs	TAFII		Dicots																											3 of 4 (8.339249e-02)				1 of 4 (4.861465e-01)	2 of 4 (5.213392e-01)	2 of 4 (4.965259e-01)	1 of 4 (6.712651e-01)
Populus trichocarpa	ALL TAFII250 orthologs	TAFII		Dicots																											4 of 10 (5.664607e-01)		7 of 10 (2.818752e-01)	3 of 10 (1.191116e-01)		6 of 10 (1.704073e-01)	6 of 10 (3.369721e-01)	4 of 10 (4.922687e-01)	4 of 10 (1.444317e-02)
Vitis vinifera	ALL TAFII250 orthologs	TAFII		Dicots																													1 of 1 (4.726334e-01)
Chlamydomonas reinhardtii	ALL TAFII250 orthologs	TAFII		Green Algae																											1 of 1 (5.401048e-01)
Coccomyxa subellipsoidea C-169	ALL TAFII250 orthologs	TAFII		Green Algae																											1 of 1 (6.541697e-01)
Micromonas pusilla CCMP1545	ALL TAFII250 orthologs	TAFII		Green Algae
Micromonas pusilla RCC299	ALL TAFII250 orthologs	TAFII		Green Algae
Ostreococcus lucimarinus	ALL TAFII250 orthologs	TAFII		Green Algae																																	1 of 1 (1.826578e-01)
Volvox carteri	ALL TAFII250 orthologs	TAFII		Green Algae																											1 of 1 (4.848038e-01)					1 of 1 (2.169580e-01)	1 of 1 (2.981680e-01)
Oryza sativa	ALL TAFII250 orthologs	TAFII		Monocots																											1 of 1 (5.159639e-01)					1 of 1 (3.548792e-01)		1 of 1 (3.431937e-01)
Setaria italica	ALL TAFII250 orthologs	TAFII		Monocots																											1 of 2 (7.491101e-01)					1 of 2 (5.703192e-01)		2 of 2 (1.147582e-01)
Sorghum bicolor	ALL TAFII250 orthologs	TAFII		Monocots																											1 of 1 (5.459940e-01)				1 of 1 (8.766186e-02)			1 of 1 (3.342784e-01)
Zea mays	ALL TAFII250 orthologs	TAFII		Monocots																											2 of 4 (6.835515e-01)					1 of 4 (8.543509e-01)		1 of 4 (7.818125e-01)
Physcomitrella patens	ALL TAFII250 orthologs	TAFII		Moss/Bryophytes																											1 of 2 (7.443807e-01)		1 of 2 (5.693071e-01)
Selaginella moellendorfii	ALL TAFII250 orthologs	TAFII		Moss/Bryophytes
[truncated: 951 more columns]

## Sheet: Non-hits removed-filter
The numbers for motives are: n genes of in total m genes in this protein family in this species were assigned to the promotr element (p-value for enrichment test with hypergeometric test).
Species	Orthologs	Protein_Family	Protein_Class (_Sub-Class)	Species_Family	CCA1 motif1 BS in CAB1	CCA1 motif2 BS in CAB1	JASE1 motif in OPR1	JASE2 motif in OPR1	E2F/DP BS in AtCDC6	PRHA BS in PAL1	CBF1 BS in cor15a	OBF4-5 BS in GST6	OBP-1-4-5 BS in GST6	ERF1 BS in AtCHI-B	AG BS in SUP	AP1 BS in SUP	EIL1 BS in ERF1	EIL2 BS in ERF1	EIL3 BS in ERF1	EIN3 BS in ERF1	AG BS in AP3	AP1 BS in AP3	CArG1 motif in AP3	CArG2 motif in AP3	CArG3 motif in AP3	LFY BS in AP3	MRE motif in CHS	AtMYB2 BS in RD22	AtMYC2 BS in RD22	DREB1&2 BS in rd29a	AtMYC2 BS in RD22	CCA1 motif1 BS in CAB1	Bellringer/replumless/pennywise BS1 IN AG	Bellringer/replumless/pennywise BS2 IN AG	Bellringer/replumless/pennywise BS3 IN AG	ATB2/AtbZIP53/AtbZIP44/GBF5 BS in ProDH	W-box promoter motif	W-box promoter motif	AtMYB2 BS in RD22	CArG promoter motif	CArG promoter motif	AG BS in AP3	AP1 BS in AP3	CArG promoter motif	CArG promoter motif	CArG promoter motif	GBF1/2/3 BS in ADH1	CArG promoter motif	CArG promoter motif
Aquilegia coerulea	AtCBPb orthologs	CBP	1	Dicots
Arabidopsis thaliana	AtCBPb orthologs	CBP	1	Dicots																														1 of 1 (1.248906e-01)		1 of 1 (4.416764e-01)
Eucalyptus grandis	AtCBPb orthologs	CBP	1	Dicots																																1 of 1 (4.197364e-01)	1 of 1 (5.093675e-01)
Fragaria vesca	AtCBPb orthologs	CBP	1	Dicots																											1 of 2 (6.281640e-01)				1 of 2 (1.714706e-01)	1 of 2 (7.238794e-01)		1 of 2 (5.600723e-01)
Glycine max	AtCBPb orthologs	CBP	1	Dicots																											1 of 2 (6.474935e-01)		1 of 2 (8.340524e-01)				1 of 2 (7.189734e-01)
Manihot esculenta	AtCBPb orthologs	CBP	1	Dicots																													1 of 1 (6.878879e-01)						1 of 1 (7.870917e-02)
Populus trichocarpa	AtCBPb orthologs	CBP	1	Dicots
Vitis vinifera	AtCBPb orthologs	CBP	1	Dicots																											1 of 1 (3.989220e-01)						1 of 1 (4.733546e-01)	1 of 1 (3.157595e-01)
Chlamydomonas reinhardtii	AtCBPb orthologs	CBP	1	Green Algae																											1 of 1 (5.401048e-01)
Coccomyxa subellipsoidea C-169	AtCBPb orthologs	CBP	1	Green Algae																																		1 of 1 (3.587081e-01)
Micromonas pusilla CCMP1545	AtCBPb orthologs	CBP	1	Green Algae																																		1 of 1 (2.311445e-01)
Micromonas pusilla RCC299	AtCBPb orthologs	CBP	1	Green Algae																											2 of 2 (3.850957e-02)							2 of 2 (1.259626e-01)
Ostreococcus lucimarinus	AtCBPb orthologs	CBP	1	Green Algae																											1 of 1 (1.631606e-01)							1 of 1 (2.167778e-01)
Volvox carteri	AtCBPb orthologs	CBP	1	Green Algae
Oryza sativa	AtCBPb orthologs	CBP	1	Monocots																											1 of 1 (5.159639e-01)
Setaria italica	AtCBPb orthologs	CBP	1	Monocots																											1 of 2 (7.491101e-01)					1 of 2 (5.703192e-01)	2 of 2 (1.530699e-01)	1 of 2 (5.627805e-01)
Sorghum bicolor	AtCBPb orthologs	CBP	1	Monocots																											1 of 1 (5.459940e-01)						1 of 1 (4.208003e-01)
Zea mays	AtCBPb orthologs	CBP	1	Monocots																											1 of 2 (7.473677e-01)					1 of 2 (6.183508e-01)	1 of 2 (6.036594e-01)	2 of 2 (1.001932e-01)
Physcomitrella patens	AtCBPb orthologs	CBP	1	Moss/Bryophytes																															1 of 3 (2.723135e-01)	1 of 3 (7.890317e-01)	1 of 3 (8.422892e-01)	1 of 3 (6.367089e-01)
Selaginella moellendorfii	AtCBPb orthologs	CBP	1	Moss/Bryophytes																																1 of 2 (4.665223e-01)	1 of 2 (5.457998e-01)
Aquilegia coerulea	AtCBPa,c,d,e orthologs	CBP	2	Dicots
Arabidopsis thaliana	AtCBPa,c,d,e orthologs	CBP	2	Dicots																											1 of 4 (8.634638e-01)			1 of 4 (4.135434e-01)		1 of 4 (9.028442e-01)	2 of 4 (6.765472e-01)	2 of 4 (4.384054e-01)	1 of 4 (4.084422e-01)
Eucalyptus grandis	AtCBPa,c,d,e orthologs	CBP	2	Dicots																											1 of 1 (4.180583e-01)						1 of 1 (5.093675e-01)
Fragaria vesca	AtCBPa,c,d,e orthologs	CBP	2	Dicots																																	1 of 1 (4.276751e-01)
Glycine max	AtCBPa,c,d,e orthologs	CBP	2	Dicots																											2 of 3 (3.610543e-01)		2 of 3 (6.373545e-01)		2 of 3 (9.805409e-02)		1 of 3 (8.510261e-01)	1 of 3 (6.422138e-01)
Manihot esculenta	AtCBPa,c,d,e orthologs	CBP	2	Dicots																											1 of 1 (2.996095e-01)			1 of 1 (1.456725e-01)	1 of 1 (1.533315e-01)			1 of 1 (2.427875e-01)
Populus trichocarpa	AtCBPa,c,d,e orthologs	CBP	2	Dicots																											1 of 2 (6.156267e-01)		1 of 2 (8.040870e-01)				1 of 2 (7.331970e-01)
Vitis vinifera	AtCBPa,c,d,e orthologs	CBP	2	Dicots																											1 of 1 (3.989220e-01)					1 of 1 (4.473165e-01)
Chlamydomonas reinhardtii	AtCBPa,c,d,e orthologs	CBP	2	Green Algae
Coccomyxa subellipsoidea C-169	AtCBPa,c,d,e orthologs	CBP	2	Green Algae
Micromonas pusilla CCMP1545	AtCBPa,c,d,e orthologs	CBP	2	Green Algae
Micromonas pusilla RCC299	AtCBPa,c,d,e orthologs	CBP	2	Green Algae
Ostreococcus lucimarinus	AtCBPa,c,d,e orthologs	CBP	2	Green Algae
Volvox carteri	AtCBPa,c,d,e orthologs	CBP	2	Green Algae
Oryza sativa	AtCBPa,c,d,e orthologs	CBP	2	Monocots																											1 of 2 (7.657150e-01)								1 of 2 (2.006800e-01)
Setaria italica	AtCBPa,c,d,e orthologs	CBP	2	Monocots																														1 of 2 (1.231815e-01)		1 of 2 (5.703192e-01)	1 of 2 (6.294307e-01)		1 of 2 (2.014953e-01)
Sorghum bicolor	AtCBPa,c,d,e orthologs	CBP	2	Monocots																											1 of 2 (7.938858e-01)					1 of 2 (6.167232e-01)
Zea mays	AtCBPa,c,d,e orthologs	CBP	2	Monocots																											1 of 3 (8.730242e-01)			1 of 3 (2.376287e-01)		1 of 3 (7.642299e-01)	2 of 3 (3.100068e-01)	1 of 3 (6.807519e-01)	1 of 3 (3.140430e-01)
Physcomitrella patens	AtCBPa,c,d,e orthologs	CBP	2	Moss/Bryophytes
Selaginella moellendorfii	AtCBPa,c,d,e orthologs	CBP	2	Moss/Bryophytes
Aquilegia coerulea	ALL AtCBP orthologs	CBP		Dicots																											7 of 7 (0)		6 of 7 (0)				1 of 7 (0)	7 of 7 (0)
Arabidopsis thaliana	ALL AtCBP orthologs	CBP		Dicots
Eucalyptus grandis	ALL AtCBP orthologs	CBP		Dicots
Fragaria vesca	ALL AtCBP orthologs	CBP		Dicots
Glycine max	ALL AtCBP orthologs	CBP		Dicots																											2 of 3 (3.610543e-01)		2 of 3 (6.373545e-01)		2 of 3 (9.805409e-02)		1 of 3 (8.510261e-01)	1 of 3 (6.422138e-01)
Manihot esculenta	ALL AtCBP orthologs	CBP		Dicots																													2 of 2 (4.731832e-01)	2 of 2 (2.121671e-02)				2 of 2 (5.894021e-02)
Populus trichocarpa	ALL AtCBP orthologs	CBP		Dicots																											7 of 7 (1.143564e-03)			6 of 7 (2.359867e-05)		6 of 7 (1.948506e-02)	7 of 7 (6.170432e-03)	2 of 7 (7.700306e-01)
Vitis vinifera	ALL AtCBP orthologs	CBP		Dicots
Chlamydomonas reinhardtii	ALL AtCBP orthologs	CBP		Green Algae
Coccomyxa subellipsoidea C-169	ALL AtCBP orthologs	CBP		Green Algae
Micromonas pusilla CCMP1545	ALL AtCBP orthologs	CBP		Green Algae
Micromonas pusilla RCC299	ALL AtCBP orthologs	CBP		Green Algae
Ostreococcus lucimarinus	ALL AtCBP orthologs	CBP		Green Algae
Volvox carteri	ALL AtCBP orthologs	CBP		Green Algae
Oryza sativa	ALL AtCBP orthologs	CBP		Monocots																											1 of 2 (7.657150e-01)
Setaria italica	ALL AtCBP orthologs	CBP		Monocots																																	1 of 1 (3.912503e-01)
Sorghum bicolor	ALL AtCBP orthologs	CBP		Monocots
Zea mays	ALL AtCBP orthologs	CBP		Monocots
Physcomitrella patens	ALL AtCBP orthologs	CBP		Moss/Bryophytes
Selaginella moellendorfii	ALL AtCBP orthologs	CBP		Moss/Bryophytes
Aquilegia coerulea	AtGNATa (HAG1/GCN5-like)orthologs	GNAT	1	Dicots
Arabidopsis thaliana	AtGNATa (HAG1/GCN5-like)orthologs	GNAT	1	Dicots																																1 of 1 (4.416764e-01)		1 of 1 (3.507806e-01)
Eucalyptus grandis	AtGNATa (HAG1/GCN5-like)orthologs	GNAT	1	Dicots
Fragaria vesca	AtGNATa (HAG1/GCN5-like)orthologs	GNAT	1	Dicots																											1 of 1 (3.902105e-01)		1 of 1 (2.306661e-01)
Glycine max	AtGNATa (HAG1/GCN5-like)orthologs	GNAT	1	Dicots																													1 of 1 (5.926276e-01)					1 of 1 (2.900769e-01)
Manihot esculenta	AtGNATa (HAG1/GCN5-like)orthologs	GNAT	1	Dicots																													2 of 2 (4.731832e-01)	1 of 2 (2.701283e-01)
Populus trichocarpa	AtGNATa (HAG1/GCN5-like)orthologs	GNAT	1	Dicots																													1 of 2 (8.040870e-01)			2 of 2 (1.619939e-01)
Vitis vinifera	AtGNATa (HAG1/GCN5-like)orthologs	GNAT	1	Dicots																											1 of 1 (3.989220e-01)						1 of 1 (4.733546e-01)
Chlamydomonas reinhardtii	AtGNATa (HAG1/GCN5-like)orthologs	GNAT	1	Green Algae																											1 of 1 (5.401048e-01)
Coccomyxa subellipsoidea C-169	AtGNATa (HAG1/GCN5-like)orthologs	GNAT	1	Green Algae																											1 of 1 (6.541697e-01)						1 of 1 (4.073112e-01)	1 of 1 (3.587081e-01)
Micromonas pusilla CCMP1545	AtGNATa (HAG1/GCN5-like)orthologs	GNAT	1	Green Algae
Micromonas pusilla RCC299	AtGNATa (HAG1/GCN5-like)orthologs	GNAT	1	Green Algae
Ostreococcus lucimarinus	AtGNATa (HAG1/GCN5-like)orthologs	GNAT	1	Green Algae
Volvox carteri	AtGNATa (HAG1/GCN5-like)orthologs	GNAT	1	Green Algae																											1 of 1 (4.848038e-01)							1 of 1 (3.209799e-01)
Oryza sativa	AtGNATa (HAG1/GCN5-like)orthologs	GNAT	1	Monocots																											1 of 1 (5.159639e-01)		1 of 1 (2.262438e-01)		1 of 1 (1.022304e-01)
Setaria italica	AtGNATa (HAG1/GCN5-like)orthologs	GNAT	1	Monocots																											1 of 1 (4.991036e-01)						1 of 1 (3.912503e-01)
Sorghum bicolor	AtGNATa (HAG1/GCN5-like)orthologs	GNAT	1	Monocots																											1 of 1 (5.459940e-01)					1 of 1 (3.809009e-01)	1 of 1 (4.208003e-01)
Zea mays	AtGNATa (HAG1/GCN5-like)orthologs	GNAT	1	Monocots
Physcomitrella patens	AtGNATa (HAG1/GCN5-like)orthologs	GNAT	1	Moss/Bryophytes
Selaginella moellendorfii	AtGNATa (HAG1/GCN5-like)orthologs	GNAT	1	Moss/Bryophytes																																		1 of 1 (2.410590e-01)
Aquilegia coerulea	AtGNATa (HAG2/HAT1-like)orthologs	GNAT	2	Dicots
Arabidopsis thaliana	AtGNATa (HAG2/HAT1-like)orthologs	GNAT	2	Dicots
Eucalyptus grandis	AtGNATa (HAG2/HAT1-like)orthologs	GNAT	2	Dicots
Fragaria vesca	AtGNATa (HAG2/HAT1-like)orthologs	GNAT	2	Dicots																																	1 of 1 (4.276751e-01)	1 of 1 (3.367244e-01)	1 of 1 (1.129725e-01)
Glycine max	AtGNATa (HAG2/HAT1-like)orthologs	GNAT	2	Dicots																											1 of 2 (6.474935e-01)		2 of 2 (3.512028e-01)			1 of 2 (7.271306e-01)	1 of 2 (7.189734e-01)	1 of 2 (4.960132e-01)
Manihot esculenta	AtGNATa (HAG2/HAT1-like)orthologs	GNAT	2	Dicots																													1 of 1 (6.878879e-01)						1 of 1 (7.870917e-02)
Populus trichocarpa	AtGNATa (HAG2/HAT1-like)orthologs	GNAT	2	Dicots																											1 of 1 (3.800169e-01)		1 of 1 (5.573727e-01)		1 of 1 (1.294061e-01)	1 of 1 (4.024918e-01)		1 of 1 (3.522439e-01)
Vitis vinifera	AtGNATa (HAG2/HAT1-like)orthologs	GNAT	2	Dicots
Chlamydomonas reinhardtii	AtGNATa (HAG2/HAT1-like)orthologs	GNAT	2	Green Algae																											1 of 1 (5.401048e-01)						1 of 1 (2.336396e-01)	1 of 1 (2.891043e-01)
Coccomyxa subellipsoidea C-169	AtGNATa (HAG2/HAT1-like)orthologs	GNAT	2	Green Algae																											1 of 1 (6.541697e-01)					1 of 1 (3.204902e-01)
Micromonas pusilla CCMP1545	AtGNATa (HAG2/HAT1-like)orthologs	GNAT	2	Green Algae																																		1 of 1 (2.311445e-01)
Micromonas pusilla RCC299	AtGNATa (HAG2/HAT1-like)orthologs	GNAT	2	Green Algae
Ostreococcus lucimarinus	AtGNATa (HAG2/HAT1-like)orthologs	GNAT	2	Green Algae																															1 of 1 (8.850693e-03)				1 of 1 (1.385326e-02)
Volvox carteri	AtGNATa (HAG2/HAT1-like)orthologs	GNAT	2	Green Algae																											1 of 1 (4.848038e-01)																1 of 1 (3.467397e-02)
Oryza sativa	AtGNATa (HAG2/HAT1-like)orthologs	GNAT	2	Monocots																											1 of 1 (5.159639e-01)
Setaria italica	AtGNATa (HAG2/HAT1-like)orthologs	GNAT	2	Monocots																											1 of 1 (4.991036e-01)						1 of 1 (3.912503e-01)
Sorghum bicolor	AtGNATa (HAG2/HAT1-like)orthologs	GNAT	2	Monocots																																1 of 1 (3.809009e-01)		1 of 1 (3.342784e-01)
Zea mays	AtGNATa (HAG2/HAT1-like)orthologs	GNAT	2	Monocots																													1 of 1 (1.523227e-01)	1 of 1 (8.646966e-02)		1 of 1 (3.822187e-01)	1 of 1 (3.704406e-01)
Physcomitrella patens	AtGNATa (HAG2/HAT1-like)orthologs	GNAT	2	Moss/Bryophytes																											1 of 1 (4.944042e-01)						1 of 1 (4.597036e-01)
Selaginella moellendorfii	AtGNATa (HAG2/HAT1-like)orthologs	GNAT	2	Moss/Bryophytes																																	1 of 1 (3.260489e-01)		1 of 1 (5.330940e-02)
Aquilegia coerulea	AtGNATa (HAG3/ELP3-like)orthologs	GNAT	3	Dicots
Arabidopsis thaliana	AtGNATa (HAG3/ELP3-like)orthologs	GNAT	3	Dicots																																1 of 1 (4.416764e-01)												1 of 1 (2.115553e-03)
Eucalyptus grandis	AtGNATa (HAG3/ELP3-like)orthologs	GNAT	3	Dicots																														1 of 2 (2.154072e-01)		1 of 2 (6.633009e-01)	2 of 2 (2.594484e-01)	1 of 2 (6.556916e-01)
Fragaria vesca	AtGNATa (HAG3/ELP3-like)orthologs	GNAT	3	Dicots																											1 of 1 (3.902105e-01)		1 of 1 (2.306661e-01)			1 of 1 (4.745210e-01)	1 of 1 (4.276751e-01)
Glycine max	AtGNATa (HAG3/ELP3-like)orthologs	GNAT	3	Dicots																											1 of 2 (6.474935e-01)		2 of 2 (3.512028e-01)	1 of 2 (3.360995e-01)	1 of 2 (3.499447e-01)	1 of 2 (7.271306e-01)	1 of 2 (7.189734e-01)	1 of 2 (4.960132e-01)
Manihot esculenta	AtGNATa (HAG3/ELP3-like)orthologs	GNAT	3	Dicots																											1 of 2 (5.094595e-01)		2 of 2 (4.731832e-01)				1 of 2 (6.202277e-01)
Populus trichocarpa	AtGNATa (HAG3/ELP3-like)orthologs	GNAT	3	Dicots																											1 of 2 (6.156267e-01)		1 of 2 (8.040870e-01)		1 of 2 (2.420689e-01)	2 of 2 (1.619939e-01)	1 of 2 (7.331970e-01)	2 of 2 (1.240702e-01)	1 of 2 (1.964126e-01)
Vitis vinifera	AtGNATa (HAG3/ELP3-like)orthologs	GNAT	3	Dicots																											1 of 1 (3.989220e-01)					1 of 1 (4.473165e-01)
Chlamydomonas reinhardtii	AtGNATa (HAG3/ELP3-like)orthologs	GNAT	3	Green Algae																													1 of 1 (7.891325e-03)					1 of 1 (2.891043e-01)
Coccomyxa subellipsoidea C-169	AtGNATa (HAG3/ELP3-like)orthologs	GNAT	3	Green Algae
Micromonas pusilla CCMP1545	AtGNATa (HAG3/ELP3-like)orthologs	GNAT	3	Green Algae
Micromonas pusilla RCC299	AtGNATa (HAG3/ELP3-like)orthologs	GNAT	3	Green Algae																																1 of 1 (1.306543e-01)		1 of 1 (3.549441e-01)
Ostreococcus lucimarinus	AtGNATa (HAG3/ELP3-like)orthologs	GNAT	3	Green Algae
Volvox carteri	AtGNATa (HAG3/ELP3-like)orthologs	GNAT	3	Green Algae																																		1 of 1 (3.209799e-01)
Oryza sativa	AtGNATa (HAG3/ELP3-like)orthologs	GNAT	3	Monocots																																1 of 1 (3.548792e-01)	1 of 1 (4.096565e-01)		1 of 1 (1.059518e-01)
Setaria italica	AtGNATa (HAG3/ELP3-like)orthologs	GNAT	3	Monocots																											1 of 1 (4.991036e-01)						1 of 1 (3.912503e-01)
Sorghum bicolor	AtGNATa (HAG3/ELP3-like)orthologs	GNAT	3	Monocots																																	1 of 1 (4.208003e-01)
Zea mays	AtGNATa (HAG3/ELP3-like)orthologs	GNAT	3	Monocots																														1 of 2 (1.654638e-01)
Physcomitrella patens	AtGNATa (HAG3/ELP3-like)orthologs	GNAT	3	Moss/Bryophytes																											1 of 2 (7.443807e-01)		2 of 2 (1.181382e-01)			2 of 2 (1.637608e-01)			2 of 2 (6.507994e-03)
Selaginella moellendorfii	AtGNATa (HAG3/ELP3-like)orthologs	GNAT	3	Moss/Bryophytes																											1 of 4 (7.051427e-01)		1 of 4 (3.284084e-01)			2 of 4 (2.951785e-01)		3 of 4 (4.588594e-02)
Aquilegia coerulea	ALL AtGNAT orthologs	GNAT		Dicots																											9 of 16 (0)			5 of 16 (0)		6 of 16 (0)	12 of 16 (0)	4 of 16 (0)	6 of 16 (0)
Arabidopsis thaliana	ALL AtGNAT orthologs	GNAT		Dicots
Eucalyptus grandis	ALL AtGNAT orthologs	GNAT		Dicots																											1 of 2 (6.613505e-01)		1 of 2 (4.994852e-01)		1 of 2 (2.168686e-01)	1 of 2 (6.633009e-01)	1 of 2 (7.592866e-01)	1 of 2 (6.556916e-01)
Fragaria vesca	ALL AtGNAT orthologs	GNAT		Dicots
Glycine max	ALL AtGNAT orthologs	GNAT		Dicots																													3 of 3 (2.081269e-01)			1 of 3 (8.574652e-01)	1 of 3 (8.510261e-01)	2 of 3 (2.036120e-01)	1 of 3 (2.608903e-01)
Manihot esculenta	ALL AtGNAT orthologs	GNAT		Dicots
Populus trichocarpa	ALL AtGNAT orthologs	GNAT		Dicots																											3 of 7 (5.359326e-01)		4 of 7 (6.238721e-01)		2 of 7 (2.265226e-01)	7 of 7 (1.709905e-03)	1 of 7 (9.901939e-01)	2 of 7 (7.700306e-01)
Vitis vinifera	ALL AtGNAT orthologs	GNAT		Dicots																																	1 of 1 (4.733546e-01)
Chlamydomonas reinhardtii	ALL AtGNAT orthologs	GNAT		Green Algae
Coccomyxa subellipsoidea C-169	ALL AtGNAT orthologs	GNAT		Green Algae																											1 of 1 (6.541697e-01)
Micromonas pusilla CCMP1545	ALL AtGNAT orthologs	GNAT		Green Algae
Micromonas pusilla RCC299	ALL AtGNAT orthologs	GNAT		Green Algae
Ostreococcus lucimarinus	ALL AtGNAT orthologs	GNAT		Green Algae
Volvox carteri	ALL AtGNAT orthologs	GNAT		Green Algae
Oryza sativa	ALL AtGNAT orthologs	GNAT		Monocots
Setaria italica	ALL AtGNAT orthologs	GNAT		Monocots
Sorghum bicolor	ALL AtGNAT orthologs	GNAT		Monocots
Zea mays	ALL AtGNAT orthologs	GNAT		Monocots																													1 of 4 (4.836870e-01)	3 of 4 (2.417039e-03)		1 of 4 (8.543509e-01)	1 of 4 (8.429213e-01)
Physcomitrella patens	ALL AtGNAT orthologs	GNAT		Moss/Bryophytes
Selaginella moellendorfii	ALL AtGNAT orthologs	GNAT		Moss/Bryophytes																																1 of 1 (2.695984e-01)
Aquilegia coerulea	AtHDAj (AtHDA2) orthologs	HDA	4	Dicots
Arabidopsis thaliana	AtHDAj (AtHDA2) orthologs	HDA	4	Dicots																													1 of 1 (3.205063e-01)	1 of 1 (1.248906e-01)
Eucalyptus grandis	AtHDAj (AtHDA2) orthologs	HDA	4	Dicots																											1 of 1 (4.180583e-01)																1 of 1 (3.166525e-02)	1 of 1 (3.053729e-03)
Fragaria vesca	AtHDAj (AtHDA2) orthologs	HDA	4	Dicots																											1 of 1 (3.902105e-01)					1 of 1 (4.745210e-01)	1 of 1 (4.276751e-01)
Glycine max	AtHDAj (AtHDA2) orthologs	HDA	4	Dicots																											1 of 1 (4.062735e-01)		1 of 1 (5.926276e-01)	1 of 1 (1.851973e-01)		1 of 1 (4.776263e-01)
Manihot esculenta	AtHDAj (AtHDA2) orthologs	HDA	4	Dicots																													1 of 1 (6.878879e-01)
Populus trichocarpa	AtHDAj (AtHDA2) orthologs	HDA	4	Dicots																													1 of 1 (5.573727e-01)			1 of 1 (4.024918e-01)
Vitis vinifera	AtHDAj (AtHDA2) orthologs	HDA	4	Dicots																													1 of 1 (4.726334e-01)					1 of 1 (3.157595e-01)
Chlamydomonas reinhardtii	AtHDAj (AtHDA2) orthologs	HDA	4	Green Algae																											1 of 1 (5.401048e-01)
Coccomyxa subellipsoidea C-169	AtHDAj (AtHDA2) orthologs	HDA	4	Green Algae																											1 of 1 (6.541697e-01)							1 of 1 (3.587081e-01)
Micromonas pusilla CCMP1545	AtHDAj (AtHDA2) orthologs	HDA	4	Green Algae																																			1 of 1 (1.135084e-02)
Micromonas pusilla RCC299	AtHDAj (AtHDA2) orthologs	HDA	4	Green Algae
Ostreococcus lucimarinus	AtHDAj (AtHDA2) orthologs	HDA	4	Green Algae
Volvox carteri	AtHDAj (AtHDA2) orthologs	HDA	4	Green Algae																																		1 of 1 (3.209799e-01)
Oryza sativa	AtHDAj (AtHDA2) orthologs	HDA	4	Monocots																											1 of 1 (5.159639e-01)					1 of 1 (3.548792e-01)		1 of 1 (3.431937e-01)
Setaria italica	AtHDAj (AtHDA2) orthologs	HDA	4	Monocots																											1 of 1 (4.991036e-01)							1 of 1 (3.387694e-01)
Sorghum bicolor	AtHDAj (AtHDA2) orthologs	HDA	4	Monocots																																	1 of 1 (4.208003e-01)
Zea mays	AtHDAj (AtHDA2) orthologs	HDA	4	Monocots																											1 of 1 (4.973697e-01)
Physcomitrella patens	AtHDAj (AtHDA2) orthologs	HDA	4	Moss/Bryophytes																											1 of 2 (7.443807e-01)		1 of 2 (5.693071e-01)			2 of 2 (1.637608e-01)	1 of 2 (7.080876e-01)	1 of 2 (4.908545e-01)
Selaginella moellendorfii	AtHDAj (AtHDA2) orthologs	HDA	4	Moss/Bryophytes																																	2 of 2 (1.062980e-01)
Aquilegia coerulea	ALL AtHDA orthologs	HDA		Dicots																											5 of 23 (0)		16 of 23 (0)	7 of 23 (0)	5 of 23 (0)	14 of 23 (0)	13 of 23 (0)	13 of 23 (0)
Arabidopsis thaliana	ALL AtHDA orthologs	HDA		Dicots																											3 of 7 (5.628152e-01)		1 of 7 (9.331439e-01)	1 of 7 (6.070032e-01)		2 of 7 (8.894658e-01)	3 of 7 (7.613864e-01)	1 of 7 (9.514084e-01)	1 of 7 (6.010011e-01)
Eucalyptus grandis	ALL AtHDA orthologs	HDA		Dicots																											6 of 16 (7.227977e-01)		8 of 16 (6.503335e-02)	7 of 16 (1.129887e-03)	1 of 16 (8.585825e-01)	5 of 16 (8.702741e-01)	4 of 16 (9.912901e-01)	7 of 16 (5.164433e-01)	2 of 16 (4.162973e-01)							1 of 16 (1.600499e-01)	2 of 16 (8.969855e-02)
Fragaria vesca	ALL AtHDA orthologs	HDA		Dicots
Glycine max	ALL AtHDA orthologs	HDA		Dicots																													4 of 7 (6.958215e-01)	3 of 7 (1.235237e-01)	1 of 7 (7.785423e-01)	2 of 7 (9.214683e-01)	3 of 7 (7.211230e-01)		1 of 7 (5.060970e-01)
Manihot esculenta	ALL AtHDA orthologs	HDA		Dicots																											2 of 4 (3.476085e-01)		3 of 4 (6.302820e-01)	1 of 4 (4.672983e-01)	1 of 4 (4.861465e-01)	2 of 4 (5.213392e-01)			1 of 4 (2.795891e-01)
Populus trichocarpa	ALL AtHDA orthologs	HDA		Dicots																											5 of 44 (9.999836e-01)		38 of 44 (1.458886e-05)	32 of 44 (5.034601e-20)		17 of 44 (6.415832e-01)		29 of 44 (3.308667e-05)	19 of 44 (2.025878e-08)
Vitis vinifera	ALL AtHDA orthologs	HDA		Dicots																												2 of 2 (4.693947e-05)	1 of 2 (7.218939e-01)			1 of 2 (6.945503e-01)
Chlamydomonas reinhardtii	ALL AtHDA orthologs	HDA		Green Algae																																		1 of 4 (7.446336e-01)	1 of 4 (1.732507e-01)
Coccomyxa subellipsoidea C-169	ALL AtHDA orthologs	HDA		Green Algae																											2 of 3 (7.239476e-01)					1 of 3 (6.862936e-01)	1 of 3 (7.918449e-01)	1 of 3 (7.363112e-01)
Micromonas pusilla CCMP1545	ALL AtHDA orthologs	HDA		Green Algae
Micromonas pusilla RCC299	ALL AtHDA orthologs	HDA		Green Algae																											1 of 1 (1.962783e-01)
Ostreococcus lucimarinus	ALL AtHDA orthologs	HDA		Green Algae																																		1 of 2 (3.865848e-01)
Volvox carteri	ALL AtHDA orthologs	HDA		Green Algae																																	2 of 4 (3.450633e-01)
Oryza sativa	ALL AtHDA orthologs	HDA		Monocots																											7 of 9 (1.065577e-01)	2 of 9 (1.065750e-03)	2 of 9 (6.390055e-01)			5 of 9 (1.800351e-01)	1 of 9 (9.912967e-01)	5 of 9 (1.604163e-01)	1 of 9 (6.350742e-01)
Setaria italica	ALL AtHDA orthologs	HDA		Monocots																											9 of 11 (3.226306e-02)		4 of 11 (8.295182e-02)		3 of 11 (2.994755e-02)	6 of 11 (1.395161e-01)	1 of 11 (9.957501e-01)	2 of 11 (9.299234e-01)	8 of 11 (2.001208e-06)
Sorghum bicolor	ALL AtHDA orthologs	HDA		Monocots																											2 of 2 (2.981022e-01)					1 of 2 (6.167232e-01)		1 of 2 (5.568213e-01)
Zea mays	ALL AtHDA orthologs	HDA		Monocots																											12 of 16 (3.666332e-02)			1 of 16 (7.647811e-01)	2 of 16 (4.306741e-01)	10 of 16 (4.273596e-02)	2 of 16 (9.936640e-01)	7 of 16 (2.164789e-01)
Physcomitrella patens	ALL AtHDA orthologs	HDA		Moss/Bryophytes																													1 of 2 (5.693071e-01)			1 of 2 (6.456052e-01)		2 of 2 (8.204788e-02)	1 of 2 (1.548650e-01)
Selaginella moellendorfii	ALL AtHDA orthologs	HDA		Moss/Bryophytes																											1 of 2 (4.569750e-01)					1 of 2 (4.665223e-01)	1 of 2 (5.457998e-01)		1 of 2 (1.037792e-01)
Aquilegia coerulea	AtHDAc,d (AtHDA6,7) orthologs	HDA	1_1	Dicots
Arabidopsis thaliana	AtHDAc,d (AtHDA6,7) orthologs	HDA	1_1	Dicots																											2 of 2 (1.537390e-01)		2 of 2 (1.027163e-01)	1 of 2 (2.341875e-01)	1 of 2 (2.295841e-01)	2 of 2 (1.950690e-01)	1 of 2 (7.426979e-01)		1 of 2 (2.308642e-01)
Eucalyptus grandis	AtHDAc,d (AtHDA6,7) orthologs	HDA	1_1	Dicots																																1 of 1 (4.197364e-01)		1 of 1 (4.132163e-01)
Fragaria vesca	AtHDAc,d (AtHDA6,7) orthologs	HDA	1_1	Dicots																											1 of 2 (6.281640e-01)		1 of 2 (4.081308e-01)			1 of 2 (7.238794e-01)		2 of 2 (1.133765e-01)
Glycine max	AtHDAc,d (AtHDA6,7) orthologs	HDA	1_1	Dicots																													2 of 4 (8.122118e-01)			2 of 4 (6.532183e-01)	1 of 4 (9.210294e-01)
Manihot esculenta	AtHDAc,d (AtHDA6,7) orthologs	HDA	1_1	Dicots																											1 of 1 (2.996095e-01)		1 of 1 (6.878879e-01)	1 of 1 (1.456725e-01)	1 of 1 (1.533315e-01)
Populus trichocarpa	AtHDAc,d (AtHDA6,7) orthologs	HDA	1_1	Dicots																											1 of 2 (6.156267e-01)			1 of 2 (2.340865e-01)	1 of 2 (2.420689e-01)	1 of 2 (6.429898e-01)	1 of 2 (7.331970e-01)	1 of 2 (5.804175e-01)
Vitis vinifera	AtHDAc,d (AtHDA6,7) orthologs	HDA	1_1	Dicots																													1 of 1 (4.726334e-01)			1 of 1 (4.473165e-01)	1 of 1 (4.733546e-01)
Chlamydomonas reinhardtii	AtHDAc,d (AtHDA6,7) orthologs	HDA	1_1	Green Algae																											1 of 2 (7.885104e-01)						1 of 2 (4.127018e-01)
Coccomyxa subellipsoidea C-169	AtHDAc,d (AtHDA6,7) orthologs	HDA	1_1	Green Algae																																1 of 2 (5.382890e-01)
Micromonas pusilla CCMP1545	AtHDAc,d (AtHDA6,7) orthologs	HDA	1_1	Green Algae																																	1 of 1 (8.621013e-02)
Micromonas pusilla RCC299	AtHDAc,d (AtHDA6,7) orthologs	HDA	1_1	Green Algae
Ostreococcus lucimarinus	AtHDAc,d (AtHDA6,7) orthologs	HDA	1_1	Green Algae
Volvox carteri	AtHDAc,d (AtHDA6,7) orthologs	HDA	1_1	Green Algae																																											1 of 2 (6.814800e-02)
Oryza sativa	AtHDAc,d (AtHDA6,7) orthologs	HDA	1_1	Monocots																											1 of 1 (5.159639e-01)					1 of 1 (3.548792e-01)
Setaria italica	AtHDAc,d (AtHDA6,7) orthologs	HDA	1_1	Monocots																											1 of 1 (4.991036e-01)					1 of 1 (3.444946e-01)
Sorghum bicolor	AtHDAc,d (AtHDA6,7) orthologs	HDA	1_1	Monocots																											1 of 1 (5.459940e-01)						1 of 1 (4.208003e-01)										1 of 1 (2.733039e-02)
Zea mays	AtHDAc,d (AtHDA6,7) orthologs	HDA	1_1	Monocots																											1 of 1 (4.973697e-01)
Physcomitrella patens	AtHDAc,d (AtHDA6,7) orthologs	HDA	1_1	Moss/Bryophytes
Selaginella moellendorfii	AtHDAc,d (AtHDA6,7) orthologs	HDA	1_1	Moss/Bryophytes
Aquilegia coerulea	AtHDAa (AtHDA19) orthologs	HDA	1_2	Dicots
Arabidopsis thaliana	AtHDAa (AtHDA19) orthologs	HDA	1_2	Dicots																											1 of 1 (3.921068e-01)						1 of 1 (4.927415e-01)	1 of 1 (3.507806e-01)
Eucalyptus grandis	AtHDAa (AtHDA19) orthologs	HDA	1_2	Dicots																														1 of 1 (1.142260e-01)			1 of 1 (5.093675e-01)
Fragaria vesca	AtHDAa (AtHDA19) orthologs	HDA	1_2	Dicots																																		1 of 1 (3.367244e-01)								1 of 1 (8.498066e-03)
Glycine max	AtHDAa (AtHDA19) orthologs	HDA	1_2	Dicots																											1 of 4 (8.757457e-01)		3 of 4 (4.624972e-01)	2 of 4 (1.584958e-01)		3 of 4 (2.797042e-01)	1 of 4 (9.210294e-01)	1 of 4 (7.460053e-01)	2 of 4 (4.833179e-02)
Manihot esculenta	AtHDAa (AtHDA19) orthologs	HDA	1_2	Dicots																											1 of 1 (2.996095e-01)		1 of 1 (6.878879e-01)				1 of 1 (3.837375e-01)
Populus trichocarpa	AtHDAa (AtHDA19) orthologs	HDA	1_2	Dicots																													2 of 2 (3.106583e-01)	1 of 2 (2.340865e-01)		1 of 2 (6.429898e-01)		1 of 2 (5.804175e-01)
Vitis vinifera	AtHDAa (AtHDA19) orthologs	HDA	1_2	Dicots																											1 of 2 (6.387144e-01)		1 of 2 (7.218939e-01)	1 of 2 (2.364204e-01)	1 of 2 (2.380779e-01)		1 of 2 (7.226541e-01)		1 of 2 (1.787185e-01)
Chlamydomonas reinhardtii	AtHDAa (AtHDA19) orthologs	HDA	1_2	Green Algae
Coccomyxa subellipsoidea C-169	AtHDAa (AtHDA19) orthologs	HDA	1_2	Green Algae
Micromonas pusilla CCMP1545	AtHDAa (AtHDA19) orthologs	HDA	1_2	Green Algae
Micromonas pusilla RCC299	AtHDAa (AtHDA19) orthologs	HDA	1_2	Green Algae
Ostreococcus lucimarinus	AtHDAa (AtHDA19) orthologs	HDA	1_2	Green Algae
Volvox carteri	AtHDAa (AtHDA19) orthologs	HDA	1_2	Green Algae
Oryza sativa	AtHDAa (AtHDA19) orthologs	HDA	1_2	Monocots																											1 of 3 (8.866033e-01)	1 of 3 (1.647735e-02)	2 of 3 (1.303908e-01)			2 of 3 (2.884266e-01)		2 of 3 (2.724967e-01)
Setaria italica	AtHDAa (AtHDA19) orthologs	HDA	1_2	Monocots																											1 of 2 (7.491101e-01)		1 of 2 (2.927299e-01)		1 of 2 (1.249136e-01)			1 of 2 (5.627805e-01)
Sorghum bicolor	AtHDAa (AtHDA19) orthologs	HDA	1_2	Monocots																																2 of 2 (1.450786e-01)		1 of 2 (5.568213e-01)
Zea mays	AtHDAa (AtHDA19) orthologs	HDA	1_2	Monocots																											1 of 2 (7.473677e-01)		1 of 2 (2.814458e-01)			1 of 2 (6.183508e-01)	1 of 2 (6.036594e-01)	1 of 2 (5.328862e-01)
Physcomitrella patens	AtHDAa (AtHDA19) orthologs	HDA	1_2	Moss/Bryophytes																																2 of 2 (1.637608e-01)	1 of 2 (7.080876e-01)	1 of 2 (4.908545e-01)	2 of 2 (6.507994e-03)
Selaginella moellendorfii	AtHDAa (AtHDA19) orthologs	HDA	1_2	Moss/Bryophytes																															1 of 2 (6.009783e-02)	1 of 2 (4.665223e-01)											1 of 2 (1.080223e-01)
Aquilegia coerulea	AtHDAb (AtHDA9) orthologs	HDA	1_3	Dicots
Arabidopsis thaliana	AtHDAb (AtHDA9) orthologs	HDA	1_3	Dicots
Eucalyptus grandis	AtHDAb (AtHDA9) orthologs	HDA	1_3	Dicots																													1 of 1 (2.925252e-01)	1 of 1 (1.142260e-01)		1 of 1 (4.197364e-01)
Fragaria vesca	AtHDAb (AtHDA9) orthologs	HDA	1_3	Dicots
Glycine max	AtHDAb (AtHDA9) orthologs	HDA	1_3	Dicots																											1 of 2 (6.474935e-01)		2 of 2 (3.512028e-01)			1 of 2 (7.271306e-01)	2 of 2 (2.207787e-01)
Manihot esculenta	AtHDAb (AtHDA9) orthologs	HDA	1_3	Dicots																													1 of 1 (6.878879e-01)			1 of 1 (3.979959e-01)
Populus trichocarpa	AtHDAb (AtHDA9) orthologs	HDA	1_3	Dicots																													1 of 1 (5.573727e-01)
Vitis vinifera	AtHDAb (AtHDA9) orthologs	HDA	1_3	Dicots																													1 of 1 (4.726334e-01)				1 of 1 (4.733546e-01)
Chlamydomonas reinhardtii	AtHDAb (AtHDA9) orthologs	HDA	1_3	Green Algae																																	1 of 1 (2.336396e-01)
Coccomyxa subellipsoidea C-169	AtHDAb (AtHDA9) orthologs	HDA	1_3	Green Algae																											1 of 1 (6.541697e-01)						1 of 1 (4.073112e-01)
Micromonas pusilla CCMP1545	AtHDAb (AtHDA9) orthologs	HDA	1_3	Green Algae
Micromonas pusilla RCC299	AtHDAb (AtHDA9) orthologs	HDA	1_3	Green Algae																																		1 of 1 (3.549441e-01)
Ostreococcus lucimarinus	AtHDAb (AtHDA9) orthologs	HDA	1_3	Green Algae
Volvox carteri	AtHDAb (AtHDA9) orthologs	HDA	1_3	Green Algae
Oryza sativa	AtHDAb (AtHDA9) orthologs	HDA	1_3	Monocots																																												1 of 1 (1.801417e-03)
Setaria italica	AtHDAb (AtHDA9) orthologs	HDA	1_3	Monocots																											1 of 1 (4.991036e-01)					1 of 1 (3.444946e-01)
Sorghum bicolor	AtHDAb (AtHDA9) orthologs	HDA	1_3	Monocots
Zea mays	AtHDAb (AtHDA9) orthologs	HDA	1_3	Monocots																											1 of 1 (4.973697e-01)					1 of 1 (3.822187e-01)
Physcomitrella patens	AtHDAb (AtHDA9) orthologs	HDA	1_3	Moss/Bryophytes																											1 of 1 (4.944042e-01)					1 of 1 (4.046830e-01)
Selaginella moellendorfii	AtHDAb (AtHDA9) orthologs	HDA	1_3	Moss/Bryophytes																																		1 of 1 (2.410590e-01)
Aquilegia coerulea	AtHDAe (AtHDA14) orthologs	HDA	2_4	Dicots
Arabidopsis thaliana	AtHDAe (AtHDA14) orthologs	HDA	2_4	Dicots																																1 of 1 (4.416764e-01)
Eucalyptus grandis	AtHDAe (AtHDA14) orthologs	HDA	2_4	Dicots
Fragaria vesca	AtHDAe (AtHDA14) orthologs	HDA	2_4	Dicots																																		1 of 1 (3.367244e-01)
Glycine max	AtHDAe (AtHDA14) orthologs	HDA	2_4	Dicots																													1 of 1 (5.926276e-01)	1 of 1 (1.851973e-01)	1 of 1 (1.937381e-01)
Manihot esculenta	AtHDAe (AtHDA14) orthologs	HDA	2_4	Dicots
Populus trichocarpa	AtHDAe (AtHDA14) orthologs	HDA	2_4	Dicots																													1 of 2 (8.040870e-01)		1 of 2 (2.420689e-01)		1 of 2 (7.331970e-01)
Vitis vinifera	AtHDAe (AtHDA14) orthologs	HDA	2_4	Dicots																											1 of 1 (3.989220e-01)		1 of 1 (4.726334e-01)		1 of 1 (1.271161e-01)
Chlamydomonas reinhardtii	AtHDAe (AtHDA14) orthologs	HDA	2_4	Green Algae																																1 of 1 (1.896736e-01)		1 of 1 (2.891043e-01)
Coccomyxa subellipsoidea C-169	AtHDAe (AtHDA14) orthologs	HDA	2_4	Green Algae																											1 of 2 (8.804249e-01)		1 of 2 (4.963573e-02)			1 of 2 (5.382890e-01)	1 of 2 (6.487451e-01)
Micromonas pusilla CCMP1545	AtHDAe (AtHDA14) orthologs	HDA	2_4	Green Algae																																											1 of 1 (2.739212e-02)
Micromonas pusilla RCC299	AtHDAe (AtHDA14) orthologs	HDA	2_4	Green Algae																											1 of 1 (1.962783e-01)					1 of 1 (1.306543e-01)
Ostreococcus lucimarinus	AtHDAe (AtHDA14) orthologs	HDA	2_4	Green Algae																																		2 of 2 (4.697085e-02)
Volvox carteri	AtHDAe (AtHDA14) orthologs	HDA	2_4	Green Algae																											1 of 1 (4.848038e-01)						1 of 1 (2.981680e-01)
Oryza sativa	AtHDAe (AtHDA14) orthologs	HDA	2_4	Monocots																											1 of 1 (5.159639e-01)		1 of 1 (2.262438e-01)			1 of 1 (3.548792e-01)
Setaria italica	AtHDAe (AtHDA14) orthologs	HDA	2_4	Monocots																											1 of 1 (4.991036e-01)					1 of 1 (3.444946e-01)
Sorghum bicolor	AtHDAe (AtHDA14) orthologs	HDA	2_4	Monocots																											1 of 1 (5.459940e-01)						1 of 1 (4.208003e-01)
Zea mays	AtHDAe (AtHDA14) orthologs	HDA	2_4	Monocots																											1 of 1 (4.973697e-01)		1 of 1 (1.523227e-01)						1 of 1 (1.180714e-01)
Physcomitrella patens	AtHDAe (AtHDA14) orthologs	HDA	2_4	Moss/Bryophytes																											1 of 1 (4.944042e-01)						1 of 1 (4.597036e-01)	1 of 1 (2.864512e-01)
Selaginella moellendorfii	AtHDAe (AtHDA14) orthologs	HDA	2_4	Moss/Bryophytes																																		1 of 1 (2.410590e-01)
Aquilegia coerulea	AtHDAf (AtHDA8) orthologs	HDA	2_1	Dicots
Arabidopsis thaliana	AtHDAf (AtHDA8) orthologs	HDA	2_1	Dicots																																	1 of 1 (4.927415e-01)
Eucalyptus grandis	AtHDAf (AtHDA8) orthologs	HDA	2_1	Dicots																											1 of 1 (4.180583e-01)			1 of 1 (1.142260e-01)		1 of 1 (4.197364e-01)	1 of 1 (5.093675e-01)
Fragaria vesca	AtHDAf (AtHDA8) orthologs	HDA	2_1	Dicots																																	1 of 1 (4.276751e-01)
Glycine max	AtHDAf (AtHDA8) orthologs	HDA	2_1	Dicots																											1 of 1 (4.062735e-01)
Manihot esculenta	AtHDAf (AtHDA8) orthologs	HDA	2_1	Dicots																																1 of 1 (3.979959e-01)
Populus trichocarpa	AtHDAf (AtHDA8) orthologs	HDA	2_1	Dicots																											1 of 2 (6.156267e-01)					1 of 2 (6.429898e-01)		1 of 2 (5.804175e-01)
Vitis vinifera	AtHDAf (AtHDA8) orthologs	HDA	2_1	Dicots																																1 of 1 (4.473165e-01)	1 of 1 (4.733546e-01)
Chlamydomonas reinhardtii	AtHDAf (AtHDA8) orthologs	HDA	2_1	Green Algae
Coccomyxa subellipsoidea C-169	AtHDAf (AtHDA8) orthologs	HDA	2_1	Green Algae
Micromonas pusilla CCMP1545	AtHDAf (AtHDA8) orthologs	HDA	2_1	Green Algae
Micromonas pusilla RCC299	AtHDAf (AtHDA8) orthologs	HDA	2_1	Green Algae
Ostreococcus lucimarinus	AtHDAf (AtHDA8) orthologs	HDA	2_1	Green Algae
Volvox carteri	AtHDAf (AtHDA8) orthologs	HDA	2_1	Green Algae
Oryza sativa	AtHDAf (AtHDA8) orthologs	HDA	2_1	Monocots																											2 of 2 (2.662128e-01)
Setaria italica	AtHDAf (AtHDA8) orthologs	HDA	2_1	Monocots																															1 of 1 (6.453851e-02)
Sorghum bicolor	AtHDAf (AtHDA8) orthologs	HDA	2_1	Monocots																													1 of 1 (1.905527e-01)				1 of 1 (4.208003e-01)
Zea mays	AtHDAf (AtHDA8) orthologs	HDA	2_1	Monocots																											1 of 2 (7.473677e-01)
Physcomitrella patens	AtHDAf (AtHDA8) orthologs	HDA	2_1	Moss/Bryophytes																																1 of 1 (4.046830e-01)	1 of 1 (4.597036e-01)
Selaginella moellendorfii	AtHDAf (AtHDA8) orthologs	HDA	2_1	Moss/Bryophytes
Aquilegia coerulea	AtHDAg (AtHDA15) orthologs	HDA	2_2	Dicots
Arabidopsis thaliana	AtHDAg (AtHDA15) orthologs	HDA	2_2	Dicots																											1 of 1 (3.921068e-01)						1 of 1 (4.927415e-01)
Eucalyptus grandis	AtHDAg (AtHDA15) orthologs	HDA	2_2	Dicots																															1 of 1 (1.150513e-01)		1 of 1 (5.093675e-01)		1 of 1 (8.781535e-02)
Fragaria vesca	AtHDAg (AtHDA15) orthologs	HDA	2_2	Dicots																													1 of 1 (2.306661e-01)			1 of 1 (4.745210e-01)			1 of 1 (1.129725e-01)
Glycine max	AtHDAg (AtHDA15) orthologs	HDA	2_2	Dicots																											2 of 2 (1.650535e-01)			1 of 2 (3.360995e-01)		1 of 2 (7.271306e-01)		1 of 2 (4.960132e-01)
Manihot esculenta	AtHDAg (AtHDA15) orthologs	HDA	2_2	Dicots																											1 of 1 (2.996095e-01)					1 of 1 (3.979959e-01)			1 of 1 (7.870917e-02)
Populus trichocarpa	AtHDAg (AtHDA15) orthologs	HDA	2_2	Dicots																													1 of 1 (5.573727e-01)	1 of 1 (1.248337e-01)				1 of 1 (3.522439e-01)	1 of 1 (1.035684e-01)
Vitis vinifera	AtHDAg (AtHDA15) orthologs	HDA	2_2	Dicots																															1 of 1 (1.271161e-01)			1 of 1 (3.157595e-01)
Chlamydomonas reinhardtii	AtHDAg (AtHDA15) orthologs	HDA	2_2	Green Algae																											2 of 3 (5.600316e-01)							1 of 3 (6.407575e-01)
Coccomyxa subellipsoidea C-169	AtHDAg (AtHDA15) orthologs	HDA	2_2	Green Algae
Micromonas pusilla CCMP1545	AtHDAg (AtHDA15) orthologs	HDA	2_2	Green Algae
Micromonas pusilla RCC299	AtHDAg (AtHDA15) orthologs	HDA	2_2	Green Algae
Ostreococcus lucimarinus	AtHDAg (AtHDA15) orthologs	HDA	2_2	Green Algae
Volvox carteri	AtHDAg (AtHDA15) orthologs	HDA	2_2	Green Algae																											1 of 2 (7.345904e-01)					1 of 2 (3.868571e-01)	1 of 2 (5.074466e-01)
Oryza sativa	AtHDAg (AtHDA15) orthologs	HDA	2_2	Monocots																											1 of 1 (5.159639e-01)					1 of 1 (3.548792e-01)		1 of 1 (3.431937e-01)	1 of 1 (1.059518e-01)
Setaria italica	AtHDAg (AtHDA15) orthologs	HDA	2_2	Monocots
Sorghum bicolor	AtHDAg (AtHDA15) orthologs	HDA	2_2	Monocots																											1 of 1 (5.459940e-01)
Zea mays	AtHDAg (AtHDA15) orthologs	HDA	2_2	Monocots																											1 of 1 (4.973697e-01)					1 of 1 (3.822187e-01)		1 of 1 (3.165397e-01)
Physcomitrella patens	AtHDAg (AtHDA15) orthologs	HDA	2_2	Moss/Bryophytes																																	1 of 2 (7.080876e-01)	2 of 2 (8.204788e-02)	1 of 2 (1.548650e-01)
Selaginella moellendorfii	AtHDAg (AtHDA15) orthologs	HDA	2_2	Moss/Bryophytes
Aquilegia coerulea	AtHDAh,i (AtHDA18,5) orthologs	HDA	2_3	Dicots
Arabidopsis thaliana	AtHDAh,i (AtHDA18,5) orthologs	HDA	2_3	Dicots																											1 of 2 (6.304746e-01)					1 of 2 (6.882837e-01)	1 of 2 (7.426979e-01)	1 of 2 (5.785224e-01)	2 of 2 (1.512356e-02)
Eucalyptus grandis	AtHDAh,i (AtHDA18,5) orthologs	HDA	2_3	Dicots																											3 of 4 (2.006117e-01)		2 of 4 (3.351369e-01)			1 of 4 (8.866427e-01)		3 of 4 (1.947461e-01)	1 of 4 (3.076525e-01)							1 of 4 (4.265931e-02)	4 of 4 (1.000315e-06)
Fragaria vesca	AtHDAh,i (AtHDA18,5) orthologs	HDA	2_3	Dicots																																	1 of 1 (4.276751e-01)
Glycine max	AtHDAh,i (AtHDA18,5) orthologs	HDA	2_3	Dicots																											2 of 3 (3.610543e-01)		1 of 3 (9.324013e-01)	1 of 3 (4.590568e-01)		1 of 3 (8.574652e-01)	1 of 3 (8.510261e-01)	1 of 3 (6.422138e-01)
Manihot esculenta	AtHDAh,i (AtHDA18,5) orthologs	HDA	2_3	Dicots																													1 of 1 (6.878879e-01)			1 of 1 (3.979959e-01)
Populus trichocarpa	AtHDAh,i (AtHDA18,5) orthologs	HDA	2_3	Dicots																											1 of 1 (3.800169e-01)			1 of 1 (1.248337e-01)		1 of 1 (4.024918e-01)
Vitis vinifera	AtHDAh,i (AtHDA18,5) orthologs	HDA	2_3	Dicots
Chlamydomonas reinhardtii	AtHDAh,i (AtHDA18,5) orthologs	HDA	2_3	Green Algae																											1 of 1 (5.401048e-01)
Coccomyxa subellipsoidea C-169	AtHDAh,i (AtHDA18,5) orthologs	HDA	2_3	Green Algae
Micromonas pusilla CCMP1545	AtHDAh,i (AtHDA18,5) orthologs	HDA	2_3	Green Algae
Micromonas pusilla RCC299	AtHDAh,i (AtHDA18,5) orthologs	HDA	2_3	Green Algae
Ostreococcus lucimarinus	AtHDAh,i (AtHDA18,5) orthologs	HDA	2_3	Green Algae
Volvox carteri	AtHDAh,i (AtHDA18,5) orthologs	HDA	2_3	Green Algae																											1 of 1 (4.848038e-01)					1 of 1 (2.169580e-01)	1 of 1 (2.981680e-01)										1 of 1 (3.467397e-02)
Oryza sativa	AtHDAh,i (AtHDA18,5) orthologs	HDA	2_3	Monocots																											1 of 1 (5.159639e-01)					1 of 1 (3.548792e-01)	1 of 1 (4.096565e-01)	1 of 1 (3.431937e-01)
Setaria italica	AtHDAh,i (AtHDA18,5) orthologs	HDA	2_3	Monocots																															1 of 1 (6.453851e-02)
Sorghum bicolor	AtHDAh,i (AtHDA18,5) orthologs	HDA	2_3	Monocots																											1 of 1 (5.459940e-01)
Zea mays	AtHDAh,i (AtHDA18,5) orthologs	HDA	2_3	Monocots																											1 of 2 (7.473677e-01)		1 of 2 (2.814458e-01)			2 of 2 (1.460866e-01)	1 of 2 (6.036594e-01)
Physcomitrella patens	AtHDAh,i (AtHDA18,5) orthologs	HDA	2_3	Moss/Bryophytes																											1 of 1 (4.944042e-01)					1 of 1 (4.046830e-01)
Selaginella moellendorfii	AtHDAh,i (AtHDA18,5) orthologs	HDA	2_3	Moss/Bryophytes																																		1 of 1 (2.410590e-01)
Aquilegia coerulea	Class_2 (*)	HDA	GA_2	Dicots
Arabidopsis thaliana	Class_2 (*)	HDA	GA_2	Dicots
Eucalyptus grandis	Class_2 (*)	HDA	GA_2	Dicots
Fragaria vesca	Class_2 (*)	HDA	GA_2	Dicots
Glycine max	Class_2 (*)	HDA	GA_2	Dicots
Manihot esculenta	Class_2 (*)	HDA	GA_2	Dicots
Populus trichocarpa	Class_2 (*)	HDA	GA_2	Dicots
Vitis vinifera	Class_2 (*)	HDA	GA_2	Dicots
Chlamydomonas reinhardtii	Class_2 (*)	HDA	GA_2	Green Algae																											1 of 1 (5.401048e-01)
Coccomyxa subellipsoidea C-169	Class_2 (*)	HDA	GA_2	Green Algae																																	1 of 1 (4.073112e-01)	1 of 1 (3.587081e-01)
Micromonas pusilla CCMP1545	Class_2 (*)	HDA	GA_2	Green Algae
Micromonas pusilla RCC299	Class_2 (*)	HDA	GA_2	Green Algae																																		1 of 1 (3.549441e-01)
Ostreococcus lucimarinus	Class_2 (*)	HDA	GA_2	Green Algae																											1 of 2 (2.997173e-01)					1 of 2 (3.819545e-01)		1 of 2 (3.865848e-01)
Volvox carteri	Class_2 (*)	HDA	GA_2	Green Algae																											1 of 1 (4.848038e-01)						1 of 1 (2.981680e-01)	1 of 1 (3.209799e-01)
Oryza sativa	Class_2 (*)	HDA	GA_2	Monocots
Setaria italica	Class_2 (*)	HDA	GA_2	Monocots
Sorghum bicolor	Class_2 (*)	HDA	GA_2	Monocots
Zea mays	Class_2 (*)	HDA	GA_2	Monocots
Physcomitrella patens	Class_2 (*)	HDA	GA_2	Moss/Bryophytes
Selaginella moellendorfii	Class_2 (*)	HDA	GA_2	Moss/Bryophytes
Aquilegia coerulea	Class_1 (*)	HDA	MCO	Dicots
Arabidopsis thaliana	Class_1 (*)	HDA	MCO	Dicots
Eucalyptus grandis	Class_1 (*)	HDA	MCO	Dicots
Fragaria vesca	Class_1 (*)	HDA	MCO	Dicots
Glycine max	Class_1 (*)	HDA	MCO	Dicots
Manihot esculenta	Class_1 (*)	HDA	MCO	Dicots
Populus trichocarpa	Class_1 (*)	HDA	MCO	Dicots
Vitis vinifera	Class_1 (*)	HDA	MCO	Dicots
Chlamydomonas reinhardtii	Class_1 (*)	HDA	MCO	Green Algae
Coccomyxa subellipsoidea C-169	Class_1 (*)	HDA	MCO	Green Algae
Micromonas pusilla CCMP1545	Class_1 (*)	HDA	MCO	Green Algae
Micromonas pusilla RCC299	Class_1 (*)	HDA	MCO	Green Algae
Ostreococcus lucimarinus	Class_1 (*)	HDA	MCO	Green Algae
Volvox carteri	Class_1 (*)	HDA	MCO	Green Algae
Oryza sativa	Class_1 (*)	HDA	MCO	Monocots																											1 of 4 (9.451161e-01)		1 of 4 (6.415748e-01)			1 of 4 (8.268071e-01)	1 of 4 (8.785560e-01)		1 of 4 (3.610948e-01)								1 of 4 (2.405871e-01)
Setaria italica	Class_1 (*)	HDA	MCO	Monocots																																	1 of 2 (6.294307e-01)	1 of 2 (5.627805e-01)
Sorghum bicolor	Class_1 (*)	HDA	MCO	Monocots																																1 of 2 (6.167232e-01)	1 of 2 (6.645349e-01)	2 of 2 (1.117356e-01)
Zea mays	Class_1 (*)	HDA	MCO	Monocots
Physcomitrella patens	Class_1 (*)	HDA	MCO	Moss/Bryophytes
Selaginella moellendorfii	Class_1 (*)	HDA	MCO	Moss/Bryophytes
Aquilegia coerulea	ALL HDT orthologs	HDT		Dicots																											2 of 9 (0)		6 of 9 (0)			9 of 9 (0)	7 of 9 (0)	2 of 9 (0)										6 of 9 (0)
Arabidopsis thaliana	ALL HDT orthologs	HDT		Dicots																											3 of 7 (5.628152e-01)		5 of 7 (3.827630e-02)	2 of 7 (2.143013e-01)			3 of 7 (7.613864e-01)	3 of 7 (4.695130e-01)
Eucalyptus grandis	ALL HDT orthologs	HDT		Dicots																												1 of 1 (3.906572e-03)	1 of 1 (2.925252e-01)			1 of 1 (4.197364e-01)
Fragaria vesca	ALL HDT orthologs	HDT		Dicots																											1 of 2 (6.281640e-01)						1 of 2 (6.724516e-01)										2 of 2 (5.856426e-04)
Glycine max	ALL HDT orthologs	HDT		Dicots																											5 of 7 (1.024390e-01)		6 of 7 (1.491878e-01)			6 of 7 (4.907114e-02)	2 of 7 (9.152442e-01)		1 of 7 (5.060970e-01)
Manihot esculenta	ALL HDT orthologs	HDT		Dicots																													4 of 4 (2.238901e-01)			2 of 4 (5.213392e-01)	1 of 4 (8.557838e-01)
Populus trichocarpa	ALL HDT orthologs	HDT		Dicots																													3 of 10 (9.754928e-01)		5 of 10 (5.184878e-03)	3 of 10 (8.367260e-01)	3 of 10 (9.327142e-01)				3 of 10 (2.230692e-06)
Vitis vinifera	ALL HDT orthologs	HDT		Dicots																													2 of 2 (2.233729e-01)	2 of 2 (1.591397e-02)		1 of 2 (6.945503e-01)	1 of 2 (7.226541e-01)	1 of 2 (5.318232e-01)
Chlamydomonas reinhardtii	ALL HDT orthologs	HDT		Green Algae
Coccomyxa subellipsoidea C-169	ALL HDT orthologs	HDT		Green Algae
Micromonas pusilla CCMP1545	ALL HDT orthologs	HDT		Green Algae
Micromonas pusilla RCC299	ALL HDT orthologs	HDT		Green Algae
Ostreococcus lucimarinus	ALL HDT orthologs	HDT		Green Algae
Volvox carteri	ALL HDT orthologs	HDT		Green Algae
Oryza sativa	ALL HDT orthologs	HDT		Monocots																											7 of 7 (9.730435e-03)			1 of 7 (5.262173e-01)			1 of 7 (9.750205e-01)	5 of 7 (5.118968e-02)									1 of 7 (3.822273e-01)
Setaria italica	ALL HDT orthologs	HDT		Monocots																											2 of 3 (4.986554e-01)				1 of 3 (1.813936e-01)	1 of 3 (7.183504e-01)	1 of 3 (7.744244e-01)	1 of 3 (7.109057e-01)
Sorghum bicolor	ALL HDT orthologs	HDT		Monocots																											2 of 4 (7.531492e-01)		1 of 4 (5.707243e-01)			1 of 4 (8.531094e-01)	1 of 4 (8.874727e-01)	1 of 4 (8.036042e-01)
Zea mays	ALL HDT orthologs	HDT		Monocots																											3 of 8 (8.520084e-01)		2 of 8 (3.501739e-01)		2 of 8 (1.585257e-01)	3 of 8 (6.463842e-01)	6 of 8 (3.384261e-02)	2 of 8 (7.760052e-01)	2 of 8 (2.420220e-01)
Physcomitrella patens	ALL HDT orthologs	HDT		Moss/Bryophytes																											3 of 7 (7.641798e-01)		7 of 7 (5.661252e-04)	3 of 7 (2.540168e-02)	2 of 7 (1.510141e-01)	3 of 7 (5.902661e-01)	2 of 7 (9.065324e-01)	5 of 7 (2.352636e-02)	2 of 7 (1.041006e-01)
Selaginella moellendorfii	ALL HDT orthologs	HDT		Moss/Bryophytes																																						1 of 1 (4.307830e-03)	1 of 1 (4.307830e-03)
Aquilegia coerulea	ALL MYST orthologs	MYST		Dicots																													1 of 2 (0)						1 of 2 (0)
Arabidopsis thaliana	ALL MYST orthologs	MYST		Dicots																											1 of 3 (7.753786e-01)		1 of 3 (6.862860e-01)			2 of 3 (4.129082e-01)	2 of 3 (4.891126e-01)	3 of 3 (4.315376e-02)	2 of 3 (4.165240e-02)
Eucalyptus grandis	ALL MYST orthologs	MYST		Dicots																											2 of 2 (1.747660e-01)
Fragaria vesca	ALL MYST orthologs	MYST		Dicots																											1 of 1 (3.902105e-01)					1 of 1 (4.745210e-01)
Glycine max	ALL MYST orthologs	MYST		Dicots																											3 of 4 (1.864936e-01)		1 of 4 (9.724645e-01)	3 of 4 (2.187389e-02)		2 of 4 (6.532183e-01)	2 of 4 (6.410163e-01)									1 of 4 (1.860877e-02)
Manihot esculenta	ALL MYST orthologs	MYST		Dicots																													1 of 3 (9.696020e-01)			1 of 3 (7.818415e-01)
Populus trichocarpa	ALL MYST orthologs	MYST		Dicots																													2 of 3 (5.856834e-01)			1 of 3 (7.866905e-01)		2 of 3 (2.848125e-01)
Vitis vinifera	ALL MYST orthologs	MYST		Dicots																													1 of 1 (4.726334e-01)		1 of 1 (1.271161e-01)	1 of 1 (4.473165e-01)	1 of 1 (4.733546e-01)	1 of 1 (3.157595e-01)
Chlamydomonas reinhardtii	ALL MYST orthologs	MYST		Green Algae																																	1 of 2 (4.127018e-01)	1 of 2 (4.946389e-01)
Coccomyxa subellipsoidea C-169	ALL MYST orthologs	MYST		Green Algae																											1 of 2 (8.804249e-01)				1 of 2 (2.661595e-02)	1 of 2 (5.382890e-01)	1 of 2 (6.487451e-01)	1 of 2 (5.887686e-01)
Micromonas pusilla CCMP1545	ALL MYST orthologs	MYST		Green Algae
Micromonas pusilla RCC299	ALL MYST orthologs	MYST		Green Algae																																		2 of 3 (2.885007e-01)
Ostreococcus lucimarinus	ALL MYST orthologs	MYST		Green Algae																																1 of 3 (5.141436e-01)			1 of 3 (4.099188e-02)
Volvox carteri	ALL MYST orthologs	MYST		Green Algae																											1 of 2 (7.345904e-01)						2 of 2 (8.888949e-02)	1 of 2 (5.389469e-01)									1 of 2 (6.814800e-02)
Oryza sativa	ALL MYST orthologs	MYST		Monocots																													1 of 1 (2.262438e-01)	1 of 1 (1.012112e-01)	1 of 1 (1.022304e-01)		1 of 1 (4.096565e-01)	1 of 1 (3.431937e-01)									1 of 1 (6.648652e-02)
Setaria italica	ALL MYST orthologs	MYST		Monocots																																1 of 1 (3.444946e-01)
Sorghum bicolor	ALL MYST orthologs	MYST		Monocots																											1 of 1 (5.459940e-01)					1 of 1 (3.809009e-01)
Zea mays	ALL MYST orthologs	MYST		Monocots																											2 of 3 (4.960546e-01)
Physcomitrella patens	ALL MYST orthologs	MYST		Moss/Bryophytes																											1 of 4 (9.346667e-01)		3 of 4 (1.205478e-01)			2 of 4 (5.328819e-01)	3 of 4 (2.546008e-01)	1 of 4 (7.407838e-01)	1 of 4 (2.857547e-01)
Selaginella moellendorfii	ALL MYST orthologs	MYST		Moss/Bryophytes																																1 of 1 (2.695984e-01)	1 of 1 (3.260489e-01)										1 of 1 (5.555306e-02)
Aquilegia coerulea	AtSRTa (AtSRT1) orthologs	SRT	1	Dicots
Arabidopsis thaliana	AtSRTa (AtSRT1) orthologs	SRT	1	Dicots																											1 of 1 (3.921068e-01)		1 of 1 (3.205063e-01)			1 of 1 (4.416764e-01)	1 of 1 (4.927415e-01)							1 of 1 (2.990954e-03)
Eucalyptus grandis	AtSRTa (AtSRT1) orthologs	SRT	1	Dicots																																1 of 1 (4.197364e-01)		1 of 1 (4.132163e-01)
Fragaria vesca	AtSRTa (AtSRT1) orthologs	SRT	1	Dicots																											1 of 1 (3.902105e-01)					1 of 1 (4.745210e-01)		1 of 1 (3.367244e-01)
Glycine max	AtSRTa (AtSRT1) orthologs	SRT	1	Dicots																													2 of 2 (3.512028e-01)		1 of 2 (3.499447e-01)	1 of 2 (7.271306e-01)	2 of 2 (2.207787e-01)
Manihot esculenta	AtSRTa (AtSRT1) orthologs	SRT	1	Dicots																											1 of 1 (2.996095e-01)		1 of 1 (6.878879e-01)			1 of 1 (3.979959e-01)
Populus trichocarpa	AtSRTa (AtSRT1) orthologs	SRT	1	Dicots																																	1 of 1 (4.834644e-01)
Vitis vinifera	AtSRTa (AtSRT1) orthologs	SRT	1	Dicots																											1 of 1 (3.989220e-01)		1 of 1 (4.726334e-01)				1 of 1 (4.733546e-01)										1 of 1 (2.915054e-02)
Chlamydomonas reinhardtii	AtSRTa (AtSRT1) orthologs	SRT	1	Green Algae																																		1 of 1 (2.891043e-01)
Coccomyxa subellipsoidea C-169	AtSRTa (AtSRT1) orthologs	SRT	1	Green Algae
Micromonas pusilla CCMP1545	AtSRTa (AtSRT1) orthologs	SRT	1	Green Algae																																		1 of 1 (2.311445e-01)
Micromonas pusilla RCC299	AtSRTa (AtSRT1) orthologs	SRT	1	Green Algae																																		1 of 1 (3.549441e-01)
Ostreococcus lucimarinus	AtSRTa (AtSRT1) orthologs	SRT	1	Green Algae
Volvox carteri	AtSRTa (AtSRT1) orthologs	SRT	1	Green Algae																																		1 of 1 (3.209799e-01)
Oryza sativa	AtSRTa (AtSRT1) orthologs	SRT	1	Monocots																													1 of 1 (2.262438e-01)					1 of 1 (3.431937e-01)
Setaria italica	AtSRTa (AtSRT1) orthologs	SRT	1	Monocots																											2 of 2 (2.490972e-01)		2 of 2 (2.527846e-02)			2 of 2 (1.186700e-01)	2 of 2 (1.530699e-01)	2 of 2 (1.147582e-01)
Sorghum bicolor	AtSRTa (AtSRT1) orthologs	SRT	1	Monocots																													1 of 1 (1.905527e-01)			1 of 1 (3.809009e-01)		1 of 1 (3.342784e-01)
Zea mays	AtSRTa (AtSRT1) orthologs	SRT	1	Monocots																													1 of 1 (1.523227e-01)			1 of 1 (3.822187e-01)
Physcomitrella patens	AtSRTa (AtSRT1) orthologs	SRT	1	Moss/Bryophytes
Selaginella moellendorfii	AtSRTa (AtSRT1) orthologs	SRT	1	Moss/Bryophytes
Aquilegia coerulea	AtSRTb (AtSRT2) orthologs	SRT	2	Dicots
Arabidopsis thaliana	AtSRTb (AtSRT2) orthologs	SRT	2	Dicots																											1 of 1 (3.921068e-01)								1 of 1 (1.229939e-01)
Eucalyptus grandis	AtSRTb (AtSRT2) orthologs	SRT	2	Dicots																																1 of 1 (4.197364e-01)	1 of 1 (5.093675e-01)
Fragaria vesca	AtSRTb (AtSRT2) orthologs	SRT	2	Dicots																													1 of 1 (2.306661e-01)
Glycine max	AtSRTb (AtSRT2) orthologs	SRT	2	Dicots																											1 of 2 (6.474935e-01)		1 of 2 (8.340524e-01)			1 of 2 (7.271306e-01)
Manihot esculenta	AtSRTb (AtSRT2) orthologs	SRT	2	Dicots																											1 of 2 (5.094595e-01)		1 of 2 (9.025925e-01)
Populus trichocarpa	AtSRTb (AtSRT2) orthologs	SRT	2	Dicots																																	1 of 1 (4.834644e-01)
Vitis vinifera	AtSRTb (AtSRT2) orthologs	SRT	2	Dicots
Chlamydomonas reinhardtii	AtSRTb (AtSRT2) orthologs	SRT	2	Green Algae																											1 of 1 (5.401048e-01)					1 of 1 (1.896736e-01)											1 of 1 (5.817034e-02)
Coccomyxa subellipsoidea C-169	AtSRTb (AtSRT2) orthologs	SRT	2	Green Algae
Micromonas pusilla CCMP1545	AtSRTb (AtSRT2) orthologs	SRT	2	Green Algae
Micromonas pusilla RCC299	AtSRTb (AtSRT2) orthologs	SRT	2	Green Algae
Ostreococcus lucimarinus	AtSRTb (AtSRT2) orthologs	SRT	2	Green Algae
Volvox carteri	AtSRTb (AtSRT2) orthologs	SRT	2	Green Algae
Oryza sativa	AtSRTb (AtSRT2) orthologs	SRT	2	Monocots																											1 of 1 (5.159639e-01)						1 of 1 (4.096565e-01)	1 of 1 (3.431937e-01)
Setaria italica	AtSRTb (AtSRT2) orthologs	SRT	2	Monocots																																		2 of 2 (1.147582e-01)
Sorghum bicolor	AtSRTb (AtSRT2) orthologs	SRT	2	Monocots																														1 of 1 (8.272193e-02)				1 of 1 (3.342784e-01)
Zea mays	AtSRTb (AtSRT2) orthologs	SRT	2	Monocots																											1 of 1 (4.973697e-01)						1 of 1 (3.704406e-01)										1 of 1 (2.759834e-02)
Physcomitrella patens	AtSRTb (AtSRT2) orthologs	SRT	2	Moss/Bryophytes																											1 of 1 (4.944042e-01)					1 of 1 (4.046830e-01)
Selaginella moellendorfii	AtSRTb (AtSRT2) orthologs	SRT	2	Moss/Bryophytes																											1 of 1 (2.630918e-01)				1 of 1 (3.051380e-02)			1 of 1 (2.410590e-01)
Aquilegia coerulea	ALL SRT orthologs	SRT		Dicots																																5 of 9 (0)	9 of 9 (0)	5 of 9 (0)
Arabidopsis thaliana	ALL SRT orthologs	SRT		Dicots																											6 of 6 (3.631264e-03)								6 of 6 (3.448304e-06)
Eucalyptus grandis	ALL SRT orthologs	SRT		Dicots																																4 of 4 (3.103185e-02)	4 of 4 (6.730633e-02)
Fragaria vesca	ALL SRT orthologs	SRT		Dicots
Glycine max	ALL SRT orthologs	SRT		Dicots																																1 of 1 (4.776263e-01)
Manihot esculenta	ALL SRT orthologs	SRT		Dicots
Populus trichocarpa	ALL SRT orthologs	SRT		Dicots																																	5 of 5 (2.640646e-02)
Vitis vinifera	ALL SRT orthologs	SRT		Dicots																											1 of 1 (3.989220e-01)		1 of 1 (4.726334e-01)	1 of 1 (1.261672e-01)		1 of 1 (4.473165e-01)	1 of 1 (4.733546e-01)
Chlamydomonas reinhardtii	ALL SRT orthologs	SRT		Green Algae
Coccomyxa subellipsoidea C-169	ALL SRT orthologs	SRT		Green Algae																																1 of 1 (3.204902e-01)	1 of 1 (4.073112e-01)
Micromonas pusilla CCMP1545	ALL SRT orthologs	SRT		Green Algae
Micromonas pusilla RCC299	ALL SRT orthologs	SRT		Green Algae																																		1 of 2 (5.839255e-01)
Ostreococcus lucimarinus	ALL SRT orthologs	SRT		Green Algae																																		1 of 1 (2.167778e-01)
Volvox carteri	ALL SRT orthologs	SRT		Green Algae
Oryza sativa	ALL SRT orthologs	SRT		Monocots																											2 of 3 (5.239382e-01)		1 of 3 (5.367628e-01)				2 of 3 (3.659565e-01)	3 of 3 (4.041652e-02)
Setaria italica	ALL SRT orthologs	SRT		Monocots
Sorghum bicolor	ALL SRT orthologs	SRT		Monocots																													2 of 2 (3.630584e-02)			2 of 2 (1.450786e-01)		2 of 2 (1.117356e-01)
[truncated: 23 more rows]
[truncated: 951 more columns]

## Sheet: Hits p<0.05
The numbers for motives are: n genes of in total m genes in this protein family in this species were assigned to the promotr element (p-value for enrichment test with hypergeometric test).
[truncated: 481 more rows]
[truncated: 951 more columns]

[truncated: 1 more sheets: ConsensusHits p<0.05]
